# Supplementary material for: Transcriptomic profiling reveals histone acetylation-regulated genes involved in somatic embryogenesis in Arabidopsis thaliana
Source: BMC Genomics. 2024 Aug 15;25:788. doi: 10.1186/s12864-024-10623-5 (PMC11325840; doi:10.1186/s12864-024-10623-5)
Supplement: Supplementary file 1 — Additional file 1: Table S1 [file 12864_2024_10623_MOESM1_ESM.xlsx]

## Sheet: Homozygous selection and qPCR
Primers used to homozygous lines selection
Gene name	Gene ID	SALK	NASC	Primer LP Sequence (5'-3')	Primer RP Sequence (5'-3')
RGE1	AT1G49770	SALKseq_077611.1	N577611	CAGAAGAAAATAACGAGTTTATCACG	TCTTTTGCATTTGGATAAGCC
ULT2	AT2G20825	SALK_206264	N695784	TTTCCTGCTCCCTCTTTCTTC	CTCCTTTAGGGCTTTTTCTCG
HB32	AT1G14687	SAIL_608_F04	N875314	GCTTTTATTGGCTTTGATGATG	TGTCTACAGAGAATGCATGCG
CBF1	AT4G25490	SAIL_1239_A01	N866868	TAATTCAAAAACGAACGTCCG	ACAATAATCTCCGCCTTGAGG
LBD18	AT2G45420	SALK_038125.28.70.x	N538125	CAAAGCCCACAATATGAATGG	TTGTGGCCTAACAACCTTAGC
AIL7	AT5G65510	SAIL_1167_C10	N862862	GCCTTGACCCTAATCAAATCC	AGCAACTGTTGTTGTTGGAGG
LBD41	AT3G02550	SALK_144556.47.95.x	N644556	CTTCATCTTCTCTCACCGTCG	GGAGAACCGGTCAAAGAGATC
NIT1	AT3G44310	nit1-3	N3738	TGCCGTTTGAAACATCTAGG	GAGTAATGTCCAACCGAATCG
NIT2	AT3G44300	SALK_205046	N694043	ATGAGTTCCGCAAGTACCATG	GGGAAATCTTTACGAAGGCAG
NIT3	AT3G44320	SALK_024249.21.15.x	N524249	TTTCCGAACCCTTATGGGTAG	TTCGTTCTGCAATACCGTCTC
NIT4	AT5G22300	SALK_016289.32.75.x	N516289	CACTTCAGGCCTCGAGTAATG	TATGAAAGGCCCAGTGACTTG
SALK T-DNA insertional lines (5'-3')
LBa1	TGGTTCACGTAGTGGGCCATCG
LBb1	GCGTGGACCGCTTGCTGCAACT
LB_6313R	TCAAACAGGATTTTCGCCTGCT
LBb1.3	ATTTTGCCGATTTCGGAAC
SAIL T-DNA insertional lines (5'-3')
LB1	GCCTTTTCAGAAATGGATAAATAGCCTTGCTTCC
LB2	GCTTCCTATTATATCTTCCCAAATTACCAATACA
LB3	TAGCATCTGAATTTCATAACCAATCTCGATACAC
Primers used to qRT-PCR reactions
Gene name	Gene ID	pF	pR
NIT1	AT3G44310	AACTGCATTGTACGCCAAAGGC	GAATTGGCAAGCCGACAAGACG
NIT2	AT3G44300	GCTTTGTACGCCAAAGGCATTGAG	AGAACTGGCAAGCCGACAATACG
NIT3	AT3G44320	CAGGTTATTGGCGTTGACCCATC	AACTTCTCCGCCTTGTCTAAAGTG
NIT4	AT5G22300	CCAACGGCCATCAAATCTTCCC	AGCAGTCTCTCTGCCTTATCTAGC
