# Supplementary material for: Transcriptomic profiling reveals histone acetylation-regulated genes involved in somatic embryogenesis in Arabidopsis thaliana
Source: BMC Genomics. 2024 Aug 15;25:788. doi: 10.1186/s12864-024-10623-5 (PMC11325840; doi:10.1186/s12864-024-10623-5)
Supplement: Supplementary file 5 — Additional file 5: Dataset S1 [file 12864_2024_10623_MOESM5_ESM.xlsx]

## Sheet: RNAseq_resdata_ET_5_vs_E0_5
	Row.names	baseMean	log2FoldChange	lfcSE	stat	pvalue	padj	p_0E_a	p_0E_b	p_0E_c	p_0L_a	p_0L_b	p_0L_c	p_E0_5_a	p_E0_5_b	p_E0_5_c	p_E0_10_a	p_E0_10_b	p_E0_10_c	p_E5_5_a	p_E5_5_b	p_E5_5_c	p_E5_10_a	p_E5_10_b	p_E5_10_c	p_ET_5_a	p_ET_5_b	p_ET_5_c	p_ET_10_a	p_ET_10_b	p_ET_10_c
13428	AT5G55450	747.346	8.93997	0.76786	11.6427	2.5e-31	4.34e-29	5.76486	21.5416	18.0865	1.99674	6.63097	24.6186	4.64826	2.90253	3.12159	30.104	43.0193	42.078	17.0588	13.7742	15.2251	4.14372	2.57878	1.20069	2324.56	3104.15	12048.2	29.0629	136.242	35.5763
8755	AT5G07210	807.843	8.91263	0.854225	10.4336	1.74e-25	1.64e-23	7.92669	6.68531	32.5557	6.98861	9.57807	2.7354	0	0	0	114.241	25.4205	96.2474	34.1176	18.7329	5.27024	7.04433	11.3466	1.20069	1215.23	862.424	664.338	5071.48	6643.28	4551.4
22327	AT2G18590	333.634	8.77487	0.909892	9.64385	5.22e-22	3.36e-20	0.720608	0	0	1.99674	0	0	0	0	0	96.4873	13.6879	108.822	0.852941	3.30581	0	2.90061	4.12605	1.20069	906.802	613.977	712.815	1942.37	2120.49	1476.66
10554	AT5G24210	151.848	8.43655	0.967079	8.72374	2.69e-18	1.11e-16	1.44122	4.45688	14.4692	0	2.9471	0	0.664037	0	0	90.3121	152.523	66.2608	1.70588	2.20387	0.585582	3.72935	0	1.20069	1985.36	548.296	459.506	38.7506	230.564	39.3711
3552	AT1G31580	322.804	8.33903	1.01664	8.20256	2.35e-16	7.59e-15	3.60304	0	0	0	0	5.47081	1.99211	2.90253	0	40.1387	39.1084	12.575	0	0	0	2.07186	0	0	1643.08	1676.3	4297.37	2.42191	6.98679	13.2818
23120	AT2G25510	1661.17	8.04474	1.00252	8.02455	1.02e-15	3.06e-14	0	0	0	0	0	43.7665	6.64037	29.0253	15.608	21.6132	68.4397	14.5097	4.2647	1.65291	3.51349	16.9893	4.12605	0.600345	14870.8	15757.8	8669.17	62.9697	194.466	82.0628
20612	AT3G60415	295.051	7.98135	0.680829	11.723	9.72e-32	1.79e-29	20.177	11.885	54.2595	70.8844	59.6788	27.354	5.97634	0	6.24319	118.1	291.358	162.025	11.9412	4.95872	4.68465	9.11619	2.57878	1.20069	3736.17	733.917	545.536	314.848	652.101	236.227
20251	AT3G57260	89.1425	7.79752	0.706299	11.04	2.45e-28	3.17e-26	0	0	0	0	0.736775	2.7354	1.32807	5.80505	3.12159	3.85949	13.6879	6.28752	4.2647	0	0	2.90061	1.03151	0.600345	704.88	922.393	449.947	4.84382	8.15126	2.84611
5457	AT1G58300	31.4054	7.3701	0.879695	8.37802	5.38e-17	1.89e-15	0	1.48563	0	0	0	0	1.32807	0	0	0	3.91084	5.80387	0	0	0.585582	1.24312	0	0	328.739	259.869	135.189	2.42191	6.98679	6.16657
13889	AT5G59310	1770.65	7.33065	0.75784	9.67308	3.92e-22	2.57e-20	92.9584	98.0513	65.1114	18.9691	10.3148	13.677	9.29652	78.3682	31.2159	27.7883	428.237	199.75	5.11764	6.61162	6.4414	9.53056	7.73633	7.80448	4397.96	16748.7	13025.9	5027.89	1455.58	722.437
18219	AT3G28510	56.4354	7.23509	0.825897	8.76027	1.95e-18	8.21e-17	0.720608	0	0	0	0	0	0.664037	2.90253	3.12159	10.0347	64.5289	12.0914	0	0	0	2.48623	0.515756	0	376.141	676.803	86.0294	41.1725	43.0852	34.1533
9369	AT5G13320	242.83	7.23128	0.654513	11.0484	2.23e-28	2.96e-26	6.48547	6.68531	36.173	20.9658	39.7858	46.5019	1.32807	5.80505	15.608	287.146	449.747	280.52	13.647	3.85678	5.27024	9.11619	2.06302	2.40138	2328.26	996.642	325.683	210.706	441.332	292.2
10551	AT5G24200	192.545	7.22032	0.642159	11.2438	2.48e-29	3.71e-27	0	0.742813	0	2.99512	0	5.47081	6.64037	5.80505	6.24319	103.434	269.848	161.541	26.4412	4.40775	21.0809	14.0887	3.09453	2.40138	2018.6	939.528	479.989	147.737	249.196	151.792
11902	AT5G42530	3089.84	7.20598	1.00278	7.18601	6.67e-13	1.38e-11	0	0	0	0.998372	0	98.4746	47.8107	72.5631	68.6751	101.891	344.154	103.986	0.852941	1.65291	3.51349	33.5642	8.76785	0.600345	27980.3	31535.6	11781.9	409.303	1149.33	412.211
21903	AT2G14560	57.1438	7.13909	0.618405	11.5444	7.88e-31	1.33e-28	0	1.48563	0	0	0.736775	0	1.32807	8.70758	3.12159	5.40329	11.7325	6.77118	0	0	0	0.828745	1.03151	0	637.162	434.068	158.403	36.3287	34.934	29.4098
23909	AT2G32370	775.048	6.95118	0.918297	7.56964	3.74e-14	9.12e-13	2.16182	0.742813	39.7903	3.99349	2.21032	0	3.98422	0	6.24319	108.838	17.5988	123.816	0	1.65291	0.585582	4.97247	4.12605	0.600345	1899.17	596.843	983.193	4122.09	5537.03	5141.49
3802	AT1G33960	27.7068	6.91019	0.941711	7.33791	2.17e-13	4.8e-12	0	0	3.6173	0.998372	0.736775	2.7354	0.664037	0	0	42.4544	43.0193	17.4116	0	0	2.92791	0.414372	0.515756	0	381.682	145.641	10.2416	0	10.4802	1.42305
22147	AT2G17040	52.9766	6.80854	0.680602	10.0037	1.47e-23	1.13e-21	2.88243	0.742813	0	0	2.9471	2.7354	1.99211	0	3.12159	48.6296	58.6626	30.4703	63.9705	46.8323	41.5763	16.1605	6.70482	3.00172	456.171	202.755	155.672	33.9067	38.4274	54.076
17561	AT3G23120	57.9695	6.69591	0.751006	8.91593	4.84e-19	2.16e-17	2.16182	0	0	0	0	2.7354	4.64826	0	0	17.7537	5.86626	2.90193	5.11764	2.75484	5.27024	16.1605	6.70482	12.0069	671.637	325.551	205.515	26.641	48.9076	28.9354
22333	AT2G18660	540.961	6.6526	1.10771	6.00571	1.9e-09	2.48e-08	0	0	14.4692	0	0	35.5603	2.65615	8.70758	9.36478	43.2263	89.9494	48.8492	2.55882	0	0	11.6024	3.09453	0.600345	4741.47	3044.18	4175.16	174.378	337.695	239.547
3198	AT1G28630	88.9439	6.57242	0.865952	7.58982	3.2e-14	7.91e-13	2.16182	2.22844	3.6173	0.998372	2.9471	0	0	0	0	0	0	3.86924	1.70588	0	0.585582	0	1.54727	0.600345	140.36	65.6813	36.8697	687.823	855.882	327.777
2214	AT1G19250	60.4534	6.54906	0.795137	8.2364	1.77e-16	5.84e-15	0	0	0	0	0	2.7354	0.664037	5.80505	0	29.3321	48.8855	33.3722	0	0	0.585582	1.24312	4.12605	3.00172	393.994	125.651	280.62	70.2354	309.748	140.882
18740	AT3G44350	21.6972	6.53199	0.893746	7.30855	2.7e-13	5.9e-12	0	0	0	0	0	0	0	0	0	1.5438	1.95542	0.483655	44.3529	38.0168	15.2251	29.8348	21.6617	31.2179	164.369	71.3927	51.8908	4.84382	22.1248	21.8202
18912	AT3G45860	20.2247	6.52567	0.832965	7.83426	4.72e-15	1.28e-13	0.720608	0	0	0	0	0	1.32807	0	0	12.3504	5.86626	10.6404	0.852941	2.20387	1.17116	4.5581	6.18907	1.80103	235.781	99.9498	59.4013	4.84382	24.4538	13.2818
7459	AT1G76290	340.089	6.45518	1.04557	6.17384	6.67e-10	9.32e-09	2.16182	0.742813	0	0	0	0	0	2.90253	0	35.5073	0	40.6271	0	0	2.34233	1.65749	3.09453	0	426.006	434.068	515.494	2450.97	2724.85	1521.72
27342	AT4G14400	43.5643	6.41389	0.785243	8.16803	3.13e-16	9.98e-15	15.8534	5.19969	3.6173	7.98698	13.2619	8.20621	0.664037	0	9.36478	9.26278	29.3313	11.6077	1.70588	2.75484	0	0.828745	0.515756	1.20069	552.207	191.332	176.155	0	1.16447	3.32046
13114	AT5G52760	15.6871	6.15817	0.927217	6.64157	3.1e-11	5.18e-10	8.6473	3.71406	7.2346	0	2.21032	5.47081	0	0	0	6.17519	27.3759	5.32021	1.70588	0	0.585582	2.90061	0.515756	0	112.658	65.6813	38.9181	16.9534	26.7827	43.6403
25303	AT2G43570	208.207	6.14664	0.465678	13.1993	8.85e-40	4.32e-37	25.2213	29.7125	0	30.9495	19.1561	46.5019	15.9369	14.5126	31.2159	159.011	260.071	169.763	3.41176	4.95872	6.4414	15.7461	9.2836	1.80103	1734.8	1484.97	586.502	106.564	171.176	69.2553
10777	AT5G26170	33.3116	6.04998	0.65816	9.19225	3.85e-20	1.98e-18	0.720608	1.48563	0	0	2.21032	2.7354	1.99211	0	3.12159	10.8066	19.5542	14.5097	18.7647	12.6723	14.6395	7.87307	5.15756	1.80103	226.547	142.785	47.7941	87.1888	105.966	71.1527
23212	AT2G26400	126.347	5.98	0.584794	10.2258	1.52e-24	1.29e-22	134.033	139.649	354.495	64.8942	57.4684	49.2373	7.96845	2.90253	3.12159	105.75	242.472	158.155	1.70588	0.550968	0	17.818	29.3981	24.6141	587.297	593.987	168.645	101.72	128.091	58.3452
10676	AT5G25250	49.5142	5.93635	0.699594	8.48542	2.15e-17	7.96e-16	1.44122	0	0	0	0.736775	0	7.30441	0	0	25.4726	39.1084	34.3395	2.55882	0	1.75675	2.90061	0.515756	3.00172	474.64	254.158	228.046	36.3287	57.0588	18.974
21392	AT2G04495	18.3336	5.83485	0.822959	7.09008	1.34e-12	2.67e-11	0	0	0	2.99512	1.47355	0	1.32807	2.90253	0	4.63139	5.86626	8.7058	1.70588	0	0.585582	0.414372	0.515756	0	161.291	105.661	62.1323	36.3287	9.31572	34.1533
25314	AT2G43660	55.7077	5.7983	0.683704	8.48072	2.24e-17	8.25e-16	0.720608	0	0	0	0	0	5.97634	5.80505	0	5.40329	17.5988	6.77118	0.852941	2.75484	2.34233	1.65749	6.18907	4.20241	197.613	431.212	492.279	62.9697	69.8679	22.7689
21476	AT2G05540	43.7666	5.77474	0.884728	6.52714	6.7e-11	1.07e-09	3.60304	3.71406	18.0865	4.99186	2.21032	5.47081	0	5.80505	0	5.40329	5.86626	1.45097	0.852941	5.50968	0.585582	5.38684	6.70482	6.60379	174.835	157.064	249.895	53.282	305.09	27.9867
79	AT1G01680	60.8423	5.76169	0.786343	7.3272	2.35e-13	5.18e-12	0	2.22844	0	0	0	8.20621	1.32807	8.70758	6.24319	23.9288	35.1976	19.3462	4.2647	2.75484	4.09907	11.6024	1.54727	3.00172	844.625	154.208	70.3256	50.8601	130.42	77.3192
7058	AT1G72930	173.41	5.75569	0.401365	14.3403	1.23e-46	1.79e-43	10.0885	5.19969	3.6173	4.99186	6.63097	19.1478	23.9053	11.6101	31.2159	128.135	68.4397	127.201	11.0882	8.8155	4.68465	16.9893	11.8624	9.60552	1561.2	1353.61	568.75	43.5944	74.5258	56.9221
17276	AT3G20750	44.9853	5.70799	0.788545	7.23863	4.53e-13	9.6e-12	2.88243	0.742813	0	0	4.42065	0	1.32807	2.90253	0	0.771898	0	1.93462	0	0	0	1.24312	2.57878	0	153.904	62.8256	79.8844	225.238	315.57	223.419
28636	AT4G25000	140.201	5.63549	0.744939	7.56504	3.88e-14	9.41e-13	18.7358	4.45688	28.9384	20.9658	33.1549	2.7354	2.65615	0	0	119.644	39.1084	91.4109	4.2647	2.20387	2.92791	6.62996	4.12605	6.60379	256.096	102.805	71.6912	784.699	712.653	1048.32
3628	AT1G32280	16.5187	5.57566	0.986832	5.65007	1.6e-08	1.82e-07	0.720608	0	0	0	0	0	0	0	0	0	0	1.45097	0	0	0.585582	0	2.06302	0.600345	73.8739	14.2785	52.5735	92.0326	73.3613	84.9089
7158	AT1G73805	214.739	5.49245	0.421804	13.0213	9.25e-39	4.01e-36	61.2517	64.6247	68.7287	56.9072	24.3136	54.7081	25.8975	23.2202	18.7296	30.104	84.0831	49.8165	17.0588	26.9975	11.1261	19.8899	28.3666	10.8062	1307.57	933.816	868.487	341.489	582.233	443.518
27840	AT4G18253	9.02234	5.46411	0.948632	5.75999	8.41e-09	9.95e-08	0	0	0	0	0	0	1.32807	0	0	6.94708	1.95542	2.90193	1.70588	0	0.585582	0	0	0.600345	89.8799	68.537	36.8697	2.42191	2.32893	0.474351
27336	AT4G14365	150.611	5.45833	0.503192	10.8474	2.05e-27	2.42e-25	25.9419	13.3706	14.4692	10.9821	5.15742	8.20621	13.9448	26.1227	18.7296	95.7154	260.071	94.7965	11.0882	2.75484	5.27024	12.8455	8.25209	3.00172	1293.41	645.39	449.947	159.846	263.169	172.189
21390	AT2G04450	432.564	5.45655	0.442363	12.335	5.87e-35	1.5e-32	30.9861	22.2844	32.5557	27.9544	21.3665	41.0311	39.1782	81.2707	62.4319	118.1	217.052	139.776	122.823	114.05	100.134	134.257	143.38	114.066	4535.86	2784.31	780.41	159.846	420.372	138.036
19109	AT3G47480	647.451	5.45298	0.641777	8.49669	1.95e-17	7.27e-16	0.720608	0	0	0.998372	0	10.9416	27.8896	63.8556	96.7694	439.982	1036.37	501.067	89.5588	26.4465	62.6573	78.3164	33.0084	15.609	5427.27	3009.92	959.979	874.31	1836.36	946.805
179	AT1G02450	30.941	5.44833	0.686314	7.93853	2.05e-15	5.95e-14	13.6916	13.3706	7.2346	8.98535	1.47355	13.677	2.65615	5.80505	3.12159	3.85949	15.6434	4.3529	0	0.550968	1.75675	0.828745	0.515756	0.600345	275.18	171.342	81.25	26.641	55.8943	34.1533
25640	AT2G46400	717.392	5.4251	0.444586	12.2026	3.01e-34	7.06e-32	1131.35	1196.67	1172.01	743.787	203.35	1474.38	43.8265	31.9278	56.1887	146.661	187.72	148.482	80.1764	62.8104	96.621	132.599	143.896	66.0379	2408.9	1979.01	1232.41	1169.78	1265.77	2043.03
28402	AT4G23140	8.82026	5.35257	0.902585	5.93026	3.02e-09	3.79e-08	0	0	0	0	0	0	0	2.90253	0	18.5256	15.6434	13.5424	0	2.20387	0.585582	1.65749	3.61029	0.600345	80.03	37.1242	22.5315	2.42191	6.98679	3.32046
19257	AT3G48640	5.48817	5.31019	1.11928	4.74429	2.09e-06	1.67e-05	0	0	0	0	0	0	0	0	0	1.5438	3.91084	4.3529	0	0	0	0	0	0	78.1832	22.8457	8.19328	2.42191	9.31572	0.948702
10677	AT5G25260	28.801	5.23541	0.731558	7.15652	8.27e-13	1.7e-11	0.720608	0.742813	0	0	0	0	4.64826	5.80505	0	37.823	54.7518	27.0847	4.2647	4.40775	0.585582	1.65749	2.06302	0.600345	329.97	111.373	66.9118	12.1096	20.9604	4.74351
3776	AT1G33720	16.5244	5.22165	0.787725	6.62878	3.38e-11	5.63e-10	12.9709	6.68531	10.8519	4.99186	1.47355	2.7354	1.99211	2.90253	0	18.5256	5.86626	5.80387	6.82352	1.10194	3.51349	2.07186	3.61029	1.20069	160.06	82.8155	37.5525	2.42191	13.9736	6.64092
445	AT1G04645	19.7121	5.21308	0.800805	6.5098	7.53e-11	1.2e-09	54.0456	57.1966	57.8768	14.9756	22.1032	49.2373	0.664037	0	0	0	1.95542	1.93462	2.55882	3.30581	2.34233	4.14372	1.03151	3.00172	54.1742	42.8356	48.4769	14.5315	16.3025	20.3971
19496	AT3G50770	463.354	5.19617	0.507963	10.2294	1.46e-24	1.25e-22	18.7358	8.17094	47.0249	57.9056	56.7317	27.354	26.5615	60.953	93.6478	203.781	694.175	305.187	49.4706	23.6916	67.3419	40.6085	37.6502	33.019	3171.04	2230.31	1655.04	646.65	975.822	589.619
18225	AT3G28580	256.657	5.17407	0.456918	11.3238	1e-29	1.53e-27	13.6916	16.3419	21.7038	1.99674	4.42065	5.47081	21.2492	34.8303	62.4319	101.119	262.026	113.659	66.5294	30.8542	60.9005	272.657	103.151	63.6365	1754.5	1724.85	377.573	295.473	423.865	326.828
20618	AT3G60470	10.1065	5.17213	0.861104	6.0064	1.9e-09	2.47e-08	0.720608	0.742813	0	0	0	2.7354	1.32807	0	3.12159	7.71898	5.86626	6.28752	0	0.550968	0.585582	0	0	0.600345	119.429	54.2584	27.3109	0	4.65786	6.64092
22701	AT2G21900	6.79543	5.17126	1.07005	4.83274	1.35e-06	1.11e-05	0	0	0	0	0	2.7354	0	0	0	0	3.91084	1.93462	1.70588	0	0	1.24312	0	0	62.7928	48.547	14.3382	2.42191	13.9736	9.48702
20139	AT3G56400	176.501	5.10576	0.462403	11.0418	2.4e-28	3.14e-26	23.7801	32.6838	47.0249	6.98861	40.5226	19.1478	17.929	23.2202	31.2159	78.7336	101.682	72.0647	5.97058	1.10194	4.09907	33.9785	27.8508	22.2128	1246.01	711.071	451.996	288.207	434.346	514.197
9127	AT5G10760	65.7255	5.09774	0.629061	8.10373	5.33e-16	1.64e-14	0	0	0	0.998372	0	5.47081	19.2571	2.90253	12.4864	18.5256	33.2422	12.0914	26.4412	4.95872	12.8828	1.24312	0.515756	0	652.553	499.749	258.088	2.42191	9.31572	4.26916
14218	AT5G62240	16.8793	5.06902	0.901788	5.62107	1.9e-08	2.12e-07	4.32365	2.22844	10.8519	0.998372	0	0	0	0	0	2.31569	0	4.83655	1.70588	2.75484	1.17116	1.24312	2.57878	1.80103	28.3183	25.7014	52.5735	62.9697	156.038	42.6916
8981	AT5G09570	95.3447	5.06596	0.538513	9.40731	5.09e-21	2.92e-19	0	0	0	0	5.15742	0	4.64826	8.70758	12.4864	10.8066	3.91084	12.575	0.852941	2.75484	1.17116	7.04433	10.3151	37.2214	230.856	262.725	1284.98	121.096	187.479	83.4858
1524	AT1G13370	29.9836	5.06425	0.663871	7.62836	2.38e-14	5.98e-13	0.720608	2.97125	0	0	0	0	2.65615	2.90253	6.24319	9.26278	13.6879	6.28752	10.2353	16.5291	14.6395	12.0168	13.4096	16.8097	107.117	174.198	238.971	16.9534	43.0852	10.9101
13112	AT5G52740	6.43048	5.06341	1.07889	4.69319	2.69e-06	2.1e-05	0	0	0	0	0	0	0	0	0	6.94708	9.77711	5.32021	4.2647	2.20387	0	0	0	1.20069	55.4054	51.4027	16.3866	0	0	1.42305
13113	AT5G52750	42.0254	5.032	0.764749	6.57994	4.71e-11	7.69e-10	8.6473	2.97125	14.4692	0	1.47355	30.0894	7.96845	2.90253	0	28.5602	46.9301	26.601	2.55882	2.20387	2.92791	3.31498	4.12605	1.80103	321.351	171.342	124.947	46.0163	68.7035	88.7037
29471	AT4G31900	71.7294	4.96595	0.858696	5.78313	7.33e-09	8.73e-08	7.20608	0	0	0	0	0	0.664037	0	0	6.94708	1.95542	9.18945	5.11764	4.40775	2.34233	2.07186	1.54727	3.00172	73.8739	19.99	25.2626	498.914	372.629	686.386
2719	AT1G23700	43.0178	4.93206	0.630777	7.81901	5.32e-15	1.44e-13	0.720608	0	0	0	0	0	5.3123	0	3.12159	6.17519	1.95542	5.32021	5.11764	9.36646	8.19815	6.62996	9.79936	4.20241	147.748	102.805	167.962	162.268	266.663	119.062
3978	AT1G35910	182.075	4.92718	0.497229	9.90929	3.79e-23	2.8e-21	0.720608	0	0	0	1.47355	8.20621	23.9053	17.4152	21.8512	32.4197	107.548	35.7905	103.206	56.1988	105.405	380.394	142.864	210.721	843.393	719.638	616.544	220.394	387.767	333.943
19076	AT3G47190	73.5193	4.91819	0.73295	6.71013	1.94e-11	3.33e-10	5.04426	5.19969	28.9384	0	3.68387	0	5.3123	2.90253	3.12159	5.40329	1.95542	9.18945	0	0.550968	2.34233	1.24312	3.09453	0	186.532	85.6712	309.979	329.38	357.491	417.429
10360	AT5G22570	60.2309	4.91	0.57867	8.48498	2.16e-17	7.98e-16	0	0	0	0	1.47355	2.7354	10.6246	2.90253	18.7296	53.261	74.306	36.2742	2.55882	2.20387	4.09907	2.90061	3.61029	1.20069	248.093	602.554	122.899	87.1888	38.4274	129.498
10232	AT5G20740	286.033	4.89566	0.367372	13.3262	1.63e-40	9.11e-38	6.48547	14.1134	10.8519	6.98861	13.9987	21.8832	29.8817	52.2455	31.2159	161.327	265.937	243.762	12.7941	4.40775	11.7116	6.21558	7.73633	6.60379	1149.35	1199.4	1008.46	818.606	1142.34	638.477
22823	AT2G22942	46.89	4.83856	0.917599	5.27307	1.34e-07	1.32e-06	0.720608	0	14.4692	0	5.15742	0	0	0	0	7.71898	3.91084	14.026	2.55882	3.30581	0.585582	2.48623	1.03151	0.600345	34.4745	19.99	36.187	353.599	255.018	369.52
18135	AT3G27785	250.378	4.77814	0.604022	7.91054	2.56e-15	7.31e-14	42.5159	13.3706	180.865	10.9821	16.9458	10.9416	22.5773	5.80505	21.8512	46.3139	11.7325	36.7578	12.7941	5.50968	14.6395	5.38684	6.18907	4.20241	668.559	542.584	482.038	1324.79	1311.19	1210.54
409	AT1G04380	463.472	4.77489	0.67574	7.06616	1.59e-12	3.13e-11	41.7953	21.5416	191.717	37.9382	58.2052	16.4124	19.2571	17.4152	31.2159	71.0146	9.77711	60.4569	35.8235	41.3226	25.7656	19.0611	13.9254	6.60379	965.285	479.759	978.414	2395.27	2999.66	2585.69
18833	AT3G45093	13.6887	4.76569	0.976857	4.8786	1.07e-06	9e-06	0.720608	0.742813	0	0.998372	0	0	0	0	0	0	1.95542	3.38559	0	0.550968	0	0.414372	0	0.600345	7.38739	22.8457	99.6849	108.986	33.7695	46.4864
26935	AT4G11170	114.566	4.75801	0.425837	11.1733	5.51e-29	8.14e-27	3.60304	4.45688	0	4.99186	4.42065	8.20621	11.9527	11.6101	12.4864	36.2792	74.306	38.2088	195.323	245.732	196.756	227.905	135.128	124.872	460.48	322.695	178.204	108.986	192.137	150.844
13541	AT5G56369	382.079	4.75349	0.992042	4.79162	1.65e-06	1.34e-05	10.8091	3.71406	25.3211	0	0	2.7354	0	0	3.12159	3.85949	0	5.80387	0	1.10194	0	0	5.67331	1.20069	30.7808	117.084	83.2983	3838.73	2695.74	2340.92
12475	AT5G47150	12.9047	4.75278	0.818158	5.80912	6.28e-09	7.54e-08	18.7358	21.5416	28.9384	4.99186	8.8413	5.47081	0.664037	0	3.12159	7.71898	0	1.45097	7.67647	3.85678	4.09907	3.31498	1.03151	1.80103	33.8589	77.1041	38.2353	14.5315	15.1381	7.58962
10843	AT5G26920	159.551	4.70189	0.516302	9.10687	8.48e-20	4.21e-18	28.8243	37.1406	39.7903	27.9544	21.3665	90.2683	21.2492	5.80505	21.8512	113.469	183.81	78.8358	34.1176	9.91743	26.9368	42.266	69.1113	51.0293	610.075	499.749	400.105	346.333	629.976	439.249
12525	AT5G47600	38.9875	4.66356	0.822941	5.66695	1.45e-08	1.66e-07	0	2.97125	0	0	0	0	1.32807	0	3.12159	2.31569	1.95542	0	13.647	24.7936	39.234	18.2324	53.1228	174.7	31.3964	51.4027	470.431	14.5315	24.4538	8.06397
20681	AT3G61028	15.3119	4.65849	1.03023	4.52178	6.13e-06	4.47e-05	0	0	7.2346	0	1.47355	5.47081	0	0	0	0.771898	0	1.93462	0	0.550968	2.34233	0	1.03151	2.40138	27.0871	45.6913	27.9937	62.9697	165.354	15.1792
67	AT1G01560	34.1011	4.65453	0.853169	5.45558	4.88e-08	5.14e-07	102.326	45.3116	112.136	32.9463	19.1561	172.33	1.99211	0	0	27.0164	35.1976	18.3789	5.97058	2.75484	2.92791	3.72935	2.57878	1.20069	121.276	25.7014	31.4076	2.42191	27.9472	23.7176
10139	AT5G19880	30.3421	4.63391	0.708174	6.54346	6.01e-11	9.7e-10	0	0	7.2346	0	0	2.7354	6.64037	0	9.36478	43.2263	13.6879	26.601	2.55882	0.550968	0	1.65749	0.515756	1.80103	283.183	102.805	118.803	38.7506	24.4538	43.6403
16279	AT3G12880	71.9972	4.58451	0.541253	8.47017	2.45e-17	8.95e-16	5.76486	9.65656	18.0865	0.998372	1.47355	2.7354	4.64826	8.70758	6.24319	3.08759	1.95542	3.38559	5.11764	1.10194	0.585582	0.414372	2.57878	0.600345	203.769	114.228	90.126	440.788	426.194	375.686
8528	AT5G05340	200.505	4.57107	0.485966	9.40615	5.15e-21	2.95e-19	0	0	0	0.998372	0	2.7354	39.1782	29.0253	18.7296	322.653	377.396	283.906	95.5293	15.9781	35.1349	30.2492	37.1344	52.23	930.195	851.001	764.706	227.66	378.451	319.238
4834	AT1G52270	17.9098	4.56412	0.744428	6.13104	8.73e-10	1.2e-08	0.720608	2.97125	0	0	0	2.7354	2.65615	0	3.12159	8.49088	3.91084	9.18945	15.3529	10.4684	5.27024	5.80121	7.22058	4.80276	53.5586	77.1041	108.561	29.0629	59.3877	19.4484
19101	AT3G47410	7.56504	4.52556	0.991241	4.56555	4.98e-06	3.7e-05	1.44122	0	0	0	0	0	0	0	0	2.31569	0	2.41828	1.70588	0	1.75675	0	0.515756	0	31.3964	11.4228	12.9727	29.0629	39.5918	46.9608
6922	AT1G71770	109.159	4.52287	0.48271	9.36976	7.27e-21	4.11e-19	4.32365	6.68531	36.173	15.974	16.9458	8.20621	15.9369	8.70758	28.0943	18.5256	41.0638	20.7972	34.9706	50.1381	38.6484	15.7461	9.2836	18.0103	369.369	522.594	568.75	276.098	268.992	225.791
2525	AT1G21970	127.311	4.51382	0.485671	9.29398	1.49e-20	8.14e-19	94.3996	117.364	141.075	20.9658	31.6813	30.0894	7.96845	11.6101	15.608	6.94708	1.95542	5.32021	18.7647	28.0994	60.3149	57.5977	107.277	183.705	177.297	379.809	577.626	377.818	272.485	329.674
8297	AT5G03350	46.4369	4.50618	0.571004	7.89168	2.98e-15	8.38e-14	42.5159	56.4538	94.0498	47.9219	16.9458	24.6186	7.30441	8.70758	0	12.3504	5.86626	9.67311	2.55882	3.85678	5.27024	1.65749	2.06302	5.4031	178.529	137.074	325.683	19.3753	58.2233	48.3838
27028	AT4G11890	14.4846	4.49337	0.766342	5.8634	4.53e-09	5.55e-08	0	0.742813	0	0	0	0	0.664037	8.70758	3.12159	20.8413	21.5096	14.026	0	0.550968	0	1.65749	0	0	125.586	57.1141	37.5525	19.3753	18.6314	17.551
12904	AT5G50915	74.8972	4.48356	0.517075	8.671	4.28e-18	1.72e-16	5.76486	11.1422	28.9384	3.99349	8.8413	21.8832	10.6246	11.6101	6.24319	64.0676	29.3313	38.2088	25.5882	30.3033	47.4321	59.6696	35.5871	25.2145	290.571	231.312	158.403	276.098	202.617	174.087
6938	AT1G71890	1035.61	4.45493	0.368695	12.083	1.3e-33	2.83e-31	1678.3	1634.93	1367.34	1774.11	2032.76	1050.4	111.558	75.4657	134.229	24.7007	7.82168	22.7318	145.853	156.475	216.665	107.737	86.1312	146.484	2967.88	1330.76	6824.32	682.979	1375.23	899.844
2832	AT1G24650	16.5817	4.44937	0.933622	4.7657	1.88e-06	1.51e-05	4.32365	0	0	0	0	0	0	2.90253	0	6.94708	0	2.41828	0.852941	1.65291	5.27024	0.414372	0.515756	1.80103	36.3213	42.8356	21.8487	96.8764	111.789	61.1913
5811	AT1G62410	78.4385	4.4303	0.508111	8.71915	2.8e-18	1.16e-16	4.32365	11.885	28.9384	15.974	13.2619	27.354	5.97634	2.90253	3.12159	6.94708	1.95542	3.38559	230.294	265.567	264.097	197.656	127.392	127.873	116.967	125.651	127.679	46.0163	67.539	59.7682
15484	AT3G05790	80.8785	4.42486	0.385913	11.4659	1.96e-30	3.2e-28	33.8686	23.0272	7.2346	35.9414	43.4697	30.0894	13.2807	14.5126	9.36478	39.3668	39.1084	40.6271	45.2059	34.16	31.0358	84.5319	58.7961	54.6314	319.505	237.024	309.296	140.471	176.999	119.536
13137	AT5G52940	4.6746	4.35674	0.961774	4.5299	5.9e-06	4.32e-05	0	0	0	0	0	0	0.664037	0	0	3.08759	1.95542	4.3529	0	0	1.17116	0.828745	3.09453	2.40138	26.4715	17.1342	32.7731	4.84382	5.82233	7.58962
5590	AT1G60590	159.193	4.33085	0.523656	8.27041	1.33e-16	4.49e-15	309.861	376.606	104.902	291.525	198.929	123.093	16.6009	8.70758	15.608	430.719	281.581	375.317	4.2647	0.550968	2.34233	3.72935	12.8939	4.20241	235.165	436.923	232.826	152.58	85.006	116.69
10969	AT5G28000	75.048	4.30694	0.803511	5.36015	8.32e-08	8.46e-07	0.720608	0.742813	0	0	0	5.47081	1.32807	2.90253	3.12159	9.26278	3.91084	11.1241	2.55882	0	2.92791	1.24312	2.57878	2.40138	134.204	19.99	14.3382	554.617	372.629	655.079
2240	AT1G19460	27.0794	4.29707	0.645499	6.65697	2.8e-11	4.7e-10	10.0885	5.19969	0	0	0	0	3.98422	2.90253	3.12159	3.85949	0	2.41828	0.852941	1.10194	1.75675	1.65749	3.09453	3.00172	69.5646	91.3826	124.947	84.7669	156.038	80.1653
9079	AT5G10380	111.678	4.27638	0.386063	11.0769	1.62e-28	2.24e-26	92.2378	126.278	122.988	66.891	54.5213	90.2683	14.6088	14.5126	15.608	101.891	70.3952	82.2214	95.5293	72.1769	89.594	40.1941	52.6071	44.4255	402.613	234.168	258.771	147.737	251.525	138.511
19282	AT3G48850	17.9632	4.25434	0.819576	5.19091	2.09e-07	1.99e-06	0.720608	0	7.2346	2.99512	2.21032	0	5.97634	5.80505	0	17.7537	17.5988	18.3789	5.11764	1.65291	2.92791	1.24312	1.03151	0	155.751	137.074	25.2626	0	20.9604	1.42305
17862	AT3G25620	29.2462	4.25333	0.684875	6.21037	5.29e-10	7.49e-09	0.720608	2.22844	7.2346	0.998372	2.21032	5.47081	3.98422	0	3.12159	29.3321	9.77711	13.0587	14.5	4.40775	3.51349	6.62996	9.79936	22.2128	66.4865	94.2383	116.754	75.0792	102.473	107.678
8358	AT5G03820	218.132	4.21958	0.966083	4.36772	1.26e-05	8.56e-05	34.5892	9.65656	177.248	31.9479	95.044	8.20621	0.664037	2.90253	0	50.9453	1.95542	10.6404	0.852941	0.550968	0	2.07186	7.73633	3.60207	138.514	59.9699	20.4832	1349	1191.25	2037.34
6347	AT1G66970	106.77	4.18482	0.622878	6.71853	1.84e-11	3.16e-10	7.92669	1.48563	25.3211	2.99512	0	10.9416	21.9132	14.5126	15.608	493.243	267.893	327.918	1.70588	3.30581	1.75675	2.48623	8.76785	1.80103	610.075	194.188	238.288	62.9697	116.447	130.921
12626	AT5G48485	608.122	4.17139	0.413071	10.0985	5.61e-24	4.53e-22	1672.53	1795.38	1172.01	469.235	411.857	552.552	29.8817	49.3429	84.283	86.4526	222.918	108.822	17.9118	28.0994	21.6665	41.0229	77.8791	127.873	587.913	1345.04	2285.24	1528.23	869.856	1008.94
12142	AT5G44400	257.378	4.16669	0.315931	13.1886	1.02e-39	4.9e-37	0	1.48563	0	0	0	5.47081	48.4747	34.8303	28.0943	527.207	469.301	468.662	34.1176	35.262	47.4321	204.7	224.354	196.913	711.652	859.568	571.481	687.823	352.833	667.412
4142	AT1G43910	1189.42	4.15743	0.447978	9.28043	1.69e-20	9.08e-19	126.827	36.3978	144.692	90.8519	44.2065	139.506	386.47	432.476	327.767	815.125	746.971	847.848	322.412	238.569	334.367	430.947	148.022	155.489	12351.1	4834.71	2720.85	777.433	1193.58	899.37
20719	AT3G61280	26.5109	4.14143	0.677118	6.11627	9.58e-10	1.31e-08	0	0	0	0.998372	0	0	5.3123	5.80505	9.36478	37.823	84.0831	63.8425	11.9412	2.75484	7.61256	0.828745	3.09453	0	165.601	148.497	36.187	12.1096	8.15126	32.2559
4723	AT1G51300	8.56956	4.14077	0.971359	4.26287	2.02e-05	0.00013228	0	0	0	0	0	0	0	0	3.12159	0	0	0.483655	2.55882	3.85678	0.585582	3.72935	0.515756	3.60207	32.012	22.8457	21.166	36.3287	17.467	57.3965
28131	AT4G20900	4.24356	4.14067	0.985115	4.20324	2.63e-05	0.000168296	1.44122	5.9425	0	3.99349	1.47355	0	0	0	0	2.31569	3.91084	1.45097	2.55882	4.40775	1.17116	2.48623	4.12605	1.20069	15.3904	19.99	15.021	0	11.6447	3.32046
5351	AT1G56520	44.0832	4.12389	0.515175	8.00484	1.2e-15	3.56e-14	50.4426	54.9681	43.4076	42.93	31.6813	65.6497	12.6167	0	6.24319	39.3668	17.5988	31.9213	5.11764	2.75484	4.68465	4.5581	4.12605	1.20069	195.15	114.228	131.092	48.4382	94.3217	55.4991
22778	AT2G22540	177.953	4.10888	0.50793	8.08945	5.99e-16	1.84e-14	63.4135	83.9378	122.988	34.943	61.8891	24.6186	9.29652	14.5126	21.8512	276.34	350.02	422.231	7.67647	13.2232	35.7205	24.448	60.8592	22.2128	261.637	271.292	219.853	542.508	834.922	490.479
19881	AT3G54150	118.811	4.10567	0.541839	7.57729	3.53e-14	8.63e-13	5.76486	5.9425	57.8768	31.9479	11.7884	10.9416	27.8896	23.2202	15.608	93.3997	127.102	67.2281	167.176	111.296	115.945	104.007	67.0482	106.861	605.15	379.809	428.781	99.2983	89.6638	97.7163
12627	AT5G48490	112.433	4.09083	0.673003	6.07847	1.21e-09	1.63e-08	294.008	375.12	719.843	149.756	89.1498	128.564	0.664037	0	9.36478	61.7519	125.147	83.1887	0	1.65291	2.34233	3.31498	6.18907	6.00345	35.7057	37.1242	277.889	92.0326	96.6506	102.934
24163	AT2G34430	97.4901	4.08603	0.781668	5.22732	1.72e-07	1.67e-06	50.4426	58.6822	28.9384	83.8633	69.2568	24.6186	6.64037	2.90253	0	498.646	220.963	427.551	2.55882	1.65291	3.51349	1.65749	6.70482	4.20241	120.661	5.71141	368.697	29.0629	139.736	183.1
8732	AT5G07060	16.0747	4.07961	0.759832	5.3691	7.91e-08	8.09e-07	0	0	0	0	0.736775	2.7354	2.65615	0	6.24319	10.8066	11.7325	3.86924	7.67647	3.85678	5.27024	6.21558	1.03151	3.00172	54.7898	82.8155	45.063	53.282	61.7167	22.2945
3519	AT1G31290	153.891	4.07895	0.47406	8.60428	7.68e-18	3e-16	18.7358	33.4266	54.2595	135.779	95.044	65.6497	17.929	8.70758	6.24319	99.5749	113.414	130.103	134.765	77.6866	155.179	226.247	137.191	221.527	350.285	199.9	185.714	326.958	326.05	573.016
14518	AT5G64810	323.027	4.07835	0.432497	9.42979	4.11e-21	2.38e-19	30.9861	16.3419	14.4692	35.9414	47.8904	103.945	55.7791	84.1732	87.4046	93.3997	203.364	82.2214	58.8529	26.4465	34.5493	82.4601	93.8675	58.2334	1808.06	1276.5	589.233	765.324	1410.17	693.027
17826	AT3G25260	89.2515	4.06657	0.792371	5.13216	2.86e-07	2.66e-06	52.6044	11.1422	191.717	15.974	30.9445	0	0.664037	2.90253	3.12159	20.0694	15.6434	16.9279	22.1765	25.8955	24.5944	11.1881	13.4096	9.00517	83.7237	22.8457	58.7185	450.475	463.457	594.836
2558	AT1G22210	8.39022	4.06114	0.951792	4.26683	1.98e-05	0.000130144	0.720608	2.97125	0	0	0.736775	2.7354	0	0	0	0.771898	5.86626	4.83655	1.70588	3.30581	4.09907	10.3593	10.3151	13.8079	11.0811	37.1242	5.46218	12.1096	34.934	38.4224
3157	AT1G28300	157.267	4.05223	0.403757	10.0363	1.06e-23	8.32e-22	127.548	117.364	75.9633	117.808	108.306	27.354	22.5773	17.4152	31.2159	16.2099	5.86626	5.80387	234.559	241.875	293.962	181.495	129.455	87.05	440.165	371.242	325	288.207	260.84	247.137
6496	AT1G68200	76.0936	4.04476	0.557577	7.25417	4.04e-13	8.64e-12	7.20608	2.97125	0	7.98698	8.8413	21.8832	12.6167	14.5126	12.4864	24.7007	25.4205	8.22214	17.9118	8.26453	14.054	6.21558	8.25209	10.8062	225.315	208.467	563.971	179.221	345.846	91.0754
1178	AT1G10540	189.518	4.02876	0.476309	8.4583	2.71e-17	9.87e-16	20.177	10.3994	61.4941	19.9674	11.7884	13.677	19.9211	5.80505	28.0943	37.823	17.5988	34.8232	94.6764	136.64	118.873	181.081	141.317	211.321	448.168	199.9	479.989	569.149	985.138	700.617
3964	AT1G35710	90.764	4.02342	0.717166	5.61017	2.02e-08	2.25e-07	10.0885	17.0847	0	0	5.8942	24.6186	22.5773	26.1227	18.7296	69.4708	142.746	63.3589	69.9411	64.4633	22.2521	19.0611	24.7563	24.6141	1087.18	222.745	80.5672	60.5478	64.0456	37.4737
19465	AT3G50480	84.4449	4.01139	0.491504	8.16146	3.31e-16	1.05e-14	54.7662	38.6263	61.4941	56.9072	49.3639	128.564	11.9527	37.7328	34.3375	57.8924	125.147	109.79	5.97058	4.95872	2.92791	3.31498	4.6418	0.600345	697.492	368.386	70.3256	19.3753	36.0984	46.0121
14527	AT5G64870	98.2076	3.99742	0.564203	7.08507	1.39e-12	2.76e-11	355.98	270.384	293.001	114.813	54.5213	279.011	5.97634	2.90253	21.8512	24.7007	23.4651	30.9539	10.2353	1.10194	5.27024	10.3593	10.3151	7.80448	185.916	165.631	134.506	106.564	114.118	127.6
15460	AT3G05650	26.4388	3.99688	0.7326	5.45574	4.88e-08	5.14e-07	2.16182	11.1422	0	3.99349	10.3148	10.9416	6.64037	2.90253	12.4864	45.542	29.3313	29.0193	3.41176	4.40775	1.75675	2.90061	1.03151	4.20241	290.571	85.6712	45.7458	14.5315	3.4934	12.3331
18015	AT3G26840	102.96	3.97602	0.419223	9.48424	2.44e-21	1.45e-19	48.2807	47.54	47.0249	21.9642	40.5226	41.0311	15.2729	17.4152	21.8512	47.0858	35.1976	36.2742	101.5	90.3588	107.161	113.124	48.481	70.8407	395.225	177.054	309.296	157.424	264.334	216.778
6179	AT1G65481	129.32	3.97539	0.490553	8.10389	5.32e-16	1.64e-14	0	0	0	0	0	0	34.5299	49.3429	37.4591	61.7519	226.829	126.718	58	21.4878	36.8917	14.9174	6.70482	16.2093	639.009	968.085	432.878	125.939	114.118	132.818
15165	AT3G03230	78.2257	3.95875	0.642854	6.15808	7.36e-10	1.03e-08	10.8091	4.45688	3.6173	0.998372	8.8413	5.47081	3.98422	0	3.12159	16.2099	11.7325	25.1501	0	0.550968	0.585582	0	2.06302	1.20069	72.027	39.9799	62.8151	498.914	638.127	466.762
8852	AT5G08070	62.7795	3.956	0.512366	7.72104	1.15e-14	3.03e-13	105.209	86.9091	115.754	69.8861	103.885	54.7081	5.97634	14.5126	9.36478	63.2957	46.9301	81.7378	11.0882	26.4465	18.7386	34.8073	24.2405	12.6072	147.132	122.795	169.328	33.9067	94.3217	53.1273
3380	AT1G30170	35.3429	3.93428	0.642388	6.12447	9.1e-10	1.25e-08	1.44122	3.71406	0	0.998372	0	2.7354	7.30441	5.80505	21.8512	12.3504	0	10.1568	20.4706	22.5897	30.4503	21.5474	19.083	4.20241	279.489	88.5269	135.872	41.1725	83.8415	34.6276
23929	AT2G32550	152.775	3.93005	0.453904	8.65833	4.79e-18	1.91e-16	137.636	106.222	83.1979	69.8861	131.883	54.7081	10.6246	26.1227	24.9728	20.8413	5.86626	16.9279	7.67647	11.0194	14.054	23.6192	8.25209	27.6159	285.646	328.406	464.286	573.993	744.093	489.056
13316	AT5G54400	37.1778	3.92594	0.697696	5.627	1.83e-08	2.06e-07	2.88243	0.742813	28.9384	0	0.736775	0	5.3123	2.90253	3.12159	13.1223	15.6434	9.18945	4.2647	2.20387	4.68465	19.0611	41.2605	29.4169	107.733	54.2584	96.9538	133.205	206.11	110.524
28411	AT4G23220	18.3328	3.90884	0.781692	5.00049	5.72e-07	5.05e-06	7.20608	2.97125	0	5.99023	0	10.9416	3.32019	0	12.4864	24.7007	29.3313	16.9279	2.55882	1.65291	3.51349	1.65749	4.12605	4.20241	160.676	65.6813	51.8908	2.42191	13.9736	13.7562
27256	AT4G13820	37.1818	3.90496	0.695894	5.61142	2.01e-08	2.24e-07	10.0885	10.3994	36.173	18.9691	8.8413	32.8249	1.99211	0	6.24319	6.17519	7.82168	7.73849	26.4412	64.4633	37.4772	77.0732	75.8161	111.064	73.8739	37.1242	63.4979	41.1725	38.4274	98.665
10353	AT5G22520	23.5006	3.90276	0.824577	4.73305	2.21e-06	1.76e-05	19.4564	13.3706	36.173	4.99186	3.68387	2.7354	0.664037	0	3.12159	2.31569	23.4651	2.41828	17.9118	34.711	22.8377	19.8899	43.8392	34.2197	40.015	37.1242	21.166	41.1725	39.5918	99.1394
5440	AT1G58225	3.24285	3.87979	1.15718	3.35281	0.000799964	0.00365472	0	0	0	0	0	0	0.664037	0	0	3.08759	0	3.38559	0	0	0	0	0	1.20069	35.0901	19.99	11.6071	0	2.32893	0.474351
300	AT1G03445	48.2029	3.87734	0.616382	6.29048	3.16e-10	4.62e-09	10.8091	12.6278	0	12.9788	7.36775	8.20621	3.98422	5.80505	3.12159	13.8942	0	7.25483	5.97058	7.16259	10.5405	10.7737	5.67331	7.80448	88.6486	54.2584	90.126	184.065	397.083	208.715
13556	AT5G56510	597.704	3.87307	0.253142	15.3	7.65e-53	3.36e-49	41.0747	46.7972	68.7287	29.9512	46.4168	49.2373	179.954	121.906	156.08	257.814	293.313	269.88	307.059	283.749	412.835	289.232	207.85	201.716	2786.89	1973.29	1807.98	1164.94	1831.7	1516.5
7712	AT1G78410	6.65674	3.87192	0.883142	4.38425	1.16e-05	7.98e-05	2.16182	0	7.2346	0.998372	0.736775	0	0.664037	2.90253	3.12159	3.85949	11.7325	8.22214	1.70588	0	0.585582	2.07186	2.06302	0	40.6306	39.9799	15.021	9.68764	1.16447	5.21786
21224	AT2G02990	823.266	3.85012	0.398851	9.65302	4.77e-22	3.09e-20	11.5297	7.42813	32.5557	64.8942	36.102	16.4124	195.891	92.8808	152.958	297.181	127.102	273.265	217.5	154.271	250.629	135.914	258.909	305.575	1988.44	2547.29	3724.53	3097.62	2851.78	2917.73
6247	AT1G66090	114.445	3.84087	0.646757	5.93867	2.87e-09	3.61e-08	285.361	296.382	300.236	75.8763	41.2594	355.603	4.64826	5.80505	6.24319	40.9106	48.8855	29.9866	51.1764	41.3226	66.1707	190.197	86.1312	74.4427	143.438	102.805	39.6008	111.408	95.4862	253.304
30285	AT4G38780	252.641	3.83112	0.358215	10.695	1.07e-26	1.15e-24	157.813	126.278	126.606	82.8649	151.039	123.093	41.8344	37.7328	74.9183	106.522	95.8156	96.7311	129.647	76.5846	105.99	171.964	171.231	148.885	735.661	733.917	765.389	469.851	975.822	357.186
11973	AT5G43064	14.321	3.82684	0.757389	5.05268	4.36e-07	3.93e-06	0	0	0	0	0	0	2.65615	8.70758	3.12159	1.5438	1.95542	1.93462	21.3235	10.4684	11.1261	12.4312	4.6418	7.20414	68.9489	94.2383	59.4013	7.26573	3.4934	23.2432
10276	AT5G21150	364.78	3.82129	0.344366	11.0966	1.3e-28	1.82e-26	268.787	299.353	155.544	204.666	336.706	330.984	35.194	37.7328	34.3375	31.6478	27.3759	37.7251	21.3235	18.182	28.1079	45.1666	35.5871	37.8217	587.913	462.625	527.784	1455.57	2488.46	1246.12
11714	AT5G40940	8.81943	3.82118	1.00327	3.80871	0.000139691	0.000764371	0	0	0	0	0	0	1.99211	0	3.12159	0	0	0.967311	1.70588	6.06065	1.17116	0	1.54727	1.20069	28.3183	59.9699	45.7458	16.9534	39.5918	3.32046
20360	AT3G58150	56.6242	3.81864	0.463291	8.24243	1.69e-16	5.59e-15	43.9571	54.2253	79.5806	45.9251	53.0478	79.3267	16.6009	8.70758	12.4864	26.2445	31.2867	31.9213	21.3235	9.36646	16.9819	16.9893	21.6617	9.00517	192.688	225.601	145.431	60.5478	115.282	40.7942
20074	AT3G55780	11.1673	3.81018	0.950354	4.00922	6.09e-05	0.000359837	0.720608	5.19969	0	1.99674	0	0	1.32807	0	0	1.5438	7.82168	0.483655	0	1.65291	1.75675	0.828745	1.03151	1.20069	19.6997	22.8457	34.8214	43.5944	100.144	21.3458
28336	AT4G22560	70.7245	3.80368	0.477665	7.96307	1.68e-15	4.93e-14	58.3692	77.9953	144.692	15.974	16.9458	51.9727	11.2886	8.70758	18.7296	27.7883	64.5289	51.7511	63.1176	51.2401	65.5852	43.9235	36.6187	24.0138	148.979	239.879	146.113	104.142	131.585	93.4472
24902	AT2G40520	200.265	3.78901	0.340128	11.1399	8.02e-29	1.16e-26	498.661	356.55	560.682	216.647	233.558	144.976	39.1782	29.0253	31.2159	84.9088	33.2422	67.2281	26.4412	22.0387	33.9637	45.581	27.335	33.6193	604.535	414.078	424.685	317.27	282.965	277.97
4075	AT1G07143	7.09012	3.7847	0.85323	4.43574	9.18e-06	6.42e-05	2.88243	2.22844	3.6173	0	0	2.7354	1.32807	0	3.12159	6.94708	11.7325	5.80387	0	0	0	0.414372	0	2.40138	25.2402	31.4128	40.2836	14.5315	9.31572	6.16657
29544	AT4G32510	67.0283	3.77991	0.662796	5.70297	1.18e-08	1.37e-07	4.32365	7.42813	10.8519	10.9821	2.21032	2.7354	3.98422	8.70758	3.12159	0.771898	7.82168	4.83655	5.11764	1.65291	3.51349	2.48623	2.57878	1.80103	80.6456	57.1141	148.845	310.005	707.995	219.15
2471	AT1G21520	626.981	3.77147	0.554675	6.79942	1.05e-11	1.87e-10	32.4274	34.9122	191.717	21.9642	46.4168	68.3851	109.566	162.541	387.078	77.9617	113.414	126.234	129.647	80.4414	82.567	327.768	100.057	142.882	3919.62	3335.47	2401.31	985.718	1573.19	596.259
16966	AT3G18250	30.7804	3.7663	0.672304	5.60208	2.12e-08	2.35e-07	0	0	0	0	0	0	5.3123	8.70758	6.24319	69.4708	105.593	62.8752	5.97058	8.26453	2.92791	7.87307	8.25209	16.2093	170.526	77.1041	68.2773	67.8135	32.605	14.7049
8959	AT5G09370	8.62945	3.76564	0.924098	4.07494	4.6e-05	0.000278612	5.76486	0.742813	7.2346	23.9609	15.4723	2.7354	0.664037	0	0	6.17519	5.86626	3.86924	3.41176	18.7329	12.2972	4.97247	2.06302	3.60207	11.0811	39.9799	8.87605	7.26573	10.4802	11.8588
14541	AT5G64990	24.5345	3.74989	0.722505	5.19012	2.1e-07	1.99e-06	7.92669	5.19969	50.6422	13.9772	13.2619	10.9416	7.30441	0	3.12159	3.85949	19.5542	16.4443	12.7941	8.8155	7.02698	14.0887	7.22058	20.4117	81.2613	82.8155	112.658	36.3287	36.0984	17.0766
14620	AT5G65590	255.756	3.74231	0.358962	10.4254	1.9e-25	1.78e-23	214.741	216.901	282.149	287.531	307.972	147.712	16.6009	26.1227	9.36478	38.5949	31.2867	36.7578	11.0882	11.0194	13.4684	15.3318	10.8309	9.00517	297.958	197.044	150.893	1121.34	1259.95	1424.48
29861	AT4G35180	14.2422	3.73682	0.999202	3.7398	0.000184166	0.000979741	1.44122	0	21.7038	2.99512	0	0	0.664037	0	9.36478	3.08759	0	4.3529	1.70588	0	4.68465	6.62996	3.09453	6.00345	102.808	74.2484	38.2353	9.68764	32.605	18.4997
2735	AT1G23840	4.41809	3.71976	0.983686	3.78145	0.000155919	0.000844233	0	0.742813	0	0	0	0	1.99211	0	0	3.08759	15.6434	7.73849	0	1.65291	0.585582	0	0.515756	0	35.7057	22.8457	8.87605	2.42191	2.32893	1.8974
5291	AT1G56040	23.8714	3.71696	0.778346	4.77546	1.79e-06	1.45e-05	0	0	0	0	0	0	1.99211	0	0	0	0	0	85.2941	128.927	130.585	68.7858	46.418	16.8097	27.7027	19.99	12.9727	4.84382	18.6314	9.96137
13329	AT5G54530	233.957	3.71666	0.445203	8.34824	6.93e-17	2.4e-15	341.568	284.497	376.199	318.481	383.86	183.272	21.9132	37.7328	53.0671	47.8577	11.7325	28.052	61.4117	30.8542	62.0717	73.7583	38.6817	79.2455	598.994	291.282	1104.73	317.27	496.062	372.366
16058	AT3G11000	72.1073	3.71327	0.475671	7.80638	5.89e-15	1.59e-13	54.7662	49.0256	39.7903	22.9626	31.6813	10.9416	16.6009	14.5126	12.4864	11.5785	19.5542	18.8626	35.8235	39.1188	29.2791	23.6192	24.7563	19.211	233.318	174.198	252.626	159.846	343.517	92.4985
6148	AT1G65240	115.819	3.68803	0.427609	8.62478	6.42e-18	2.53e-16	67.7372	80.2238	170.013	85.86	39.0491	71.1205	19.9211	14.5126	21.8512	34.7354	46.9301	53.6858	50.3235	41.3226	45.6754	17.4036	40.7447	30.6176	336.126	211.322	238.288	356.021	367.971	338.212
13429	AT5G08275	49.5776	3.68731	0.510593	7.22162	5.14e-13	1.08e-11	29.5449	41.5975	50.6422	77.873	37.5755	24.6186	10.6246	5.80505	6.24319	30.104	23.4651	19.8299	33.2647	17.631	28.6935	22.7905	39.1974	46.8269	84.3393	137.074	303.151	41.1725	38.4274	39.3711
20275	AT3G57460	15.5867	3.68306	0.82163	4.48263	7.37e-06	5.28e-05	0.720608	8.91375	0	0.998372	6.63097	5.47081	4.64826	5.80505	3.12159	13.8942	1.95542	10.6404	6.82352	2.20387	2.34233	2.07186	5.15756	2.40138	179.144	25.7014	20.4832	16.9534	20.9604	27.038
17306	AT3G21000	27.0255	3.6795	0.607797	6.05382	1.41e-09	1.88e-08	9.3679	5.19969	7.2346	6.98861	4.42065	10.9416	8.63249	5.80505	3.12159	13.1223	3.91084	6.77118	5.11764	2.75484	5.27024	16.9893	6.70482	10.2059	116.351	79.9598	101.05	75.0792	109.46	34.1533
4557	AT1G49770	23.2239	3.67806	0.914476	4.02204	5.77e-05	0.000342841	7.92669	4.45688	36.173	6.98861	8.10452	0	0	0	3.12159	2.31569	1.95542	1.45097	0	0.550968	0.585582	0.414372	1.54727	0	28.9339	2.85571	17.0693	147.737	123.433	161.754
2334	AT1G20350	15.5734	3.67645	0.706707	5.20223	1.97e-07	1.88e-06	1.44122	1.48563	0	1.99674	3.68387	0	1.99211	0	6.24319	0.771898	0	0.967311	5.11764	2.75484	3.51349	9.94493	5.67331	15.609	39.3994	34.2685	68.9601	67.8135	69.8679	32.2559
11406	AT5G38170	2160.4	3.67243	0.517942	7.09042	1.34e-12	2.67e-11	63.4135	161.19	510.039	64.8942	51.5742	57.4435	229.093	78.3682	234.12	55.5767	11.7325	48.8492	601.323	650.143	1056.39	296.691	569.91	4261.25	2392.28	1830.51	25337.7	3775.76	4158.31	5353.05
21671	AT2G07825	13.3406	3.65862	0.968389	3.77804	0.000158066	0.000854352	0	11.1422	0	5.99023	0	2.7354	0.664037	0	3.12159	17.7537	1.95542	3.38559	17.0588	14.3252	3.51349	16.5749	6.18907	34.82	28.9339	19.99	105.83	4.84382	12.8091	8.53832
21247	AT2G03230	6.08724	3.65497	0.951406	3.84165	0.000122208	0.000677332	0.720608	0	0	1.99674	0	0	1.32807	2.90253	3.12159	0	0	0.483655	0	0	0.585582	2.48623	0.515756	5.4031	47.4024	45.6913	22.5315	4.84382	4.65786	1.42305
13644	AT5G57260	15.4205	3.65128	0.910349	4.01086	6.05e-05	0.000357484	16.574	8.91375	72.346	16.9723	24.3136	2.7354	0.664037	0	0	2.31569	7.82168	5.32021	1.70588	3.30581	2.34233	1.24312	2.57878	0.600345	17.8529	14.2785	18.4349	29.0629	78.0192	42.6916
18126	AT3G27690	1276.54	3.65015	0.482316	7.56797	3.79e-14	9.23e-13	3118.79	3749.72	2995.12	4527.62	4945.23	1750.66	93.6293	63.8556	56.1887	1731.37	481.034	1088.22	48.6176	88.155	54.4591	125.14	152.148	90.6521	1120.42	505.46	1703.52	351.177	844.238	951.548
3353	AT1G29920	19148.2	3.64446	0.376868	9.67041	4.03e-22	2.63e-20	59681.5	54972.6	51488.7	68898.7	57313.7	30661.1	929.652	879.465	799.128	15917.3	7360.21	16418.7	1043.15	1402.77	2599.98	3246.19	3283.3	2290.32	9896.64	8798.43	20010	10254.4	13554.4	17856
8762	AT5G07260	200.912	3.64356	0.54379	6.70032	2.08e-11	3.55e-10	74.2226	49.0256	94.0498	72.8812	92.8336	79.3267	11.2886	8.70758	12.4864	43.9982	3.91084	30.4703	8.52941	6.06065	6.4414	1.24312	4.12605	0.600345	196.997	68.537	206.88	1022.05	1460.24	1266.99
2443	AT1G21250	1077.46	3.6389	0.357151	10.1887	2.23e-24	1.86e-22	458.307	342.437	133.84	206.663	130.409	388.427	401.079	441.184	415.172	991.117	1210.41	849.783	416.235	439.673	580.897	288.403	331.631	220.927	6815.48	5168.83	2864.92	787.121	1164.47	811.615
6689	AT1G69720	2.92562	3.63279	1.12767	3.22149	0.00127527	0.00549769	0	0	3.6173	0	0	0	0	0	0	0	0	1.93462	0	0.550968	0	0	0.515756	0.600345	20.3153	11.4228	10.9244	7.26573	11.6447	1.42305
2726	AT1G23770	8.91046	3.63252	0.85057	4.27069	1.95e-05	0.000128132	0.720608	0	0	0	0	0	1.32807	0	0	1.5438	3.91084	4.3529	6.82352	2.20387	5.85582	4.14372	5.15756	6.00345	16.6216	14.2785	33.4559	38.7506	43.0852	25.615
16526	AT3G14620	99.9754	3.62543	0.593016	6.11355	9.74e-10	1.33e-08	9.3679	14.1134	57.8768	13.9772	4.42065	24.6186	43.1624	29.0253	28.0943	155.923	228.784	176.534	12.7941	16.5291	5.85582	7.87307	19.083	11.4066	928.348	322.695	115.389	60.5478	59.3877	53.6017
17533	AT3G22910	354.364	3.61531	0.566238	6.38479	1.72e-10	2.59e-09	495.778	307.524	886.239	862.594	389.017	500.579	40.5063	52.2455	46.8239	207.641	469.301	177.502	77.6176	56.1988	84.9094	274.729	78.3949	118.268	1438.08	217.034	171.376	389.928	603.193	559.26
1679	AT1G14642	16.82	3.60702	0.665745	5.41802	6.03e-08	6.27e-07	3.60304	5.19969	0	0.998372	4.42065	0	3.32019	0	3.12159	15.438	7.82168	17.4116	6.82352	10.4684	19.3242	20.7186	22.1775	10.2059	41.2462	45.6913	23.2143	41.1725	62.8811	38.4224
19628	AT3G51895	237.968	3.59914	0.462644	7.77952	7.28e-15	1.95e-13	345.892	360.264	260.446	392.36	456.064	549.816	26.5615	69.6606	31.2159	98.803	199.453	123.816	36.6764	28.0994	21.0809	16.1605	28.3666	13.2076	416.156	605.41	520.273	266.41	684.706	160.331
6751	AT1G70220	5.29483	3.59504	0.987698	3.63982	0.000272831	0.00139353	2.16182	0	0	0.998372	0.736775	0	0	0	0	6.94708	7.82168	4.83655	0.852941	6.06065	7.02698	1.24312	5.15756	7.80448	7.38739	14.2785	23.2143	4.84382	20.9604	4.74351
13890	AT5G59320	19250.2	3.59311	0.616912	5.82435	5.73e-09	6.91e-08	28.8243	46.7972	65.1114	25.9577	33.1549	341.926	7355.54	8783.04	7276.44	2230.79	2152.92	2220.95	7940.88	7776.92	4887.85	6533.82	4325.64	3301.9	109621	127279	80980.3	40254.6	22523.1	16018.4
15371	AT3G04960	22.0778	3.58693	0.716274	5.00776	5.51e-07	4.87e-06	12.9709	8.91375	0	15.974	11.0516	24.6186	5.97634	2.90253	0	6.94708	7.82168	8.7058	7.67647	3.85678	7.61256	8.28745	22.1775	3.60207	81.2613	28.5571	48.4769	58.1259	118.775	35.5763
26828	AT4G10240	5.16148	3.5867	0.947291	3.78627	0.000152923	0.000829912	5.04426	5.9425	0	3.99349	1.47355	0	0.664037	0	0	4.63139	7.82168	1.93462	5.97058	13.2232	5.27024	4.97247	4.12605	2.40138	8.003	22.8457	17.7521	0	1.16447	6.64092
26323	AT4G03450	74.232	3.57732	0.533267	6.7083	1.97e-11	3.37e-10	4.32365	4.45688	0	0	7.36775	2.7354	24.5694	17.4152	18.7296	34.7354	27.3759	4.83655	79.3235	68.8711	84.9094	55.1115	42.292	53.4307	348.438	259.869	221.218	92.0326	188.643	140.882
30517	ATMG00630	750.362	3.56246	0.419538	8.49138	2.04e-17	7.6e-16	95.1203	474.657	180.865	290.526	184.93	451.342	221.124	191.567	177.931	162.099	168.166	166.861	604.735	307.44	335.538	734.268	512.145	206.519	2381.82	2824.29	1034.4	2090.11	2606.07	1606.15
6690	AT1G69730	70.7985	3.56025	0.530239	6.71443	1.89e-11	3.24e-10	6.48547	3.71406	0	0	7.36775	24.6186	29.2176	17.4152	40.5807	90.3121	41.0638	49.3329	24.7353	20.3858	33.9637	17.818	13.4096	13.8079	512.808	282.715	305.2	58.1259	34.934	71.1527
28673	AT4G25330	4.10987	3.53588	0.96859	3.65054	0.000261685	0.00134443	0	0	0	1.99674	0	0	0.664037	2.90253	0	1.5438	0	0.967311	0.852941	1.10194	2.34233	0.414372	0	0.600345	22.1622	17.1342	18.4349	16.9534	5.82233	4.74351
22860	AT2G23190	107.799	3.53468	0.584214	6.05032	1.45e-09	1.92e-08	15.8534	8.91375	39.7903	15.974	22.84	27.354	11.2886	11.6101	9.36478	37.823	19.5542	40.1434	5.11764	0.550968	0.585582	4.97247	7.73633	0.600345	213.003	51.4027	99.0021	651.494	550.792	741.411
21357	AT2G04070	10.8223	3.52612	0.891961	3.95323	7.71e-05	0.000446177	2.16182	1.48563	0	0	0	2.7354	1.99211	8.70758	3.12159	8.49088	7.82168	6.28752	7.67647	1.10194	1.17116	1.65749	0.515756	0.600345	156.982	14.2785	12.2899	0	11.6447	9.01267
7278	AT1G74710	298.845	3.5221	0.383985	9.1725	4.62e-20	2.36e-18	86.473	112.165	119.371	69.8861	56.7317	43.7665	91.6372	127.711	112.377	354.301	351.976	313.892	69.9411	81.5433	81.9815	92.405	73.2373	82.2472	2154.04	870.991	699.16	297.895	626.482	202.074
28915	AT4G27330	16.722	3.51464	0.68376	5.14016	2.75e-07	2.55e-06	0	0	0	0	0	0	3.98422	0	3.12159	1.5438	5.86626	1.93462	11.9412	9.91743	14.054	2.48623	3.09453	2.40138	30.7808	48.547	51.208	72.6573	90.8283	46.9608
12611	AT5G48400	12.2718	3.50556	0.710198	4.93604	7.97e-07	6.87e-06	0	0	0	2.99512	0.736775	0	2.65615	14.5126	0	7.71898	11.7325	12.575	0.852941	5.50968	4.68465	4.97247	1.54727	1.80103	80.03	59.9699	41.6492	14.5315	15.1381	10.9101
15282	AT3G04210	23.0561	3.50326	0.912539	3.83903	0.000123522	0.000683805	0	0.742813	14.4692	0.998372	9.57807	5.47081	0.664037	8.70758	0	165.958	86.0385	118.496	0.852941	1.65291	0	0.414372	0	0	90.4955	25.7014	10.2416	4.84382	2.32893	5.69221
23612	AT2G29940	23.5224	3.49699	0.757235	4.6181	3.87e-06	2.95e-05	2.16182	2.97125	18.0865	14.9756	41.9962	21.8832	0.664037	11.6101	3.12159	29.3321	5.86626	42.5617	2.55882	3.30581	3.51349	3.72935	8.76785	7.80448	35.7057	88.5269	78.5189	43.5944	60.5522	32.7302
24132	AT2G34210	15.4612	3.49661	0.753597	4.6399	3.49e-06	2.67e-05	0	2.97125	0	2.99512	0.736775	2.7354	1.99211	2.90253	6.24319	3.85949	1.95542	0.967311	2.55882	3.30581	2.92791	1.65749	2.06302	1.20069	44.3243	28.5571	74.4223	48.4382	102.473	31.7815
17758	AT3G24605	42.8736	3.46998	0.46927	7.39442	1.42e-13	3.22e-12	18.7358	28.2269	39.7903	20.9658	22.84	16.4124	10.6246	0	15.608	2.31569	1.95542	2.90193	3.41176	4.40775	7.61256	9.94493	7.73633	10.8062	102.808	88.5269	255.357	104.142	125.762	128.075
15166	AT3G03240	113.302	3.44989	0.804528	4.28809	1.8e-05	0.000119365	17.2946	3.71406	25.3211	10.9821	22.1032	2.7354	0.664037	2.90253	0	39.3668	9.77711	27.5684	23.0294	4.40775	11.1261	13.2599	6.18907	13.2076	36.3213	19.99	12.9727	699.932	699.844	1016.53
22909	AT2G23680	13.909	3.44059	0.922256	3.73063	0.000191001	0.00101103	0	1.48563	25.3211	1.99674	0.736775	10.9416	4.64826	0	3.12159	18.5256	35.1976	21.7645	2.55882	0.550968	1.17116	0.414372	4.12605	1.80103	56.6366	42.8356	61.4496	7.26573	15.1381	16.1279
21605	AT2G07623	5.52345	3.43992	0.914978	3.75957	0.000170206	0.000912586	5.76486	2.97125	0	1.99674	3.68387	5.47081	0.664037	2.90253	0	2.31569	1.95542	2.41828	5.97058	2.75484	1.75675	12.0168	6.18907	1.80103	44.3243	8.56712	0.682773	9.68764	5.82233	2.84611
8808	AT5G07660	354.918	3.43051	0.314506	10.9076	1.06e-27	1.3e-25	281.758	254.785	155.544	57.9056	61.1523	82.0621	76.3643	84.1732	137.35	129.679	148.612	130.587	263.559	268.322	223.692	408.571	243.952	187.308	1186.29	959.518	719.643	758.058	1172.62	526.53
2768	AT1G24147	2.82993	3.42803	1.15756	2.96143	0.00306211	0.0118613	0	0	0	0	0	0	1.32807	0	0	0.771898	3.91084	0	0	0.550968	0.585582	0	0	0.600345	38.7838	14.2785	4.77941	0	2.32893	0
30560	ATMG01100	23.4913	3.41197	0.737605	4.62574	3.73e-06	2.85e-05	2.16182	8.17094	0	3.99349	0.736775	16.4124	4.64826	2.90253	0	16.2099	17.5988	8.22214	8.52941	9.91743	16.3963	13.2599	12.8939	60.0345	35.0901	54.2584	139.968	41.1725	69.8679	21.3458
22491	AT2G20142	100.275	3.41194	0.45622	7.4787	7.51e-14	1.76e-12	38.9128	33.4266	86.8152	21.9642	15.4723	65.6497	38.5142	20.3177	43.7023	81.8212	115.37	105.437	29	39.6697	38.0628	48.8959	29.3981	32.4186	573.138	339.829	181.618	111.408	163.025	152.741
5324	AT1G56240	18.5152	3.40849	0.806557	4.22598	2.38e-05	0.000153864	34.5892	16.3419	68.7287	30.9495	10.3148	24.6186	0.664037	5.80505	3.12159	4.63139	33.2422	13.0587	0.852941	2.20387	0.585582	3.31498	2.57878	1.80103	41.8619	42.8356	23.8971	33.9067	6.98679	37.4737
14757	AT5G66640	14.2108	3.40679	0.782337	4.35463	1.33e-05	9.03e-05	5.04426	2.97125	0	0	2.21032	2.7354	3.98422	2.90253	0	21.6132	29.3313	21.7645	0.852941	1.10194	1.75675	4.5581	5.67331	6.00345	83.1081	19.99	9.55882	21.7972	54.7299	39.3711
13899	AT5G59390	28.1954	3.39895	0.729618	4.65854	3.18e-06	2.46e-05	5.04426	2.97125	25.3211	5.99023	9.57807	2.7354	1.99211	0	6.24319	10.8066	17.5988	6.77118	6.82352	11.0194	13.4684	55.1115	21.6617	20.4117	43.0931	34.2685	22.5315	121.096	170.012	62.14
9992	AT5G18720	16.1693	3.37505	0.669062	5.04445	4.55e-07	4.09e-06	10.0885	7.42813	3.6173	15.974	5.15742	2.7354	5.97634	5.80505	0	1.5438	1.95542	6.28752	10.2353	13.2232	9.95489	7.4587	9.79936	2.40138	45.5556	62.8256	49.1597	31.4848	54.7299	24.6663
7562	AT1G77100	236.801	3.36949	0.376857	8.94104	3.86e-19	1.76e-17	55.4868	43.8259	86.8152	109.821	150.302	229.774	41.8344	37.7328	12.4864	140.485	146.657	129.136	65.6764	32.5071	38.6484	16.9893	17.5357	16.8097	466.021	231.312	396.691	1126.19	1095.76	994.714
23021	AT2G24680	87.7175	3.36848	0.503225	6.69378	2.17e-11	3.7e-10	19.4564	43.0831	50.6422	0	4.42065	21.8832	17.929	29.0253	21.8512	24.7007	35.1976	60.9406	34.9706	41.8736	31.0358	54.6971	52.6071	37.2214	241.937	257.014	225.315	237.347	401.741	160.331
4161	AT1G44180	15.362	3.36523	0.751374	4.47876	7.51e-06	5.37e-05	0	0	0	0	0	0	3.98422	2.90253	0	43.2263	52.7964	55.6204	0	0	0.585582	2.07186	10.8309	6.60379	29.5495	45.6913	43.0147	16.9534	34.934	19.9227
11405	AT5G38160	5828.66	3.35326	0.363842	9.21624	3.08e-20	1.6e-18	1173.15	1682.47	2951.72	468.237	597.524	711.205	699.895	624.043	783.52	372.827	850.608	739.993	478.5	317.358	689.23	205.529	459.538	904.72	6659.73	7079.3	24760.1	28271	24197.6	34210.2
14093	AT5G61120	9.75203	3.34271	0.929654	3.59565	0.000323581	0.00162281	3.60304	3.71406	21.7038	4.99186	2.9471	2.7354	0	2.90253	0	0	3.91084	2.90193	3.41176	3.30581	3.51349	2.48623	1.03151	1.20069	13.5435	11.4228	21.8487	16.9534	82.6771	23.2432
17343	AT3G21310	9.5551	3.33978	0.891263	3.74724	0.000178789	0.000953946	3.60304	2.22844	21.7038	5.99023	9.57807	8.20621	0.664037	2.90253	0	10.8066	3.91084	12.0914	0	1.10194	1.17116	3.31498	1.54727	2.40138	19.0841	8.56712	39.6008	12.1096	43.0852	15.6536
6860	AT1G71150	12.1086	3.33618	0.814919	4.09387	4.24e-05	0.000258533	0	0	7.2346	0	0	0	3.32019	0	6.24319	1.5438	1.95542	1.93462	4.2647	1.10194	4.09907	6.21558	6.18907	3.60207	48.018	28.5571	47.7941	21.7972	79.1837	17.551
295	AT1G03400	12.4835	3.3354	0.835846	3.99045	6.59e-05	0.000386641	2.16182	1.48563	0	0	11.7884	0	3.98422	5.80505	0	13.1223	19.5542	14.5097	0	3.85678	0.585582	1.65749	2.06302	5.4031	59.0991	54.2584	36.8697	16.9534	27.9472	18.4997
7199	AT1G74140	9.11791	3.33301	0.768718	4.3358	1.45e-05	9.78e-05	0	0	0	0	0	2.7354	2.65615	2.90253	6.24319	0	0	0	3.41176	4.95872	2.34233	4.14372	3.61029	3.60207	48.6336	25.7014	60.084	7.26573	26.7827	13.7562
2381	AT1G20750	12.4656	3.32729	0.90007	3.6967	0.000218418	0.00114122	0	2.22844	0	0	0	0	0.664037	2.90253	3.12159	0	1.95542	0.483655	2.55882	17.631	9.95489	12.0168	12.8939	7.80448	33.8589	17.1342	30.7248	36.3287	93.1572	13.7562
151	AT1G02230	58.4186	3.32462	0.503961	6.59697	4.2e-11	6.9e-10	0	2.22844	0	16.9723	5.8942	2.7354	25.8975	40.6354	21.8512	37.0511	68.4397	29.503	7.67647	7.71356	7.61256	4.5581	6.70482	5.4031	272.102	402.655	238.971	48.4382	112.953	36.0507
13996	AT5G60250	161.747	3.32255	0.433275	7.66845	1.74e-14	4.45e-13	17.2946	23.0272	50.6422	16.9723	11.7884	49.2373	30.5457	49.3429	31.2159	105.75	125.147	98.1821	86.147	74.9317	127.657	125.14	150.085	157.29	320.736	379.809	701.208	329.38	579.904	240.496
27094	AT4G12490	401.167	3.31755	0.777483	4.26704	1.98e-05	0.00013005	0	0	0	0	0	8.20621	33.8659	116.101	115.499	1314.54	518.187	1065.49	74.2058	52.342	33.9637	130.942	19.083	13.2076	1958.89	1227.95	81.9328	1731.67	353.998	777.936
11469	AT5G38740	2.83003	3.30864	1.10663	2.98983	0.00279129	0.0109601	0	0	0	4.99186	0	0	0	0	0	2.31569	3.91084	0	6.82352	2.20387	1.75675	0	0.515756	1.20069	14.1592	8.56712	12.9727	2.42191	4.65786	1.42305
20063	AT3G55700	53.2518	3.30863	0.595759	5.55363	2.8e-08	3.05e-07	2.16182	0	0	3.99349	2.9471	2.7354	13.2807	14.5126	15.608	17.7537	19.5542	33.3722	45.2059	36.3639	64.9996	18.2324	1.03151	2.40138	185.3	131.363	96.9538	203.44	236.387	130.447
22615	AT2G21130	658.156	3.30629	0.401438	8.2361	1.78e-16	5.84e-15	528.206	872.805	835.596	374.39	381.649	547.081	184.602	267.032	224.755	115.013	215.096	159.123	174	159.23	156.936	131.77	225.385	119.469	2212.52	2256.01	2300.95	1121.34	1868.97	363.827
6292	AT1G66465	3.19752	3.30547	1.04176	3.17298	0.00150885	0.00638404	0	1.48563	0	0	0	0	0	2.90253	0	4.63139	0	2.90193	0.852941	0	0	1.65749	2.06302	3.00172	12.9279	8.56712	29.3592	2.42191	3.4934	0.474351
1871	AT1G16260	40.6842	3.30499	0.456015	7.24755	4.24e-13	9.05e-12	12.9709	11.1422	14.4692	0.998372	6.63097	8.20621	10.6246	29.0253	12.4864	52.4891	66.4843	45.9473	26.4412	39.1188	25.7656	15.3318	5.15756	9.00517	198.844	154.208	105.147	46.0163	39.5918	40.3198
11698	AT5G40800	76.959	3.30263	0.769622	4.29124	1.78e-05	0.000117811	350.936	163.419	213.421	325.469	338.18	147.712	0	2.90253	6.24319	2.31569	25.4205	2.90193	4.2647	0.550968	1.17116	7.87307	5.15756	4.80276	38.7838	17.1342	38.2353	60.5478	55.8943	33.6789
20273	AT3G57440	37.8594	3.29804	0.52595	6.27063	3.6e-10	5.2e-09	12.9709	9.65656	10.8519	5.99023	8.8413	13.677	17.265	0	12.4864	9.26278	7.82168	3.38559	28.147	38.5678	29.8647	16.5749	19.083	18.0103	118.814	119.94	178.887	60.5478	125.762	42.2173
4158	AT1G44130	43.7089	3.28041	0.781868	4.1956	2.72e-05	0.00017367	12.9709	19.3131	97.6671	14.9756	11.7884	76.5913	11.2886	14.5126	6.24319	202.237	46.9301	19.8299	21.3235	19.8349	12.8828	21.9617	3.61029	2.40138	217.312	148.497	23.2143	9.68764	11.6447	22.2945
27062	AT4G12210	3.18648	3.26607	1.13841	2.86898	0.00411795	0.015344	0	0	0	0.998372	0	2.7354	0	0	0	0	0	0.483655	0	0	0	0	0	0	8.61862	11.4228	12.2899	12.1096	22.1248	5.69221
24145	AT2G34315	147.452	3.25883	0.812381	4.01145	6.03e-05	0.000356731	14.4122	1.48563	18.0865	9.98372	8.10452	8.20621	0	0	0	20.8413	27.3759	17.8953	167.176	82.0943	84.3238	252.767	372.891	260.55	12.3123	5.71141	15.021	544.93	942.053	672.63
30557	ATMG01060	2.26877	3.24644	1.136	2.85778	0.00426613	0.0158385	0.720608	0	0	0	0	0	0	0	0	0	0	0.967311	2.55882	2.20387	1.17116	6.62996	0.515756	0	20.9309	8.56712	3.41387	0	5.82233	0.948702
27817	AT4G18050	207.947	3.24289	0.458993	7.06523	1.6e-12	3.15e-11	67.0165	34.1694	47.0249	77.873	156.196	43.7665	84.9968	84.1732	134.229	239.288	140.79	232.638	118.559	61.7085	32.207	104.836	61.3749	43.2248	1003.45	1259.37	439.023	217.972	209.604	97.242
15283	AT3G04220	23.2233	3.23805	0.729356	4.43961	9.01e-06	6.32e-05	0	0	0	0	9.57807	0	10.6246	2.90253	3.12159	43.9982	58.6626	34.8232	16.2059	8.8155	19.9098	21.5474	5.67331	8.40483	92.958	74.2484	50.5252	19.3753	20.9604	55.0247
13136	AT5G52930	2.97907	3.22876	1.13473	2.8454	0.00443559	0.0163727	0	0	0	0	0	0	1.32807	0	0	3.85949	0	3.38559	0	0	0	0	1.54727	1.20069	11.6967	28.5571	16.3866	0	1.16447	2.37176
13984	AT5G60142	20.3563	3.22229	0.565756	5.69555	1.23e-08	1.42e-07	1.44122	0.742813	0	0	0.736775	0	3.32019	8.70758	3.12159	19.2975	35.1976	30.9539	4.2647	8.8155	7.02698	33.9785	38.6817	27.6159	51.0961	39.9799	36.187	41.1725	43.0852	53.1273
25726	AT2G47050	6.23695	3.21806	0.980965	3.2805	0.00103622	0.00457759	9.3679	8.17094	18.0865	22.9626	27.2607	13.677	0	0	0	0	0	0.967311	0	0	2.34233	0.828745	3.09453	1.20069	4.30931	11.4228	10.9244	7.26573	1.16447	6.64092
5078	AT1G54240	4.27298	3.21577	1.01766	3.15997	0.00157785	0.0066373	2.16182	1.48563	0	0	0	0	0.664037	0	0	0	0	0.483655	0.852941	0.550968	5.85582	2.90061	2.06302	1.80103	13.5435	11.4228	8.19328	9.68764	33.7695	7.11527
14892	AT3G01030	2.45086	3.21562	1.16035	2.77126	0.005584	0.02006	0	0	0	0	0	0	0	0	0	0	0	0.483655	0	0.550968	0	0	0.515756	0	4.92492	25.7014	6.14496	4.84382	12.8091	2.84611
7609	AT1G77520	872.4	3.20953	0.384949	8.33753	7.59e-17	2.62e-15	2274.96	1956.57	2839.58	1049.29	996.856	1698.69	49.1388	20.3177	62.4319	164.414	54.7518	61.9079	1594.15	1359.79	1658.95	506.363	395.069	450.859	565.751	291.282	486.134	767.746	741.765	890.832
21108	AT2G01990	209.013	3.19898	0.336495	9.50675	1.97e-21	1.18e-19	61.2517	57.1966	54.2595	64.8942	75.151	35.5603	26.5615	26.1227	43.7023	100.347	103.637	73.9993	370.176	381.821	312.115	401.112	176.388	342.197	285.03	277.004	425.368	399.615	479.76	443.044
23985	AT2G33020	34.4862	3.19437	0.642801	4.96945	6.71e-07	5.86e-06	0	0	0	0	0	2.7354	10.6246	11.6101	6.24319	13.8942	7.82168	19.8299	71.647	21.4878	35.1349	15.3318	22.1775	10.2059	148.979	88.5269	40.9664	138.049	29.1116	133.293
28507	AT4G24000	95.4515	3.19261	0.705661	4.52429	6.06e-06	4.42e-05	9.3679	2.22844	14.4692	16.9723	17.6826	8.20621	2.65615	11.6101	3.12159	145.889	457.569	151.384	33.2647	11.0194	4.68465	30.2492	32.4926	28.2162	89.8799	57.1141	30.7248	380.24	596.206	155.587
10674	AT5G25230	50.2362	3.18888	0.413724	7.70775	1.28e-14	3.35e-13	2.88243	4.45688	0	6.98861	4.42065	8.20621	16.6009	14.5126	6.24319	34.7354	13.6879	28.5357	52.0294	51.791	43.9186	53.0397	50.0283	33.6193	153.904	94.2383	124.265	145.315	158.367	103.883
30079	AT4G37030	109.385	3.18185	0.35751	8.90003	5.58e-19	2.48e-17	81.4287	94.3372	166.396	141.769	181.983	139.506	17.265	23.2202	37.4591	30.8759	29.3313	31.9213	88.7058	77.1356	115.36	157.047	124.297	151.887	233.318	217.034	234.191	72.6573	116.447	61.6657
18128	AT3G27710	8.07587	3.1738	0.930216	3.41189	0.000645137	0.00302103	0	0.742813	0	0	5.15742	0	0.664037	0	0	1.5438	3.91084	9.18945	3.41176	3.30581	8.78373	4.97247	3.61029	5.4031	14.1592	5.71141	13.6555	36.3287	39.5918	33.6789
14734	AT5G66480	96.8274	3.17219	0.343489	9.23519	2.58e-20	1.35e-18	35.3098	25.2556	43.4076	38.9365	49.3639	43.7665	29.8817	43.5379	34.3375	99.5749	125.147	119.463	27.2941	40.7717	33.3782	41.8516	27.8508	37.2214	342.282	334.118	279.254	155.002	220.084	96.7676
815	AT1G07540	11.914	3.16922	0.906652	3.49552	0.000473145	0.00229334	10.0885	5.9425	18.0865	1.99674	9.57807	8.20621	1.32807	0	0	0.771898	0	0.483655	2.55882	4.95872	2.34233	0	1.54727	1.20069	12.9279	11.4228	23.8971	50.8601	97.8151	19.9227
3497	AT1G31140	6.82943	3.16694	0.846111	3.74294	0.00018188	0.000969093	8.6473	8.17094	3.6173	10.9821	9.57807	19.1478	3.98422	0	0	0	0	0.967311	2.55882	0.550968	0.585582	0	2.06302	1.20069	15.3904	39.9799	29.3592	2.42191	2.32893	2.37176
14428	AT5G64060	385.936	3.16558	0.456261	6.93809	3.97e-12	7.47e-11	18.7358	22.2844	10.8519	7.98698	15.4723	79.3267	73.0441	40.6354	127.985	88.7683	68.4397	96.7311	922.029	1016.54	1456.34	555.259	432.719	348.8	779.985	739.628	723.739	491.648	634.634	510.876
16640	AT3G15536	1.48506	3.16036	1.14043	2.77121	0.0055849	0.0200609	0	0.742813	0	0	0	0	0	0	0	0.771898	0	0	0	0.550968	0.585582	0.414372	0	0	9.84985	8.56712	7.5105	2.42191	2.32893	1.8974
554	AT1G05490	399.248	3.15231	0.26925	11.7077	1.16e-31	2.12e-29	61.9723	53.4825	65.1114	72.8812	47.8904	57.4435	67.7318	49.3429	112.377	111.925	93.8602	103.019	672.117	893.12	750.13	886.757	625.612	556.52	748.589	571.141	594.013	794.387	973.493	619.028
28998	AT4G27980	37.7702	3.1508	0.566424	5.56262	2.66e-08	2.91e-07	10.0885	4.45688	0	18.9691	11.0516	2.7354	9.29652	14.5126	9.36478	9.26278	11.7325	12.575	18.7647	43.5265	39.234	36.8791	16.5042	17.41	115.736	88.5269	102.416	121.096	142.065	50.2812
6452	AT1G67820	269.097	3.15079	0.316652	9.95032	2.51e-23	1.88e-21	231.315	192.388	318.322	299.512	265.976	235.245	79.0204	84.1732	62.4319	157.467	164.255	176.051	134.765	91.4608	90.1796	91.9906	94.899	85.8493	998.529	382.665	653.414	479.538	656.759	432.134
2068	AT1G17960	123.83	3.14227	0.393922	7.97689	1.5e-15	4.42e-14	0.720608	2.97125	0	0.998372	2.21032	2.7354	25.2334	34.8303	74.9183	74.8741	60.6181	87.058	200.441	214.327	174.503	254.425	147.506	144.683	469.715	328.406	273.792	171.956	146.723	78.2679
13982	AT5G60130	3.09909	3.14092	1.03696	3.02896	0.00245399	0.00975784	1.44122	2.22844	0	0	0	0	1.32807	0	0	1.5438	0	0.483655	0	0.550968	0	0.828745	1.03151	0.600345	16.6216	11.4228	10.9244	4.84382	18.6314	1.8974
9500	AT5G14490	44.871	3.14088	0.666095	4.71537	2.41e-06	1.9e-05	2.88243	4.45688	61.4941	10.9821	13.2619	5.47081	14.6088	11.6101	15.608	2.31569	1.95542	6.28752	67.3823	84.8491	89.594	47.2384	29.9138	27.6159	188.994	105.661	137.92	60.5478	55.8943	30.3585
20175	AT3G56710	28.6083	3.14077	0.630867	4.9785	6.41e-07	5.62e-06	58.3692	78.7381	32.5557	23.9609	10.3148	87.5329	11.9527	2.90253	12.4864	14.6661	13.6879	16.9279	5.11764	2.75484	4.09907	1.65749	3.09453	1.20069	101.577	97.094	75.7878	7.26573	8.15126	14.7049
29601	AT4G33050	143.948	3.13697	0.5919	5.29982	1.16e-07	1.15e-06	46.8395	3.71406	47.0249	101.834	49.3639	19.1478	49.1388	55.148	68.6751	247.779	393.04	282.455	29.8529	14.3252	8.19815	16.9893	6.18907	7.80448	864.94	488.326	210.977	111.408	153.709	177.882
22674	AT2G21640	98.4733	3.12994	0.525954	5.95098	2.67e-09	3.37e-08	15.1328	19.3131	3.6173	0	8.8413	13.677	27.8896	29.0253	37.4591	22.3851	33.2422	34.3395	14.5	16.5291	23.4233	7.4587	34.0399	81.0465	224.084	314.128	1156.62	65.3916	128.091	53.1273
13808	AT5G58610	202.984	3.1252	0.31371	9.96206	2.23e-23	1.69e-21	39.6334	31.1981	57.8768	11.9805	5.8942	24.6186	55.7791	34.8303	87.4046	40.9106	39.1084	52.7184	399.176	474.384	545.177	310.779	207.334	220.327	657.477	445.49	370.746	234.925	287.623	236.227
2164	AT1G18830	325.896	3.12192	0.880873	3.54412	0.000393929	0.00194172	12.9709	10.3994	3.6173	21.9642	17.6826	21.8832	5.97634	8.70758	152.958	12.3504	25.4205	10.6404	627.764	590.638	1151.25	596.696	11.3466	67.2386	699.339	636.823	717.594	559.461	1353.11	505.658
2564	AT1G22260	328.639	3.11621	0.303033	10.2834	8.37e-25	7.35e-23	203.211	170.104	115.754	144.764	107.569	134.035	108.902	110.296	118.621	105.75	93.8602	102.051	162.059	237.467	166.305	254.01	165.042	115.266	1087.18	831.011	756.513	721.729	1276.25	599.58
14395	AT5G63750	143.245	3.10647	0.384375	8.08186	6.38e-16	1.95e-14	8.6473	6.68531	36.173	11.9805	10.3148	16.4124	47.8107	52.2455	43.7023	99.5749	68.4397	82.7051	31.5588	42.9755	35.1349	43.9235	27.335	22.8131	397.072	451.202	357.09	515.867	705.666	322.559
21679	AT2G07806	254.025	3.10372	0.430044	7.2172	5.31e-13	1.11e-11	50.4426	124.793	61.4941	81.8665	62.6259	199.685	108.238	63.8556	56.1887	108.066	95.8156	105.921	239.676	138.844	104.819	348.901	221.259	280.961	763.363	668.235	783.141	377.818	675.39	375.212
14091	AT5G61090	7.88844	3.09939	0.910722	3.40323	0.000665949	0.00310948	2.88243	5.19969	0	0.998372	0.736775	2.7354	1.32807	2.90253	0	1.5438	3.91084	0	4.2647	4.40775	8.78373	11.6024	12.3781	4.80276	22.1622	14.2785	20.4832	2.42191	47.7431	13.7562
14483	AT5G64540	10.5185	3.09443	0.819827	3.77449	0.000160335	0.000865703	5.04426	6.68531	0	1.99674	2.9471	0	1.32807	11.6101	3.12159	0	1.95542	3.38559	5.11764	6.06065	2.92791	3.31498	3.09453	1.80103	43.0931	71.3927	25.9454	14.5315	33.7695	3.32046
12949	AT5G51330	56.3424	3.0848	0.598073	5.1579	2.5e-07	2.34e-06	10.8091	28.2269	3.6173	11.9805	9.57807	38.2957	18.593	14.5126	28.0943	16.9818	9.77711	20.3135	34.1176	45.7304	43.3331	30.2492	29.3981	7.80448	147.132	205.611	163.866	104.142	275.978	54.076
13878	AT5G59230	9.70541	3.08385	0.756857	4.07455	4.61e-05	0.00027887	2.88243	4.45688	0	0.998372	0	5.47081	2.65615	8.70758	3.12159	0	1.95542	0.483655	3.41176	2.75484	1.75675	0.414372	1.03151	1.80103	44.3243	37.1242	62.8151	4.84382	29.1116	12.8075
21653	AT2G07646	3.35426	3.07934	1.08353	2.84196	0.00448366	0.0165279	0	0.742813	0	0	0	0	0	0	0	3.85949	0	0.967311	0.852941	0.550968	4.09907	4.5581	1.54727	15.0086	11.6967	0	24.5798	2.42191	5.82233	3.79481
26394	AT4G04415	4.37865	3.06247	1.02941	2.97497	0.00293016	0.0114324	2.88243	1.48563	14.4692	0	0.736775	0	0.664037	0	0	0	3.91084	8.22214	0	3.85678	1.17116	2.90061	2.57878	1.20069	7.38739	14.2785	12.9727	7.26573	5.82233	13.2818
3702	AT1G32910	3.48529	3.06184	0.987803	3.09965	0.00193751	0.00792778	3.60304	0.742813	0	1.99674	0	2.7354	0.664037	0	0	1.5438	0	0	2.55882	3.30581	2.92791	2.48623	8.25209	3.60207	11.0811	5.71141	12.9727	4.84382	4.65786	9.96137
3913	AT1G35230	37.8146	3.06068	0.693925	4.41068	1.03e-05	7.16e-05	0.720608	4.45688	0	0	1.47355	2.7354	1.99211	23.2202	12.4864	5.40329	41.0638	7.25483	80.1764	35.262	75.5401	87.0182	93.3518	40.2231	139.129	119.94	43.6975	41.1725	25.6182	25.615
16774	AT3G16650	263.582	3.0596	0.311505	9.82198	9.05e-23	6.37e-21	38.9128	43.8259	28.9384	14.9756	39.7858	8.20621	98.9416	78.3682	99.891	101.119	150.567	106.404	276.353	272.729	233.062	205.529	199.597	208.92	767.057	816.732	903.309	481.96	773.205	377.584
19064	AT3G47090	10.2113	3.05751	0.781742	3.91115	9.19e-05	0.000523095	0	0.742813	7.2346	1.99674	0	0	1.32807	2.90253	6.24319	14.6661	15.6434	3.38559	6.82352	9.36646	14.6395	8.28745	13.9254	15.0086	40.015	17.1342	38.2353	7.26573	9.31572	10.9101
4482	AT1G49130	17.9835	3.05671	0.704389	4.33953	1.43e-05	9.63e-05	6.48547	5.9425	0	6.98861	2.9471	10.9416	3.32019	0	3.12159	6.17519	13.6879	13.5424	1.70588	1.10194	3.51349	2.90061	3.09453	8.40483	33.2432	28.5571	28.6765	79.923	109.46	57.8708
29542	AT4G32490	178.845	3.05001	0.500262	6.09682	1.08e-09	1.46e-08	113.135	99.5369	300.236	90.8519	73.6775	41.0311	21.2492	46.4404	31.2159	7.71898	3.91084	17.4116	33.2647	30.8542	74.9545	50.139	31.4611	150.086	376.141	151.352	959.979	489.226	577.575	520.838
7294	AT1G74870	111.114	3.04915	0.36803	8.28505	1.18e-16	3.99e-15	24.5007	11.885	21.7038	12.9788	8.10452	19.1478	37.1861	63.8556	56.1887	33.1916	31.2867	26.1174	56.2941	61.1575	55.6303	57.1834	36.1029	29.4169	390.916	445.49	372.111	285.785	377.287	153.215
27255	AT4G13810	3.80695	3.04874	1.06978	2.84988	0.00437353	0.0161805	0	0.742813	7.2346	2.99512	7.36775	5.47081	0.664037	0	0	9.26278	5.86626	11.1241	0	0	0	0	2.57878	1.80103	20.3153	2.85571	10.2416	0	0	2.84611
17240	AT3G20475	176.889	3.04618	0.30623	9.94735	2.59e-23	1.94e-21	98.7233	75.7669	101.284	41.9316	41.2594	41.0311	87.6529	43.5379	78.0399	84.1369	70.3952	83.1887	97.2352	112.398	75.5401	105.665	107.277	71.441	624.234	525.45	611.082	363.287	483.253	221.522
16075	AT3G11180	558.326	3.04178	0.531353	5.72459	1.04e-08	1.22e-07	72.7814	12.6278	151.927	44.9268	67.7833	21.8832	37.8501	55.148	62.4319	34.7354	17.5988	34.3395	9.38235	7.16259	15.2251	14.503	25.7878	7.20414	534.354	325.551	374.16	4003.42	3719.3	3749.75
4335	AT1G47770	11.8091	3.02925	0.710919	4.26103	2.03e-05	0.000133255	3.60304	1.48563	0	1.99674	0.736775	5.47081	3.32019	2.90253	0	7.71898	3.91084	2.90193	15.3529	8.8155	15.2251	7.4587	5.67331	4.20241	28.3183	37.1242	8.87605	41.1725	47.7431	29.4098
6411	AT1G67460	12.2212	3.02883	0.728197	4.15936	3.19e-05	0.000200451	3.60304	10.3994	10.8519	3.99349	3.68387	16.4124	3.32019	5.80505	0	3.85949	1.95542	11.6077	2.55882	2.75484	1.75675	7.4587	4.6418	3.00172	44.3243	25.7014	15.7038	41.1725	40.7563	27.9867
14164	AT5G61740	54.9689	3.01853	0.578596	5.21699	1.82e-07	1.75e-06	2.88243	0	3.6173	0	0.736775	0	14.6088	0	0	8.49088	5.86626	12.575	76.7647	96.9705	141.711	160.362	112.95	199.314	99.7297	37.1242	102.416	72.6573	80.3481	90.1267
2444	AT1G21270	76.6377	3.00607	0.398752	7.5387	4.75e-14	1.14e-12	24.5007	20.0559	3.6173	0.998372	12.5252	27.354	40.5063	31.9278	34.3375	115.785	101.682	115.594	69.9411	65.0143	43.9186	26.1055	41.2605	26.4152	344.745	305.561	199.37	67.8135	62.8811	57.3965
11595	AT5G39860	93.1411	2.9976	0.531249	5.64254	1.68e-08	1.89e-07	149.166	181.989	347.261	81.8665	113.463	112.152	8.63249	5.80505	21.8512	21.6132	5.86626	7.25483	19.6176	39.6697	54.4591	90.3332	97.4778	85.249	95.4204	65.6813	204.832	150.158	104.802	170.766
28405	AT4G23170	12.0789	2.99483	0.663807	4.5116	6.43e-06	4.66e-05	1.44122	2.97125	10.8519	0	1.47355	0	4.64826	11.6101	9.36478	10.0347	11.7325	13.5424	5.11764	0.550968	1.75675	0.828745	0.515756	0.600345	94.8048	54.2584	32.7731	4.84382	10.4802	5.69221
6072	AT1G64585	38.114	2.98786	0.548098	5.45132	5e-08	5.26e-07	22.3388	8.17094	0	4.99186	2.9471	0	9.96056	17.4152	15.608	13.1223	7.82168	11.6077	47.7647	19.2839	19.3242	9.94493	15.4727	4.80276	131.742	82.8155	100.368	133.205	139.736	96.2933
26228	AT4G02780	637.193	2.98427	0.285947	10.4365	1.69e-25	1.6e-23	142.68	164.904	198.952	225.632	159.88	136.77	153.393	197.372	181.052	98.0311	35.1976	103.502	590.235	440.775	497.745	168.235	158.337	96.0552	1390.68	1205.11	1412.66	2150.66	3007.81	2376.97
16429	AT3G13900	324.636	2.98257	0.237251	12.5714	3.03e-36	9.5e-34	60.5311	59.425	90.4325	71.8828	68.5201	82.0621	91.6372	69.6606	106.134	125.819	97.7711	123.816	511.764	440.775	563.33	354.288	293.465	273.757	632.237	751.051	770.168	641.806	922.257	588.67
21661	AT2G07652	14.3352	2.98055	0.791415	3.7661	0.000165815	0.000892158	1.44122	6.68531	0	5.99023	0.736775	2.7354	3.98422	5.80505	3.12159	3.85949	13.6879	6.28752	20.4706	11.0194	2.92791	4.14372	10.3151	11.4066	22.1622	65.6813	64.1807	26.641	38.4274	12.3331
30524	ATMG00680	20.4413	2.97831	0.788072	3.77924	0.00015731	0.000850791	3.60304	5.9425	0	0	8.10452	8.20621	6.64037	5.80505	6.24319	18.5256	29.3313	3.38559	32.4117	10.4684	5.27024	19.8899	6.18907	28.2162	62.7928	91.3826	52.5735	31.4848	36.0984	18.0253
438	AT1G04600	483.779	2.97593	0.2657	11.2004	4.06e-29	6.03e-27	279.596	244.385	162.779	143.766	100.938	144.976	118.863	121.906	162.323	98.0311	87.994	116.561	582.558	603.31	627.158	1132.48	650.368	620.756	1145.05	1033.77	716.229	871.888	1158.64	686.386
16471	AT3G14210	190.166	2.97563	0.464676	6.40367	1.52e-10	2.31e-09	160.696	288.211	115.754	141.769	159.88	183.272	15.2729	5.80505	18.7296	808.178	789.99	1241.06	0.852941	9.36646	7.61256	13.2599	20.6302	22.2128	83.1081	142.785	194.59	65.3916	31.4406	44.1147
23325	AT2G27380	7953.1	2.97076	0.468293	6.34381	2.24e-10	3.34e-09	838.788	521.454	1370.96	399.349	489.955	760.442	627.515	499.234	530.671	7235	19417.3	6312.19	834.176	336.091	416.934	963.83	1599.87	215.524	5426.65	4237.87	1340.28	31230.5	24652.9	80616.9
6771	AT1G70400	2.22901	2.97037	1.12965	2.62945	0.00855226	0.0289915	0	0	0	0	0	0	0	0	0	0	1.95542	0	0	0.550968	0	0	0	0	8.61862	19.99	12.9727	2.42191	6.98679	0
25388	AT2G44290	184.266	2.96857	0.346753	8.56104	1.12e-17	4.31e-16	79.9875	131.478	108.519	134.78	97.2543	103.945	78.3564	110.296	112.377	79.5055	146.657	64.8098	77.6176	49.0362	98.9633	23.2048	41.2605	52.23	925.886	765.33	895.798	60.5478	89.6638	94.8702
29047	AT4G28365	2075.6	2.9552	0.287761	10.2697	9.66e-25	8.38e-23	1920.42	1926.11	1736.3	877.569	1091.16	949.185	389.79	391.841	312.159	223.851	72.3506	160.09	2153.68	2132.25	2786.2	1127.92	1002.63	1187.48	3661.68	1841.93	4165.6	6110.48	7579.51	6014.3
20773	AT3G61730	4.74371	2.9487	0.951244	3.09983	0.00193629	0.0079249	5.04426	3.71406	0	1.99674	0	0	0.664037	2.90253	3.12159	1.5438	0	2.41828	0.852941	0	1.17116	1.24312	1.03151	0.600345	9.23423	31.4128	20.4832	7.26573	16.3025	2.84611
7055	AT1G72910	4.00883	2.94718	0.981209	3.00363	0.00266783	0.0105146	7.92669	7.42813	0	0	0	5.47081	0.664037	0	0	9.26278	1.95542	8.22214	0.852941	1.10194	1.75675	0.414372	1.03151	1.20069	14.1592	8.56712	3.41387	4.84382	4.65786	13.2818
13430	AT5G55460	7.60411	2.94555	0.901946	3.26577	0.00109168	0.00479429	2.88243	2.22844	18.0865	0	0.736775	2.7354	3.98422	0	0	6.17519	9.77711	9.18945	6.82352	12.1213	1.75675	1.24312	3.09453	4.20241	34.4745	14.2785	26.6281	0	11.6447	10.4357
18390	AT3G29970	144.409	2.93788	0.922916	3.18326	0.00145625	0.00618589	0	2.97125	3.6173	0	3.68387	2.7354	1.99211	0	0	18.5256	74.306	48.3655	3.41176	18.7329	2.34233	866.452	1058.85	1119.64	20.9309	34.2685	7.5105	99.2983	17.467	60.717
24447	AT2G36780	57.3138	2.93092	0.871655	3.36248	0.000772454	0.00354643	83.5905	0	144.692	56.9072	81.782	30.0894	15.9369	11.6101	15.608	34.7354	134.924	57.555	19.6176	2.20387	1.17116	22.3761	18.0514	10.2059	253.634	97.094	104.464	31.4848	126.927	20.8715
12395	AT5G46500	2.46425	2.93076	1.08998	2.68882	0.00717055	0.0249065	0.720608	1.48563	0	0	0.736775	0	0.664037	0	0	3.08759	1.95542	4.3529	0	2.75484	0.585582	0.414372	3.61029	1.20069	8.61862	22.8457	1.36555	0	0	4.74351
14876	AT5G67550	85.4262	2.92862	0.495968	5.90486	3.53e-09	4.38e-08	1.44122	0	3.6173	1.99674	0	0	13.2807	2.90253	15.608	40.1387	15.6434	38.6924	32.4117	25.8955	25.7656	57.1834	22.6932	42.6245	107.117	79.9598	96.9538	452.897	629.976	343.43
4457	AT1G48910	180.907	2.92155	1.03624	2.81939	0.00481149	0.0175807	0	7.42813	7.2346	10.9821	2.21032	0	1.32807	0	0	18.5256	3.91084	24.6664	1.70588	2.20387	0	0.414372	6.70482	0	27.7027	8.56712	13.6555	1562.13	1611.62	1030.77
24728	AT2G39220	615.325	2.92141	0.417128	7.00363	2.49e-12	4.8e-11	1213.5	698.244	510.039	365.404	403.016	325.513	111.558	188.664	199.782	335.004	334.377	295.03	500.676	547.112	573.87	1054.58	189.798	339.195	1315.57	1236.52	1042.59	1116.5	1113.23	758.013
13238	AT5G53820	125.657	2.91787	0.389432	7.49262	6.75e-14	1.59e-12	0	0	0	2.99512	0	0	15.2729	20.3177	15.608	167.502	170.122	170.73	22.1765	41.3226	16.9819	67.5427	75.3003	46.8269	108.348	148.497	111.975	743.526	522.845	547.876
11285	AT5G37140	21.8304	2.91663	0.604045	4.82849	1.38e-06	1.13e-05	0	1.48563	0	0	0	0	10.6246	8.70758	3.12159	2.31569	1.95542	0.967311	20.4706	38.0168	63.2428	48.4816	34.0399	38.4221	49.8649	79.9598	103.782	4.84382	6.98679	6.64092
21680	AT2G05365	348.258	2.9067	0.35295	8.23543	1.79e-16	5.86e-15	43.9571	82.4522	61.4941	62.8975	47.8904	112.152	175.97	95.7833	124.864	136.626	103.637	95.2801	255.882	300.829	146.981	263.541	300.17	415.439	1119.8	925.249	1715.81	527.976	838.415	405.096
5842	AT1G62690	7.09822	2.89977	0.911448	3.1815	0.00146514	0.00621592	0	0.742813	0	0	0	0	3.32019	0	0	1.5438	1.95542	5.32021	14.5	11.0194	5.85582	7.87307	4.6418	6.60379	20.9309	11.4228	35.5042	2.42191	29.1116	7.58962
21682	AT2G07795	6.28178	2.89498	0.966682	2.99476	0.00274662	0.0108021	0	2.22844	0	0	0	0	3.32019	0	0	0	3.91084	1.45097	5.11764	2.75484	0	6.21558	3.61029	14.4083	14.1592	19.99	49.1597	9.68764	10.4802	4.26916
21060	AT2G01610	213.272	2.89093	0.351739	8.21896	2.05e-16	6.66e-15	38.1922	49.7684	101.284	82.8649	86.9394	38.2957	98.9416	84.1732	99.891	159.783	89.9494	86.0907	308.765	163.087	234.818	127.627	86.1312	90.6521	584.835	802.454	843.225	276.098	282.965	301.687
19210	AT3G48280	534.254	2.88897	0.412574	7.0023	2.52e-12	4.85e-11	20.8976	14.1134	54.2595	28.9528	20.6297	13.677	35.858	11.6101	34.3375	62.5238	17.5988	42.5617	235.412	412.124	339.052	248.209	157.305	214.923	269.024	188.477	234.191	3567.47	3395.58	3203.29
5814	AT1G62420	36.6659	2.88796	0.85206	3.38939	0.000700489	0.00324855	31.7068	5.19969	57.8768	0.998372	5.15742	27.354	0	2.90253	3.12159	13.8942	37.153	12.575	27.2941	32.5071	13.4684	201.799	173.294	150.687	19.6997	28.5571	11.6071	4.84382	11.6447	6.64092
15960	AT3G10190	589.918	2.88279	0.346359	8.32313	8.57e-17	2.95e-15	164.299	126.278	213.421	66.891	74.4143	172.33	271.591	211.884	237.241	325.741	342.199	317.278	322.412	267.771	296.304	185.224	226.932	194.512	1940.42	1393.59	2835.56	859.778	2115.83	996.137
21602	AT2G07676	436.004	2.85615	0.510419	5.5957	2.2e-08	2.43e-07	329.318	378.834	122.988	221.639	370.598	481.431	102.926	150.931	190.417	389.037	199.453	226.834	365.912	202.205	111.846	1352.1	210.944	225.73	1289.1	1185.12	454.727	682.979	685.87	533.171
4555	AT1G49750	162.106	2.85401	0.304349	9.37742	6.76e-21	3.85e-19	43.2365	39.3691	47.0249	40.9333	52.311	84.7975	62.4195	95.7833	127.985	209.184	164.255	155.737	28.147	35.813	18.153	59.6696	37.1344	28.8165	703.033	653.957	436.292	266.41	225.906	274.175
21675	AT2G07658	422.367	2.85288	0.37521	7.60342	2.88e-14	7.18e-13	122.503	218.387	68.7287	121.801	108.306	306.365	181.282	177.054	162.323	183.712	240.517	189.593	351.412	238.569	199.683	677.499	357.934	340.996	1225.08	1473.54	897.847	775.011	823.277	695.399
15800	AT3G08810	7.3155	2.85174	0.797936	3.57389	0.000351714	0.00174935	2.16182	0.742813	0	2.99512	0	0	2.65615	2.90253	3.12159	3.08759	11.7325	2.90193	5.11764	5.50968	4.68465	2.07186	6.18907	3.60207	27.0871	25.7014	23.2143	9.68764	23.2893	7.11527
203	AT1G02670	159.747	2.85136	0.321457	8.87011	7.31e-19	3.21e-17	61.2517	75.0241	54.2595	67.8893	67.7833	84.7975	46.4826	31.9278	53.0671	67.1552	70.3952	54.6531	186.794	170.249	192.656	180.252	165.042	128.474	344.129	277.004	335.924	324.536	561.272	232.906
862	AT1G07900	8.75335	2.85083	0.755858	3.77165	0.000162173	0.000874548	0	0	3.6173	0	0	0	3.32019	8.70758	3.12159	3.08759	3.91084	6.77118	11.0882	12.6723	10.5405	6.21558	0.515756	1.80103	49.8649	34.2685	22.5315	4.84382	15.1381	8.06397
15537	AT3G06160	19.7433	2.84914	0.846316	3.36652	0.000761229	0.00350013	57.6486	66.1103	83.1979	39.9349	38.3123	51.9727	0	0	0	4.63139	7.82168	12.575	9.38235	10.4684	11.7116	5.38684	4.6418	1.80103	4.92492	5.71141	7.5105	9.68764	20.9604	19.4484
21660	AT2G07722	273.775	2.84769	0.499293	5.70345	1.17e-08	1.36e-07	56.2074	287.468	83.1979	149.756	46.4168	224.303	100.934	113.198	81.1614	49.4015	76.2614	76.9012	252.47	133.334	121.801	175.694	225.901	80.4462	709.805	888.125	403.519	658.76	968.835	606.695
1786	AT1G15520	65.1418	2.84196	0.464279	6.12125	9.28e-10	1.27e-08	11.5297	21.5416	57.8768	15.974	17.6826	30.0894	44.4905	34.8303	34.3375	59.4362	37.153	30.4703	63.9705	56.7498	64.9996	6.21558	6.18907	12.0069	431.547	222.745	252.626	19.3753	11.6447	19.9227
11610	AT5G40000	27.6338	2.83343	0.589305	4.80809	1.52e-06	1.24e-05	2.88243	1.48563	7.2346	24.9593	13.2619	10.9416	5.97634	8.70758	15.608	34.7354	37.153	29.503	22.1765	11.0194	14.054	54.2828	33.5241	7.80448	89.2643	71.3927	17.0693	50.8601	16.3025	83.0115
2027	AT1G17610	7.51855	2.82989	0.78818	3.59041	0.000330152	0.00165307	0.720608	3.71406	0	0	0.736775	0	3.98422	0	3.12159	20.0694	31.2867	25.1501	0.852941	5.50968	1.75675	2.48623	4.12605	1.20069	28.9339	25.7014	12.9727	4.84382	2.32893	0.948702
4132	AT1G43780	8.15375	2.82601	0.844137	3.34781	0.000814539	0.00371358	0	1.48563	0	0.998372	0	0	5.97634	2.90253	0	0.771898	5.86626	2.90193	2.55882	8.26453	8.19815	4.97247	2.57878	7.20414	27.7027	28.5571	76.4706	0	1.16447	7.11527
6138	AT1G65150	158.31	2.82036	0.355378	7.93624	2.08e-15	6.05e-14	31.7068	40.8547	72.346	54.9105	49.3639	54.7081	55.1151	29.0253	34.3375	42.4544	29.3313	25.6337	69.0882	52.342	89.594	34.3929	52.0913	136.278	282.568	299.849	1090.39	346.333	532.161	294.572
30499	ATMG00490	25.1147	2.81537	0.905287	3.10992	0.0018714	0.00768487	1.44122	0.742813	0	0.998372	0.736775	0	0.664037	0	0	6.17519	3.91084	3.38559	0	2.20387	2.34233	1.24312	6.18907	248.543	3.07808	0	314.758	0	3.4934	2.84611
11322	AT5G37450	3.24263	2.81193	1.02886	2.73307	0.00627478	0.0221939	2.16182	0.742813	0	0	0	8.20621	0	0	0	2.31569	5.86626	6.28752	1.70588	3.30581	2.34233	0.414372	4.12605	1.20069	6.77177	5.71141	5.46218	9.68764	5.82233	5.69221
11573	AT5G39670	105.754	2.81095	0.49678	5.65834	1.53e-08	1.74e-07	185.196	120.336	303.853	56.9072	44.9433	136.77	36.5221	31.9278	46.8239	141.257	160.345	116.077	8.52941	15.4271	8.78373	23.6192	9.2836	13.2076	474.64	237.024	77.8361	77.5011	131.585	79.691
2566	AT1G22275	236.349	2.81072	0.419234	6.70442	2.02e-11	3.45e-10	428.041	357.293	133.84	337.45	283.658	366.544	63.0836	84.1732	99.891	53.261	70.3952	86.0907	87.8529	67.2182	55.6303	103.593	94.3833	43.8252	628.544	551.151	373.477	375.396	735.942	191.638
10553	AT5G24206	45.2464	2.80994	0.501993	5.59757	2.17e-08	2.41e-07	12.9709	16.3419	43.4076	6.98861	5.8942	5.47081	21.9132	5.80505	15.608	29.3321	13.6879	16.9279	23.8823	47.3833	42.7475	38.5366	37.6502	52.8303	154.52	79.9598	175.473	48.4382	119.94	70.204
22492	AT2G20150	6.83761	2.80357	0.861849	3.25297	0.00114204	0.00498241	0.720608	5.19969	0	3.99349	3.68387	2.7354	1.99211	0	3.12159	4.63139	11.7325	2.41828	3.41176	3.85678	1.17116	2.90061	2.06302	0.600345	28.3183	8.56712	8.19328	36.3287	12.8091	15.6536
24929	AT2G40750	10.2702	2.80033	0.697551	4.01451	5.96e-05	0.000352815	0	0	0	0.998372	0	0	5.3123	0	3.12159	33.9635	43.0193	39.1761	0	0	0	0.828745	0.515756	0.600345	27.7027	31.4128	25.2626	9.68764	13.9736	10.9101
24450	AT2G36800	195.395	2.79676	0.539883	5.18031	2.22e-07	2.09e-06	86.473	94.3372	318.322	80.8682	134.83	169.595	73.7082	104.491	146.715	166.73	183.81	157.672	100.647	26.9975	18.153	33.5642	10.3151	16.2093	825.541	842.434	656.828	116.252	215.426	109.575
14339	AT5G63240	154.353	2.79499	0.450818	6.19982	5.65e-10	7.99e-09	77.8257	50.5113	119.371	36.9398	61.8891	19.1478	17.265	8.70758	28.0943	32.4197	17.5988	31.4376	39.2353	30.3033	26.9368	14.0887	11.8624	18.0103	195.15	68.537	142.017	910.638	816.29	930.203
26809	AT4G10060	222.384	2.79252	0.359433	7.76924	7.9e-15	2.1e-13	456.865	362.493	332.792	287.531	243.872	259.863	31.2098	29.0253	40.5807	495.559	340.243	532.021	9.38235	16.5291	8.19815	12.8455	13.4096	4.20241	229.009	202.755	198.687	348.755	591.548	289.829
30479	ATMG00240	3.75447	2.79023	0.971378	2.87245	0.00407305	0.015208	0	2.22844	0	1.99674	0	0	0.664037	2.90253	0	8.49088	3.91084	2.41828	1.70588	2.20387	1.17116	3.72935	2.06302	6.60379	12.9279	5.71141	25.9454	0	1.16447	4.26916
19271	AT3G48770	236.689	2.78536	0.532822	5.22756	1.72e-07	1.66e-06	61.2517	40.1119	18.0865	19.9674	19.8929	24.6186	7.30441	8.70758	21.8512	8.49088	37.153	11.1241	691.735	682.65	849.094	854.436	508.019	782.85	85.5706	74.2484	152.258	164.69	412.221	144.203
21209	AT2G02850	1010.02	2.78443	0.43502	6.40071	1.55e-10	2.35e-09	241.404	264.441	343.644	204.666	156.933	235.245	609.586	580.505	477.604	872.245	2213.54	1280.24	379.559	242.977	284.593	146.273	466.243	260.55	3936.86	5480.1	1864.65	2126.44	999.111	573.016
22393	AT2G19190	33.7289	2.78073	0.55137	5.0433	4.58e-07	4.11e-06	0	1.48563	0	0	4.42065	2.7354	16.6009	23.2202	15.608	58.6643	68.4397	55.6204	46.9117	7.16259	22.2521	7.4587	6.70482	5.4031	154.52	148.497	71.0084	21.7972	34.934	36.0507
10552	AT5G24205	84.756	2.78006	0.393804	7.0595	1.67e-12	3.27e-11	38.9128	29.7125	28.9384	19.9674	16.9458	10.9416	37.1861	17.4152	43.7023	22.3851	46.9301	41.1107	56.2941	106.888	67.3419	92.8194	50.0283	59.4341	277.027	197.044	223.95	138.049	239.88	171.241
4575	AT1G49920	167.865	2.77776	0.314233	8.83979	9.59e-19	4.14e-17	94.3996	84.6806	50.6422	45.9251	53.0478	65.6497	67.0678	66.7581	103.013	47.8577	25.4205	38.2088	170.588	107.439	132.927	148.345	94.3833	102.059	541.126	556.863	466.334	322.114	426.194	217.727
4889	AT1G52680	6.15423	2.77286	1.08241	2.56175	0.0104147	0.0343687	1.44122	1.48563	0	1.99674	3.68387	5.47081	0	0	0	1.5438	23.4651	0	3.41176	0	2.34233	2.90061	1.54727	0.600345	3.07808	11.4228	10.9244	7.26573	44.2497	20.8715
446	AT1G04650	804.991	2.77093	0.290043	9.55352	1.25e-21	7.68e-20	446.777	429.346	209.803	288.53	201.14	295.424	416.351	307.668	440.145	259.358	211.185	261.658	466.559	572.456	587.339	481.086	450.255	312.78	2306.71	2927.1	2399.95	1552.44	2399.96	1095.75
2942	AT1G26420	58.5396	2.7708	0.518526	5.34361	9.11e-08	9.23e-07	0.720608	0	0	3.99349	2.21032	0	31.2098	23.2202	31.2159	143.573	248.338	112.208	47.7647	13.7742	21.6665	14.0887	12.3781	11.4066	314.58	188.477	79.8844	16.9534	51.2365	36.0507
24687	AT2G38830	38.588	2.76318	0.507385	5.44592	5.15e-08	5.41e-07	0.720608	5.19969	0	0	0	2.7354	20.5852	20.3177	21.8512	27.7883	44.9747	34.8232	9.38235	15.9781	2.92791	17.4036	9.79936	4.80276	207.462	139.93	37.5525	89.6107	129.256	83.0115
30576	ATMG01260	36.2061	2.76267	0.445492	6.20139	5.6e-10	7.92e-09	6.48547	9.65656	0	26.9561	13.9987	19.1478	16.6009	8.70758	12.4864	47.0858	17.5988	37.2415	29	19.8349	31.0358	72.1008	56.7331	36.0207	110.195	91.3826	60.7668	36.3287	64.0456	45.5377
25109	AT2G42065	29.6381	2.75761	0.474831	5.80757	6.34e-09	7.6e-08	5.04426	5.19969	0	8.98535	0.736775	8.20621	14.6088	11.6101	28.0943	11.5785	9.77711	14.5097	34.1176	21.4878	21.6665	16.9893	15.4727	19.8114	115.736	151.352	107.195	43.5944	25.6182	19.9227
28242	AT4G21840	9.0377	2.75535	0.795674	3.46291	0.000534363	0.00255326	0	0.742813	0	5.99023	8.10452	0	3.32019	5.80505	9.36478	8.49088	27.3759	11.6077	0	0.550968	0	0	0	0	78.7988	28.5571	9.55882	2.42191	8.15126	8.06397
30586	ENSRNA049495570	1.54786	2.75454	1.12983	2.43802	0.0147681	0.0463995	0.720608	0	0	0.998372	4.42065	0	0	0	0	2.31569	0	0.483655	0.852941	0.550968	0	4.5581	0.515756	1.80103	11.6967	5.71141	2.04832	0	0	0.474351
17522	AT3G22820	2.46424	2.75454	1.10066	2.50263	0.0123275	0.0397881	0	0	0	0.998372	0	0	0.664037	0	0	3.08759	0	1.93462	0.852941	0	0	0	1.54727	1.20069	5.54054	5.71141	21.166	2.42191	11.6447	2.37176
12964	AT5G51465	1.79124	2.74893	1.12588	2.44159	0.0146228	0.0460171	0	0.742813	3.6173	0	0	0	0	0	0	0.771898	5.86626	2.41828	0	0	0	0.414372	2.57878	2.40138	8.003	5.71141	6.14496	2.42191	0	1.8974
608	AT1G05880	4.38578	2.74322	0.938099	2.92424	0.00345303	0.0131698	0	0	0	0	0.736775	0	1.99211	0	6.24319	2.31569	3.91084	6.77118	0	0	0.585582	2.90061	1.03151	0.600345	47.4024	8.56712	2.73109	7.26573	6.98679	5.21786
6256	AT1G66170	21.1916	2.74257	0.490612	5.5901	2.27e-08	2.51e-07	10.8091	17.8275	18.0865	3.99349	6.63097	2.7354	9.96056	8.70758	9.36478	7.71898	13.6879	4.83655	15.3529	16.5291	18.7386	11.1881	10.3151	5.4031	65.8709	65.6813	54.6218	43.5944	57.0588	29.8841
14351	AT5G63350	629.047	2.74203	0.447902	6.12195	9.24e-10	1.27e-08	1417.44	664.074	969.437	1109.19	2159.49	1715.1	84.9968	89.9783	65.5535	326.513	942.513	394.663	61.4117	46.2814	25.18	243.651	191.345	282.762	557.132	685.37	518.908	1281.19	884.994	379.955
17560	AT3G23110	62.578	2.73371	0.464535	5.88484	3.98e-09	4.91e-08	4.32365	0	0	0	2.21032	2.7354	49.8028	37.7328	21.8512	46.3139	44.9747	48.8492	130.5	79.3395	73.7833	19.0611	29.3981	25.2145	371.216	242.735	148.162	55.7039	18.6314	49.3325
10954	AT5G27893	5.83756	2.7294	0.986357	2.76715	0.00565481	0.0202906	0	5.19969	10.8519	0	0	0	0.664037	0	0	6.17519	3.91084	11.1241	3.41176	0.550968	4.68465	2.48623	4.12605	8.40483	4.30931	11.4228	16.3866	26.641	9.31572	10.4357
21677	AT2G07775	93.9951	2.72494	0.441004	6.17894	6.45e-10	9.04e-09	10.0885	33.4266	0	37.9382	11.7884	32.8249	39.8422	29.0253	18.7296	47.0858	48.8855	43.0453	71.647	48.4852	48.6033	69.6145	79.4264	143.482	228.393	194.188	415.809	184.065	249.196	170.292
29699	AT4G33885	47.9638	2.72313	0.649377	4.19346	2.75e-05	0.000174957	0	0	0	0.998372	0	2.7354	16.6009	26.1227	31.2159	1.5438	25.4205	4.3529	15.3529	4.95872	9.36931	2.90061	4.6418	9.00517	120.045	191.332	470.431	84.7669	98.9796	30.3585
15209	AT3G03620	180.972	2.72096	0.443222	6.13904	8.3e-10	1.15e-08	321.391	272.612	213.421	288.53	313.866	292.688	28.5536	20.3177	24.9728	82.5931	224.873	62.8752	177.412	106.337	221.936	94.4769	116.561	105.06	179.144	197.044	154.989	208.284	426.194	209.189
20561	AT3G60000	21.0248	2.71993	0.623218	4.36434	1.28e-05	8.68e-05	5.04426	4.45688	0	2.99512	0.736775	2.7354	3.98422	5.80505	3.12159	7.71898	11.7325	6.77118	10.2353	29.2013	31.0358	15.7461	10.8309	6.60379	36.9369	19.99	27.9937	94.4545	79.1837	87.2806
12821	AT5G50070	6.0328	2.71632	1.02558	2.64857	0.00808321	0.0276085	0.720608	0	0	0	0	0	0	0	0	3.08759	0	2.90193	0.852941	0	0	1.24312	0	0.600345	4.30931	5.71141	4.77941	31.4848	30.2761	58.8195
21394	AT2G04515	9.4906	2.71388	0.744071	3.64734	0.000264971	0.00135949	0.720608	0.742813	0	0	0	0	7.30441	8.70758	0	9.26278	33.2422	9.18945	0.852941	0	0.585582	2.07186	4.12605	1.20069	65.2553	39.9799	12.2899	9.68764	11.6447	10.9101
1201	AT1G10710	36.3177	2.71294	0.563808	4.81181	1.5e-06	1.22e-05	15.1328	6.68531	3.6173	3.99349	1.47355	13.677	17.265	8.70758	21.8512	14.6661	13.6879	8.7058	18.7647	36.3639	42.1619	23.6192	41.2605	19.211	111.426	111.373	109.926	46.0163	135.078	46.9608
22341	AT2G18720	22.4773	2.71267	0.627413	4.32358	1.54e-05	0.000102949	0	4.45688	0	5.99023	1.47355	5.47081	7.96845	14.5126	6.24319	1.5438	3.91084	3.38559	13.647	7.71356	11.7116	11.6024	8.25209	15.609	76.952	59.9699	88.0777	60.5478	104.802	25.615
6242	AT1G66040	42.139	2.70962	0.546632	4.95694	7.16e-07	6.22e-06	9.3679	21.5416	28.9384	7.98698	3.68387	5.47081	14.6088	14.5126	15.608	3.08759	5.86626	5.32021	14.5	35.262	26.9368	23.6192	10.3151	16.8097	104.039	79.9598	183.666	87.1888	211.933	81.1141
4484	AT1G49150	14.1764	2.70774	0.672704	4.02516	5.69e-05	0.000338653	1.44122	0.742813	3.6173	0	0	0	7.96845	14.5126	6.24319	11.5785	5.86626	8.22214	10.2353	3.30581	8.19815	0.828745	1.03151	2.40138	55.4054	94.2383	64.1807	7.26573	26.7827	6.16657
30187	AT4G37900	211.647	2.70143	0.383897	7.03686	1.97e-12	3.82e-11	52.6044	57.1966	28.9384	52.9137	34.6284	65.6497	39.8422	75.4657	43.7023	124.276	95.8156	120.43	325.823	220.387	233.647	324.454	139.254	320.584	367.523	336.973	460.189	450.475	776.699	332.046
10811	AT5G26690	9.27813	2.6935	0.826926	3.25725	0.00112499	0.0049181	0.720608	0.742813	0	1.99674	0	0	1.32807	5.80505	9.36478	13.1223	9.77711	8.7058	12.7941	8.26453	2.34233	1.24312	1.54727	1.20069	71.4114	19.99	8.87605	4.84382	29.1116	9.48702
29799	AT4G34650	13.3203	2.68672	0.799762	3.3594	0.000781115	0.00358192	5.76486	4.45688	0	15.974	10.3148	13.677	4.64826	2.90253	0	60.98	27.3759	41.1107	6.82352	2.20387	0.585582	0.414372	3.61029	1.20069	12.3123	37.1242	35.5042	4.84382	19.7959	8.06397
10354	AT5G22530	16.5162	2.6798	0.840398	3.18873	0.001429	0.00608611	6.48547	5.19969	3.6173	0.998372	5.15742	0	5.97634	0	9.36478	6.17519	41.0638	1.45097	10.2353	15.4271	14.6395	5.38684	13.9254	5.4031	91.7267	14.2785	17.0693	41.1725	36.0984	45.5377
6307	AT1G66600	2.80366	2.67868	0.997595	2.68514	0.00725005	0.0251513	0	0.742813	0	0.998372	2.21032	0	0.664037	2.90253	0	7.71898	1.95542	3.86924	0.852941	0	1.17116	6.62996	2.57878	3.60207	16.6216	8.56712	4.77941	0	0	1.42305
3641	AT1G32375	8.34579	2.67819	0.799301	3.35066	0.000806194	0.00367881	3.60304	2.97125	3.6173	2.99512	1.47355	0	2.65615	0	3.12159	6.17519	0	0.967311	11.0882	9.91743	18.153	11.6024	3.61029	12.6072	14.7748	22.8457	27.3109	19.3753	8.15126	13.2818
21623	AT2G07792	141.32	2.67811	0.459419	5.82936	5.56e-09	6.72e-08	38.1922	31.9409	50.6422	29.9512	50.8375	82.0621	46.4826	55.148	53.0671	98.803	78.2168	69.1627	142.441	92.5627	46.8465	372.521	122.75	286.364	410	265.581	471.796	145.315	245.702	105.306
25488	AT2G45130	6.68649	2.6763	0.865238	3.09314	0.00198048	0.00808102	0	0	0	0.998372	0	0	1.99211	0	9.36478	4.63139	3.91084	1.93462	0.852941	1.65291	1.75675	5.80121	3.09453	1.20069	33.2432	8.56712	33.4559	21.7972	18.6314	7.58962
7857	AT1G79640	317.177	2.67475	0.445495	6.00399	1.93e-09	2.5e-08	63.4135	166.39	155.544	55.9089	41.2594	221.568	102.926	124.809	103.013	161.327	140.79	169.763	216.647	362.537	252.971	378.322	333.178	356.605	677.793	791.031	861.66	554.617	860.54	459.646
23380	AT2G27880	19.5069	2.67233	0.806649	3.31288	0.000923418	0.00413935	19.4564	10.3994	97.6671	26.9561	48.6271	24.6186	1.32807	2.90253	3.12159	4.63139	1.95542	1.93462	11.0882	9.36646	14.054	29.0061	15.4727	36.621	12.9279	28.5571	30.042	14.5315	18.6314	4.26916
10608	AT5G24640	25.5315	2.67068	0.905486	2.94944	0.00318348	0.012265	14.4122	13.3706	180.865	0.998372	6.63097	76.5913	2.65615	5.80505	9.36478	4.63139	13.6879	4.83655	5.11764	3.85678	2.34233	0.828745	5.15756	8.40483	52.9429	25.7014	129.044	19.3753	10.4802	15.6536
14056	AT5G60800	326.236	2.66767	0.304393	8.76391	1.89e-18	7.97e-17	278.155	252.556	238.742	159.74	95.7807	188.743	126.167	211.884	199.782	48.6296	103.637	84.156	136.47	127.274	137.026	111.466	124.297	122.47	1196.14	1230.81	914.233	649.072	721.969	370.468
13745	AT5G58120	64.5523	2.66577	0.552066	4.82872	1.37e-06	1.13e-05	72.0608	87.6519	83.1979	68.8877	26.5239	205.155	19.9211	26.1227	15.608	95.7154	86.0385	68.1954	11.9412	17.08	16.3963	37.7079	17.5357	23.4134	184.069	145.641	71.6912	29.0629	54.7299	84.9089
16757	AT3G16520	1157.27	2.66562	0.382838	6.96278	3.34e-12	6.36e-11	1777.02	2031.59	1157.54	3248.7	3085.61	949.185	297.489	298.96	190.417	715.55	502.543	884.606	417.941	561.437	495.402	697.389	479.653	320.584	2014.91	1247.94	1493.91	1218.22	2169.4	1518.4
19001	AT3G46614	58.3508	2.66454	0.427486	6.23305	4.57e-10	6.55e-09	12.2503	14.8563	18.0865	29.9512	8.10452	10.9416	27.8896	14.5126	12.4864	31.6478	13.6879	22.2482	47.7647	56.1988	71.441	59.2552	35.5871	36.0207	124.97	145.641	131.092	159.846	166.519	149.421
23434	AT2G28340	2.76517	2.66436	1.08526	2.45505	0.0140867	0.0445305	0	3.71406	0	0	0	0	0.664037	2.90253	0	0	0	0	0.852941	0	1.75675	0.828745	0.515756	0	11.6967	8.56712	15.7038	4.84382	8.15126	6.16657
28766	AT4G26120	43.6046	2.65831	0.481754	5.51798	3.43e-08	3.7e-07	9.3679	14.8563	10.8519	4.99186	8.10452	8.20621	20.5852	11.6101	12.4864	79.5055	87.994	96.2474	69.9411	60.0556	52.7024	29.0061	23.7248	12.0069	156.982	62.8256	57.3529	29.0629	91.9928	36.0507
10323	AT5G22270	59.4088	2.65307	0.648939	4.08832	4.34e-05	0.000264268	9.3679	9.65656	7.2346	46.9235	90.6233	5.47081	17.929	34.8303	12.4864	135.082	267.893	118.496	22.1765	3.85678	4.68465	9.11619	7.22058	8.40483	230.856	154.208	52.5735	72.6573	67.539	36.525
27810	AT4G17980	471.646	2.65219	0.508268	5.2181	1.81e-07	1.74e-06	0	0.742813	0	0	2.9471	5.47081	55.1151	34.8303	43.7023	112.697	52.7964	24.6664	2726	2381.84	1157.7	1189.66	328.536	443.655	296.727	314.128	265.599	661.182	550.792	670.733
29745	AT4G34210	2.9213	2.65155	1.0092	2.62739	0.00860429	0.0291293	0	0	0	0	0	2.7354	1.32807	0	0	6.94708	7.82168	3.38559	0.852941	0.550968	1.17116	0	1.03151	0.600345	10.4655	2.85571	14.3382	9.68764	3.4934	2.84611
6964	AT1G72110	28.3585	2.65013	0.949032	2.79246	0.00523092	0.0189287	0	0	0	0	0	0	0	0	0	0.771898	0	0	0.852941	0	0	0.828745	2.06302	0	4.30931	0	4.09664	232.503	208.439	226.74
27776	AT4G17695	52.9734	2.64837	0.4159	6.3678	1.92e-10	2.88e-09	24.5007	28.2269	28.9384	21.9642	21.3665	21.8832	25.8975	34.8303	9.36478	30.8759	72.3506	66.7445	19.6176	9.36646	11.7116	10.3593	10.3151	7.20414	171.141	142.785	126.313	128.361	161.861	85.3832
3240	AT1G29010	6.49535	2.64477	1.08366	2.4406	0.014663	0.0461248	0	0	0	0	0.736775	0	0	0	0	5.40329	0	0.483655	0	0	0	0.828745	0	2.40138	6.77177	5.71141	4.77941	60.5478	30.2761	37.9481
12610	AT5G48390	67.6765	2.63724	0.505688	5.21514	1.84e-07	1.76e-06	22.3388	43.0831	18.0865	18.9691	5.8942	8.20621	25.8975	34.8303	24.9728	23.9288	58.6626	38.2088	39.2353	63.3614	83.1526	32.7354	50.0283	34.82	184.069	199.9	173.424	113.83	257.347	69.2553
10446	AT5G23260	20.678	2.63711	0.950977	2.77305	0.00555335	0.0199592	0.720608	0	7.2346	0.998372	0	0	0	2.90253	0	0	0	0.967311	1.70588	2.75484	0	0.414372	1.03151	0.600345	4.92492	17.1342	2.04832	169.534	200.288	83.0115
23332	AT2G27402	114.179	2.61019	0.446822	5.84167	5.17e-09	6.26e-08	20.8976	17.8275	54.2595	22.9626	19.8929	10.9416	33.8659	31.9278	56.1887	278.655	162.3	287.291	17.9118	28.0994	50.36	43.5091	40.7447	68.4393	222.853	211.322	708.036	72.6573	104.802	174.561
13095	AT5G52570	126.267	2.60275	0.477679	5.44876	5.07e-08	5.33e-07	30.2655	41.5975	133.84	43.9284	51.5742	43.7665	30.5457	46.4404	46.8239	132.767	252.249	179.436	209.823	101.378	79.0536	83.7032	86.6469	112.865	301.652	257.014	251.26	174.378	244.538	94.8702
23880	AT2G32140	39.7709	2.60117	0.539679	4.81985	1.44e-06	1.18e-05	32.4274	32.6838	28.9384	15.974	11.7884	46.5019	27.8896	11.6101	18.7296	21.6132	43.0193	23.2155	1.70588	0.550968	3.51349	3.72935	5.67331	3.60207	223.468	68.537	73.7395	70.2354	96.6506	88.7037
23944	AT2G32680	96.7151	2.60105	0.395475	6.57704	4.8e-11	7.83e-10	1.44122	0	0	0	0	0	24.5694	20.3177	28.0943	63.2957	76.2614	55.1367	284.882	201.654	228.963	210.915	261.488	166.295	227.778	108.517	70.3256	75.0792	124.598	91.5498
24675	AT2G38720	291.758	2.59908	0.309248	8.40453	4.3e-17	1.53e-15	166.46	129.992	43.4076	61.8991	84.7291	73.8559	141.44	153.834	162.323	153.608	160.345	163.476	267.823	262.261	284.007	270.585	172.778	114.066	885.255	956.662	626.103	523.133	760.396	383.75
25227	AT2G43000	28.3815	2.59795	0.579283	4.48477	7.3e-06	5.24e-05	0	0	0	0	2.21032	2.7354	13.2807	29.0253	0	57.1205	113.414	43.0453	28.147	14.8761	11.1261	10.3593	15.4727	5.4031	87.4174	99.9498	62.8151	36.3287	23.2893	25.1406
3760	AT1G33500	81.4311	2.59721	0.437208	5.94045	2.84e-09	3.57e-08	27.3831	34.1694	10.8519	8.98535	5.8942	30.0894	24.5694	60.953	46.8239	57.1205	52.7964	44.4963	59.7058	81.5433	43.3331	66.2996	68.5955	43.2248	270.255	271.292	189.128	135.627	228.235	92.9728
6822	AT1G70820	8.30489	2.59125	0.925512	2.7998	0.00511341	0.0185406	18.0152	17.0847	36.173	16.9723	25.0503	13.677	0	0	0	18.5256	3.91084	15.477	3.41176	1.10194	2.34233	2.07186	1.54727	1.80103	4.92492	2.85571	6.82773	0	2.32893	5.21786
24686	AT2G38823	129.013	2.58893	0.701907	3.68843	0.000225644	0.00117518	5.04426	16.3419	18.0865	5.99023	14.7355	65.6497	17.265	101.588	81.1614	220.763	162.3	148.966	23.8823	25.3445	1.75675	25.2767	17.5357	3.00172	871.712	325.551	58.7185	397.193	380.78	107.678
22513	AT2G20340	227.428	2.58859	0.328175	7.88783	3.07e-15	8.62e-14	87.9142	83.195	65.1114	77.873	67.0465	106.681	103.59	92.8808	90.5262	145.117	113.414	119.463	89.5588	114.601	131.756	71.272	91.2887	112.865	521.426	528.306	1390.81	339.067	660.252	254.252
9873	AT5G17760	1260.26	2.58547	0.357087	7.24046	4.47e-13	9.49e-12	717.005	491.742	180.865	492.198	567.317	276.276	740.402	853.343	952.086	656.114	596.403	546.047	632.029	542.704	581.483	1313.56	657.588	640.568	6854.88	5014.62	2191.7	1780.1	1572.03	1395.07
28255	AT4G21926	5.20157	2.58217	0.906216	2.8494	0.00438022	0.0161975	4.32365	8.17094	10.8519	0.998372	3.68387	2.7354	0.664037	0	0	3.85949	3.91084	5.32021	10.2353	9.36646	6.4414	9.53056	6.18907	9.00517	8.003	8.56712	4.09664	0	6.98679	1.8974
7413	AT1G75890	6.43115	2.58145	0.871189	2.96314	0.00304523	0.0118064	0	0.742813	0	0	0	0	2.65615	2.90253	3.12159	9.26278	11.7325	3.86924	0.852941	1.65291	0	1.65749	8.25209	1.80103	22.7778	11.4228	30.042	9.68764	18.6314	13.2818
6921	AT1G71760	52.9625	2.58075	0.394557	6.54089	6.12e-11	9.85e-10	51.8838	57.1966	36.173	22.9626	8.8413	30.0894	17.929	31.9278	12.4864	15.438	13.6879	19.3462	43.5	75.4827	49.7745	56.769	43.8392	36.621	121.276	134.218	96.271	96.8764	116.447	82.0628
20979	AT3G63480	375.715	2.57845	0.268841	9.591	8.72e-22	5.44e-20	272.39	202.788	162.779	145.762	104.622	117.622	146.752	165.444	162.323	217.675	187.72	231.187	307.912	387.882	262.341	519.208	394.553	279.16	1013.92	879.558	662.973	612.743	1043.36	536.491
11018	AT5G28490	68.3032	2.57563	0.432026	5.96173	2.5e-09	3.17e-08	11.5297	10.3994	32.5557	7.98698	8.10452	8.20621	17.265	5.80505	28.0943	64.8395	76.2614	67.7118	17.9118	8.8155	19.3242	27.3486	36.6187	7.80448	108.964	85.6712	60.084	380.24	252.689	295.046
20236	AT3G57130	23.3853	2.57292	0.581005	4.4284	9.49e-06	6.63e-05	15.1328	32.6838	10.8519	10.9821	13.2619	5.47081	7.96845	2.90253	9.36478	34.7354	17.5988	14.5097	28.147	20.3858	24.5944	26.9342	11.3466	7.20414	52.9429	37.1242	31.4076	36.3287	62.8811	46.4864
14486	AT5G64570	9335.04	2.57045	0.308063	8.34389	7.19e-17	2.49e-15	18434.6	16033.6	10121.2	18568.7	14930.7	7618.1	4105.08	4057.73	4526.31	2698.56	1511.54	2213.69	4239.11	4044.11	4787.13	5267.09	4134.81	3771.37	24966.9	24185	27394.9	6468.92	3531.82	6429.83
25296	AT2G43510	459.94	2.56236	0.512643	4.99833	5.78e-07	5.1e-06	0	0.742813	7.2346	8.98535	5.8942	8.20621	191.243	208.982	202.904	502.506	2164.65	509.289	560.382	166.392	157.522	246.966	245.5	467.669	1233.69	1533.51	1594.28	474.694	288.787	258.521
30552	ATMG01010	26.9534	2.55519	0.782377	3.26593	0.00109106	0.00479297	1.44122	4.45688	25.3211	0.998372	1.47355	0	9.29652	0	0	2.31569	1.95542	3.38559	5.97058	1.65291	5.85582	7.04433	11.8624	129.074	20.3153	25.7014	328.414	19.3753	29.1116	11.8588
22504	AT2G20250	131.97	2.55497	0.326033	7.83654	4.63e-15	1.26e-13	103.768	101.765	141.075	80.8682	73.6775	84.7975	62.4195	40.6354	40.5807	68.6989	64.5289	55.1367	139.882	106.337	91.9364	104.007	62.9222	54.6314	337.357	254.158	247.847	251.879	400.576	197.804
10350	AT5G22500	543.805	2.54998	0.442277	5.76559	8.14e-09	9.65e-08	50.4426	72.0528	112.136	156.744	136.303	57.4435	319.402	293.155	187.296	775.758	967.934	720.647	175.706	218.734	146.981	119.339	182.577	108.662	1270.02	1756.26	2026.47	709.62	2043.64	443.993
12833	AT5G50160	133.964	2.54883	0.322517	7.90293	2.72e-15	7.71e-14	43.2365	40.1119	75.9633	33.9447	33.8916	21.8832	47.1467	49.3429	56.1887	247.007	181.854	269.396	49.4706	62.8104	87.8373	162.02	120.687	156.69	256.096	405.51	238.288	198.597	151.381	225.791
24979	AT2G41100	885.966	2.54634	0.420667	6.0531	1.42e-09	1.89e-08	1003.81	1060.74	1682.04	809.68	719.829	992.952	453.538	574.7	387.078	764.179	1036.37	447.865	252.47	101.378	104.234	256.496	127.392	135.678	4603.57	1570.64	1719.91	682.979	610.18	1165.48
25068	AT2G41730	99.1565	2.5447	0.605169	4.20495	2.61e-05	0.000167202	23.7801	60.9106	231.507	14.9756	19.8929	123.093	51.1309	49.3429	65.5535	47.8577	54.7518	53.2021	17.9118	14.8761	15.8107	18.2324	17.5357	24.6141	402.613	299.849	484.086	82.345	128.091	77.7936
27746	AT4G17480	50.7995	2.54384	0.491144	5.17942	2.23e-07	2.1e-06	2.16182	3.71406	21.7038	0	11.0516	10.9416	29.2176	14.5126	15.608	87.9964	70.3952	56.5877	65.6764	52.893	52.7024	18.2324	11.8624	27.6159	123.739	151.352	192.542	60.5478	85.006	53.1273
29166	AT4G29400	202.693	2.54295	0.292464	8.69492	3.47e-18	1.41e-16	118.9	129.992	57.8768	109.821	124.515	125.829	76.3643	84.1732	106.134	209.956	312.867	291.161	132.206	113.5	109.504	140.887	168.136	90.6521	482.027	494.037	443.802	266.41	442.497	233.381
6533	AT1G68520	34.6075	2.5408	0.740259	3.43231	0.000598466	0.00282399	28.1037	31.9409	28.9384	96.8421	72.9407	10.9416	0.664037	11.6101	3.12159	117.329	86.0385	153.319	2.55882	6.61162	0.585582	1.24312	1.03151	1.20069	42.4775	11.4228	30.7248	24.2191	34.934	31.7815
19917	AT3G54490	33.8902	2.53861	0.609546	4.16476	3.12e-05	0.000196325	2.88243	6.68531	0	2.99512	0.736775	5.47081	7.30441	2.90253	6.24319	6.17519	17.5988	16.9279	53.7353	107.439	84.3238	37.7079	23.7248	30.0172	27.7027	39.9799	77.8361	65.3916	124.598	64.9861
5326	AT1G56250	8.49094	2.53726	1.04559	2.42664	0.0152394	0.0475919	42.5159	10.3994	39.7903	18.9691	9.57807	24.6186	0	0	0	1.5438	7.82168	1.45097	0	0	0.585582	1.65749	0	1.20069	8.003	8.56712	1.36555	4.84382	0	20.8715
22543	AT2G20570	706.328	2.5329	0.257538	9.83502	7.95e-23	5.65e-21	688.901	805.952	766.868	336.452	277.764	262.599	326.706	438.281	243.484	658.429	625.735	873.965	223.47	304.135	378.286	147.102	171.231	120.069	1859.77	1721.99	2474.37	1060.8	1332.15	853.358
21673	AT2G07830	138.466	2.53209	0.50037	5.06042	4.18e-07	3.79e-06	20.177	61.6534	0	21.9642	44.9433	46.5019	74.3722	46.4404	46.8239	119.644	50.841	78.3522	117.706	77.1356	59.7293	280.53	163.495	267.754	408.153	271.292	526.418	113.83	235.222	190.215
16819	AT3G17070	11.8346	2.52835	0.785348	3.2194	0.00128459	0.00553473	0	0	0	0	0	2.7354	5.97634	2.90253	3.12159	21.6132	19.5542	22.7318	0	3.30581	1.75675	1.24312	4.12605	0	21.5465	34.2685	30.7248	31.4848	59.3877	17.551
23043	AT2G24850	46.6118	2.52614	0.648619	3.89464	9.83e-05	0.000556006	32.4274	77.2525	155.544	199.674	120.094	49.2373	5.3123	11.6101	9.36478	6.94708	11.7325	5.32021	20.4706	51.791	55.6303	35.636	39.1974	51.6296	73.8739	59.9699	27.3109	9.68764	2.32893	6.64092
30549	ATMG00980	118.057	2.52495	0.443929	5.68773	1.29e-08	1.48e-07	20.8976	50.5113	7.2346	35.9414	14.7355	51.9727	37.8501	23.2202	34.3375	38.5949	17.5988	27.5684	52.0294	56.7498	49.7745	63.399	77.3633	342.797	149.595	197.044	1154.57	79.923	146.723	102.934
18221	AT3G28540	25.5673	2.52323	0.737342	3.42206	0.000621495	0.00292368	0.720608	0	0	0	0.736775	0	3.32019	14.5126	12.4864	10.0347	39.1084	17.4116	4.2647	6.61162	8.19815	77.4876	14.4412	32.4186	64.6396	102.805	11.6071	104.142	53.5654	35.102
25143	AT2G42340	29.4718	2.52048	0.541063	4.65837	3.19e-06	2.46e-05	13.6916	7.42813	14.4692	0.998372	0.736775	10.9416	13.2807	20.3177	6.24319	23.1569	7.82168	17.4116	44.3529	26.4465	28.6935	21.5474	28.8823	16.8097	82.4925	79.9598	75.105	38.7506	93.1572	34.6276
11805	AT5G41740	149.416	2.5101	0.469788	5.34305	9.14e-08	9.26e-07	61.2517	24.5128	57.8768	13.9772	0	24.6186	98.9416	66.7581	78.0399	169.046	209.23	217.161	133.912	226.448	293.377	54.2828	52.0913	25.2145	559.595	465.48	281.985	169.534	102.473	200.176
10675	AT5G25240	28.0606	2.50707	0.693417	3.61553	0.000299733	0.00151583	30.9861	7.42813	47.0249	23.9609	14.7355	51.9727	2.65615	11.6101	18.7296	20.0694	52.7964	22.7318	11.0882	5.50968	7.61256	18.6468	5.15756	8.40483	69.5646	65.6813	47.1113	58.1259	52.4009	19.4484
221	AT1G02820	9.16961	2.50623	0.757378	3.30909	0.000935998	0.00419147	0	0.742813	7.2346	0	0	0	1.99211	5.80505	6.24319	26.2445	9.77711	16.9279	7.67647	8.8155	3.51349	1.65749	4.6418	7.80448	16.6216	39.9799	36.8697	4.84382	6.98679	5.69221
1874	AT1G16290	11.319	2.5038	0.842714	2.97111	0.00296723	0.0115564	15.8534	22.2844	14.4692	23.9609	14.7355	21.8832	1.32807	0	0	3.85949	11.7325	5.32021	5.97058	14.3252	9.36931	2.90061	7.22058	9.60552	4.92492	14.2785	17.0693	7.26573	31.4406	11.8588
4328	AT1G47760	136.136	2.49871	0.333826	7.48505	7.15e-14	1.68e-12	140.519	127.764	173.63	94.8454	124.515	93.0038	74.3722	63.8556	46.8239	33.1916	72.3506	52.7184	121.118	115.152	166.305	72.9295	93.8675	103.259	261.021	468.336	518.225	96.8764	98.9796	53.6017
13351	AT5G54720	26.2904	2.49864	0.563138	4.43699	9.12e-06	6.39e-05	7.92669	7.42813	18.0865	4.99186	4.42065	0	13.2807	29.0253	9.36478	61.7519	74.306	48.3655	3.41176	3.30581	1.17116	2.07186	7.22058	0	163.754	77.1041	10.9244	14.5315	26.7827	41.7429
29646	AT4G33467	21.8776	2.49747	0.79249	3.15142	0.00162477	0.00680858	5.76486	14.1134	18.0865	4.99186	14.7355	13.677	5.97634	5.80505	3.12159	12.3504	91.9048	12.575	16.2059	3.85678	29.2791	10.3593	45.3865	36.621	32.012	45.6913	48.4769	12.1096	26.7827	15.1792
20184	AT3G56780	6.49936	2.49726	0.970024	2.57443	0.0100406	0.0332769	0.720608	0	0	3.99349	0	0	0	0	0	0.771898	0	1.93462	19.6176	10.4684	11.7116	20.3042	13.9254	24.0138	4.92492	8.56712	2.04832	12.1096	12.8091	8.06397
23592	AT2G29720	30.615	2.49676	0.514141	4.85617	1.2e-06	9.99e-06	5.76486	5.19969	0	16.9723	5.15742	19.1478	11.9527	17.4152	9.36478	40.1387	33.2422	44.98	6.82352	18.182	23.4233	24.448	30.4296	25.2145	87.4174	54.2584	98.3193	36.3287	72.1969	48.3838
7649	AT1G77860	22.632	2.49635	0.564477	4.42241	9.76e-06	6.8e-05	4.32365	2.97125	3.6173	0	2.9471	0	11.9527	11.6101	6.24319	11.5785	13.6879	4.3529	26.4412	23.6916	28.1079	13.6743	18.5672	15.0086	59.0991	68.537	69.6428	48.4382	76.8547	21.8202
12966	AT5G51480	30.2386	2.49483	0.605459	4.12055	3.78e-05	0.000233159	18.0152	13.3706	39.7903	16.9723	22.1032	30.0894	3.32019	2.90253	9.36478	16.9818	9.77711	14.9933	5.11764	14.3252	4.09907	9.94493	13.4096	8.40483	25.2402	25.7014	39.6008	99.2983	144.394	138.511
11503	AT5G38990	24.8366	2.49319	0.521377	4.78194	1.74e-06	1.4e-05	34.5892	26.7413	18.0865	14.9756	30.2078	35.5603	7.30441	14.5126	6.24319	76.4179	54.7518	67.7118	3.41176	8.26453	5.27024	6.62996	5.67331	4.20241	70.7958	31.4128	38.9181	9.68764	10.4802	14.2305
21607	AT2G07669	40.3286	2.4906	0.650114	3.83103	0.000127611	0.000704103	1.44122	11.1422	21.7038	9.98372	1.47355	27.354	17.929	8.70758	12.4864	24.7007	7.82168	19.3462	29	23.1407	22.8377	26.9342	38.6817	98.4565	101.577	54.2584	256.04	41.1725	78.0192	33.6789
30078	AT4G37022	9.67034	2.48932	0.79845	3.11769	0.00182273	0.00751614	2.88243	5.9425	10.8519	1.99674	13.9987	0	1.32807	0	9.36478	3.08759	5.86626	1.93462	2.55882	5.50968	4.09907	7.87307	5.67331	9.00517	24.009	11.4228	32.0903	19.3753	33.7695	19.4484
21593	AT2G07613	4.24062	2.48484	1.02342	2.42799	0.015183	0.0474591	0	2.22844	0	0	0	0	2.65615	0	0	0.771898	3.91084	0.483655	17.0588	4.40775	1.17116	9.11619	3.09453	1.80103	26.4715	5.71141	2.73109	7.26573	8.15126	4.74351
28459	AT4G23600	122.336	2.484	0.688049	3.61021	0.000305952	0.00154372	2.88243	5.19969	14.4692	6.98861	25.0503	10.9416	19.9211	2.90253	3.12159	392.124	965.978	748.215	2.55882	0.550968	0.585582	0	5.67331	1.80103	53.5586	68.537	90.126	179.221	242.209	93.4472
29697	AT4G33870	52.441	2.4816	0.501453	4.94882	7.47e-07	6.47e-06	5.04426	0.742813	7.2346	3.99349	0	0	26.5615	37.7328	24.9728	25.4726	21.5096	18.8626	33.2647	46.8323	38.6484	22.7905	24.7563	37.8217	147.748	205.611	252.626	92.0326	152.545	31.7815
12828	AT5G50130	322.184	2.47193	0.364853	6.77513	1.24e-11	2.19e-10	171.505	142.62	217.038	192.686	199.666	90.2683	50.4668	14.5126	71.7967	98.803	105.593	85.1234	775.323	964.746	782.923	771.976	374.954	408.234	279.489	251.302	213.708	416.569	422.701	630.413
21584	AT2G07773	78.5767	2.46886	0.385512	6.40411	1.51e-10	2.31e-09	34.5892	25.9984	14.4692	22.9626	16.9458	27.354	33.8659	58.0505	18.7296	42.4544	43.0193	42.5617	73.3529	63.3614	50.9456	101.107	42.8077	118.868	243.168	171.342	331.828	94.4545	133.914	79.691
28352	AT4G22710	28.1758	2.4672	0.787231	3.13403	0.00172424	0.00716978	0.720608	5.19969	10.8519	12.9788	0.736775	0	4.64826	2.90253	12.4864	13.1223	48.8855	21.7645	58	35.813	49.7745	43.9235	35.5871	31.2179	42.4775	51.4027	40.2836	62.9697	6.98679	83.4858
1678	AT1G14640	149.322	2.46676	0.350428	7.03928	1.93e-12	3.76e-11	52.6044	67.5959	14.4692	76.8747	43.4697	46.5019	57.7713	37.7328	53.0671	67.927	105.593	110.757	68.2352	98.0724	120.044	200.971	188.251	124.271	316.426	299.849	157.721	438.366	519.352	317.815
18210	AT3G28420	154.736	2.46558	0.366133	6.73412	1.65e-11	2.86e-10	208.256	184.96	130.223	258.578	175.352	84.7975	35.858	29.0253	31.2159	61.7519	46.9301	47.8819	322.412	303.584	264.683	139.643	121.718	130.275	185.916	174.198	235.557	150.158	255.018	135.664
24977	AT2G41090	226.683	2.46259	0.394539	6.24169	4.33e-10	6.21e-09	86.473	153.762	166.396	19.9674	33.1549	82.0621	122.847	116.101	87.4046	453.104	400.861	575.066	81.0294	122.315	143.468	66.2996	137.191	177.702	855.09	488.326	740.809	111.408	94.3217	125.229
1577	AT1G13790	400.75	2.46129	0.275036	8.94898	3.59e-19	1.64e-17	508.029	545.967	343.644	502.181	413.331	527.933	120.855	177.054	168.566	111.925	183.81	147.031	247.353	226.999	274.052	441.306	255.815	215.524	803.994	996.642	452.679	627.275	825.606	500.44
7496	AT1G76610	81.6003	2.45984	0.678441	3.62572	0.000288156	0.00146427	10.0885	22.2844	50.6422	25.9577	26.5239	10.9416	1.32807	0	6.24319	3.08759	5.86626	0.483655	322.412	278.79	382.971	146.688	167.105	282.762	19.6997	11.4228	22.5315	53.282	59.3877	47.9095
10595	AT5G24530	417.653	2.45982	0.293886	8.37	5.76e-17	2.02e-15	225.55	203.531	249.594	215.648	216.612	314.572	262.959	252.52	265.336	738.707	653.111	637.942	6.82352	1.65291	8.19815	9.53056	9.79936	9.60552	1532.88	1430.71	1323.21	353.599	766.218	335.366
16605	AT3G15340	1011.14	2.45961	0.25244	9.74336	1.97e-22	1.33e-20	1101.09	1632.7	1457.77	1161.11	809.716	1695.95	251.67	267.032	343.375	227.71	242.472	251.984	527.117	447.386	486.033	860.651	549.796	466.468	1743.42	1490.68	1039.18	2707.7	2441.88	2064.38
9309	AT5G12460	52.9939	2.45715	0.980173	2.50686	0.012181	0.039369	57.6486	15.5991	202.569	28.9528	19.1561	10.9416	0.664037	0	0	13.1223	1.95542	11.1241	0	1.10194	0	0	1.03151	0	16.6216	0	2.73109	324.536	72.1969	491.902
6715	AT1G69930	33.3198	2.45544	0.746762	3.28812	0.0010086	0.00447098	3.60304	5.9425	32.5557	33.9447	39.7858	10.9416	11.2886	14.5126	15.608	38.5949	156.434	13.0587	19.6176	9.36646	9.95489	41.0229	12.3781	25.8148	86.8018	122.795	54.6218	7.26573	8.15126	25.615
28943	AT4G27550	53.8613	2.45354	0.675495	3.63221	0.000281	0.00143169	56.2074	25.2556	79.5806	25.9577	24.3136	24.6186	7.96845	0	0	10.0347	5.86626	5.32021	0.852941	1.10194	2.92791	0	2.57878	0	36.3213	11.4228	28.6765	389.928	326.05	227.689
19212	AT3G48300	138.911	2.45213	0.554581	4.42159	9.8e-06	6.82e-05	43.2365	7.42813	61.4941	22.9626	23.5768	43.7665	10.6246	14.5126	21.8512	31.6478	7.82168	22.7318	4.2647	6.06065	3.51349	10.3593	8.76785	4.80276	127.432	57.1141	43.0147	837.981	830.264	1088.64
20420	AT3G58740	415.7	2.45014	0.814401	3.00851	0.0026253	0.0103666	270.228	37.8834	900.708	294.52	267.449	109.416	15.2729	14.5126	12.4864	48.6296	13.6879	37.7251	1.70588	1.10194	4.09907	0	4.6418	1.20069	105.886	42.8356	177.521	2584.18	1823.55	3207.56
24706	AT2G39010	152.858	2.44987	0.428454	5.71793	1.08e-08	1.26e-07	254.375	202.788	162.779	540.119	331.549	259.863	31.8738	40.6354	18.7296	206.097	132.969	202.652	5.97058	2.20387	1.75675	3.72935	5.67331	9.60552	134.204	188.477	436.975	135.627	263.169	96.7676
7271	AT1G74670	1313.4	2.44609	0.378263	6.46662	1e-10	1.57e-09	678.092	840.121	991.14	492.198	573.948	1739.72	196.555	240.91	296.551	176.765	148.612	100.117	713.058	800.006	606.663	314.094	485.842	638.767	1447.31	1182.26	2450.47	4378.81	7482.86	4546.66
12520	AT5G47550	3255.21	2.44246	0.363925	6.71144	1.93e-11	3.3e-10	256.536	410.775	397.903	376.386	419.225	765.913	1106.29	635.653	658.656	956.382	1016.82	1297.65	1625.7	1825.36	2125.08	861.894	2164.11	4900.01	4806.11	3483.96	17007.9	8023.79	15820.4	7182.63
13811	AT5G58630	89.8068	2.44104	0.365228	6.68361	2.33e-11	3.95e-10	103.047	70.5672	94.0498	59.9023	55.2581	62.9143	12.6167	14.5126	21.8512	20.0694	27.3759	33.3722	212.382	219.836	184.458	134.671	91.8045	65.4376	80.6456	79.9598	66.229	135.627	130.42	178.356
2954	AT1G26540	414.32	2.43783	0.261126	9.33583	1e-20	5.58e-19	69.899	74.2813	108.519	26.9561	58.942	51.9727	156.049	174.152	190.417	209.956	226.829	211.841	785.558	822.596	722.022	738.826	373.407	398.029	859.399	1019.49	761.292	641.806	714.982	546.453
11267	AT5G36920	36.0061	2.43702	0.542064	4.49581	6.93e-06	5e-05	0	2.22844	10.8519	1.99674	0	2.7354	24.5694	23.2202	34.3375	12.3504	7.82168	18.8626	9.38235	4.40775	5.27024	2.48623	8.76785	4.80276	118.814	171.342	222.584	38.7506	74.5258	64.0374
14477	AT5G64510	211.722	2.43694	0.590395	4.12764	3.67e-05	0.000227045	350.936	729.442	1038.17	253.587	142.934	1225.46	28.5536	17.4152	15.608	49.4015	23.4651	32.8886	77.6176	36.9149	78.468	27.7629	17.0199	37.2214	84.3393	134.218	314.076	121.096	143.229	101.511
7827	AT1G79400	5.07118	2.42996	0.888845	2.73384	0.00625997	0.0221492	0	0.742813	3.6173	0	0	0	2.65615	5.80505	3.12159	3.08759	11.7325	3.38559	0.852941	0.550968	3.51349	2.07186	1.54727	0.600345	22.7778	37.1242	7.5105	4.84382	0	6.16657
28382	AT4G22960	63.6913	2.42365	0.465508	5.20646	1.92e-07	1.84e-06	9.3679	6.68531	18.0865	1.99674	23.5768	5.47081	31.2098	29.0253	21.8512	54.8048	37.153	43.529	44.3529	39.1188	50.36	73.3439	78.9106	61.2352	152.057	159.92	159.769	147.737	200.288	78.7423
30593	ATMG01370	591.856	2.41299	0.348704	6.91988	4.52e-12	8.43e-11	137.636	244.385	242.359	111.818	79.5717	112.152	278.232	191.567	309.038	412.194	279.625	350.65	301.941	277.688	259.998	833.303	444.581	229.932	1409.76	1393.59	729.202	920.326	1782.8	2872.2
21655	AT2G07718	22.3062	2.41292	0.643473	3.74984	0.00017695	0.000944955	2.16182	13.3706	0	0	9.57807	13.677	9.96056	5.80505	6.24319	10.0347	11.7325	12.575	18.7647	13.7742	9.36931	19.8899	26.3035	28.8165	45.5556	54.2584	54.6218	36.3287	80.3481	52.1786
30176	AT4G37800	126.378	2.40879	0.580646	4.14847	3.35e-05	0.000209162	0	0	0	9.98372	0	0	10.6246	11.6101	3.12159	861.438	467.346	460.44	0	1.10194	1.17116	9.53056	19.083	10.2059	60.3303	37.1242	57.3529	348.755	218.92	444.941
12394	AT5G46490	22.5019	2.40594	0.660615	3.64197	0.000270558	0.00138446	0.720608	0.742813	0	4.99186	0.736775	0	5.3123	17.4152	18.7296	98.0311	44.9747	73.5156	1.70588	12.6723	4.09907	0.828745	0.515756	1.20069	92.3423	62.8256	56.6702	19.3753	6.98679	15.6536
21603	AT2G07768	33.4082	2.40312	0.593775	4.0472	5.18e-05	0.000310715	37.4716	28.9697	21.7038	22.9626	32.4181	60.1789	15.2729	11.6101	3.12159	17.7537	17.5988	12.575	30.7059	18.182	11.1261	46.8241	17.5357	82.8476	89.2643	45.6913	108.561	26.641	33.7695	9.01267
26270	AT4G03130	138.183	2.3988	0.331329	7.23992	4.49e-13	9.52e-12	69.1784	57.9394	21.7038	40.9333	33.1549	8.20621	67.7318	52.2455	53.0671	60.2081	64.5289	52.7184	140.735	178.514	132.341	200.971	194.44	174.1	348.438	274.148	335.924	217.972	349.34	187.843
11502	AT5G38980	69.4004	2.39603	0.400705	5.97954	2.24e-09	2.87e-08	9.3679	3.71406	10.8519	1.99674	7.36775	5.47081	26.5615	37.7328	15.608	198.378	207.275	168.312	1.70588	3.85678	7.02698	24.0336	22.1775	39.6228	177.297	102.805	247.847	89.6107	160.696	96.2933
15579	AT3G06520	71.5792	2.39382	0.369827	6.47281	9.62e-11	1.51e-09	116.738	103.251	94.0498	102.832	127.462	114.887	26.5615	11.6101	21.8512	16.2099	33.2422	30.4703	48.6176	45.1794	42.1619	49.7247	30.9453	46.8269	119.429	117.084	144.748	104.142	112.953	56.9221
16066	AT3G11090	9.56535	2.39131	0.699372	3.41922	0.000628004	0.00295069	0.720608	1.48563	0	1.99674	0.736775	0	3.32019	14.5126	6.24319	4.63139	9.77711	11.6077	3.41176	0	2.34233	2.07186	2.06302	3.00172	29.5495	54.2584	47.1113	7.26573	13.9736	9.48702
14382	AT5G63625	21.3337	2.39097	0.52027	4.59562	4.31e-06	3.25e-05	0.720608	3.71406	0	3.99349	0.736775	0	7.96845	0	12.4864	10.8066	25.4205	13.0587	32.4117	33.6091	36.3061	31.9067	31.4611	42.0241	41.2462	45.6913	43.0147	29.0629	27.9472	38.4224
12332	AT5G45950	224.442	2.38879	0.474154	5.03801	4.7e-07	4.21e-06	0	0	0	0	0	0	119.527	179.957	71.7967	695.48	614.002	722.098	11.0882	8.26453	3.51349	12.0168	23.7248	3.60207	477.102	648.246	823.424	232.503	462.293	277.97
17017	AT3G18610	838.489	2.38716	0.33942	7.03307	2.02e-12	3.92e-11	183.755	215.416	242.359	263.57	229.137	213.362	447.561	583.408	596.224	451.561	633.556	428.035	1002.21	347.661	357.205	468.655	406.415	291.768	3271.38	2804.3	1790.91	1569.4	2246.25	1079.62
6243	AT1G66050	153.024	2.38474	0.328771	7.25348	4.06e-13	8.68e-12	238.521	161.19	79.5806	117.808	103.148	79.3267	59.0993	58.0505	46.8239	40.9106	39.1084	33.8559	173.147	158.128	164.549	168.65	108.824	160.292	311.502	248.447	437.658	201.019	294.61	188.317
25646	AT2G46455	19.8352	2.38014	0.607117	3.9204	8.84e-05	0.000505279	4.32365	8.17094	0	4.99186	0.736775	2.7354	3.98422	2.90253	9.36478	5.40329	21.5096	14.026	43.5	43.5265	41.5763	38.1223	28.3666	36.0207	27.7027	25.7014	40.2836	14.5315	26.7827	31.7815
12362	AT5G46220	11.2161	2.37957	0.781414	3.04522	0.00232514	0.00930085	5.04426	2.22844	0	5.99023	6.63097	2.7354	2.65615	0	0	6.94708	5.86626	6.28752	4.2647	6.06065	4.68465	7.87307	4.12605	5.4031	14.1592	2.85571	17.0693	41.1725	79.1837	37.9481
22739	AT2G22190	81.8397	2.3775	0.384296	6.18665	6.15e-10	8.63e-09	88.6348	59.425	101.284	43.9284	17.6826	51.9727	43.8265	34.8303	34.3375	147.433	101.682	155.737	10.2353	13.2232	25.7656	31.4923	46.418	32.4186	217.312	177.054	234.191	87.1888	98.9796	109.101
19006	AT3G46617	87.7017	2.36718	0.333743	7.09282	1.31e-12	2.62e-11	25.9419	23.0272	10.8519	28.9528	16.209	8.20621	53.787	46.4404	43.7023	53.261	29.3313	35.7905	76.7647	64.4633	94.8643	95.72	69.1113	27.0155	255.48	245.591	128.361	220.394	271.32	180.253
546	AT1G05400	16.952	2.36716	0.608548	3.88984	0.000100311	0.000566076	2.88243	3.71406	3.6173	7.98698	5.8942	10.9416	5.97634	8.70758	3.12159	7.71898	27.3759	13.5424	5.11764	8.8155	12.8828	10.7737	15.4727	19.211	36.9369	19.99	73.0567	29.0629	48.9076	25.1406
11806	AT5G41750	252.116	2.36447	0.452381	5.22672	1.73e-07	1.67e-06	311.303	222.101	278.532	162.735	43.4697	259.863	119.527	81.2707	99.891	238.517	215.096	222.482	195.323	160.883	237.161	239.507	167.105	133.877	790.45	388.376	312.027	326.958	220.084	624.246
5690	AT1G61415	19.2413	2.3605	0.4976	4.74377	2.1e-06	1.67e-05	7.20608	7.42813	0	5.99023	6.63097	2.7354	15.2729	0	9.36478	12.3504	9.77711	8.22214	29	33.0581	28.6935	21.9617	28.3666	17.41	46.1712	71.3927	46.4286	12.1096	25.6182	16.6023
5497	AT1G59620	121.898	2.35846	0.386473	6.1025	1.04e-09	1.41e-08	281.037	169.361	293.001	324.471	220.296	175.066	27.8896	31.9278	31.2159	67.1552	76.2614	50.3002	31.5588	40.2207	32.207	102.35	57.7646	49.2283	227.778	117.084	67.5945	118.674	149.052	184.048
19004	AT3G07495	22.1235	2.35823	0.48205	4.89209	9.98e-07	8.44e-06	7.20608	4.45688	7.2346	13.9772	5.15742	5.47081	8.63249	11.6101	12.4864	9.26278	5.86626	6.28752	13.647	14.8761	16.3963	16.9893	15.9884	19.211	49.2492	65.6813	59.4013	38.7506	75.6903	47.4351
17555	AT3G23060	55.4869	2.35628	0.527789	4.46444	8.03e-06	5.7e-05	2.16182	0	0	1.99674	0	5.47081	19.9211	11.6101	12.4864	6.94708	11.7325	16.9279	38.3823	127.274	70.2698	188.954	183.609	157.29	75.1051	102.805	83.2983	70.2354	100.144	45.0634
4333	AT1G07437	4.76439	2.35489	0.86626	2.71846	0.00655867	0.0230627	0.720608	0.742813	0	0	0	0	1.99211	2.90253	0	0	3.91084	0.967311	5.11764	3.30581	7.02698	3.31498	1.54727	8.40483	9.23423	14.2785	23.2143	7.26573	12.8091	7.58962
25999	AT4G01010	110.926	2.34955	0.432928	5.42711	5.73e-08	5.97e-07	20.8976	10.3994	54.2595	72.8812	28.7342	13.677	84.3327	49.3429	59.3103	116.557	129.058	132.038	32.4117	34.16	45.6754	20.7186	22.1775	19.8114	412.462	311.272	297.689	196.175	289.952	208.24
15674	AT3G07250	9.61424	2.34522	0.924387	2.53705	0.0111789	0.0365453	33.8686	22.2844	57.8768	30.9495	24.3136	27.354	0	2.90253	0	1.5438	0	0.967311	0.852941	2.75484	1.17116	1.24312	0.515756	0	7.38739	0	7.5105	0	5.82233	1.42305
5390	AT1G57630	12.8695	2.34005	0.899257	2.6022	0.00926275	0.0309763	7.20608	0	10.8519	0	2.9471	0	7.96845	2.90253	3.12159	43.2263	60.6181	22.2482	7.67647	4.95872	5.85582	7.04433	2.06302	7.20414	80.03	5.71141	14.3382	0	8.15126	4.74351
21123	AT2G02100	2647.89	2.33931	0.642917	3.63859	0.000274134	0.00139973	237.08	544.482	2304.22	678.893	376.492	697.528	622.203	296.058	290.308	283.287	305.046	310.99	435	859.511	1390.17	421.831	1842.28	8255.94	1681.25	1125.15	23138.5	3630.44	7760	6062.68
4745	AT1G51460	118.005	2.33792	0.355096	6.5839	4.58e-11	7.5e-10	20.177	16.3419	7.2346	20.9658	13.2619	19.1478	61.0914	60.953	56.1887	91.084	93.8602	78.8358	29	37.4659	36.8917	38.951	66.5325	61.2352	293.033	282.715	502.521	334.224	442.497	167.92
23708	AT2G30750	88.781	2.33748	0.612944	3.81353	0.000136994	0.000751022	0	0	0	0	0	0	27.8896	34.8303	28.0943	357.389	700.041	258.272	18.7647	9.91743	37.4772	0	3.09453	2.40138	306.577	114.228	43.6975	46.0163	65.2101	76.8449
1677	AT1G14630	512.629	2.33626	0.381719	6.12037	9.34e-10	1.28e-08	211.138	150.791	314.705	216.647	297.657	164.124	160.033	246.715	290.308	200.694	142.746	168.312	814.558	722.871	682.788	820.872	201.66	397.428	1413.45	1119.44	829.569	1094.7	804.646	837.23
30482	ATMG00270	24.0097	2.33354	0.757812	3.07932	0.00207475	0.00841092	5.76486	14.8563	0	12.9788	25.0503	16.4124	11.2886	0	12.4864	43.9982	5.86626	11.1241	39.2353	33.0581	7.61256	37.2935	9.79936	35.4203	59.7147	28.5571	101.05	21.7972	29.1116	13.7562
2007	AT1G17420	447.586	2.33249	0.537359	4.34065	1.42e-05	9.58e-05	1114.06	699.729	1475.86	697.862	398.595	3328.99	79.6845	58.0505	65.5535	126.591	189.676	122.848	74.2058	25.3445	66.1707	15.7461	18.0514	16.2093	279.489	496.893	302.468	409.303	245.702	434.98
30548	ATMG00970	386.487	2.33039	0.336595	6.92342	4.41e-12	8.25e-11	400.658	327.58	115.754	250.591	239.452	355.603	181.282	191.567	184.174	261.674	314.823	239.409	237.97	190.635	135.269	776.119	387.332	376.416	1097.03	936.672	531.88	465.007	535.654	543.132
6777	AT1G70440	59.3847	2.32771	0.379389	6.13543	8.49e-10	1.17e-08	1.44122	0.742813	3.6173	1.99674	5.8942	2.7354	17.265	31.9278	37.4591	71.0146	54.7518	46.9146	130.5	78.2375	101.891	74.1726	58.7961	31.2179	132.973	125.651	88.0777	130.783	111.789	85.3832
21640	AT2G07667	176.649	2.32576	0.382742	6.07658	1.23e-09	1.65e-08	18.0152	65.3675	47.0249	34.943	35.3652	41.0311	79.6845	92.8808	96.7694	60.2081	103.637	83.6724	65.6764	38.0168	50.9456	117.267	184.641	158.491	355.21	591.131	471.796	506.179	629.976	311.649
18406	AT3G30305	22.1217	2.31993	0.596913	3.88654	0.000101682	0.00057297	7.20608	12.6278	32.5557	9.98372	11.0516	8.20621	8.63249	0	6.24319	8.49088	27.3759	24.6664	11.0882	17.631	21.6665	33.1498	34.0399	40.8234	26.4715	51.4027	34.1387	33.9067	34.934	34.6276
13066	AT5G52290	135.597	2.31371	0.364668	6.34472	2.23e-10	3.32e-09	154.21	153.019	86.8152	75.8763	47.8904	112.152	67.7318	46.4404	78.0399	56.3486	58.6626	61.4242	87.8529	109.092	98.3778	77.4876	74.7846	81.0465	339.204	316.984	369.38	186.487	380.78	134.241
30196	AT4G37990	5.85066	2.30953	0.927508	2.49003	0.0127731	0.0409723	1.44122	1.48563	3.6173	6.98861	7.36775	5.47081	0	0	6.24319	9.26278	5.86626	9.18945	14.5	2.75484	1.17116	2.48623	2.06302	7.20414	8.61862	19.99	7.5105	7.26573	2.32893	7.58962
11921	AT5G42680	32.2324	2.30798	0.631398	3.65535	0.000256835	0.00132327	0	0.742813	0	0	0	0	7.30441	14.5126	12.4864	23.9288	27.3759	14.5097	10.2353	28.6504	16.3963	144.616	37.6502	106.861	86.8018	45.6913	39.6008	79.923	43.0852	33.2046
17207	AT3G20190	33.9181	2.307	0.569393	4.05169	5.08e-05	0.000305109	5.76486	2.97125	0	0.998372	11.0516	5.47081	13.9448	2.90253	15.608	26.2445	27.3759	28.052	5.11764	3.85678	5.85582	2.48623	7.22058	6.60379	64.6396	71.3927	48.4769	181.643	190.972	85.3832
30550	ATMG00990	5.90799	2.30625	0.82008	2.81222	0.00492007	0.0179263	5.76486	1.48563	10.8519	2.99512	6.63097	5.47081	3.98422	0	3.12159	3.85949	3.91084	1.93462	5.11764	2.20387	2.92791	9.53056	5.15756	1.80103	19.6997	8.56712	19.1176	7.26573	2.32893	8.06397
21599	AT2G07674	176.399	2.30461	0.529334	4.35379	1.34e-05	9.06e-05	25.9419	25.2556	75.9633	51.9154	19.8929	38.2957	86.9889	26.1227	18.7296	81.0493	29.3313	31.4376	49.4706	62.8104	46.261	86.6038	88.1942	617.154	269.024	125.651	2023.06	94.4545	179.328	80.6397
4917	AT1G52920	8.8298	2.30304	0.887171	2.59594	0.00943329	0.0314781	8.6473	2.22844	3.6173	1.99674	17.6826	2.7354	3.32019	2.90253	0	10.0347	23.4651	10.1568	0	7.16259	4.68465	8.28745	3.09453	9.00517	14.7748	25.7014	13.6555	12.1096	20.9604	5.69221
16042	AT3G10870	16.7202	2.30213	0.611463	3.76496	0.000166576	0.000895573	0	0.742813	7.2346	0	0	0	4.64826	8.70758	6.24319	67.1552	31.2867	54.6531	0.852941	4.95872	3.51349	1.24312	1.54727	4.20241	32.012	31.4128	50.5252	29.0629	33.7695	27.5124
30457	ATMG00040	644.958	2.30099	0.322485	7.13516	9.67e-13	1.96e-11	60.5311	112.165	104.902	169.723	112.727	164.124	300.145	177.054	174.809	268.621	246.383	258.756	305.353	287.055	218.422	340.614	496.157	1892.89	1153.05	930.961	5515.44	569.149	1131.86	488.107
7237	AT1G74430	206.847	2.29555	0.413276	5.55452	2.78e-08	3.04e-07	392.731	407.061	607.707	235.616	197.456	555.287	35.858	46.4404	46.8239	79.5055	201.408	120.43	21.3235	30.3033	26.9368	40.6085	60.8592	51.0293	150.21	288.426	222.584	423.834	378.451	343.43
859	AT1G07880	162.909	2.29354	0.41646	5.50723	3.65e-08	3.92e-07	12.9709	16.3419	57.8768	25.9577	33.8916	27.354	33.2019	34.8303	28.0943	91.084	84.0831	136.391	320.706	513.503	403.466	353.045	206.818	231.733	214.234	139.93	109.244	302.739	174.67	357.661
16315	AT3G13130	19.0649	2.29204	0.651947	3.51569	0.000438613	0.00213492	0	0.742813	0	2.99512	0	0	9.29652	8.70758	9.36478	53.261	105.593	36.2742	2.55882	0.550968	0	3.31498	4.6418	1.80103	46.7868	74.2484	13.6555	19.3753	45.4142	18.974
13350	AT5G54710	49.0407	2.28959	0.760987	3.00872	0.00262355	0.010361	2.16182	7.42813	75.9633	5.99023	0	10.9416	31.8738	26.1227	34.3375	102.662	144.701	86.5743	4.2647	3.30581	6.4414	7.87307	4.12605	4.20241	318.273	128.507	53.2563	24.2191	22.1248	71.627
21643	AT2G07706	278.035	2.28834	0.31786	7.19921	6.06e-13	1.26e-11	86.473	121.078	65.1114	117.808	71.4672	150.447	167.337	107.393	118.621	148.976	203.364	137.842	208.118	112.398	112.432	364.648	241.889	365.01	657.477	691.081	799.527	457.741	648.607	517.991
30197	AT4G38000	10.1977	2.28668	0.892457	2.56223	0.0104001	0.034337	2.16182	3.71406	7.2346	3.99349	3.68387	2.7354	1.32807	0	0	2.31569	0	1.45097	0	1.65291	0	0.828745	0.515756	0	7.38739	0	10.2416	65.3916	57.0588	73.0501
26188	AT4G02520	910.927	2.28293	0.315525	7.23533	4.64e-13	9.82e-12	8.6473	10.3994	10.8519	19.9674	26.5239	21.8832	479.435	824.317	692.994	2223.07	2412.99	2673.65	489.588	282.096	316.8	455.395	473.464	456.862	3010.36	4943.23	1252.21	280.942	260.84	235.753
21669	AT2G07732	93.2941	2.28254	0.419924	5.4356	5.46e-08	5.71e-07	61.9723	127.021	97.6671	65.8926	58.2052	150.447	46.4826	8.70758	34.3375	51.7172	39.1084	51.7511	55.4411	47.3833	46.261	108.151	69.1113	139.28	184.685	125.651	304.517	104.142	142.065	119.062
8197	AT5G02490	5818.2	2.27929	0.278234	8.192	2.57e-16	8.22e-15	7384.79	9019.23	4597.59	2454	2869.74	5752.56	1774.97	1520.92	1513.97	2301.03	2031.68	1987.34	7975.85	7646.34	8870.98	8365.35	8123.15	7276.18	9907.1	6288.27	6646.11	7914.8	8376	9038.76
19311	AT3G49120	1861.89	2.27828	0.299685	7.60227	2.91e-14	7.23e-13	18.7358	14.1134	47.0249	9.98372	13.9987	21.8832	742.394	940.418	390.199	9461.93	9036	8365.3	223.47	132.783	172.747	149.588	164.01	79.8459	3670.3	3141.28	2095.43	2281.44	1711.76	1800.64
342	AT1G03820	1495.08	2.27222	0.343366	6.61747	3.65e-11	6.05e-10	43.2365	20.7988	10.8519	21.9642	22.84	35.5603	415.023	583.408	499.455	1538.39	1239.74	1553.98	4153.82	3580.19	2676.11	3051.85	987.156	441.253	2112.18	2772.89	839.811	3281.69	2985.69	3014.03
30483	ATMG00280	213.261	2.26831	0.363229	6.24484	4.24e-10	6.09e-09	147.004	202.788	108.519	187.694	164.301	210.626	139.448	52.2455	84.283	156.695	123.192	148.966	212.382	109.643	111.261	346.001	153.695	170.498	468.483	482.615	374.16	254.301	383.109	326.354
4331	AT1G07417	18.5403	2.26486	0.643274	3.52084	0.000430185	0.00209722	3.60304	6.68531	0	1.99674	0.736775	0	5.97634	14.5126	3.12159	10.8066	5.86626	11.6077	19.6176	26.9975	28.1079	32.321	11.3466	6.60379	43.0931	28.5571	32.0903	26.641	81.5126	43.166
30541	ATMG00870	11.243	2.26066	0.773625	2.92217	0.00347606	0.0132445	1.44122	8.17094	10.8519	2.99512	3.68387	21.8832	5.97634	0	3.12159	10.8066	3.91084	10.6404	16.2059	7.16259	7.02698	33.5642	12.3781	4.20241	30.7808	25.7014	4.09664	12.1096	17.467	15.6536
6705	AT1G69840	490.988	2.2606	0.34278	6.59491	4.26e-11	6.99e-10	616.12	662.589	1399.9	882.561	855.396	826.092	139.448	119.004	121.742	295.637	305.046	293.579	236.265	213.225	227.791	192.683	201.145	444.855	980.06	319.839	1030.99	385.084	586.891	447.788
28617	AT4G24860	35.2101	2.26025	0.493946	4.57591	4.74e-06	3.54e-05	18.0152	26.7413	18.0865	31.9479	17.6826	16.4124	11.2886	20.3177	9.36478	10.8066	21.5096	17.8953	24.7353	36.3639	19.9098	69.2002	33.5241	43.8252	61.5616	59.9699	89.4433	62.9697	82.6771	40.7942
2469	AT1G21500	664.734	2.25842	0.411623	5.48662	4.1e-08	4.37e-07	1560.12	1385.35	810.275	1919.87	2953.73	1168.02	92.3012	119.004	152.958	496.331	220.963	438.675	131.353	193.39	159.864	229.562	161.432	113.465	778.138	285.571	634.979	496.492	797.659	654.13
30484	ATMG00285	341.332	2.25751	0.371921	6.06987	1.28e-09	1.71e-08	98.0027	196.845	166.396	169.723	114.2	292.688	197.219	168.346	103.013	220.763	262.026	224.416	352.264	180.167	285.764	881.37	448.192	144.683	989.294	719.638	163.183	440.788	633.469	739.513
3803	AT1G33970	257.112	2.25555	0.400079	5.63776	1.72e-08	1.94e-07	34.5892	23.77	79.5806	63.8958	50.1007	35.5603	102.262	156.736	206.025	403.703	557.295	386.924	57.147	38.5678	84.3238	117.267	63.9537	52.23	831.697	733.917	448.582	552.196	769.712	320.661
30243	AT4G38380	120.522	2.25077	0.314758	7.1508	8.63e-13	1.77e-11	45.3983	63.8819	61.4941	36.9398	61.1523	73.8559	54.4511	66.7581	53.0671	71.0146	99.7265	93.8292	96.3823	104.133	98.9633	133.842	109.856	197.513	301.036	271.292	391.912	133.205	189.808	83.0115
24353	AT2G35950	20.191	2.24776	0.683902	3.28667	0.0010138	0.00449078	1.44122	1.48563	0	0	0	0	3.98422	5.80505	0	11.5785	3.91084	3.38559	36.6764	55.0968	18.7386	55.9403	74.7846	67.839	24.009	14.2785	21.8487	26.641	26.7827	30.3585
9317	AT5G12890	160.348	2.2472	0.280663	8.00677	1.18e-15	3.51e-14	40.354	40.8547	43.4076	50.917	56.7317	27.354	98.2775	124.809	112.377	161.327	219.007	211.357	48.6176	83.7472	43.3331	126.384	93.8675	87.05	514.039	579.709	393.96	283.364	230.564	176.933
26414	AT4G04620	132.833	2.24571	0.432738	5.18953	2.11e-07	2e-06	4.32365	6.68531	14.4692	25.9577	13.9987	30.0894	77.0283	37.7328	81.1614	127.363	129.058	147.999	49.4706	56.7498	33.3782	38.5366	117.077	191.51	399.535	271.292	608.351	201.019	369.136	156.062
14090	AT5G61070	44.5423	2.24564	0.545041	4.12013	3.79e-05	0.000233401	20.177	22.2844	0	24.9593	10.3148	16.4124	29.8817	23.2202	9.36478	13.8942	21.5096	11.1241	38.3823	28.6504	31.0358	39.7797	18.0514	18.0103	118.814	97.094	107.878	92.0326	215.426	60.717
15874	AT3G09430	55.2949	2.24548	0.415989	5.39793	6.74e-08	6.96e-07	16.574	35.655	50.6422	33.9447	25.0503	24.6186	24.5694	31.9278	12.4864	36.2792	23.4651	27.0847	57.147	59.5046	60.9005	31.9067	53.6386	53.4307	115.12	108.517	165.914	67.8135	139.736	71.1527
21600	AT2G07751	17.6326	2.24392	0.778081	2.88392	0.00392765	0.014725	33.148	13.3706	21.7038	18.9691	11.7884	13.677	11.9527	8.70758	6.24319	10.8066	13.6879	4.83655	16.2059	2.20387	2.34233	26.9342	10.8309	4.20241	115.12	5.71141	17.7521	9.68764	31.4406	11.8588
6222	AT1G65870	35.229	2.24246	0.634622	3.53353	0.000410043	0.00201031	109.532	82.4522	47.0249	69.8861	71.4672	106.681	7.30441	8.70758	9.36478	20.0694	27.3759	10.6404	10.2353	6.06065	9.36931	8.70182	3.61029	0.600345	37.5526	59.9699	14.3382	33.9067	10.4802	80.1653
16319	AT3G13170	101.381	2.23951	0.39111	5.72604	1.03e-08	1.21e-07	46.1189	35.655	137.457	16.9723	14.7355	13.677	65.0757	31.9278	56.1887	43.9982	68.4397	54.6531	87.8529	108.541	107.161	90.3332	91.8045	82.8476	236.396	254.158	314.758	135.627	215.426	123.331
30470	ATMG00150	81.573	2.23925	0.544025	4.11607	3.85e-05	0.000237135	24.5007	53.4825	0	23.9609	13.9987	41.0311	36.5221	55.148	28.0943	62.5238	60.6181	46.9146	145	110.194	32.207	91.1619	107.793	54.6314	155.135	311.272	85.3466	145.315	159.532	113.37
9026	AT5G09970	400.914	2.2377	0.266395	8.39994	4.47e-17	1.59e-15	294.729	441.231	430.459	280.543	389.754	514.256	184.602	104.491	199.782	127.363	107.548	153.319	420.5	407.717	403.466	188.125	216.102	247.342	599.61	882.414	1306.14	544.93	622.989	554.517
1043	AT1G09480	40.8903	2.2361	0.359741	6.21587	5.1e-10	7.26e-09	47.5601	51.2541	61.4941	24.9593	25.7871	30.0894	15.9369	20.3177	12.4864	44.7701	41.0638	53.6858	17.0588	15.9781	19.9098	24.0336	26.8193	27.6159	65.2553	82.8155	124.265	41.1725	60.5522	46.4864
4786	AT1G51820	14.0934	2.23101	0.707336	3.15411	0.00160989	0.00675267	0	0	0	1.99674	0	0	7.30441	8.70758	9.36478	32.4197	43.0193	41.5944	4.2647	4.40775	10.5405	2.90061	0	1.80103	31.3964	59.9699	40.9664	9.68764	4.65786	23.2432
3664	AT1G32540	274.943	2.23096	0.287908	7.74888	9.27e-15	2.46e-13	252.933	310.496	300.236	290.526	380.176	144.976	101.598	66.7581	78.0399	77.1898	66.4843	84.6397	173.147	239.671	226.035	191.44	206.302	222.728	368.754	445.49	471.796	554.617	577.575	767.026
150	AT1G02220	652.18	2.22868	0.317144	7.02733	2.11e-12	4.07e-11	23.0595	10.3994	0	8.98535	15.4723	43.7665	424.32	461.502	477.604	633.728	637.467	709.039	217.5	191.737	146.395	284.259	325.958	199.314	2131.26	2333.11	1435.19	1729.24	2141.45	1071.56
6912	AT1G71695	3331.72	2.22757	0.315182	7.06757	1.58e-12	3.1e-11	2294.42	3009.88	1512.03	2049.66	2020.97	3430.2	1392.49	1465.78	1364.14	1095.32	1188.9	1441.29	735.235	901.935	1185.8	853.193	1484.86	1564.5	5917.3	6676.64	11846.1	7796.13	12908.1	5826.46
18478	AT3G32920	15.6162	2.2247	0.629166	3.53596	0.000406299	0.00199438	2.88243	5.19969	7.2346	6.98861	0.736775	10.9416	9.96056	5.80505	12.4864	12.3504	3.91084	16.9279	15.3529	20.3858	24.0089	1.65749	4.12605	5.4031	49.8649	68.537	28.6765	24.2191	18.6314	18.4997
21650	AT2G07644	4.58944	2.22441	0.856317	2.59765	0.00938643	0.0313455	0	0.742813	0	6.98861	5.15742	2.7354	1.32807	0	3.12159	7.71898	3.91084	2.90193	1.70588	2.20387	2.92791	2.90061	4.12605	9.00517	11.0811	5.71141	13.6555	4.84382	9.31572	8.06397
29706	AT4G33930	5.08256	2.22398	0.921393	2.41371	0.015791	0.0490555	13.6916	5.9425	3.6173	6.98861	8.8413	19.1478	1.32807	2.90253	0	2.31569	7.82168	0.967311	2.55882	3.85678	1.17116	1.65749	1.03151	0.600345	3.69369	19.99	6.82773	0	4.65786	2.37176
21596	AT2G07621	33.4672	2.22005	0.497386	4.46344	8.07e-06	5.72e-05	6.48547	23.77	0	27.9544	9.57807	24.6186	23.9053	8.70758	12.4864	15.438	13.6879	15.9606	29.8529	26.9975	30.4503	47.2384	42.8077	22.8131	81.2613	91.3826	51.208	75.0792	72.1969	49.3325
19792	AT3G53310	29.1711	2.21909	0.585178	3.79216	0.000149344	0.000812207	47.5601	60.1678	61.4941	16.9723	5.15742	13.677	6.64037	2.90253	6.24319	16.2099	11.7325	8.22214	23.8823	20.9368	25.7656	12.4312	20.1145	18.6107	30.7808	14.2785	65.5462	38.7506	98.9796	73.0501
30485	ATMG00290	368.399	2.21859	0.579758	3.82675	0.000129847	0.000715414	232.036	263.698	39.7903	296.517	187.141	429.459	177.962	206.079	152.958	469.314	175.988	218.612	664.441	580.17	103.648	832.06	348.651	162.093	1526.73	588.276	254.674	290.629	449.484	191.164
4839	AT1G52315	52.7885	2.21784	0.450494	4.92311	8.52e-07	7.29e-06	3.60304	5.9425	7.2346	18.9691	5.8942	2.7354	31.2098	34.8303	31.2159	45.542	39.1084	32.8886	22.1765	23.6916	64.9996	79.1451	54.6701	27.0155	193.303	125.651	77.8361	118.674	115.282	105.306
17718	AT3G24340	957.116	2.21648	0.346904	6.38932	1.67e-10	2.52e-09	3449.55	1756.75	1682.04	2283.28	1892.04	1077.75	218.468	272.837	371.47	104.978	76.2614	71.0974	448.647	426.45	450.898	737.583	300.17	434.65	1438.69	1265.08	1263.81	976.03	1166.79	805.448
10004	AT5G18810	93.6824	2.21084	0.349741	6.32137	2.59e-10	3.83e-09	54.7662	57.1966	83.1979	88.8551	74.4143	43.7665	43.8265	46.4404	28.0943	60.98	41.0638	45.9473	93.8235	102.48	99.5489	82.4601	74.7846	106.261	233.318	142.785	260.137	82.345	195.63	106.255
7239	AT1G74440	130.358	2.21047	0.400549	5.51861	3.42e-08	3.69e-07	130.43	89.1375	151.927	38.9365	30.2078	128.564	25.8975	29.0253	34.3375	81.8212	91.9048	70.13	225.176	192.839	217.251	288.403	287.792	255.747	156.982	134.218	111.975	101.72	107.131	147.049
7563	AT1G77110	417.35	2.20571	0.211648	10.4216	1.98e-25	1.84e-23	224.109	278.555	285.767	111.818	105.359	106.681	115.543	72.5631	112.377	114.241	131.013	107.855	854.647	1052.9	1208.64	618.658	558.048	572.129	440.165	479.759	592.647	527.976	661.416	683.54
21870	AT2G14080	80.7444	2.2039	0.440759	5.00024	5.73e-07	5.05e-06	15.1328	6.68531	47.0249	8.98535	18.4194	13.677	49.1388	17.4152	28.0943	260.902	164.255	208.939	18.7647	29.7523	29.2791	31.0779	40.7447	25.8148	183.453	159.92	110.609	125.939	171.176	172.664
14818	AT5G67110	139.96	2.19893	0.359034	6.12458	9.09e-10	1.25e-08	40.354	49.0256	28.9384	8.98535	13.9987	38.2957	78.3564	66.7581	96.7694	108.066	172.077	207.972	49.4706	51.791	35.7205	70.0289	94.899	52.8303	353.363	374.098	336.607	293.051	491.404	246.188
2863	AT1G25277	13.3588	2.19565	0.860923	2.55035	0.0107615	0.0353611	2.16182	1.48563	7.2346	16.9723	5.15742	2.7354	1.32807	0	0	1.5438	5.86626	9.18945	7.67647	4.95872	5.27024	66.7139	50.0283	58.2334	6.77177	2.85571	12.9727	16.9534	19.7959	14.7049
3367	AT1G30040	445.409	2.19547	0.411198	5.3392	9.34e-08	9.45e-07	658.636	519.969	1012.84	287.531	388.28	689.322	93.6293	98.6859	115.499	343.495	197.498	161.057	669.558	602.209	501.258	717.278	207.85	511.494	435.856	431.212	856.88	341.489	456.47	391.814
20398	AT3G58540	78.8543	2.1938	0.445534	4.92398	8.48e-07	7.27e-06	5.76486	5.19969	14.4692	2.99512	1.47355	5.47081	21.2492	43.5379	43.7023	13.8942	23.4651	31.9213	123.676	113.5	104.234	89.5044	139.254	136.879	118.814	177.054	297.689	128.361	183.986	66.4092
30000	AT4G36430	795.327	2.19072	0.375614	5.83238	5.46e-09	6.6e-08	0	0	14.4692	0	0	5.47081	723.801	624.043	402.686	1555.38	1658.2	1485.31	232	82.0943	133.513	196.827	302.233	244.941	2834.29	2921.39	2476.42	869.466	847.731	1477.6
201	AT1G02650	54.6407	2.18788	0.340263	6.42996	1.28e-10	1.96e-09	4.32365	9.65656	0	1.99674	5.8942	0	37.1861	43.5379	53.0671	27.0164	37.153	20.3135	29	20.9368	32.207	24.448	28.3666	20.4117	191.456	208.467	172.059	104.142	144.394	95.3446
12023	AT5G43450	181.332	2.18718	0.590128	3.70629	0.000210317	0.00110358	34.5892	7.42813	79.5806	0	2.9471	21.8832	75.7003	124.809	103.013	274.024	436.059	314.86	168.029	82.6453	68.5131	53.8684	53.6386	58.2334	586.682	485.47	426.05	230.081	490.24	173.613
17440	AT3G22120	2774.85	2.18446	0.434588	5.0265	5e-07	4.45e-06	1442.66	4103.3	1034.55	2786.46	2593.45	3698.27	1514.01	1306.14	1276.73	2875.32	8116.95	4380.95	467.411	230.305	310.944	470.727	1154.26	802.061	5020.96	8238.72	6134.03	3121.84	2438.39	3078.06
2883	AT1G25440	695.09	2.18434	0.376026	5.80901	6.28e-09	7.54e-08	1586.78	1628.25	1949.73	2536.86	2097.6	828.828	140.112	185.762	146.715	412.966	230.74	491.878	162.912	195.043	189.729	189.783	139.254	128.474	932.658	439.779	809.086	276.098	462.293	520.838
8764	AT5G07280	319.804	2.18375	0.300075	7.27736	3.4e-13	7.35e-12	436.688	359.521	329.174	593.033	500.27	418.517	110.23	104.491	93.6478	94.1716	78.2168	149.45	104.912	95.3175	80.2247	52.2109	55.7016	43.8252	574.985	299.849	591.281	639.384	1053.84	816.358
21624	AT2G05215	1590.86	2.18317	0.386504	5.64851	1.62e-08	1.83e-07	213.3	765.84	430.459	519.154	406.7	1241.87	746.378	568.895	515.063	1053.64	739.149	778.202	978.323	597.25	790.536	2400.87	1831.96	4534.4	2615.14	3018.48	6053.47	2119.17	2769.1	2493.19
1513	AT1G13270	362.669	2.18285	0.20059	10.8822	1.4e-27	1.68e-25	268.787	293.411	177.248	146.761	154.723	199.685	203.195	159.639	187.296	344.267	365.664	438.675	227.735	281.545	303.331	247.795	255.299	302.574	924.655	728.205	1147.74	440.788	491.404	413.634
17353	AT3G21380	701.239	2.17419	0.878084	2.47606	0.0132842	0.0423598	33.8686	0	0	0	0	0	3.98422	2.90253	3.12159	3417.97	7139.24	2437.14	11.0882	5.50968	12.2972	130.527	175.357	66.6383	29.5495	22.8457	19.8004	1317.52	1377.56	622.823
29685	AT4G08835	10.4487	2.17112	0.862218	2.51806	0.0118003	0.0383196	3.60304	2.22844	0	0.998372	0.736775	0	3.98422	17.4152	0	5.40329	15.6434	4.83655	1.70588	1.65291	2.92791	1.65749	1.54727	0	20.3153	57.1141	25.9454	26.641	53.5654	2.84611
17236	AT3G20440	311.881	2.16834	0.221068	9.80848	1.04e-22	7.21e-21	136.916	173.075	115.754	99.8372	86.2027	62.9143	118.199	95.7833	162.323	280.199	201.408	354.036	371.029	399.452	374.187	535.369	494.094	527.103	546.667	579.709	589.916	358.443	412.221	410.314
18090	AT3G27415	10.0841	2.16746	0.823847	2.6309	0.00851587	0.0288777	2.88243	8.91375	0	1.99674	0.736775	2.7354	3.32019	0	15.608	3.08759	5.86626	0	17.9118	15.4271	8.19815	7.04433	10.3151	9.00517	9.84985	51.4027	42.3319	9.68764	10.4802	5.21786
21674	AT2G07787	153.983	2.16138	0.356919	6.05566	1.4e-09	1.86e-08	25.9419	54.2253	36.173	36.9398	22.1032	76.5913	85.6608	78.3682	84.283	125.819	123.192	98.1821	202.147	132.783	108.918	166.992	151.116	211.321	310.886	514.027	372.111	196.175	262.005	219.625
1	AT1G01010	595.483	2.16109	0.254893	8.47843	2.28e-17	8.39e-16	41.7953	31.9409	28.9384	9.98372	30.2078	41.0311	440.257	388.938	561.887	758.776	578.805	707.588	184.235	157.577	122.387	199.313	165.042	119.469	2500.63	1867.63	1199.63	1227.91	1681.49	1246.12
30508	ATMG00540	5.01408	2.15635	0.846183	2.54833	0.010824	0.0355322	0.720608	1.48563	0	0	3.68387	0	1.99211	2.90253	0	4.63139	1.95542	4.83655	3.41176	1.65291	2.34233	6.21558	5.67331	6.00345	10.4655	8.56712	12.9727	9.68764	22.1248	9.01267
1151	AT1G10340	30.8268	2.15615	0.431745	4.99403	5.91e-07	5.21e-06	8.6473	5.9425	3.6173	14.9756	6.63097	19.1478	27.8896	29.0253	18.7296	93.3997	78.2168	88.5089	4.2647	1.65291	3.51349	2.48623	0	0.600345	153.904	105.661	33.4559	9.68764	12.8091	17.0766
17088	AT3G19210	575.146	2.15524	0.270736	7.96069	1.71e-15	5.01e-14	544.78	393.691	350.878	241.606	217.349	177.801	260.303	365.718	224.755	293.321	334.377	363.225	616.676	695.873	552.789	911.619	565.268	403.432	1438.69	1073.75	832.983	794.387	1367.08	783.154
27736	AT4G17380	160.855	2.15522	0.338399	6.36887	1.9e-10	2.86e-09	43.9571	44.5688	83.1979	13.9772	16.9458	24.6186	43.8265	58.0505	28.0943	64.0676	60.6181	79.3195	513.47	463.915	347.836	260.64	306.875	214.923	214.85	154.208	213.025	174.378	287.623	147.523
3325	AT1G29670	556.291	2.15378	0.392151	5.49223	3.97e-08	4.24e-07	37.4716	43.8259	166.396	30.9495	58.942	76.5913	462.834	420.866	296.551	571.205	410.638	522.348	426.47	361.986	464.366	129.284	132.549	101.458	1887.48	1367.88	2497.58	758.058	1127.2	998.035
27140	AT4G12900	16.635	2.14995	0.659772	3.25863	0.00111952	0.0048977	33.148	30.4553	47.0249	10.9821	17.6826	27.354	3.98422	0	3.12159	29.3321	43.0193	21.7645	0.852941	5.50968	2.92791	9.53056	12.3781	13.2076	17.8529	8.56712	25.2626	16.9534	9.31572	9.01267
8166	AT5G02220	62.2857	2.14985	0.503202	4.27234	1.93e-05	0.000127351	10.0885	9.65656	54.2595	6.98861	7.36775	0	31.8738	31.9278	43.7023	23.9288	21.5096	14.026	59.7058	66.1162	98.9633	51.3822	20.6302	99.0569	126.817	219.889	313.393	55.7039	75.6903	52.1786
15520	AT3G06030	904.654	2.14955	0.219464	9.79455	1.19e-22	8.21e-21	1655.24	1211.53	1016.46	644.949	708.041	577.17	340.651	310.57	383.956	369.739	342.199	365.16	730.117	878.795	889.499	927.78	753.519	782.85	1569.2	1407.86	1731.51	1266.66	1806.09	1042.15
12718	AT5G49200	16.2094	2.14706	0.708141	3.03196	0.00242968	0.00967621	38.9128	23.0272	25.3211	8.98535	34.6284	54.7081	4.64826	2.90253	3.12159	4.63139	3.91084	1.45097	18.7647	17.08	9.95489	8.28745	3.09453	4.80276	12.9279	25.7014	29.3592	21.7972	16.3025	14.7049
13132	AT5G52900	282.628	2.14581	0.302014	7.10502	1.2e-12	2.42e-11	146.283	176.789	242.359	258.578	263.029	123.093	65.0757	72.5631	40.5807	132.767	93.8602	98.1821	401.735	506.891	490.132	450.008	418.278	432.849	307.808	242.735	269.013	382.662	570.588	597.208
29457	AT4G31800	744.937	2.14554	0.36127	5.93888	2.87e-09	3.61e-08	461.189	342.437	936.881	885.556	407.437	820.621	306.121	243.812	202.904	365.108	486.9	388.375	982.588	1063.37	883.057	1063.69	630.769	648.372	1025.62	1339.33	872.584	1022.05	818.619	1681.1
4628	AT1G50400	47.8418	2.14508	0.387117	5.54117	3e-08	3.27e-07	4.32365	4.45688	18.0865	8.98535	11.7884	5.47081	33.2019	17.4152	37.4591	32.4197	43.0193	34.8232	67.3823	35.813	44.5042	56.3546	48.481	55.8321	132.357	128.507	184.349	43.5944	66.3745	33.2046
2255	AT1G19610	6.84478	2.14344	0.758462	2.82604	0.00471275	0.0172755	0	0	0	0.998372	0	0	3.98422	5.80505	3.12159	6.17519	13.6879	5.32021	0.852941	3.85678	1.17116	2.90061	4.12605	15.0086	20.3153	22.8457	43.0147	2.42191	5.82233	2.84611
30468	ATMG00130	84.6271	2.14243	0.4547	4.71173	2.46e-06	1.94e-05	12.9709	54.9681	28.9384	25.9577	19.1561	51.9727	59.0993	20.3177	31.2159	65.6114	87.994	53.2021	98.0882	64.4633	62.0717	129.284	160.916	102.659	175.45	222.745	110.609	108.986	167.683	116.69
21609	AT2G07681	124.602	2.14144	0.464856	4.60668	4.09e-06	3.1e-05	178.711	86.1663	75.9633	100.836	204.087	134.035	45.8186	63.8556	53.0671	67.1552	46.9301	34.3395	75.0588	45.7304	41.5763	152.489	60.8592	262.951	323.814	171.342	494.328	87.1888	136.242	47.9095
10701	AT5G25450	241.177	2.14073	0.681398	3.14168	0.00167981	0.00701245	318.509	877.262	2072.71	287.531	125.252	1542.77	12.6167	8.70758	12.4864	16.2099	41.0638	22.7318	11.0882	9.36646	18.7386	9.53056	13.9254	31.2179	62.1772	51.4027	108.561	31.4848	66.3745	36.525
2377	AT1G20720	356.248	2.13767	0.246638	8.66723	4.43e-18	1.77e-16	293.287	233.986	130.223	91.8503	71.4672	73.8559	144.76	159.639	171.688	220.763	193.587	282.938	460.588	575.762	430.403	729.295	566.815	371.613	715.961	671.091	451.313	445.632	596.206	467.236
2026	AT1G17600	20.3836	2.13266	0.610117	3.4955	0.000473174	0.00229334	0.720608	5.9425	0	0	0	0	29.8817	11.6101	18.7296	25.4726	25.4205	27.5684	4.2647	17.631	12.2972	0.414372	1.54727	1.20069	160.676	62.8256	53.2563	12.1096	8.15126	9.48702
29147	AT4G29230	242.546	2.13002	0.371026	5.74089	9.42e-09	1.11e-07	82.1493	46.7972	180.865	156.744	181.983	106.681	83.0047	107.393	99.891	146.661	138.835	173.632	80.1764	38.0168	63.2428	160.776	124.813	105.06	406.922	482.615	312.027	857.356	1091.1	594.362
28390	AT4G23030	7.64953	2.12723	0.730579	2.9117	0.00359468	0.0136339	0	0	0	0.998372	0.736775	2.7354	5.3123	8.70758	3.12159	20.8413	9.77711	4.3529	2.55882	4.95872	4.68465	3.72935	3.61029	3.00172	33.2432	25.7014	19.1176	2.42191	11.6447	12.3331
28482	AT4G23780	25.0697	2.12713	0.464747	4.57695	4.72e-06	3.53e-05	10.0885	8.91375	21.7038	4.99186	8.8413	8.20621	14.6088	8.70758	18.7296	3.08759	5.86626	1.93462	33.2647	21.4878	32.7926	12.0168	15.4727	13.8079	65.2553	62.8256	68.2773	36.3287	80.3481	44.1147
10918	AT5G27610	429.033	2.12586	0.266934	7.96399	1.67e-15	4.89e-14	179.431	202.788	83.1979	102.832	101.675	93.0038	248.35	235.105	268.457	295.637	324.6	395.147	296.823	373.006	289.277	395.726	339.883	281.562	1049.62	1147.99	947.689	818.606	1232	594.362
30720	ATCG01130	16123.1	2.12455	0.41283	5.14632	2.66e-07	2.48e-06	16394.6	32488.4	5013.58	10925.2	8083.89	12919.3	7716.11	6080.79	6958.03	20374.3	11537	16025.9	10440	12033.7	10605.5	21555.6	10641.1	14830.9	30149.2	28511.4	40904.2	14439.4	17342.4	20983.4
27039	AT4G11990	396.203	2.12169	0.198153	10.7073	9.41e-27	1.01e-24	392.731	383.291	307.471	244.601	218.085	210.626	124.175	116.101	140.472	98.0311	152.523	107.855	546.735	581.272	521.753	766.589	670.482	500.087	494.955	554.007	517.542	590.946	714.982	553.568
17209	AT3G20210	30.6666	2.11755	0.7407	2.85885	0.00425178	0.0157928	18.7358	21.5416	65.1114	14.9756	35.3652	24.6186	12.6167	0	0	13.1223	9.77711	5.32021	0.852941	1.65291	8.78373	0.828745	1.54727	0.600345	43.7087	14.2785	27.3109	104.142	145.558	165.549
6348	AT1G66980	75.7114	2.11634	0.490502	4.31464	1.6e-05	0.000106828	59.0899	66.1103	97.6671	79.8698	45.68	32.8249	15.2729	20.3177	18.7296	321.882	191.631	258.756	13.647	6.61162	32.207	40.6085	55.7016	41.4238	95.4204	82.8155	49.8424	48.4382	52.4009	90.1267
15959	AT3G10180	809.862	2.11597	0.244373	8.65876	4.77e-18	1.9e-16	977.144	785.153	448.545	407.336	294.71	300.894	326.706	441.184	358.983	410.65	471.257	429.486	981.735	1135	936.345	1219.91	881.426	579.333	1646.77	1567.78	1074	1135.88	1523.12	1103.34
28545	AT4G24260	271.599	2.11519	0.269705	7.84261	4.41e-15	1.21e-13	190.961	228.043	307.471	122.8	77.3614	180.537	132.807	130.614	181.052	63.2957	74.306	80.2868	330.088	331.683	361.304	171.55	123.781	114.066	783.063	591.131	366.649	535.242	514.694	525.581
22561	AT2G20720	25.9762	2.11468	0.581409	3.63716	0.000275665	0.00140614	5.04426	9.65656	10.8519	10.9821	8.8413	5.47081	4.64826	20.3177	0	23.9288	37.153	38.2088	16.2059	31.4052	22.2521	62.9846	46.9338	48.0276	54.1742	19.99	21.166	58.1259	29.1116	37.9481
19309	AT3G49110	31.5012	2.11252	0.869986	2.42822	0.0151731	0.047438	0.720608	0	18.0865	0.998372	0	0	2.65615	5.80505	0	78.7336	91.9048	33.3722	0.852941	1.65291	0.585582	2.07186	8.76785	4.20241	20.9309	25.7014	2.73109	87.1888	153.709	215.355
30553	ATMG01020	66.238	2.11149	0.557483	3.78754	0.000152149	0.000826	4.32365	2.97125	0	2.99512	11.0516	0	11.2886	0	6.24319	15.438	7.82168	9.18945	6.82352	7.16259	8.78373	6.62996	12.8939	396.228	34.4745	19.99	972.269	16.9534	18.6314	17.551
21676	AT2G07659	11.1364	2.11026	0.710526	2.97	0.00297799	0.0115954	5.04426	2.97125	0	5.99023	3.68387	0	5.97634	0	6.24319	10.8066	1.95542	5.32021	4.2647	6.61162	2.34233	7.4587	9.79936	32.4186	26.4715	8.56712	83.9811	7.26573	13.9736	16.1279
21622	AT2G07633	42.6044	2.10471	0.552162	3.81176	0.00013798	0.000755757	6.48547	23.77	7.2346	31.9479	7.36775	21.8832	23.2413	11.6101	18.7296	29.3321	11.7325	17.8953	37.5294	34.16	15.8107	58.8409	50.0283	95.4548	82.4925	85.6712	152.941	48.4382	102.473	47.4351
14936	AT3G01330	294.279	2.10361	0.240058	8.76293	1.9e-18	8.03e-17	160.696	132.963	94.0498	103.831	123.778	60.1789	143.432	182.859	187.296	172.133	197.498	173.632	282.323	323.418	293.377	400.284	323.895	298.371	765.826	662.524	684.821	368.13	565.93	361.456
19005	AT3G46616	119.584	2.09669	0.340498	6.15771	7.38e-10	1.03e-08	42.5159	50.5113	101.284	37.9382	17.6826	21.8832	61.7555	84.1732	53.0671	49.4015	66.4843	47.8819	107.471	103.582	125.315	107.322	67.0482	37.8217	247.477	308.416	185.031	300.317	397.083	248.56
10953	AT5G27890	60.1121	2.0963	0.510138	4.10927	3.97e-05	0.000243426	8.6473	16.3419	68.7287	11.9805	13.2619	8.20621	23.2413	26.1227	9.36478	97.2592	99.7265	97.2147	38.3823	35.813	48.0177	88.2613	37.1344	102.659	80.6456	117.084	115.389	106.564	112.953	79.691
27096	AT4G12500	34.1213	2.09282	0.586705	3.56707	0.000360998	0.00179089	0	0	0	0	0	0	4.64826	11.6101	18.7296	71.7865	101.682	136.391	4.2647	4.95872	6.4414	4.5581	1.54727	0.600345	36.3213	68.537	12.9727	162.268	71.0324	100.562
19625	AT3G51870	205.988	2.09268	0.251232	8.32966	8.11e-17	2.79e-15	145.563	109.936	245.976	126.793	106.096	125.829	98.9416	55.148	93.6478	311.075	273.759	367.094	187.647	174.657	162.206	170.721	149.569	138.079	359.52	376.953	339.338	285.785	256.182	283.188
9672	AT5G16023	125.237	2.09021	0.33361	6.26542	3.72e-10	5.37e-09	68.4578	80.9666	65.1114	79.8698	99.4646	210.626	41.1703	29.0253	34.3375	13.8942	11.7325	14.9933	284.029	226.999	265.854	216.717	273.35	282.762	134.204	179.91	210.294	62.9697	58.2233	60.717
30587	ATMG09950	44.1327	2.08987	0.566545	3.68879	0.000225319	0.00117368	7.92669	21.5416	3.6173	12.9788	2.9471	8.20621	10.6246	26.1227	34.3375	18.5256	39.1084	30.4703	28.147	9.91743	9.36931	49.3103	55.1859	55.8321	84.955	125.651	101.05	121.096	144.394	57.8708
3584	AT1G31880	213.306	2.0896	0.292816	7.13622	9.59e-13	1.95e-11	219.065	249.585	155.544	211.655	168.721	270.805	77.6924	55.148	106.134	102.662	105.593	128.169	213.235	192.288	180.945	162.848	151.116	107.462	304.114	354.108	309.979	389.928	600.864	301.687
8084	AT5G01540	41.3528	2.08922	0.478568	4.36557	1.27e-05	8.64e-05	9.3679	5.19969	3.6173	7.98698	3.68387	13.677	21.9132	20.3177	21.8512	105.75	127.102	66.7445	22.1765	29.2013	18.153	12.0168	10.3151	10.2059	97.8829	122.795	47.7941	89.6107	32.605	92.4985
9468	AT5G14230	113.866	2.08837	0.341024	6.12381	9.14e-10	1.26e-08	89.3554	75.7669	101.284	53.9121	42.7329	32.8249	31.2098	43.5379	49.9455	98.803	107.548	67.7118	121.118	105.786	141.125	154.975	68.0797	163.894	171.757	185.621	210.977	203.44	238.715	172.664
25800	AT2G47680	667.856	2.08624	0.209213	9.97185	2.02e-23	1.54e-21	515.235	773.268	502.805	845.621	894.445	711.205	287.528	220.592	271.579	307.987	224.873	333.239	486.176	604.412	580.897	690.759	872.143	896.915	1175.21	1010.92	1460.45	779.855	865.198	717.219
30526	ATMG00700	6.13298	2.08355	0.84773	2.4578	0.013979	0.0442386	0.720608	5.19969	3.6173	1.99674	4.42065	5.47081	4.64826	0	0	9.26278	3.91084	1.93462	5.11764	6.06065	5.85582	7.4587	3.09453	10.8062	18.4685	8.56712	17.0693	2.42191	13.9736	7.11527
15798	AT3G08790	21.2698	2.08279	0.649107	3.20869	0.00133339	0.00572495	2.88243	2.97125	0	3.99349	1.47355	0	12.6167	5.80505	0	9.26278	33.2422	10.1568	55.4411	44.6284	46.261	41.0229	37.1344	29.4169	16.6216	68.537	26.6281	21.7972	24.4538	16.1279
30585	ATMG01330	215.58	2.08137	0.412222	5.04915	4.44e-07	3.99e-06	32.4274	119.593	50.6422	64.8942	44.9433	93.0038	130.815	81.2707	65.5535	76.4179	105.593	108.339	121.971	68.8711	146.981	315.752	240.858	446.056	366.907	405.51	874.632	278.52	457.635	476.723
11509	AT5G39050	248.418	2.081	0.535969	3.88269	0.000103307	0.000581275	41.7953	27.4841	94.0498	202.67	413.331	41.0311	131.479	185.762	196.66	104.978	117.325	105.437	140.735	105.235	76.1256	209.258	93.3518	188.508	1233.08	454.057	651.365	348.755	539.148	260.419
27421	AT4G14970	585.428	2.08077	0.262984	7.91217	2.53e-15	7.23e-14	582.972	443.459	343.644	260.575	302.078	175.066	262.959	296.058	230.998	390.581	344.154	421.264	601.323	737.196	579.726	1046.29	592.087	529.504	1218.3	1019.49	822.059	799.23	1216.87	834.384
26710	AT4G09080	101.247	2.0807	0.326797	6.36695	1.93e-10	2.89e-09	61.9723	56.4538	72.346	62.8975	54.5213	84.7975	60.4274	37.7328	53.0671	42.4544	41.0638	34.8232	57.147	72.7278	81.9815	50.9678	67.0482	71.441	206.231	234.168	310.662	201.019	291.116	122.857
8318	AT5G03495	29.1257	2.0777	0.518352	4.00827	6.12e-05	0.000361005	18.7358	25.9984	10.8519	36.9398	34.6284	90.2683	22.5773	8.70758	9.36478	20.0694	19.5542	27.5684	14.5	9.36646	7.61256	11.6024	10.8309	6.60379	78.1832	59.9699	51.208	36.3287	62.8811	24.6663
29139	AT4G29150	134.283	2.07737	0.491762	4.22433	2.4e-05	0.000154762	296.17	138.163	227.89	117.808	103.148	153.183	31.2098	63.8556	84.283	54.8048	127.102	40.1434	36.6764	34.16	43.9186	87.0182	17.0199	56.4324	251.787	268.436	271.744	276.098	277.143	164.6
28920	AT4G27370	551.482	2.07693	0.252139	8.23723	1.76e-16	5.81e-15	643.503	756.926	618.558	552.1	338.916	522.462	211.828	142.224	181.052	247.007	303.09	397.565	428.176	601.107	443.285	784.407	570.941	503.689	885.255	736.772	485.452	859.778	1094.6	926.882
21597	AT2G05155	52.0802	2.07679	0.414678	5.00821	5.49e-07	4.86e-06	10.0885	21.5416	47.0249	21.9642	15.4723	13.677	22.5773	31.9278	34.3375	21.6132	35.1976	25.6337	29	20.3858	19.9098	36.4648	58.2804	75.0431	126.817	128.507	160.452	82.345	136.242	75.4218
14145	AT5G61560	80.376	2.07669	0.363977	5.70555	1.16e-08	1.35e-07	11.5297	9.65656	21.7038	21.9642	37.5755	2.7354	63.7476	60.953	56.1887	122.732	132.969	124.299	60.5588	49.0362	41.5763	50.5534	36.1029	25.2145	309.039	222.745	163.183	96.8764	137.407	70.6783
363	AT1G03980	77.2808	2.07652	0.285883	7.26353	3.77e-13	8.1e-12	30.9861	16.3419	18.0865	19.9674	13.2619	16.4124	43.8265	34.8303	34.3375	44.7701	35.1976	42.078	101.5	97.5214	104.819	107.322	112.95	148.285	163.138	194.188	192.542	101.72	107.131	73.5244
20818	AT3G62100	798.18	2.07598	0.303688	6.83589	8.15e-12	1.47e-10	1188.28	1037.71	897.091	770.744	1124.32	984.746	45.8186	43.5379	87.4046	65.6114	74.306	44.4963	2180.12	1512.96	1256.07	1891.61	1172.31	1649.75	257.327	262.725	202.784	750.792	820.948	834.858
5302	AT1G56120	99.9227	2.07516	0.386987	5.36236	8.21e-08	8.38e-07	67.0165	67.5959	32.5557	54.9105	41.9962	41.0311	51.1309	75.4657	62.4319	120.416	60.6181	92.3782	63.9705	92.5627	114.188	105.251	76.8476	103.259	413.694	219.889	123.582	104.142	103.637	109.575
17801	AT3G25020	33.726	2.06876	0.506981	4.08056	4.49e-05	0.000272397	5.76486	11.1422	3.6173	0.998372	0	0	21.2492	23.2202	28.0943	38.5949	29.3313	17.8953	27.2941	61.1575	33.9637	12.0168	18.5672	24.6141	140.976	99.9498	73.7395	33.9067	68.7035	34.6276
6453	AT1G67830	332.71	2.06873	0.239297	8.64505	5.38e-18	2.13e-16	798.434	641.047	781.337	627.976	660.15	497.844	75.0362	75.4657	49.9455	334.232	299.179	316.311	122.823	181.269	129.999	199.727	206.302	208.32	312.117	234.168	382.353	273.676	333.037	244.291
26402	AT4G04490	50.4749	2.06696	0.495247	4.1736	3e-05	0.000189443	2.88243	0.742813	0	0	0	5.47081	20.5852	14.5126	21.8512	69.4708	70.3952	50.7838	127.941	86.502	67.9275	72.1008	45.9023	64.8372	145.901	48.547	43.0147	77.5011	79.1837	95.3446
16943	AT3G18080	3981	2.06636	0.218408	9.461	3.05e-21	1.8e-19	6883.97	6284.94	3642.62	4990.86	4649.79	5596.64	2189.33	2124.65	1679.42	1403.31	1626.91	1574.3	1572.82	1595.6	1909	1576.69	1642.68	1498.46	8470.87	7213.52	11315.6	4533.82	6317.23	5251.07
542	AT1G05370	141.263	2.06613	0.32326	6.39154	1.64e-10	2.49e-09	61.9723	54.2253	61.4941	87.8568	64.8362	46.5019	26.5615	26.1227	37.4591	57.8924	27.3759	47.3982	233.706	294.217	244.773	361.747	259.941	325.987	139.129	97.094	147.479	174.378	252.689	259.47
4980	AT1G53440	731.263	2.05959	0.191534	10.7531	5.73e-27	6.24e-25	920.937	891.375	766.868	1387.74	1004.22	960.127	239.717	261.227	234.12	736.391	655.066	905.887	395.764	449.59	352.52	644.763	590.024	442.454	1199.83	876.702	693.015	976.03	1020.07	945.856
30719	ATCG01120	2369.19	2.05909	0.291985	7.05203	1.76e-12	3.44e-11	4244.38	4277.12	2615.31	3291.63	2175.7	2240.3	1043.87	870.758	1036.37	2493.23	1650.38	2354.43	1172.79	1304.14	1310.53	3052.68	1406.47	1312.35	4278.53	3609.61	3512.18	1806.75	2647.99	3153.01
17443	AT3G22142	94.8772	2.05779	0.506006	4.06672	4.77e-05	0.000287488	5.76486	21.5416	3.6173	1.99674	2.9471	2.7354	17.929	8.70758	21.8512	410.65	275.714	237.958	11.0882	11.0194	9.36931	33.9785	27.8508	5.4031	71.4114	85.6712	19.1176	283.364	174.67	532.696
30460	ENSRNA049495561	170.217	2.05609	0.479903	4.28438	1.83e-05	0.000121196	49.0013	89.1375	264.063	95.8438	65.573	125.829	87.6529	46.4404	43.7023	42.4544	39.1084	36.2742	107.471	80.9924	81.9815	232.463	89.7415	777.446	325.045	214.178	854.832	82.345	150.216	103.409
13418	AT5G55340	35.7729	2.0546	0.392036	5.24086	1.6e-07	1.56e-06	5.76486	1.48563	0	3.99349	2.21032	0	21.2492	34.8303	34.3375	42.4544	33.2422	35.7905	12.7941	20.3858	14.6395	21.9617	16.5042	18.0103	97.8829	134.218	146.796	46.0163	69.8679	44.1147
24477	AT2G37025	115.907	2.05344	0.444531	4.61933	3.85e-06	2.93e-05	79.9875	95.08	278.532	226.631	199.666	125.829	40.5063	17.4152	34.3375	53.261	25.4205	45.9473	30.7059	46.8323	46.261	33.1498	39.1974	34.82	151.441	111.373	172.742	232.503	383.109	277.021
12705	AT5G49110	289.113	2.0502	0.20818	9.84822	6.98e-23	5e-21	179.431	130.735	133.84	113.814	92.0969	114.887	165.345	148.029	162.323	186.799	195.542	200.233	270.382	310.746	332.61	356.36	314.095	245.541	689.489	673.947	453.361	472.273	620.66	376.16
6714	AT1G69920	24.5656	2.05016	0.721606	2.8411	0.00449581	0.0165603	1.44122	0	0	1.99674	3.68387	5.47081	3.32019	0	3.12159	10.8066	44.9747	9.67311	40.9411	41.8736	39.234	65.4708	46.9338	181.904	11.6967	17.1342	31.4076	9.68764	9.31572	9.48702
17032	AT3G18730	508.839	2.04996	0.289177	7.08895	1.35e-12	2.69e-11	518.117	368.435	245.976	127.792	123.041	117.622	218.468	261.227	337.132	357.389	285.491	282.938	471.676	507.442	525.853	902.503	403.321	507.892	1166.59	1116.58	920.378	741.105	1025.89	679.271
1483	AT1G12980	21.282	2.04866	0.594855	3.44397	0.000573247	0.00271836	7.92669	6.68531	14.4692	7.98698	1.47355	5.47081	11.2886	0	3.12159	6.94708	1.95542	8.22214	22.1765	36.9149	24.5944	15.3318	16.5042	19.8114	20.9309	37.1242	55.3046	62.9697	78.0192	45.5377
27573	AT4G16146	317.537	2.04635	0.466109	4.39027	1.13e-05	7.79e-05	268.066	254.042	698.139	533.131	923.916	902.683	96.2854	171.249	99.891	156.695	213.141	204.586	150.118	122.315	72.6121	41.0229	70.1428	54.031	459.249	596.843	524.37	365.708	534.49	108.152
13653	AT5G57350	2003.58	2.04574	0.314065	6.51374	7.33e-11	1.17e-09	74.2226	69.8244	141.075	168.725	273.343	347.396	1569.12	1645.73	1445.3	2393.66	1505.67	2168.23	1008.18	777.967	712.068	657.609	521.429	565.525	5637.19	7030.75	7666.18	3981.62	5500.94	2224.23
1780	AT1G15460	204.567	2.04541	0.302074	6.77123	1.28e-11	2.25e-10	87.1936	92.1088	115.754	83.8633	56.7317	54.7081	138.784	142.224	165.444	207.641	187.72	234.089	22.1765	31.9562	45.6754	24.8623	30.4296	31.2179	501.111	771.041	639.076	411.725	571.753	262.316
233	AT1G02920	409.591	2.04477	0.455289	4.49114	7.08e-06	5.1e-05	0	0	3.6173	5.99023	3.68387	2.7354	94.9573	165.444	174.809	1473.55	3070.01	1481.92	190.206	95.3175	69.0987	178.18	313.579	253.345	727.042	853.856	180.935	171.956	142.065	177.882
21649	AT2G07643	25.8751	2.04452	0.716333	2.85415	0.00431517	0.0159916	2.16182	20.0559	14.4692	6.98861	2.21032	10.9416	15.2729	11.6101	3.12159	37.0511	29.3313	22.2482	48.6176	25.8955	9.36931	19.8899	33.0084	18.6107	19.0841	108.517	23.8971	46.0163	57.0588	35.5763
17529	AT3G22880	678.611	2.0377	0.239346	8.51361	1.69e-17	6.3e-16	291.846	276.326	441.311	180.705	197.456	169.595	344.635	368.621	365.227	406.019	447.791	376.768	690.029	790.64	734.32	622.802	759.192	759.436	1492.25	1342.18	2069.49	1017.2	1460.24	682.591
2934	AT1G26330	340.114	2.03523	0.300651	6.76943	1.29e-11	2.27e-10	319.229	314.21	162.779	83.8633	111.99	142.241	177.962	145.126	106.134	166.73	132.969	225.867	363.353	453.998	435.087	445.865	391.459	354.804	696.877	476.903	632.931	527.976	805.81	488.582
13523	AT5G56270	167.452	2.03371	0.292766	6.94655	3.74e-12	7.08e-11	179.431	180.503	206.186	195.681	177.563	117.622	59.0993	119.004	74.9183	162.871	160.345	178.469	75.0588	45.7304	73.7833	139.229	90.773	103.259	272.718	405.51	318.172	208.284	267.827	206.817
20183	AT3G56770	157.827	2.0313	0.38819	5.23273	1.67e-07	1.62e-06	37.4716	28.2269	14.4692	13.9772	38.3123	32.8249	19.9211	29.0253	12.4864	29.3321	43.0193	40.6271	519.441	434.714	472.565	468.241	337.304	443.655	92.3423	91.3826	81.9328	220.394	108.295	177.882
27295	AT4G14103	33.5946	2.02793	0.603997	3.35751	0.000786482	0.00360169	13.6916	8.17094	36.173	31.9479	11.0516	8.20621	10.6246	2.90253	3.12159	56.3486	31.2867	34.3395	34.1176	49.5872	71.441	45.9953	69.627	104.46	26.4715	39.9799	53.2563	26.641	22.1248	14.7049
28938	AT4G27510	129.378	2.02656	0.321864	6.29631	3.05e-10	4.46e-09	91.5172	81.7094	68.7287	43.9284	47.1536	60.1789	63.0836	49.3429	43.7023	74.1022	80.1723	78.8358	179.118	188.982	171.575	196.412	145.959	176.501	216.081	225.601	262.868	164.69	287.623	107.203
11409	AT5G38195	85.2466	2.02441	0.574411	3.52431	0.000424581	0.00207298	361.745	214.673	267.68	165.73	349.231	213.362	5.3123	2.90253	6.24319	9.26278	9.77711	3.86924	10.2353	9.91743	5.27024	10.3593	14.9569	117.668	28.3183	8.56712	163.183	26.641	26.7827	14.2305
18797	AT3G44770	99.4163	2.0231	0.419665	4.82075	1.43e-06	1.18e-05	23.7801	18.5703	0	5.99023	5.15742	10.9416	38.5142	23.2202	21.8512	35.5073	33.2422	58.5223	117.706	251.793	183.873	207.186	164.01	163.894	175.45	77.1041	107.195	222.816	222.413	217.253
3834	AT1G34180	175.375	2.02064	0.386923	5.22233	1.77e-07	1.7e-06	71.3402	83.195	177.248	105.827	126.725	51.9727	106.246	107.393	68.6751	248.551	211.185	210.39	91.2646	85.9511	49.7745	109.394	101.088	49.2283	538.048	302.705	172.742	293.051	564.766	282.239
11862	AT5G42200	299.103	2.02034	0.417861	4.83495	1.33e-06	1.1e-05	434.527	510.312	770.485	365.404	884.13	1302.05	43.1624	43.5379	49.9455	55.5767	76.2614	56.5877	74.2058	98.6234	112.432	176.937	175.357	214.323	128.664	277.004	198.004	438.366	230.564	462.018
27212	AT4G13495	2558.86	2.01852	0.220737	9.1445	5.99e-20	3.02e-18	1454.19	1434.37	1917.17	1352.79	1061.69	910.89	1153.43	1425.14	1576.41	958.698	1405.95	1786.62	1554.91	1723.98	1227.97	2762.62	2822.73	1101.03	5687.06	5425.84	2669.64	6313.92	7127.69	6557.9
1251	AT1G11112	65.9008	2.01713	0.458285	4.40149	1.08e-05	7.44e-05	172.946	72.0528	130.223	48.9202	40.5226	21.8832	13.2807	31.9278	31.2159	17.7537	23.4651	30.4703	59.7058	55.0968	71.441	41.0229	56.2174	54.031	73.8739	88.5269	219.17	58.1259	107.131	62.6144
21668	AT2G07656	22.5789	2.01596	0.679556	2.96658	0.0030113	0.0117073	3.60304	4.45688	18.0865	6.98861	1.47355	27.354	11.9527	5.80505	15.608	9.26278	5.86626	12.575	28.147	10.4684	10.5405	24.448	13.9254	27.6159	55.4054	31.4128	102.416	24.2191	57.0588	33.2046
20373	AT3G58270	503.431	2.01484	0.247704	8.13408	4.15e-16	1.3e-14	206.814	184.96	354.495	611.004	593.104	478.696	219.796	214.787	221.633	368.967	590.537	420.297	542.47	512.401	627.158	638.133	762.287	346.399	975.751	731.061	592.647	600.634	749.916	538.389
29424	AT4G31520	85.4043	2.01473	0.562804	3.57981	0.000343839	0.00171573	208.256	60.1678	32.5557	149.756	120.094	30.0894	27.8896	40.6354	71.7967	20.8413	35.1976	31.4376	88.7058	82.6453	51.5312	73.7583	37.1344	49.8286	208.694	228.457	131.092	87.1888	126.927	55.0247
25643	AT2G46430	129.383	2.01444	0.638439	3.15525	0.00160358	0.00673448	4.32365	2.22844	47.0249	0	6.63097	5.47081	112.222	121.906	140.472	344.267	318.734	312.441	4.2647	0	4.68465	7.04433	7.22058	0.600345	818.153	365.531	221.901	82.345	98.9796	78.7423
18796	AT3G44769	57.2571	2.01396	0.416026	4.84096	1.29e-06	1.07e-05	35.3098	21.5416	47.0249	15.974	9.57807	24.6186	33.2019	8.70758	34.3375	16.2099	39.1084	26.601	55.4411	77.1356	43.3331	55.9403	49.5125	34.82	112.658	111.373	88.0777	104.142	175.834	153.69
16231	AT3G12510	140.803	2.01229	0.415015	4.84872	1.24e-06	1.03e-05	54.7662	91.366	220.655	57.9056	80.3085	82.0621	79.0204	72.5631	65.5535	53.261	84.0831	57.555	71.647	57.8517	82.567	36.8791	92.836	161.493	270.255	316.984	746.954	169.534	239.88	133.293
10563	AT5G24280	1474.69	2.01182	0.267626	7.51728	5.59e-14	1.34e-12	420.114	417.461	455.78	716.831	568.79	336.455	762.315	693.704	1117.53	819.756	670.709	879.286	1545.53	1148.22	1232.65	1648.79	1133.12	1477.45	4047.06	3058.46	3538.13	2826.37	3701.84	2176.32
8713	AT5G06870	59.8959	2.0108	0.597105	3.36758	0.000758304	0.00348877	13.6916	20.7988	112.136	101.834	156.196	46.5019	23.2413	31.9278	28.0943	20.0694	25.4205	21.7645	19.6176	12.6723	9.36931	15.3318	17.5357	8.40483	128.664	142.785	51.208	220.394	54.7299	155.113
13409	AT5G55250	1512.84	2.01076	0.284116	7.07724	1.47e-12	2.91e-11	1101.81	1330.38	915.177	578.058	551.108	1124.25	160.697	113.198	171.688	126.591	119.281	108.822	4334.64	5059.54	4251.32	2389.68	2267.26	2760.99	487.568	662.524	983.193	1746.2	2900.68	2063.43
1818	AT1G15790	31.133	2.00941	0.569265	3.52983	0.000415824	0.00203528	2.16182	0	21.7038	0	1.47355	5.47081	13.9448	20.3177	28.0943	43.9982	62.5735	70.13	7.67647	8.26453	6.4414	12.8455	31.9768	13.8079	87.4174	79.9598	73.0567	67.8135	47.7431	40.3198
22574	AT2G20800	170.389	2.00909	0.61055	3.29063	0.00099963	0.00444082	29.5449	1.48563	47.0249	0	0	2.7354	42.4984	34.8303	53.0671	48.6296	5.86626	37.7251	741.205	635.818	504.186	293.376	214.039	182.505	279.489	99.9498	183.666	237.347	154.874	259.47
5220	AT1G55490	3226.43	2.00908	0.248466	8.08593	6.17e-16	1.89e-14	5640.2	4105.53	2741.91	2282.28	2476.3	2182.85	1367.92	1544.14	1320.43	4253.93	4737.99	5865.29	1914.85	1882.66	1938.28	3169.53	1772.14	1565.1	6409.17	4563.42	4800.58	3281.69	3654.09	3964.15
5478	AT1G58602	290.26	2.00878	0.263034	7.63696	2.22e-14	5.61e-13	149.166	115.136	112.136	138.774	148.829	90.2683	199.875	156.736	218.512	766.495	533.83	767.078	120.265	138.293	163.377	149.174	107.793	105.661	1021.92	591.131	557.826	191.331	181.657	240.97
14768	AT5G66710	119.869	2.00406	0.408247	4.90893	9.16e-07	7.8e-06	28.8243	60.1678	75.9633	58.904	45.68	10.9416	78.3564	49.3429	84.283	65.6114	44.9747	29.503	120.265	147.66	131.17	111.466	96.9621	88.851	277.027	285.571	341.387	174.378	312.077	157.485
20265	AT3G57390	221.942	2.00269	0.333131	6.01173	1.84e-09	2.4e-08	25.9419	31.9409	57.8768	56.9072	108.306	21.8832	148.744	139.321	121.742	225.394	340.243	343.395	103.206	109.092	92.5219	200.971	221.259	149.486	622.387	534.017	389.863	380.24	561.272	340.584
21610	AT2G07626	8.77624	2.00182	0.720605	2.77797	0.00546997	0.0196894	2.88243	2.97125	0	5.99023	1.47355	2.7354	6.64037	2.90253	6.24319	6.17519	3.91084	5.32021	3.41176	0.550968	5.85582	9.94493	3.09453	20.4117	30.1652	19.99	45.7458	7.26573	6.98679	9.96137
4440	AT1G48740	33.3955	2.00142	0.484618	4.12989	3.63e-05	0.000224924	22.3388	11.1422	14.4692	23.9609	8.8413	8.20621	16.6009	29.0253	9.36478	20.0694	15.6434	21.2808	29	41.3226	25.7656	33.9785	23.209	42.6245	83.7237	82.8155	73.0567	48.4382	81.5126	35.102
21075	AT2G01730	113.222	2.00131	0.250807	7.97946	1.47e-15	4.33e-14	46.1189	61.6534	43.4076	75.8763	69.9936	84.7975	61.7555	66.7581	53.0671	102.662	80.1723	101.568	127.088	105.786	124.143	97.3775	129.455	96.6555	238.859	251.302	228.729	142.893	199.124	128.075
26694	AT4G08950	6782.96	2.00124	0.310383	6.44765	1.14e-10	1.76e-09	15934.8	14394.2	19244	7061.49	8661.53	23828.1	1504.04	1433.85	1635.72	1512.92	1941.73	1699.08	4669.85	6147.71	4552.31	5204.52	5333.43	4959.45	6819.79	5722.84	5839.07	5010.93	4976.93	4702.72
22912	AT2G07945	8.84169	1.99741	0.691626	2.88798	0.00387719	0.0145509	2.88243	0.742813	10.8519	0	0	0	3.98422	2.90253	15.608	2.31569	1.95542	0.967311	5.11764	4.95872	2.92791	7.4587	3.61029	3.60207	31.3964	31.4128	15.7038	21.7972	24.4538	17.551
24684	AT2G38810	651.535	1.99688	0.317654	6.28633	3.25e-10	4.74e-09	476.322	377.349	969.437	237.613	279.974	279.011	238.389	240.91	199.782	298.725	174.032	340.493	913.499	1050.15	791.707	785.65	1000.57	1421.62	1043.47	779.608	1500.05	636.962	1011.92	589.619
30464	ENSRNA049495564	1068.11	1.99687	0.419625	4.7587	1.95e-06	1.56e-05	477.042	1013.2	267.68	578.058	694.042	1302.05	553.807	507.942	499.455	686.989	1136.1	510.257	1054.23	426.45	589.681	1956.25	1122.28	1419.21	1843.77	2538.72	2050.37	1441.04	1222.69	1743.24
21601	AT2G07675	39.9086	1.99286	0.51728	3.85257	0.000116884	0.000649817	54.7662	66.1103	47.0249	36.9398	38.3123	35.5603	23.9053	8.70758	28.0943	13.1223	27.3759	22.7318	18.7647	48.4852	19.9098	73.7583	28.3666	10.8062	133.589	45.6913	27.3109	58.1259	52.4009	37.9481
9102	AT5G10570	90.1811	1.99171	0.38447	5.1804	2.21e-07	2.09e-06	165.74	202.045	170.013	136.777	159.88	142.241	21.9132	8.70758	28.0943	26.2445	7.82168	16.4443	133.912	117.907	103.062	53.454	38.1659	31.8183	91.1111	59.9699	81.25	104.142	173.505	90.1267
13656	AT5G57380	54.0031	1.98965	0.616458	3.22756	0.00124851	0.00539667	197.447	221.358	264.063	82.8649	82.5188	180.537	5.3123	2.90253	0	1.5438	3.91084	4.3529	8.52941	16.5291	6.4414	16.5749	17.0199	14.4083	21.5465	14.2785	13.6555	46.0163	50.072	24.1919
30347	AT4G39330	4638.48	1.98931	0.222985	8.9213	4.61e-19	2.06e-17	5527.06	4578.7	4829.1	4227.11	3382.53	2675.23	3129.61	3009.92	2921.81	3477.4	2467.74	3600.81	2226.18	2341.07	2363.41	1685.67	1655.58	1180.88	11975	9832.2	14392.9	6013.6	8433.06	5397.17
5642	AT1G61000	506.44	1.98791	0.295	6.73868	1.6e-11	2.78e-10	526.764	410.775	206.186	377.385	288.079	188.743	254.99	293.155	221.633	259.358	299.179	314.376	591.088	693.669	599.636	792.694	551.343	380.619	1180.14	913.826	619.958	607.9	945.546	637.528
21634	AT2G07785	170.537	1.98392	0.406838	4.87643	1.08e-06	9.09e-06	59.8105	108.451	32.5557	85.86	80.3085	158.653	134.136	72.5631	43.7023	149.748	109.504	121.398	203	164.74	142.296	276.386	129.455	246.141	400.766	285.571	507.3	150.158	210.768	219.625
24985	AT2G41130	605.345	1.9839	0.198004	10.0195	1.25e-23	9.79e-22	336.524	381.063	549.83	398.351	377.229	314.572	190.579	165.444	212.268	265.533	281.581	232.155	1178.76	1157.58	1201.03	1128.34	753.519	934.136	719.039	779.608	798.162	714.464	741.765	716.745
217	AT1G02800	83.6093	1.98356	0.481961	4.11561	3.86e-05	0.000237496	192.402	332.78	256.828	73.8796	97.2543	101.21	17.929	23.2202	9.36478	29.3321	72.3506	66.7445	11.0882	13.2232	21.6665	17.818	22.1775	10.8062	49.2492	91.3826	62.1323	142.893	213.097	77.7936
21681	AT2G07738	14.8938	1.97962	0.570607	3.46933	0.000521762	0.00250226	2.16182	6.68531	0	4.99186	2.9471	16.4124	10.6246	5.80505	6.24319	7.71898	7.82168	7.73849	23.8823	16.5291	14.054	31.9067	17.5357	14.4083	33.2432	37.1242	30.042	21.7972	22.1248	15.6536
12823	AT5G50090	399.664	1.97392	0.2876	6.86344	6.72e-12	1.22e-10	125.386	171.59	115.754	102.832	193.772	153.183	65.7397	63.8556	37.4591	130.451	158.389	118.012	864.029	1046.29	691.572	1050.85	927.844	1449.23	269.64	171.342	380.987	421.412	450.648	431.66
24268	AT2G35340	271.052	1.97116	0.235697	8.36312	6.11e-17	2.13e-15	394.173	400.376	354.495	292.523	226.19	213.362	81.0126	107.393	99.891	100.347	66.4843	103.502	219.206	237.467	280.494	389.924	292.949	260.55	388.453	319.839	335.924	411.725	543.805	385.173
17239	AT3G20470	986.53	1.97104	0.492486	4.00223	6.27e-05	0.000369147	4.32365	2.22844	0	0	1.47355	10.9416	703.216	914.296	1579.53	87.9964	170.122	63.3589	127.941	97.5214	163.377	34.3929	57.7646	119.469	1812.37	7439.12	7322.06	1380.49	752.245	832.486
21666	AT2G07728	116.965	1.97088	0.428678	4.59757	4.27e-06	3.22e-05	25.2213	74.2813	10.8519	44.9268	18.4194	41.0311	88.317	95.7833	31.2159	44.7701	86.0385	60.4569	81.8823	71.6259	76.7112	105.665	132.033	125.472	304.73	282.715	351.628	222.816	239.88	190.689
881	AT1G08050	87.6812	1.96988	0.434392	4.5348	5.77e-06	4.23e-05	15.1328	14.1134	3.6173	25.9577	28.7342	5.47081	45.8186	98.6859	84.283	105.75	129.058	90.9272	25.5882	27.5484	24.0089	29.4204	18.0514	29.4169	374.91	251.302	293.592	89.6107	221.248	72.1014
21689	AT2G07765	295.385	1.96935	0.431669	4.56217	5.06e-06	3.75e-05	80.7081	120.336	108.519	141.769	46.4168	175.066	130.151	217.689	227.876	101.891	187.72	104.47	247.353	156.475	179.188	389.51	121.203	462.265	862.477	611.121	1539.65	278.52	374.958	223.894
19808	AT3G53460	2586.93	1.96822	0.285086	6.90395	5.06e-12	9.36e-11	4232.85	3226.78	1877.38	3485.32	3773.76	1862.81	976.135	1230.67	1130.02	2225.38	2680.88	3145.7	1826.15	1687.07	1913.68	2319.24	1352.31	2067.59	4713.15	3920.89	5518.85	2230.58	2348.73	2340.45
18000	AT3G26740	168.628	1.96265	0.784998	2.5002	0.0124123	0.0400196	35.3098	72.7956	137.457	295.518	401.542	19.1478	36.5221	52.2455	21.8512	58.6643	217.052	67.7118	4.2647	2.75484	24.5944	62.9846	97.9936	72.0414	218.544	125.651	182.983	305.161	1084.12	450.159
30554	ATMG01030	39.8321	1.9624	0.44557	4.40423	1.06e-05	7.35e-05	18.0152	31.1981	18.0865	6.98861	1.47355	24.6186	26.5615	37.7328	21.8512	28.5602	19.5542	23.6991	60.5588	39.1188	40.9907	35.2216	44.8707	19.211	120.045	137.074	43.0147	55.7039	60.5522	41.2686
10692	AT5G25380	242.019	1.96042	0.322616	6.07664	1.23e-09	1.65e-08	160.696	153.019	267.68	160.738	92.0969	38.2957	151.401	113.198	187.296	131.223	107.548	128.169	167.176	211.021	232.476	179.838	202.176	114.666	542.973	628.256	448.582	508.601	504.214	377.109
27454	AT4G15236	23.1327	1.95754	0.647627	3.02263	0.00250589	0.00994622	4.32365	6.68531	3.6173	14.9756	22.1032	10.9416	6.64037	0	6.24319	23.9288	66.4843	16.9279	47.7647	41.3226	67.3419	28.5917	19.5987	27.6159	25.8559	17.1342	26.6281	12.1096	38.4274	19.9227
11407	AT5G38180	439.066	1.95618	0.386317	5.06366	4.11e-07	3.73e-06	456.145	451.63	564.299	279.544	442.065	470.49	84.9968	110.296	165.444	20.8413	0	22.7318	277.206	193.941	282.836	116.024	325.442	642.369	374.294	488.326	1622.27	1140.72	858.211	1147.46
25676	AT2G46660	73.231	1.94696	0.446454	4.36094	1.3e-05	8.8e-05	137.636	94.3372	36.173	111.818	133.356	114.887	25.8975	49.3429	24.9728	91.8559	64.5289	74.9666	14.5	13.2232	26.3512	16.9893	10.3151	13.2076	121.276	108.517	208.246	62.9697	136.242	65.9348
8229	AT5G02760	734.934	1.94575	0.280882	6.9273	4.29e-12	8.04e-11	86.473	151.534	101.284	117.808	99.4646	90.2683	254.326	223.494	265.336	741.022	410.638	744.829	1906.32	1864.48	1220.94	820.043	805.095	605.148	1160.44	771.041	774.947	1106.81	1792.11	1524.56
30556	ATMG01050	66.0669	1.9448	0.461037	4.21831	2.46e-05	0.000158355	19.4564	58.6822	7.2346	18.9691	19.8929	30.0894	41.8344	34.8303	43.7023	37.823	54.7518	30.4703	98.9411	52.893	36.8917	137.157	74.2688	55.2317	172.988	177.054	78.5189	96.8764	116.447	90.6011
17206	AT3G20180	22.0037	1.94269	0.564354	3.44233	0.000576726	0.00273231	3.60304	2.97125	3.6173	8.98535	3.68387	2.7354	16.6009	11.6101	18.7296	6.17519	17.5988	10.6404	8.52941	7.16259	6.4414	1.65749	2.06302	9.60552	68.3333	79.9598	79.8844	31.4848	86.1704	39.8455
7725	AT1G78520	516.218	1.93985	0.357261	5.42977	5.64e-08	5.88e-07	30.9861	15.5991	39.7903	18.9691	4.42065	13.677	118.863	113.198	103.013	67.927	44.9747	64.8098	1442.32	1577.42	1311.7	1023.09	1448.24	774.445	663.018	231.312	290.861	1029.31	833.757	1127.53
15741	AT3G07800	448.157	1.93865	0.323932	5.98475	2.17e-09	2.79e-08	99.4439	126.278	213.421	85.86	90.6233	79.3267	209.836	275.74	187.296	403.703	289.402	309.056	484.47	768.601	513.555	253.181	345.041	561.322	783.063	925.249	1717.17	603.056	1034.05	397.032
18050	AT3G27120	283.93	1.93719	0.282234	6.86377	6.71e-12	1.22e-10	219.065	230.272	104.902	142.767	152.512	216.097	141.44	124.809	152.958	163.642	252.249	198.782	345.441	339.948	300.989	453.323	307.39	254.546	520.811	554.007	417.857	348.755	547.299	324.456
17937	AT3G26210	125.78	1.93586	0.389034	4.97608	6.49e-07	5.68e-06	2.16182	4.45688	21.7038	6.98861	3.68387	5.47081	100.934	89.9783	81.1614	446.157	504.499	463.826	42.647	28.0994	33.9637	20.3042	16.5042	6.60379	536.817	191.332	163.183	67.8135	93.1572	87.2806
18218	AT3G28500	29.5159	1.93351	0.595506	3.24683	0.001167	0.00507934	7.20608	2.97125	10.8519	4.99186	3.68387	13.677	11.2886	8.70758	9.36478	13.8942	11.7325	6.77118	2.55882	1.10194	4.68465	1.65749	7.73633	12.6072	30.7808	57.1141	73.0567	152.58	160.696	98.665
25213	AT2G42885	59.3187	1.93271	0.670522	2.88239	0.00394667	0.0147846	161.416	144.106	311.088	141.769	231.347	202.42	1.99211	5.80505	0	4.63139	11.7325	4.3529	0	0	2.92791	2.48623	3.61029	19.211	8.61862	11.4228	58.0357	26.641	34.934	35.102
30559	ATMG01090	1594.43	1.92725	0.241272	7.98787	1.37e-15	4.07e-14	169.343	226.558	162.779	284.536	143.671	298.159	877.193	1192.94	948.965	1167.88	1298.4	1164.64	1672.62	1661.72	1336.88	1941.75	1519.93	2562.27	3196.89	4891.83	4568.43	2339.57	2261.39	2377.92
24299	AT2G35600	206.17	1.92408	0.367461	5.23615	1.64e-07	1.6e-06	363.186	260.727	101.284	200.673	183.457	166.86	66.4037	87.0758	93.6478	64.0676	72.3506	52.2348	405.147	360.333	313.286	230.391	97.4778	118.868	288.724	296.994	342.069	261.566	299.268	221.996
17071	AT3G19040	56.8099	1.92295	0.519751	3.69976	0.000215804	0.0011291	33.8686	25.9984	14.4692	0	7.36775	8.20621	29.8817	60.953	68.6751	27.0164	43.0193	26.1174	81.8823	34.711	35.1349	56.769	18.0514	22.8131	222.853	197.044	150.21	50.8601	102.473	45.0634
1479	AT1G12940	74.8693	1.92293	0.313528	6.1332	8.61e-10	1.19e-08	0.720608	0	0	2.99512	1.47355	2.7354	37.8501	40.6354	34.3375	43.2263	37.153	38.2088	149.265	112.949	153.422	168.235	124.813	166.295	166.216	145.641	118.803	87.1888	97.8151	66.8835
25717	AT2G46990	368.157	1.92152	0.377678	5.08772	3.62e-07	3.31e-06	254.375	215.416	155.544	175.714	153.986	114.887	13.9448	34.8303	34.3375	31.6478	41.0638	22.7318	1321.21	1288.72	821.571	1525.3	889.163	862.095	102.192	99.9498	60.084	191.331	182.821	242.868
8601	AT5G05940	430.313	1.91661	0.241864	7.92435	2.29e-15	6.61e-14	178.711	189.417	155.544	302.507	246.083	150.447	162.025	136.419	106.134	267.077	226.829	229.736	690.882	839.125	877.787	781.506	514.208	513.295	485.721	525.45	541.439	697.51	772.041	737.616
23189	AT2G26170	325.402	1.9165	0.236261	8.11181	4.99e-16	1.54e-14	77.1051	60.1678	65.1114	37.9382	22.1032	32.8249	239.717	264.13	252.849	561.942	567.072	555.72	98.0882	103.582	111.846	195.998	267.677	180.704	876.637	1042.33	789.286	452.897	632.305	321.61
30454	ATMG00010	77.8021	1.91566	0.565216	3.38926	0.000700815	0.00324957	22.3388	50.5113	3.6173	26.9561	8.10452	54.7081	65.0757	43.5379	15.608	75.646	68.4397	38.2088	88.7058	92.0117	53.2879	75.8301	129.97	90.6521	196.997	174.198	139.968	96.8764	175.834	80.1653
3441	AT1G30680	753.287	1.91421	0.277469	6.89882	5.24e-12	9.69e-11	614.679	415.232	314.705	370.396	461.958	333.719	301.473	423.769	483.847	468.542	512.32	581.354	911.794	1003.86	886.571	1395.61	656.041	1039.8	1692.94	1413.58	1463.18	748.37	910.612	674.527
16299	AT3G13020	72.0045	1.91098	0.299837	6.3734	1.85e-10	2.78e-09	48.2807	62.3963	65.1114	40.9333	25.0503	24.6186	41.8344	26.1227	28.0943	34.7354	21.5096	29.0193	71.647	57.3007	63.2428	48.4816	62.9222	113.465	139.745	131.363	239.653	116.252	136.242	100.088
12624	AT5G48470	376.7	1.91067	0.212945	8.97261	2.9e-19	1.34e-17	437.409	417.461	282.149	353.424	358.073	207.891	196.555	188.664	218.512	281.743	297.224	345.814	353.97	385.678	336.124	434.677	312.032	267.754	784.294	722.494	585.136	399.615	444.826	429.288
2920	AT1G26230	67.8603	1.91063	0.381256	5.0114	5.4e-07	4.78e-06	25.2213	12.6278	25.3211	10.9821	13.9987	32.8249	33.8659	11.6101	28.0943	152.064	197.498	227.318	32.4117	55.0968	45.6754	42.6803	57.2489	36.0207	96.036	99.9498	104.464	87.1888	101.309	99.1394
22690	AT2G21790	4410.69	1.91047	0.166567	11.4697	1.87e-30	3.08e-28	3654.2	2752.86	2362.1	1259.95	1251.04	1559.18	2429.71	2562.93	2328.71	2874.55	2747.37	3084.27	5689.11	5885.45	5803.12	6541.28	5269.48	4336.89	8340.98	9583.75	7997.32	5512.27	6809.79	5220.23
18819	AT3G44960	107.711	1.90724	0.333194	5.72412	1.04e-08	1.22e-07	206.094	212.444	155.544	165.73	153.986	79.3267	26.5615	11.6101	37.4591	68.6989	91.9048	102.535	118.559	137.191	129.414	96.5487	103.151	35.4203	92.3423	97.094	49.8424	147.737	116.447	149.421
23052	AT2G24970	127.065	1.90622	0.247623	7.69807	1.38e-14	3.59e-13	64.1341	49.0256	79.5806	27.9544	22.84	21.8832	86.3249	60.953	62.4319	75.646	82.1277	67.7118	165.47	172.453	139.954	136.328	162.979	142.882	307.808	231.312	294.958	155.002	241.044	198.753
21678	AT2G07661	10.1327	1.90545	0.753436	2.52902	0.0114382	0.0373016	2.88243	2.22844	0	7.98698	0	0	11.2886	2.90253	0	6.17519	0	5.32021	6.82352	10.4684	6.4414	16.1605	10.8309	16.2093	28.3183	28.5571	25.2626	14.5315	25.6182	15.1792
14530	AT5G64900	120.113	1.90456	0.384887	4.94837	7.48e-07	6.48e-06	120.342	186.446	130.223	101.834	64.8362	177.801	43.1624	60.953	65.5535	40.9106	66.4843	58.0387	45.2059	59.5046	30.4503	34.8073	44.8707	48.6279	171.141	217.034	365.966	278.52	301.597	168.395
1519	AT1G13330	299.749	1.90126	0.315307	6.02986	1.64e-09	2.16e-08	159.975	176.789	94.0498	72.8812	65.573	175.066	200.539	182.859	240.363	143.573	213.141	168.312	434.147	398.901	423.961	338.128	316.158	157.29	608.844	870.991	604.937	353.599	485.582	308.328
6401	AT1G67370	142.862	1.89983	0.432257	4.39515	1.11e-05	7.64e-05	16.574	37.1406	86.8152	21.9642	31.6813	49.2373	89.645	116.101	68.6751	88.7683	82.1277	91.8945	78.4705	114.601	90.7652	87.0182	103.667	66.6383	370.601	311.272	337.29	317.27	586.891	183.574
5194	AT1G55265	397.8	1.89898	0.450859	4.21191	2.53e-05	0.000162606	263.743	251.813	293.001	52.9137	109.043	114.887	194.563	377.328	324.646	320.338	181.854	98.1821	894.735	703.587	333.782	374.178	121.203	66.0379	1124.11	1336.47	375.525	779.855	482.089	373.314
24619	AT2G38230	436.563	1.89766	0.706793	2.68489	0.00725541	0.0251643	291.846	166.39	394.286	608.009	408.91	240.716	44.4905	362.816	477.604	125.048	541.652	194.913	74.2058	63.9123	120.044	176.108	45.3865	195.712	804.61	1907.61	1193.49	910.638	919.928	209.189
29749	AT4G34240	400.411	1.89672	0.195819	9.68605	3.46e-22	2.28e-20	478.484	439.002	477.484	371.395	349.968	393.898	170.658	142.224	190.417	368.967	289.402	368.062	247.353	286.504	357.205	352.216	275.929	433.449	630.39	573.997	1033.72	399.615	542.641	436.877
21591	AT2G07779	72.7781	1.89541	0.420179	4.51096	6.45e-06	4.67e-05	10.0885	16.3419	0	11.9805	8.10452	30.0894	47.8107	34.8303	28.0943	47.0858	50.841	23.2155	98.0882	90.3588	63.8284	67.9571	79.4264	111.664	134.204	142.785	284.716	111.408	168.848	84.9089
27785	AT4G17760	72.7756	1.89332	0.37727	5.01848	5.21e-07	4.63e-06	30.9861	25.2556	43.4076	6.98861	16.9458	16.4124	45.8186	43.5379	15.608	39.3668	48.8855	63.3589	90.4117	90.9098	105.99	70.4433	89.7415	93.6538	124.354	154.208	190.494	106.564	160.696	72.5757
6026	AT1G64260	130.297	1.89164	0.316206	5.98231	2.2e-09	2.83e-08	38.9128	35.655	50.6422	53.9121	19.8929	32.8249	86.9889	49.3429	46.8239	64.0676	52.7964	45.4636	123.676	154.271	128.828	173.622	183.609	186.107	210.541	274.148	299.737	261.566	328.379	225.317
20361	AT3G58160	307.677	1.89011	0.248933	7.59285	3.13e-14	7.74e-13	425.879	430.831	300.236	307.499	230.611	207.891	158.705	107.393	181.052	168.274	170.122	234.573	168.882	203.307	225.449	266.027	207.334	195.712	619.309	511.172	458.141	503.757	661.416	440.672
14332	AT5G63180	164.98	1.88886	0.490248	3.85287	0.00011674	0.000649142	43.2365	2.97125	32.5557	33.9447	57.4684	13.677	52.459	49.3429	56.1887	466.227	258.116	414.009	29	29.2013	24.5944	13.2599	17.0199	12.0069	188.378	199.9	223.95	590.946	692.857	458.223
21664	AT2G07725	101.408	1.88878	0.519501	3.63575	0.000277171	0.00141265	32.4274	55.7109	10.8519	63.8958	106.832	87.5329	60.4274	17.4152	24.9728	129.679	41.0638	64.3262	98.0882	88.155	48.0177	264.784	94.3833	337.994	171.141	94.2383	313.393	67.8135	86.1704	74.4731
24178	AT2G34580	19.463	1.88826	0.572985	3.29548	0.00098252	0.00437366	5.04426	7.42813	14.4692	7.98698	6.63097	0	14.6088	11.6101	15.608	6.94708	23.4651	13.5424	20.4706	11.5703	9.36931	24.8623	13.9254	9.00517	62.1772	71.3927	15.7038	26.641	54.7299	19.9227
18173	AT3G28070	31.1631	1.88563	0.70457	2.67628	0.00744434	0.0257527	5.04426	6.68531	3.6173	8.98535	2.9471	0	6.64037	5.80505	3.12159	129.679	91.9048	139.293	0	3.85678	9.95489	23.2048	26.8193	11.4066	20.3153	11.4228	44.3802	67.8135	37.2629	87.755
2470	AT1G21510	22.0857	1.8839	0.664162	2.8365	0.00456109	0.0167695	19.4564	11.885	0	13.9772	6.63097	0	9.29652	5.80505	9.36478	21.6132	5.86626	5.32021	34.9706	56.7498	33.9637	45.9953	30.9453	25.8148	54.1742	19.99	19.8004	24.2191	26.7827	47.4351
20244	AT3G57200	54.7636	1.88269	0.38335	4.91116	9.05e-07	7.72e-06	12.9709	21.5416	7.2346	2.99512	2.21032	13.677	36.5221	23.2202	34.3375	60.98	31.2867	72.0647	52.8823	52.893	61.4861	52.6253	75.8161	76.2438	123.739	125.651	138.603	62.9697	105.966	66.4092
21097	AT2G01905	49.5418	1.88094	0.352363	5.33807	9.39e-08	9.5e-07	25.2213	17.8275	43.4076	10.9821	7.36775	5.47081	23.2413	23.2202	24.9728	26.2445	17.5988	31.4376	45.2059	72.7278	69.6842	87.8469	86.6469	100.858	88.033	85.6712	114.023	65.3916	67.539	48.3838
30619	ATCG00190	7286.9	1.87656	0.352221	5.32781	9.94e-08	1e-06	7734.29	12890.8	4228.62	6135	3932.17	6439.14	3206.64	3271.15	4036.22	7813.15	6147.84	7145.53	4195.61	3656.23	4186.91	10373	3450.92	7178.92	11520	13039.2	18963.3	7263.31	8804.52	9273.09
12636	AT5G48570	7669.73	1.8763	0.41186	4.55568	5.22e-06	3.86e-05	18577.3	35507.2	37685	13948.3	11341.2	45777	513.965	777.877	724.21	614.431	676.576	898.632	348	376.862	262.341	573.077	360.513	239.538	2572.66	2681.51	1351.89	3204.19	3447.98	1613.27
7752	AT1G78760	431.189	1.87513	0.360259	5.20495	1.94e-07	1.85e-06	1302.86	779.953	1215.41	965.426	1003.49	889.006	108.238	58.0505	149.837	75.646	27.3759	75.9339	120.265	66.1162	106.576	53.8684	47.4495	22.2128	420.465	299.849	318.172	605.478	639.292	997.561
4330	AT1G07413	17.1299	1.87461	0.57888	3.23835	0.00120225	0.00521803	5.76486	0.742813	0	2.99512	1.47355	0	18.593	5.80505	0	6.94708	3.91084	6.28752	21.3235	19.8349	27.5223	9.11619	12.3781	24.6141	46.1712	31.4128	90.126	24.2191	29.1116	22.7689
30741	ATCG01310	164.709	1.86966	0.603745	3.09678	0.00195637	0.00799112	606.752	357.293	57.8768	268.562	431.013	279.011	77.6924	46.4404	59.3103	169.818	91.9048	95.7638	84.4411	72.7278	61.4861	268.513	41.7762	9.60552	502.958	154.208	10.2416	75.0792	85.006	45.5377
26031	AT4G01270	289.106	1.86791	0.324121	5.76299	8.26e-09	9.79e-08	250.772	123.307	122.988	125.795	100.938	73.8559	144.76	84.1732	143.593	269.393	301.135	207.005	358.235	338.295	341.98	469.069	290.37	264.152	534.354	391.232	368.015	559.461	692.857	382.801
24473	AT2G36990	590.761	1.86637	0.244013	7.64865	2.03e-14	5.14e-13	1011.73	879.49	596.855	929.485	982.121	648.291	235.069	211.884	237.241	605.168	647.244	812.541	286.588	289.258	319.728	495.175	315.642	343.397	825.541	736.772	1018.01	498.914	628.811	623.297
23877	AT2G32100	35.0065	1.86635	0.584985	3.19042	0.00142067	0.00605568	18.0152	25.9984	28.9384	26.9561	39.0491	2.7354	7.96845	5.80505	6.24319	79.5055	68.4397	82.2214	35.8235	22.0387	25.7656	33.1498	72.7215	12.0069	27.0871	22.8457	18.4349	43.5944	72.1969	62.6144
29249	AT4G30090	784.571	1.86632	0.224904	8.29829	1.06e-16	3.58e-15	1314.39	1052.57	936.881	767.748	773.614	1271.96	189.251	208.982	240.363	131.223	172.077	142.678	1334	1258.96	1135.44	1272.95	1015.52	687.395	904.955	628.256	495.693	937.279	974.658	982.856
11768	AT5G41400	111.478	1.86376	0.423348	4.40243	1.07e-05	7.41e-05	9.3679	5.9425	18.0865	8.98535	5.8942	32.8249	95.6214	52.2455	56.1887	101.891	86.0385	81.2541	51.1764	42.4246	45.0898	22.7905	41.2605	91.8527	249.324	271.292	652.731	140.471	337.695	175.036
12960	AT5G51440	556.256	1.86318	0.547817	3.40109	0.000671169	0.00313053	590.899	3979.99	1891.85	847.618	450.906	2992.53	64.4116	92.8808	121.742	85.6807	80.1723	145.097	98.0882	65.5652	93.6931	83.7032	116.561	119.469	279.489	482.615	321.586	116.252	116.447	112.896
1836	AT1G15940	3090.18	1.86247	0.277505	6.71148	1.93e-11	3.3e-10	4590.99	3640.52	1624.17	4106.31	3717.77	3205.89	1316.79	1477.39	1654.44	1062.13	1591.71	1420.98	3281.26	2823.71	3238.85	4016.51	2727.83	2080.79	5294.91	5848.49	3366.07	3862.95	4725.4	3488.38
9051	AT5G10150	308.765	1.86237	0.296667	6.27765	3.44e-10	4.99e-09	273.831	349.122	282.149	393.359	359.546	128.564	214.484	182.859	174.809	144.345	123.192	153.802	178.265	214.878	210.224	230.391	195.471	114.066	672.868	639.678	609.716	443.21	622.989	498.543
16896	AT3G17690	59.5572	1.86128	0.472459	3.93957	8.16e-05	0.000469269	23.7801	33.4266	61.4941	13.9772	13.2619	35.5603	43.8265	29.0253	56.1887	26.2445	54.7518	28.052	65.6764	47.9343	77.2968	67.1283	23.7248	14.4083	208.078	117.084	77.8361	70.2354	122.269	118.113
27307	AT4G14180	119.149	1.86067	0.281238	6.61599	3.69e-11	6.1e-10	73.502	58.6822	36.173	26.9561	27.2607	19.1478	76.3643	69.6606	99.891	85.6807	60.6181	64.8098	119.412	128.376	107.747	96.9631	93.3518	79.2455	262.252	328.406	281.302	205.862	300.432	157.485
3352	AT1G29910	13564.6	1.86053	0.386737	4.81085	1.5e-06	1.23e-05	24853	30274.1	37175	46038.9	32127.1	30488.8	3304.91	2121.75	2366.17	8146.61	3658.59	8085.27	2378.85	2697.54	6183.16	1889.54	3424.62	4318.88	7947.6	7593.33	31718.2	6531.89	11283.7	10943.8
14358	AT5G63420	1297.65	1.86011	0.213807	8.69994	3.32e-18	1.35e-16	2047.97	1954.34	965.819	918.503	900.339	1039.45	681.302	679.191	699.237	883.052	1038.33	1145.3	1176.21	1348.77	1223.87	1258.03	1015.52	688.595	2477.85	2527.3	1637.97	1620.26	1752.52	1463.85
30616	ATCG00170	8727.63	1.85982	0.396516	4.6904	2.73e-06	2.13e-05	3991.45	14755.2	4405.87	5392.21	3070.88	6983.49	3763.76	3430.79	4663.66	10771.1	7997.67	9224.28	4717.61	3924.55	4522.45	11088.6	5154.98	12260.8	12364	15229.5	27984.1	9200.84	10855.1	13710.2
13116	AT5G52780	42.1602	1.85896	0.657244	2.82842	0.00467789	0.0171636	31.7068	55.7109	36.173	137.775	137.04	19.1478	13.2807	14.5126	0	94.1716	84.0831	67.2281	4.2647	12.1213	5.85582	8.28745	10.3151	10.2059	42.4775	11.4228	114.706	19.3753	43.0852	38.8968
27650	AT4G16680	135.376	1.85764	0.41785	4.4457	8.76e-06	6.15e-05	59.0899	51.2541	112.136	126.793	47.8904	82.0621	50.4668	75.4657	112.377	143.573	203.364	144.129	49.4706	30.8542	31.6214	67.1283	38.6817	46.8269	341.667	271.292	203.466	314.848	455.306	189.266
14019	AT5G60470	39.6056	1.8571	0.561455	3.30766	0.000940781	0.00421075	12.9709	22.2844	3.6173	17.9707	19.1561	8.20621	7.30441	20.3177	15.608	49.4015	19.5542	29.9866	226.029	84.2982	122.387	23.6192	12.8939	4.20241	48.018	54.2584	22.5315	58.1259	27.9472	39.8455
8820	AT5G07790	622.974	1.85602	0.217894	8.51798	1.62e-17	6.09e-16	243.566	277.069	264.063	366.403	279.974	213.362	328.699	322.18	240.363	290.234	252.249	278.586	1127.59	1175.22	1109.68	1043.39	737.015	588.338	1108.11	1008.06	884.874	830.715	1197.07	784.577
12625	AT5G48480	1138.53	1.85093	0.338607	5.46631	4.59e-08	4.86e-07	2418.36	1273.18	3053	778.73	1535.44	845.24	316.082	420.866	346.497	464.683	584.671	468.178	862.323	760.336	601.393	2177.53	1103.72	896.315	1690.48	933.816	875.315	1426.51	1875.95	1616.11
22248	AT2G17900	195.405	1.85005	0.398766	4.63944	3.49e-06	2.68e-05	177.99	244.385	405.138	121.801	114.2	330.984	89.645	40.6354	53.0671	130.451	82.1277	146.548	174	243.528	185.629	216.717	240.858	267.754	265.33	217.034	263.55	205.862	256.182	216.304
30561	ATMG01110	21.7754	1.84777	0.540875	3.41627	0.000634846	0.00297783	2.16182	4.45688	7.2346	7.98698	7.36775	16.4124	9.29652	2.90253	9.36478	12.3504	7.82168	12.0914	11.0882	11.5703	17.5675	18.6468	23.209	76.8441	28.3183	19.99	137.92	12.1096	40.7563	25.1406
16713	AT3G16160	28.9419	1.84679	0.455315	4.05607	4.99e-05	0.000299908	28.1037	16.3419	7.2346	3.99349	5.15742	8.20621	23.9053	14.5126	9.36478	19.2975	7.82168	13.0587	26.4412	25.8955	22.8377	25.6911	27.8508	18.6107	59.7147	54.2584	96.271	55.7039	74.5258	49.8069
2302	AT1G20060	389.384	1.84388	0.270204	6.82405	8.85e-12	1.59e-10	426.6	476.143	188.1	189.691	157.67	169.595	148.08	214.787	193.539	190.659	291.358	221.514	365.912	486.505	432.745	641.034	516.787	368.011	650.09	636.823	523.687	656.338	662.581	536.966
18606	AT3G42850	21.2385	1.84378	0.530654	3.47453	0.000511747	0.00245935	8.6473	11.1422	7.2346	28.9528	30.9445	2.7354	8.63249	8.70758	9.36478	8.49088	15.6434	8.22214	16.2059	11.0194	22.8377	20.3042	23.209	31.8183	40.6306	31.4128	33.4559	46.0163	44.2497	39.8455
18120	AT3G27630	34.9436	1.84339	0.598558	3.07972	0.00207196	0.00840185	1.44122	0	0	6.98861	1.47355	0	8.63249	20.3177	15.608	15.438	15.6434	15.477	20.4706	41.8736	25.7656	27.3486	55.1859	80.4462	50.4805	28.5571	189.128	67.8135	118.775	31.7815
14532	AT5G64910	42.4782	1.84287	0.603876	3.05174	0.00227517	0.00912354	10.8091	11.1422	18.0865	15.974	6.63097	57.4435	7.30441	17.4152	15.608	23.9288	41.0638	12.0914	64.8235	66.1162	45.0898	34.8073	33.0084	30.0172	43.0931	71.3927	26.6281	135.627	160.696	70.6783
4493	AT1G49225	13.2124	1.8413	0.702332	2.62169	0.0087495	0.0295266	2.16182	4.45688	0	0	2.9471	5.47081	11.9527	0	3.12159	11.5785	9.77711	6.77118	11.0882	17.08	12.2972	10.7737	14.4412	23.4134	30.7808	19.99	43.6975	14.5315	48.9076	11.8588
28736	AT4G25850	383.048	1.84086	0.313077	5.87989	4.11e-09	5.05e-08	35.3098	51.9969	18.0865	33.9447	20.6297	19.1478	324.714	267.032	234.12	582.011	614.002	434.806	251.617	146.558	163.377	146.688	193.408	217.325	907.417	1096.59	1357.35	825.871	848.895	402.25
8680	AT5G06590	159.994	1.84082	0.304611	6.04319	1.51e-09	2e-08	37.4716	38.6263	47.0249	13.9772	17.6826	19.1478	104.918	84.1732	74.9183	119.644	105.593	88.0253	195.323	233.06	190.314	114.367	205.271	224.529	281.952	354.108	540.756	271.254	320.228	157.485
13594	AT5G56860	279.823	1.84009	0.430304	4.27626	1.9e-05	0.000125347	451.101	846.806	484.718	810.678	778.771	251.657	98.2775	121.906	93.6478	385.949	381.307	396.597	48.6176	33.6091	28.6935	26.1055	36.1029	8.40483	329.97	331.262	335.924	84.7669	227.071	123.806
23984	AT2G33010	21.4422	1.83988	0.677366	2.71623	0.00660298	0.0231813	0	4.45688	0	0	2.9471	8.20621	5.97634	5.80505	3.12159	4.63139	3.91084	0.483655	44.3529	96.9705	66.1707	48.4816	61.3749	62.4359	22.1622	19.99	25.9454	7.26573	12.8091	7.11527
18733	AT3G44300	9420.33	1.83797	0.223383	8.2279	1.91e-16	6.23e-15	8588.93	7630.17	10895.3	7329.05	7012.62	5396.95	9396.79	7593.01	8406.45	3322.25	2561.6	2551.28	5155.17	4446.87	3440.88	3368.02	2399.3	2977.11	31960.9	28051.6	34703.3	9450.29	12212.9	7237.18
21672	AT2G07827	33.1369	1.8371	0.535873	3.42824	0.000607512	0.00286404	2.88243	18.5703	7.2346	0.998372	7.36775	21.8832	23.2413	11.6101	9.36478	20.8413	27.3759	21.2808	28.147	25.8955	18.7386	47.6528	40.7447	63.0362	56.021	68.537	88.7605	62.9697	65.2101	56.9221
19880	AT3G54140	412.109	1.83586	0.580081	3.16484	0.0015517	0.00654252	56.2074	20.0559	130.223	634.965	335.969	51.9727	325.378	272.837	268.457	703.199	727.417	625.85	295.117	173.555	182.702	150.417	76.3318	106.861	1013.92	1165.13	1216.7	310.005	839.58	207.766
4574	AT1G49910	208.208	1.83555	0.256547	7.15485	8.38e-13	1.72e-11	180.873	141.134	217.038	91.8503	106.096	71.1205	113.55	116.101	103.013	121.188	121.236	138.325	241.382	285.953	228.377	229.977	241.374	187.908	399.535	359.819	423.319	242.191	412.221	223.419
20659	AT3G60840	1102.23	1.83537	0.27374	6.70479	2.02e-11	3.44e-10	1503.19	1166.22	622.176	1077.24	864.974	574.435	529.238	531.162	455.753	602.081	588.582	548.949	1255.53	1407.72	1188.73	1584.97	1121.25	576.931	1973.66	1510.67	1113.6	1811.59	2070.42	1774.55
3317	AT1G29560	76.0324	1.83454	0.521225	3.51967	0.000432088	0.00210516	70.6196	93.5944	18.0865	60.9007	22.1032	21.8832	25.2334	23.2202	40.5807	16.9818	52.7964	54.1694	47.7647	66.6672	55.6303	188.954	83.0367	71.441	153.904	91.3826	45.7458	193.753	143.229	183.1
30577	ATMG01270	31.4047	1.83381	0.710462	2.58116	0.00984699	0.0327059	60.5311	37.8834	10.8519	32.9463	34.6284	51.9727	21.2492	20.3177	3.12159	23.9288	17.5988	13.0587	45.2059	20.9368	10.5405	106.908	17.5357	3.60207	139.745	31.4128	2.04832	12.1096	25.6182	9.96137
23953	AT2G32765	253.536	1.83255	0.240268	7.62708	2.4e-14	6.04e-13	335.083	319.409	434.076	171.72	233.558	191.478	98.9416	121.906	109.256	60.98	60.6181	68.1954	295.117	282.096	236.575	184.81	199.597	238.937	369.985	345.541	679.359	399.615	397.083	250.932
30312	AT4G39010	54.4718	1.83177	0.377712	4.84965	1.24e-06	1.03e-05	93.679	112.165	47.0249	49.9186	51.5742	46.5019	31.8738	49.3429	24.9728	30.8759	23.4651	34.3395	17.9118	15.9781	31.0358	16.1605	21.6617	11.4066	92.958	145.641	134.506	72.6573	83.8415	67.8322
21686	AT2G07763	301.962	1.83047	0.431554	4.24157	2.22e-05	0.000144188	147.004	124.05	14.4692	75.8763	40.5226	109.416	182.61	269.935	206.025	168.274	207.275	218.612	400.882	330.581	224.278	406.085	244.468	259.949	816.306	856.712	628.151	484.382	558.943	272.278
1006	AT1G09180	46.0656	1.83019	0.479308	3.81839	0.000134323	0.000737828	22.3388	20.0559	43.4076	3.99349	9.57807	16.4124	18.593	8.70758	40.5807	27.7883	19.5542	11.6077	90.4117	89.8079	160.449	43.9235	23.209	31.2179	68.3333	88.5269	94.2227	62.9697	60.5522	49.3325
8033	AT5G01120	263.534	1.82982	0.321221	5.69646	1.22e-08	1.41e-07	151.328	164.904	278.532	61.8991	74.4143	131.299	139.448	121.906	121.742	64.0676	19.5542	32.8886	309.617	284.851	374.772	212.573	208.881	335.593	492.492	359.819	1007.09	423.834	524.009	429.288
1659	AT1G14480	93.3912	1.82965	0.376073	4.86515	1.14e-06	9.57e-06	97.2821	79.481	50.6422	77.873	52.311	90.2683	45.1545	23.2202	46.8239	76.4179	39.1084	50.7838	127.088	119.56	142.882	128.87	81.4894	81.0465	192.688	108.517	90.126	108.986	133.914	196.856
7583	AT1G77270	545.562	1.82819	0.288112	6.34543	2.22e-10	3.31e-09	1450.58	1085.99	535.36	835.638	716.145	645.555	219.796	200.274	268.457	154.38	160.345	152.351	483.617	567.498	540.492	386.609	258.909	189.709	852.628	682.514	721.691	576.415	789.508	619.028
22469	AT2G19910	298.408	1.82775	0.259098	7.05427	1.74e-12	3.39e-11	306.258	278.555	264.063	223.635	190.825	254.393	159.369	133.516	106.134	105.75	107.548	73.5156	230.294	218.184	280.494	175.694	137.191	156.09	463.559	434.068	718.96	617.587	960.684	565.427
30465	ATMG00100	18.7362	1.82752	0.713284	2.56212	0.0104034	0.0343387	6.48547	5.9425	0	12.9788	4.42065	2.7354	7.30441	11.6101	12.4864	45.542	11.7325	15.9606	31.5588	26.9975	8.19815	43.9235	14.9569	11.4066	52.3273	22.8457	32.0903	24.2191	34.934	9.01267
25191	AT2G42720	122.736	1.82659	0.327831	5.57173	2.52e-08	2.77e-07	67.7372	59.425	122.988	147.759	123.041	131.299	83.0047	58.0505	49.9455	68.6989	31.2867	59.006	107.471	82.0943	68.5131	75.0014	113.466	139.28	248.709	228.457	355.042	150.158	230.564	144.677
18332	AT3G29370	517.963	1.82579	0.450336	4.05429	5.03e-05	0.00030208	485.69	640.304	810.275	808.682	1172.95	1200.84	63.7476	139.321	131.107	23.1569	113.414	59.9733	372.735	218.734	204.368	453.323	647.273	527.703	214.234	656.813	313.393	1344.16	989.796	839.127
27878	AT4G18490	123.501	1.82521	0.266899	6.83859	8e-12	1.44e-10	76.3844	82.4522	39.7903	40.9333	39.0491	43.7665	51.7949	87.0758	71.7967	99.5749	91.9048	109.79	95.5293	134.987	133.513	157.876	146.475	99.6572	204.384	257.014	200.735	242.191	266.663	190.689
701	AT1G06660	574.916	1.82489	0.247	7.38823	1.49e-13	3.37e-12	642.062	395.919	441.311	391.362	344.811	235.245	301.473	269.935	330.889	258.586	193.587	191.044	680.647	782.926	724.365	755.815	607.044	525.302	1008.38	970.94	1261.76	835.559	996.782	652.233
7081	AT1G73110	179.631	1.82484	0.271012	6.73343	1.66e-11	2.87e-10	172.946	161.933	227.89	208.66	151.039	153.183	77.6924	69.6606	68.6751	201.465	220.963	258.756	96.3823	122.866	110.089	128.455	76.3318	134.477	304.114	191.332	393.96	230.081	299.268	250.932
6023	AT1G64253	44.7093	1.82315	0.40107	4.54572	5.47e-06	4.03e-05	35.3098	31.9409	21.7038	21.9642	33.1549	13.677	25.2334	23.2202	12.4864	16.9818	21.5096	33.8559	54.5882	78.7885	45.0898	78.3164	51.5756	59.4341	82.4925	71.3927	82.6155	65.3916	58.2233	54.076
11506	AT5G39020	15.4918	1.82241	0.672279	2.7108	0.0067121	0.0234759	3.60304	2.97125	3.6173	5.99023	1.47355	13.677	9.96056	8.70758	12.4864	56.3486	21.5096	59.9733	5.97058	0.550968	5.27024	2.48623	1.03151	2.40138	60.3303	19.99	34.1387	9.68764	13.9736	15.6536
28383	AT4G22970	760.571	1.82107	0.205172	8.87581	6.94e-19	3.05e-17	665.842	516.998	408.755	256.582	249.03	254.393	428.968	362.816	490.09	608.256	410.638	472.048	905.823	917.362	943.372	1262.59	820.567	1004.98	1544.58	1484.97	1517.8	842.825	1028.22	856.204
18989	AT3G46530	233.563	1.81998	0.398214	4.57036	4.87e-06	3.62e-05	5.76486	8.17094	0	20.9658	8.10452	13.677	100.27	177.054	202.904	382.862	303.09	356.938	179.118	207.715	217.836	405.67	122.75	157.891	722.733	459.769	355.042	377.818	287.623	531.748
13652	AT5G57345	322.868	1.81982	0.293015	6.21068	5.28e-10	7.48e-09	505.146	550.424	520.891	842.626	744.879	355.603	141.44	113.198	93.6478	297.953	187.72	253.919	100.647	115.703	98.9633	172.379	136.675	183.105	501.727	311.272	587.185	280.942	343.517	309.277
42	AT1G01340	64.8082	1.81868	0.525084	3.46359	0.000533012	0.00254799	11.5297	2.22844	10.8519	10.9821	5.15742	5.47081	55.1151	81.2707	24.9728	162.099	87.994	167.345	10.2353	8.26453	5.27024	5.80121	18.0514	4.80276	241.937	142.785	154.307	89.6107	178.163	71.1527
2314	AT1G20140	809.973	1.81806	0.243149	7.47716	7.59e-14	1.78e-12	739.344	706.415	918.794	495.193	504.691	393.898	424.32	571.798	599.346	386.721	569.028	404.82	1028.65	638.021	609.005	654.294	790.653	514.495	1691.1	2110.37	1356.67	1150.41	1327.49	853.832
24006	AT2G33205	19.9498	1.81717	0.602717	3.01496	0.0025701	0.0101764	5.76486	5.9425	0	3.99349	1.47355	0	6.64037	2.90253	3.12159	74.1022	39.1084	83.6724	17.0588	26.9975	33.9637	19.0611	17.5357	22.2128	20.3153	17.1342	27.3109	24.2191	16.3025	9.96137
29141	AT4G29170	248.954	1.81341	0.236049	7.68235	1.56e-14	4.02e-13	363.907	249.585	307.471	194.683	188.614	134.035	116.871	153.834	146.715	114.241	164.255	139.293	222.618	231.958	189.143	243.651	221.775	205.918	480.18	479.759	448.582	416.569	317.899	243.342
1174	AT1G10522	211.096	1.81305	0.19977	9.07568	1.13e-19	5.52e-18	120.342	111.422	104.902	142.767	142.934	93.0038	121.519	121.906	127.985	189.115	220.963	289.71	206.412	210.47	218.422	228.319	199.597	202.917	431.547	425.5	451.996	213.128	258.511	232.906
17049	AT3G18850	263.282	1.81089	0.253249	7.15062	8.64e-13	1.77e-11	232.036	281.526	296.619	314.487	183.457	240.716	138.784	116.101	90.5262	159.011	179.899	148.482	329.235	300.829	366.574	304.978	341.43	250.344	384.76	402.655	459.506	222.816	345.846	228.163
5670	AT1G61255	270.963	1.80943	0.44415	4.07393	4.62e-05	0.000279552	7.20608	11.1422	18.0865	2.99512	8.8413	13.677	316.746	275.74	193.539	74.1022	260.071	77.3849	138.176	88.7059	80.8103	26.9342	55.7016	76.2438	693.183	1128	1954.78	397.193	373.793	230.06
10167	AT5G20150	631.804	1.80866	0.452983	3.99278	6.53e-05	0.000383148	312.744	911.431	821.127	615.996	1547.23	1126.99	211.828	162.541	221.633	619.834	784.124	508.806	107.471	117.356	215.494	291.718	566.815	444.255	1000.38	277.004	1213.29	888.841	1293.72	902.69
22116	AT2G16760	281.757	1.80638	0.315684	5.72212	1.05e-08	1.23e-07	781.139	413.747	437.693	351.427	351.442	287.217	154.721	78.3682	137.35	189.887	105.593	138.809	194.47	210.47	257.656	186.882	210.944	162.693	494.339	334.118	529.149	196.175	320.228	237.65
26293	AT4G03270	199.057	1.80518	0.235116	7.67782	1.62e-14	4.15e-13	120.342	132.221	137.457	93.847	83.2556	106.681	93.6293	116.101	78.0399	152.064	160.345	176.534	248.206	261.159	248.287	165.749	262.52	136.278	326.892	334.118	251.26	351.177	449.484	291.726
6990	AT1G72330	575.573	1.80308	0.197045	9.15061	5.66e-20	2.87e-18	402.099	453.116	607.707	473.229	444.275	648.291	389.79	348.303	337.132	258.586	211.185	221.998	404.294	457.304	447.385	236.192	285.213	468.269	1291.56	1239.38	2227.89	658.76	776.699	525.107
5933	AT1G63440	858.908	1.80274	0.275653	6.53989	6.16e-11	9.91e-10	274.552	152.277	188.1	168.725	233.558	183.272	436.937	481.819	508.82	635.272	682.442	566.361	1256.38	1219.29	1136.61	1882.49	800.453	1278.13	1817.3	1582.06	1566.96	995.405	1504.49	1062.07
9386	AT5G13490	1916.1	1.8022	0.229408	7.85586	3.97e-15	1.1e-13	310.582	347.636	343.644	479.219	601.208	432.194	1860.63	1491.9	1239.27	1719.79	1576.07	1443.71	2505.94	1911.86	1925.39	1632.21	1359.02	1667.76	5275.21	5143.13	7246.95	1603.3	2565.32	1304.47
23507	AT2G28950	1410.15	1.80074	0.210053	8.57279	1.01e-17	3.9e-16	304.097	302.325	387.051	287.531	376.492	240.716	902.427	824.317	717.967	1364.72	915.137	1114.83	1406.5	1398.36	1492.06	1952.11	1472.48	1744	2808.44	2701.5	3602.99	2637.46	1915.55	2974.66
30463	ATMG00090	19199.9	1.80042	0.404038	4.45606	8.35e-06	5.9e-05	8005.23	18928.4	6286.87	9576.39	8876.66	25141.1	11289.3	9865.68	10001.6	11573.8	13478.7	8685.48	15772.6	8417.15	9814.35	34906.3	15532	40864.9	33892.1	41042.2	56162.2	20491.8	19686.5	22507
16934	AT3G18020	147.95	1.80035	0.288569	6.23887	4.41e-10	6.32e-09	130.43	100.28	130.223	147.759	126.725	101.21	67.7318	101.588	81.1614	103.434	123.192	142.195	139.029	169.147	151.666	172.793	128.423	130.875	276.411	314.128	232.143	186.487	197.959	95.8189
22269	AT2G18060	136.203	1.79992	0.270237	6.66054	2.73e-11	4.59e-10	67.0165	63.1391	43.4076	64.8942	40.5226	46.5019	70.388	46.4404	56.1887	54.8048	54.7518	48.8492	272.941	255.098	221.35	220.446	148.022	147.084	207.462	194.188	225.998	227.66	280.636	211.086
8048	AT5G01240	488.513	1.79843	0.206344	8.7157	2.89e-18	1.19e-16	198.888	170.847	170.013	136.777	131.146	144.976	165.345	226.397	259.092	311.075	307.001	360.807	880.235	855.103	939.273	677.084	405.9	620.156	768.288	668.235	934.034	864.622	789.508	739.513
10408	AT5G22930	357.607	1.79753	0.27024	6.6516	2.9e-11	4.86e-10	41.0747	29.7125	3.6173	22.9626	28.7342	13.677	102.926	124.809	62.4319	154.38	146.657	196.848	868.294	903.588	1040.58	856.922	567.847	758.836	317.042	374.098	386.45	557.039	455.306	568.747
25783	AT2G47520	487.921	1.79714	0.566538	3.17215	0.00151316	0.00639844	412.908	1157.3	2586.37	653.934	1161.89	1261.02	57.1072	188.664	134.229	43.9982	113.414	83.1887	71.647	38.5678	25.7656	732.61	555.985	494.084	432.778	579.709	318.855	256.723	52.4009	296.944
14482	AT5G64530	1042.28	1.79706	0.239307	7.50944	5.94e-14	1.41e-12	2767.13	2737.26	1808.65	1900.9	2491.04	2371.6	302.801	333.79	474.482	175.993	93.8602	102.535	520.294	515.706	591.438	412.715	418.794	395.027	1213.99	1350.75	1265.18	1009.94	747.587	1013.21
15331	AT3G04650	279.566	1.796	0.224075	8.01518	1.1e-15	3.29e-14	241.404	196.845	130.223	73.8796	61.8891	76.5913	174.642	148.029	165.444	221.535	250.294	245.213	303.647	269.975	348.421	206.772	220.743	257.548	604.535	514.027	768.12	310.005	527.503	392.288
30718	ATCG01110	4632.62	1.79474	0.353619	5.07536	3.87e-07	3.52e-06	7663.67	9429.26	2495.94	4041.41	3350.85	4119.52	2059.84	2133.36	2643.99	4923.17	3924.53	4938.12	2376.29	2325.09	2569.53	6016.69	2282.22	3825.4	6636.34	8789.87	9620.27	4800.23	5238.93	4978.32
3439	AT1G30660	200.747	1.7942	0.325598	5.51047	3.58e-08	3.85e-07	14.4122	14.1134	36.173	16.9723	22.84	54.7081	111.558	145.126	149.837	109.61	113.414	100.6	280.617	287.606	279.908	324.868	173.294	211.321	608.844	351.252	382.353	394.771	373.793	259.944
30547	ATMG00960	350.134	1.79214	0.470792	3.80666	0.000140857	0.000769728	335.083	216.901	213.421	302.507	613.733	588.112	134.136	211.884	115.499	337.32	205.319	152.351	268.676	209.368	124.729	633.161	137.191	754.633	646.396	485.47	867.122	372.974	333.037	144.203
7265	AT1G74630	43.641	1.79071	0.36173	4.95041	7.41e-07	6.42e-06	46.1189	37.1406	50.6422	59.9023	47.1536	35.5603	25.2334	20.3177	15.608	34.7354	44.9747	38.6924	45.2059	42.4246	42.7475	59.2552	34.0399	36.0207	74.4895	82.8155	64.8634	26.641	50.072	32.7302
21396	AT2G04530	459.079	1.79035	0.282773	6.33139	2.43e-10	3.6e-09	597.384	692.301	224.273	315.486	447.222	393.898	209.836	243.812	299.673	291.006	377.396	370.964	534.794	441.877	454.997	476.114	444.581	231.133	922.808	811.021	502.521	530.398	578.739	625.669
20133	AT3G56330	117.984	1.78979	0.287465	6.22611	4.78e-10	6.83e-09	56.928	82.4522	130.223	51.9154	53.0478	19.1478	61.7555	72.5631	65.5535	97.2592	131.013	133.973	134.765	146.558	166.305	130.527	135.644	94.8545	214.85	239.879	191.176	111.408	151.381	158.433
26635	AT4G08470	263.985	1.78888	0.336888	5.31002	1.1e-07	1.1e-06	141.239	187.189	336.409	210.657	201.876	87.5329	150.072	130.614	143.593	321.11	332.422	353.068	160.353	215.98	180.945	330.255	277.992	321.184	722.733	359.819	359.821	230.081	279.472	301.213
18183	AT3G05445	84.7789	1.78872	0.302677	5.90968	3.43e-09	4.26e-08	58.3692	81.7094	108.519	41.9316	31.6813	38.2957	41.8344	49.3429	49.9455	20.0694	37.153	19.3462	75.9117	79.3395	86.6661	52.2109	55.7016	39.6228	163.754	151.352	133.824	208.284	258.511	151.318
17072	AT3G19050	3891.29	1.78261	0.279829	6.37038	1.89e-10	2.84e-09	6469.62	5049.64	2839.58	2589.78	2273.69	1641.24	1318.78	1224.87	1598.26	1878.03	1603.45	1877.55	4541.06	5858.45	4708.66	9891.9	5163.75	4335.09	5248.12	4095.08	3519.69	4528.97	5526.55	5609.2
30615	ATCG00160	3810.64	1.78255	0.385544	4.62346	3.77e-06	2.88e-05	3779.59	9091.28	2340.39	5120.65	3073.82	5057.76	1472.17	1697.98	1985.33	4172.88	3032.86	3567.93	2115.29	1892.58	1863.32	4877.16	1666.41	3053.35	5355.86	6096.93	7625.21	3703.1	4218.86	4594.57
28252	AT4G21903	44.5088	1.77896	0.455245	3.90769	9.32e-05	0.000529451	68.4578	57.9394	148.309	59.9023	33.8916	90.2683	27.2255	17.4152	18.7296	51.7172	60.6181	82.2214	11.9412	12.6723	18.7386	7.04433	7.73633	9.00517	64.6396	99.9498	89.4433	9.68764	11.6447	9.01267
16310	AT3G13080	3820.86	1.77662	0.290808	6.10923	1e-09	1.36e-08	2354.23	1735.21	2079.95	1576.43	1185.47	1323.94	2209.92	2263.97	3056.04	3781.53	3490.43	3245.81	5157.73	3446.86	4459.79	5403.41	4513.38	5454.13	14207.2	5788.52	4841.54	2969.26	3371.13	3784.85
30521	ATMG00665	437.637	1.77328	0.470786	3.76665	0.000165455	0.000890528	41.0747	164.162	115.754	117.808	44.2065	136.77	186.595	104.491	93.6478	74.8741	134.924	104.47	168.882	82.6453	197.341	188.954	371.344	2167.24	300.42	482.615	3792.8	312.426	560.108	559.734
12978	AT5G51585	125.935	1.77193	0.313177	5.65791	1.53e-08	1.74e-07	27.3831	9.65656	25.3211	20.9658	25.7871	27.354	136.792	69.6606	84.283	120.416	76.2614	105.437	49.4706	47.3833	43.3331	33.1498	19.5987	37.2214	331.817	351.252	547.584	280.942	313.241	238.124
14889	AT3G01015	108.729	1.77018	0.327259	5.40912	6.33e-08	6.56e-07	175.828	109.936	97.6671	92.8486	85.4659	101.21	47.1467	55.148	53.0671	54.0329	19.5542	38.2088	122.823	127.274	129.999	101.521	95.9305	60.0345	157.598	154.208	199.37	164.69	221.248	144.677
16910	AT3G17790	384.522	1.76958	0.451052	3.92323	8.74e-05	0.000499646	201.05	278.555	564.299	119.805	358.809	287.217	251.67	127.711	171.688	351.214	322.645	291.161	67.3823	106.888	81.3959	104.422	278.508	281.562	672.252	379.809	1936.34	513.445	902.461	578.234
30474	ATMG00180	553.579	1.76924	0.350698	5.04491	4.54e-07	4.08e-06	164.299	274.841	376.199	201.671	207.771	467.754	292.176	165.444	174.809	323.425	242.472	260.69	306.206	355.375	214.909	419.759	476.558	1994.95	809.535	585.42	3400.89	428.678	692.857	449.211
15328	AT3G04620	190.756	1.76828	0.312436	5.65966	1.52e-08	1.72e-07	73.502	126.278	94.0498	77.873	58.942	84.7975	110.23	217.689	143.593	82.5931	132.969	134.456	136.47	138.844	131.756	150.417	201.66	107.462	430.315	622.544	397.374	331.802	384.274	208.24
25722	AT2G47010	401.443	1.7682	0.208948	8.46241	2.62e-17	9.55e-16	37.4716	37.8834	61.4941	21.9642	27.2607	24.6186	337.995	339.595	274.7	348.898	365.664	372.415	319.853	366.394	243.016	379.565	312.548	180.704	1008.99	1019.49	881.46	864.622	797.659	1010.37
22579	AT2G20825	63.3166	1.76786	0.4698	3.76302	0.000167876	0.000901507	10.8091	4.45688	10.8519	0.998372	0.736775	5.47081	14.6088	26.1227	24.9728	36.2792	19.5542	31.4376	18.7647	9.91743	8.78373	2.48623	5.67331	3.60207	104.655	51.4027	30.7248	380.24	357.491	359.558
13565	AT5G56580	833.675	1.76783	0.172434	10.2522	1.16e-24	9.98e-23	943.996	762.869	828.362	602.019	425.119	511.521	434.944	348.303	449.51	277.883	283.536	281.004	940.794	1003.31	1089.18	660.509	875.237	924.531	1354.35	1367.88	2021.69	1118.92	1364.75	1137.97
14838	AT5G67270	1181.72	1.76773	0.181567	9.73599	2.12e-22	1.43e-20	1378.52	1351.18	1096.04	792.708	590.157	530.668	585.681	664.678	586.86	598.221	647.244	589.092	1174.5	1403.32	1434.09	1081.51	1365.21	866.898	1889.94	2078.95	1965.02	1923	2129.81	1637.93
23954	AT2G32770	37.2159	1.76628	0.470239	3.75614	0.000172554	0.000924044	28.1037	43.0831	54.2595	70.8844	36.102	35.5603	17.265	2.90253	18.7296	23.1569	33.2422	47.8819	39.2353	35.262	28.1079	27.7629	39.7132	16.8097	44.9399	48.547	43.0147	46.0163	54.7299	57.8708
4966	AT1G53330	61.7145	1.76614	0.40083	4.40621	1.05e-05	7.3e-05	30.2655	38.6263	36.173	55.9089	38.3123	8.20621	49.8028	43.5379	15.608	50.1734	43.0193	50.7838	58	69.422	74.9545	56.769	61.3749	65.4376	102.192	194.188	116.754	65.3916	93.1572	63.0887
7315	AT1G75060	226.165	1.76596	0.259633	6.80176	1.03e-11	1.84e-10	159.254	196.845	227.89	169.723	91.3601	166.86	84.3327	92.8808	137.35	77.9617	82.1277	104.47	223.47	303.033	299.232	254.425	312.548	334.392	365.06	345.541	378.939	336.646	330.708	352.917
10719	AT5G25580	724.606	1.76584	0.197815	8.92672	4.39e-19	1.97e-17	835.905	606.878	571.533	307.499	255.661	377.486	426.312	357.011	455.753	286.374	316.778	237.958	1143.79	1120.12	965.624	884.27	677.703	467.068	1362.36	1405.01	994.118	1116.5	1248.31	970.522
7868	AT1G79720	471.608	1.76423	0.255996	6.89164	5.52e-12	1.01e-10	500.823	373.635	546.212	522.149	380.176	369.28	365.221	298.96	330.889	423	342.199	440.126	168.029	175.759	114.774	141.715	207.334	119.469	987.447	1065.18	1375.1	634.541	838.415	598.157
30528	ATMG00720	44.5188	1.76407	0.412218	4.27945	1.87e-05	0.000123652	5.76486	16.3419	10.8519	12.9788	11.0516	27.354	35.194	23.2202	24.9728	24.7007	35.1976	26.601	48.6176	38.0168	25.7656	40.6085	37.6502	49.8286	102.808	108.517	114.706	101.72	96.6506	49.3325
4836	AT1G52290	139.396	1.76359	0.370645	4.75818	1.95e-06	1.57e-05	131.871	127.021	75.9633	38.9365	25.7871	101.21	81.0126	75.4657	84.283	209.956	121.236	225.867	84.4411	117.907	161.035	82.0457	73.7531	55.8321	270.871	308.416	190.494	244.613	259.676	197.804
18014	AT3G26830	271.56	1.76353	0.448882	3.92872	8.54e-05	0.000489286	0	1.48563	0	0.998372	0.736775	2.7354	82.3406	69.6606	53.0671	177.537	242.472	71.0974	672.97	1215.44	885.985	804.711	494.094	621.957	309.655	225.601	177.521	113.83	94.3217	199.227
18130	AT3G27730	153.749	1.76337	0.325865	5.41135	6.26e-08	6.49e-07	150.607	115.136	112.136	70.8844	41.9962	19.1478	87.6529	78.3682	62.4319	77.1898	70.3952	142.195	139.029	165.291	152.251	188.954	199.082	148.885	267.793	265.581	230.777	280.942	388.931	234.329
8744	AT5G07152	37.064	1.76129	0.625612	2.81531	0.00487295	0.0177863	15.8534	21.5416	39.7903	7.98698	9.57807	43.7665	25.2334	0	3.12159	37.0511	70.3952	56.104	28.147	46.2814	31.6214	46.8241	59.3119	84.0483	63.4084	37.1242	41.6492	41.1725	47.7431	31.7815
6688	AT1G69710	91.1593	1.76103	0.374333	4.70444	2.55e-06	2e-05	31.7068	77.2525	25.3211	61.8991	41.2594	54.7081	51.1309	63.8556	56.1887	51.7172	60.6181	58.0387	48.6176	59.5046	53.8735	127.627	67.0482	81.0465	243.784	157.064	148.162	193.753	239.88	133.767
22759	AT2G22420	1245.97	1.7598	0.208883	8.42482	3.61e-17	1.3e-15	355.26	311.981	347.261	225.632	212.928	114.887	590.993	655.971	736.696	324.969	398.906	355.487	1867.94	1668.33	1491.48	1747.82	1487.96	1297.35	2286.4	2130.36	2016.23	2937.78	3955.69	2385.04
14506	AT5G64710	372.955	1.75957	0.197361	8.91548	4.86e-19	2.17e-17	198.888	217.644	119.371	269.561	209.244	196.949	249.014	223.494	156.08	190.659	181.854	189.109	472.529	476.588	497.159	556.502	451.286	515.696	653.784	793.887	829.569	423.834	466.951	411.262
18180	AT3G05385	16.8724	1.75944	0.587511	2.99473	0.00274684	0.0108021	8.6473	17.8275	3.6173	9.98372	0.736775	8.20621	10.6246	5.80505	3.12159	13.1223	17.5988	15.477	14.5	15.9781	8.78373	12.0168	17.5357	13.2076	32.6276	25.7014	23.2143	41.1725	48.9076	36.525
15220	AT3G03710	1114.2	1.75895	0.192564	9.13436	6.58e-20	3.31e-18	1459.95	1328.89	1049.02	929.485	1001.28	883.536	537.206	476.014	577.495	1181.78	1053.97	1298.61	1066.18	1030.31	1042.92	1327.65	886.068	812.867	2003.83	1444.99	1661.87	1063.22	1392.7	1230.94
20539	AT3G59820	1476.49	1.7584	0.236709	7.42853	1.1e-13	2.53e-12	760.962	707.158	542.595	820.662	804.558	454.077	902.427	1161.01	1286.1	1033.57	1253.43	1009.87	1541.26	1509.1	1363.82	2586.1	1539.53	1444.43	3954.71	3940.88	2349.42	1634.79	1603.47	1231.89
28772	AT4G26150	388.386	1.7583	0.286488	6.13744	8.39e-10	1.16e-08	493.616	791.838	412.372	446.272	320.497	254.393	233.077	211.884	237.241	727.9	1069.62	936.841	202.147	139.395	172.161	45.581	63.4379	26.4152	595.916	959.518	456.092	181.643	194.466	148.946
14086	AT5G61030	650.327	1.75604	0.463984	3.7847	0.000153894	0.000834737	448.218	217.644	245.976	256.582	177.563	172.33	221.788	679.191	783.52	321.882	486.9	319.696	648.235	354.273	376.529	1307.76	249.626	585.936	1835.15	2404.51	1265.18	842.825	640.456	766.077
24194	AT2G34710	5257.35	1.75496	0.198585	8.8373	9.81e-19	4.23e-17	2699.4	2460.2	3881.36	2617.73	2139.59	1706.89	1394.48	1250.99	1261.12	2139.7	2045.37	2070.05	7397.55	9459.03	11095	13022.1	13781.5	15166.5	5027.12	4040.83	4522.69	5318.52	5418.26	6260.49
16784	AT3G16730	673.887	1.75493	0.289704	6.05765	1.38e-09	1.84e-08	823.655	700.472	318.322	405.339	478.904	311.836	278.896	322.18	346.497	493.243	389.129	380.153	922.882	919.566	764.77	1356.65	786.012	626.76	1191.83	968.085	682.773	755.636	1091.1	858.576
21626	AT2G07689	115.092	1.75473	0.487032	3.60291	0.000314674	0.00158228	123.945	81.7094	83.1979	116.81	169.458	180.537	104.254	46.4404	37.4591	108.066	58.6626	36.7578	134.765	77.6866	45.0898	236.607	111.919	152.488	353.979	145.641	155.672	50.8601	86.1704	64.0374
25309	AT2G43620	29.8897	1.75455	0.562633	3.11847	0.00181795	0.00749847	2.88243	4.45688	0	3.99349	3.68387	16.4124	24.5694	23.2202	21.8512	71.0146	131.013	85.1234	9.38235	4.40775	2.92791	6.21558	5.15756	12.0069	83.1081	119.94	53.2563	14.5315	3.4934	14.7049
14487	AT5G64572	386.633	1.75335	0.466474	3.75873	0.000170778	0.000915335	568.56	537.054	256.828	93.847	309.445	254.393	270.927	284.448	387.078	257.814	232.695	127.685	387.235	532.236	162.792	137.157	203.208	189.709	701.186	1650.6	945.641	387.506	163.025	238.124
1628	AT1G14260	217.365	1.75224	0.333558	5.25318	1.49e-07	1.47e-06	223.388	122.564	253.211	110.819	107.569	98.4746	133.472	78.3682	127.985	128.907	41.0638	73.9993	283.176	264.465	315.043	217.96	205.787	208.92	432.162	328.406	461.555	283.364	434.346	281.765
20787	AT3G61830	980.196	1.75179	0.201931	8.67519	4.13e-18	1.67e-16	2646.79	2293.06	1776.09	2045.67	1662.9	2013.26	237.725	217.689	259.092	469.314	363.708	469.146	490.441	521.216	618.96	517.551	450.255	433.449	791.682	719.638	970.22	1058.37	1403.18	1095.28
29896	AT4G35520	167.887	1.75162	0.237453	7.3767	1.62e-13	3.65e-12	82.1493	64.6247	72.346	56.9072	41.9962	41.0311	94.2933	113.198	115.499	110.381	125.147	103.986	197.882	169.147	180.945	215.474	159.884	167.496	357.057	322.695	399.422	259.144	355.162	223.419
4221	AT1G45231	371.454	1.74821	0.237359	7.36525	1.77e-13	3.96e-12	369.672	285.24	195.334	190.689	223.243	153.183	211.828	208.982	271.579	277.111	328.511	329.369	345.441	333.336	334.953	504.291	367.734	327.788	855.706	731.061	542.805	486.804	645.114	395.135
6656	AT1G69490	99.8079	1.74579	0.570704	3.05902	0.00222066	0.00893526	74.9432	130.735	36.173	303.505	369.124	79.3267	27.2255	8.70758	9.36478	27.0164	21.5096	31.4376	52.8823	62.2594	53.8735	210.501	157.305	180.704	82.4925	25.7014	90.126	70.2354	183.986	106.255
30480	ATMG00250	32.7425	1.7449	0.521694	3.34468	0.00082379	0.00374908	8.6473	4.45688	3.6173	9.98372	0.736775	24.6186	29.8817	29.0253	15.608	16.2099	17.5988	26.601	55.4411	42.4246	37.4772	20.7186	33.0084	25.8148	118.814	65.6813	78.5189	33.9067	52.4009	34.6276
21688	AT2G07662	187.678	1.74474	0.555947	3.13832	0.00169917	0.00708268	51.8838	68.3388	83.1979	16.9723	24.3136	131.299	109.566	95.7833	162.323	158.239	220.963	78.3522	275.5	263.914	73.7833	188.125	124.297	380.619	277.027	648.246	658.876	145.315	152.545	114.793
15126	AT3G02885	51.8363	1.74082	0.4795	3.6305	0.000282873	0.00144076	0	0	0	0	0	0	20.5852	20.3177	12.4864	214.588	174.032	254.886	14.5	10.4684	11.1261	5.80121	19.5987	25.8148	64.6396	57.1141	130.41	62.9697	100.144	44.589
27912	AT4G18750	172.409	1.7404	0.262752	6.62375	3.5e-11	5.81e-10	178.711	169.361	188.1	106.826	77.3614	87.5329	96.9495	127.711	137.35	113.469	156.434	143.162	153.529	162.536	207.296	210.501	131.002	85.8493	353.979	394.088	292.227	155.002	235.222	173.613
15813	AT3G08940	1613.42	1.73784	0.411431	4.22389	2.4e-05	0.000155034	2138.76	3222.32	3208.55	4870.06	4461.17	3244.19	349.284	327.985	246.606	1514.46	700.041	1461.12	156.941	302.482	319.728	177.351	420.857	775.645	1166.59	508.316	4848.37	835.559	1909.72	1555.87
7944	AT1G80370	556.844	1.73593	0.324582	5.34821	8.88e-08	9.02e-07	407.144	434.545	242.359	414.325	290.289	169.595	257.647	217.689	131.107	510.225	260.071	313.892	939.088	1182.93	793.463	832.888	875.753	799.059	768.288	613.977	698.477	772.589	817.455	621.4
8342	AT5G03680	69.4428	1.73138	0.50738	3.41239	0.000643965	0.00301691	79.2669	95.8228	47.0249	66.891	92.0969	19.1478	23.9053	37.7328	49.9455	183.712	109.504	70.13	14.5	24.2426	13.4684	7.87307	6.70482	6.00345	123.123	117.084	126.996	157.424	140.9	53.1273
3674	AT1G32583	286.811	1.73131	0.342814	5.0503	4.41e-07	3.97e-06	497.94	319.409	513.657	253.587	372.071	131.299	132.807	188.664	140.472	76.4179	50.841	65.7771	180.823	225.346	161.035	388.267	244.468	189.709	584.219	379.809	469.748	559.461	343.517	414.109
21474	AT2G05520	455.311	1.73126	0.41297	4.19222	2.76e-05	0.000175802	0.720608	1.48563	0	1.99674	1.47355	13.677	94.9573	223.494	227.876	203.781	434.104	212.325	182.529	96.9705	113.017	347.244	194.956	1165.87	666.712	568.286	1947.95	1605.73	1684.98	937.318
6983	AT1G72270	42.7746	1.73125	0.463964	3.73142	0.000190401	0.00100857	49.722	55.7109	122.988	46.9235	41.9962	30.0894	13.9448	20.3177	21.8512	11.5785	11.7325	7.73849	44.3529	50.6891	56.8014	30.2492	34.5556	21.6124	51.7117	57.1141	72.3739	41.1725	91.9928	39.3711
9544	AT5G14930	630.634	1.72857	0.190939	9.05298	1.39e-19	6.74e-18	128.989	117.364	126.606	155.746	125.252	186.008	541.19	446.989	568.13	477.033	604.225	514.126	709.647	650.143	825.085	909.133	809.221	519.899	2115.26	1559.22	802.941	670.869	868.691	703.463
14413	AT5G63920	531.087	1.72758	0.237296	7.28029	3.33e-13	7.2e-12	665.121	668.531	600.472	389.365	493.639	623.672	213.156	226.397	312.159	300.268	328.511	303.736	418.794	488.709	403.466	598.768	364.639	569.727	896.952	751.051	976.365	695.088	900.132	557.363
8096	AT5G01630	443.028	1.72126	0.213378	8.06672	7.22e-16	2.2e-14	381.202	268.155	235.125	132.784	128.199	164.124	229.757	194.469	243.484	285.602	222.918	275.684	431.588	569.15	548.105	632.332	526.587	615.353	757.823	662.524	949.055	649.072	874.514	655.079
18088	AT3G27400	1493.61	1.7212	0.281104	6.12301	9.18e-10	1.26e-08	10.0885	5.9425	0	18.9691	16.9458	32.8249	565.76	307.668	443.266	563.486	439.97	463.342	5220.85	4953.21	4418.22	3297.16	1635.98	2147.43	1346.97	1444.99	1797.06	1932.68	2080.9	2702.85
13985	AT5G60150	631.6	1.71897	0.191813	8.96172	3.2e-19	1.47e-17	659.356	621.734	466.632	382.377	361.02	295.424	332.019	261.227	337.132	477.805	307.001	367.578	765.088	907.996	874.274	908.718	737.015	632.163	960.36	1028.05	981.828	813.762	881.5	798.333
490	AT1G05010	994.536	1.71824	0.256572	6.69692	2.13e-11	3.62e-10	73.502	60.1678	83.1979	63.8958	86.9394	54.7081	459.514	298.96	483.847	2001.53	1638.64	1734.39	664.441	613.228	586.753	1555.55	1519.42	3209.44	1828.38	1108.01	2036.71	1162.52	1626.76	918.344
2409	AT1G20930	407.936	1.71802	0.306558	5.60423	2.09e-08	2.32e-07	508.029	294.154	394.286	337.45	296.92	153.183	142.104	211.884	212.268	135.082	181.854	148.482	375.294	512.952	448.556	733.025	401.774	734.222	720.886	482.615	893.75	477.116	549.628	444.941
28786	AT4G26270	2222.51	1.7169	0.31441	5.46072	4.74e-08	5e-07	2313.87	5340.82	6652.22	4776.21	4920.18	8088.59	882.506	568.895	786.642	849.86	1028.55	970.213	918.617	901.384	764.77	1143.25	1195.01	635.765	3276.92	1999	1179.83	1339.32	1659.36	1148.4
22471	AT2G19930	386.007	1.71687	0.28576	6.00806	1.88e-09	2.45e-08	278.875	231.015	238.742	187.694	279.974	413.046	118.199	95.7833	140.472	310.303	461.479	367.094	270.382	348.763	324.998	575.149	450.255	579.333	435.24	359.819	420.588	709.62	1057.33	610.016
28576	AT4G24510	718.724	1.71587	0.421118	4.07454	4.61e-05	0.00027887	118.9	135.192	25.3211	130.787	139.25	41.0311	841.999	972.346	714.845	793.511	434.104	680.02	719.029	591.189	422.205	246.552	175.357	81.0465	2986.35	2427.35	1964.34	801.652	1252.96	554.042
14696	AT5G66130	491.005	1.71438	0.260044	6.59266	4.32e-11	7.09e-10	760.962	526.654	835.596	307.499	289.553	527.933	189.915	252.52	234.12	259.358	254.205	262.141	506.647	555.376	469.637	677.913	514.208	427.445	836.622	671.091	505.935	726.573	738.271	453.954
1040	AT1G09450	256.567	1.7135	0.222708	7.69395	1.43e-14	3.7e-13	285.361	271.869	188.1	117.808	135.567	117.622	122.183	119.004	109.256	139.714	93.8602	117.045	251.617	326.173	349.007	329.012	366.702	437.051	366.907	365.531	633.613	268.832	364.478	281.29
11433	AT5G38410	479.706	1.71244	0.57995	2.95274	0.00314971	0.0121562	196.726	263.698	202.569	267.564	284.395	103.945	80.3485	95.7833	31.2159	2327.27	1820.5	2544.51	8.52941	26.9975	14.6395	22.3761	73.2373	91.2524	243.168	42.8356	1318.43	203.44	563.601	685.912
13302	AT5G54270	8175.9	1.71032	0.248147	6.89238	5.49e-12	1.01e-10	12808.1	12298.7	10569.8	16789.6	14200.6	9951.4	2958.95	2850.28	2968.64	7379.35	4683.23	6559.82	2739.65	2953.19	4050.47	2881.54	4099.23	5673.86	7738.29	9612.31	24132.6	7396.51	10682.8	10242.7
15031	AT3G02110	3058.16	1.70978	0.433026	3.94846	7.87e-05	0.000454135	5734.6	3396.14	3892.22	2558.83	3820.18	1624.83	1794.89	1634.12	1588.89	4656.09	1087.21	1327.15	4146.14	3642.45	1789.54	1769.78	1018.62	967.756	5648.27	5134.56	5492.23	3492.39	4280.58	2898.29
8509	AT5G05180	3374.51	1.70908	0.243909	7.00704	2.43e-12	4.7e-11	1951.41	1536.88	1146.68	1727.18	992.436	798.738	1997.42	1915.67	1829.25	1001.92	1556.52	1199.95	7394.14	7134.49	6595.99	5126.2	4809.94	2822.22	5938.84	6493.88	4248.21	4078.5	4670.67	4021.07
321	AT1G03660	16.7815	1.70908	0.630021	2.71273	0.00667318	0.0233691	11.5297	19.3131	43.4076	1.99674	9.57807	8.20621	6.64037	2.90253	9.36478	9.26278	9.77711	12.0914	15.3529	35.262	31.0358	6.21558	9.2836	27.0155	25.2402	17.1342	58.0357	14.5315	5.82233	13.7562
181	AT1G02470	38.2694	1.70864	0.404996	4.2189	2.45e-05	0.00015807	7.92669	9.65656	25.3211	1.99674	4.42065	0	40.5063	31.9278	31.2159	33.9635	29.3313	41.5944	38.3823	35.262	39.8196	22.7905	36.1029	15.609	136.667	122.795	49.8424	67.8135	29.1116	66.4092
19116	AT3G47540	15.1592	1.70856	0.662102	2.58051	0.00986553	0.0327568	0	2.22844	0	0	0	0	11.9527	14.5126	3.12159	50.9453	31.2867	51.7511	3.41176	6.06065	5.85582	7.04433	17.5357	15.609	65.2553	19.99	17.0693	14.5315	10.4802	15.1792
19003	AT3G07485	30.1087	1.70778	0.517538	3.29983	0.000967446	0.00431469	8.6473	8.91375	10.8519	17.9707	4.42065	2.7354	31.8738	8.70758	12.4864	15.438	13.6879	12.575	24.7353	34.711	35.1349	28.1773	22.6932	14.4083	84.3393	37.1242	72.3739	50.8601	94.3217	75.4218
24483	AT2G37070	66.2026	1.70754	0.376677	4.53317	5.81e-06	4.26e-05	77.8257	89.8803	18.0865	39.9349	34.6284	46.5019	40.5063	26.1227	31.2159	28.5602	23.4651	35.3068	60.5588	57.8517	63.2428	66.2996	52.0913	66.0379	118.198	85.6712	187.763	111.408	140.9	86.8063
29625	AT4G33270	993.156	1.70752	0.205559	8.30673	9.84e-17	3.37e-15	902.201	929.259	817.51	492.198	384.596	456.813	412.367	383.133	374.591	628.325	543.607	664.543	1210.32	1681	1504.95	1344.22	1564.29	1397	1697.87	919.538	1116.33	1329.63	1556.89	1524.56
9750	AT5G16720	701.279	1.70697	0.283853	6.01357	1.81e-09	2.37e-08	384.805	306.782	253.211	367.401	308.709	259.863	317.41	461.502	502.577	461.595	391.084	469.629	869.146	1029.21	1036.48	1306.52	584.351	343.998	1328.5	1422.14	661.607	1278.77	1583.67	901.742
26142	AT4G02110	832.841	1.70508	0.277571	6.14287	8.1e-10	1.12e-08	920.937	717.557	318.322	344.438	391.964	325.513	452.874	513.747	468.239	506.365	463.435	437.225	948.47	1149.87	1171.75	1468.95	881.942	851.289	1574.74	1487.82	1401.05	1007.51	1276.25	907.908
16854	AT3G17360	1690.14	1.70482	0.303983	5.60827	2.04e-08	2.27e-07	2846.4	2353.23	954.967	955.442	1044.75	817.886	760.323	661.776	920.87	1045.92	922.959	1093.54	1867.09	2208.83	1893.77	3387.08	1765.95	1479.85	2804.13	2227.45	1882.41	1891.51	2454.69	2322.42
9410	AT5G13730	37.7653	1.70426	0.65668	2.59527	0.00945176	0.031526	7.20608	2.97125	21.7038	2.99512	2.21032	0	2.65615	5.80505	12.4864	122.732	203.364	219.096	0	4.95872	3.51349	11.6024	10.8309	6.60379	18.4685	14.2785	28.6765	62.9697	96.6506	44.589
17863	AT3G25640	335.418	1.70348	0.317724	5.36152	8.25e-08	8.41e-07	12.9709	13.3706	10.8519	8.98535	5.8942	16.4124	181.282	246.715	159.201	202.237	348.065	193.462	775.323	683.752	564.501	485.644	220.228	306.176	541.126	782.464	553.046	687.823	500.72	549.773
1537	AT1G13480	73.3308	1.70217	0.468022	3.63694	0.000275897	0.00140709	0	0	0	0	0	0	47.8107	110.296	74.9183	55.5767	105.593	49.3329	29	35.262	34.5493	152.903	72.2058	103.86	325.045	308.416	88.0777	70.2354	33.7695	63.0887
26932	AT4G11140	132.063	1.69818	0.380398	4.46422	8.04e-06	5.71e-05	108.091	91.366	79.5806	41.9316	68.5201	43.7665	35.194	69.6606	49.9455	58.6643	115.37	96.7311	322.412	267.771	230.134	435.505	172.262	180.103	144.054	188.477	113.34	101.72	88.4994	66.4092
28755	AT4G26020	24.5321	1.697	0.526048	3.22594	0.0012556	0.00542202	19.4564	38.6263	47.0249	5.99023	13.9987	16.4124	8.63249	23.2202	12.4864	24.7007	17.5988	18.8626	19.6176	23.1407	29.2791	29.4204	34.5556	13.2076	57.8679	19.99	37.5525	21.7972	34.934	20.3971
6431	AT1G67650	322.63	1.69533	0.22832	7.42524	1.13e-13	2.58e-12	470.557	361.75	264.063	405.339	347.021	284.482	191.907	208.982	209.147	164.414	131.013	176.534	210.676	173.555	187.386	94.8913	113.982	101.458	626.697	676.803	695.746	511.023	691.693	443.993
7983	AT1G80710	158.239	1.69483	0.274309	6.17854	6.47e-10	9.06e-09	66.2959	46.7972	101.284	17.9707	35.3652	32.8249	88.317	89.9783	71.7967	100.347	93.8602	97.6984	223.47	204.96	226.62	219.617	219.712	271.356	279.489	254.158	389.181	167.112	307.419	192.112
8065	AT5G01370	1538.27	1.69315	0.243635	6.94953	3.67e-12	6.94e-11	1885.83	2091.76	918.794	2175.45	1739.53	2448.19	638.14	684.996	692.994	483.98	594.448	527.668	2239.82	2148.23	2656.2	1298.23	1450.82	515.696	1849.31	2264.58	1245.38	2174.88	2160.08	2033.54
28256	AT4G21930	22.692	1.69161	0.675365	2.50473	0.0122545	0.0395855	34.5892	20.7988	47.0249	14.9756	13.9987	16.4124	5.3123	8.70758	6.24319	22.3851	78.2168	39.1761	17.0588	9.91743	2.92791	7.4587	2.57878	5.4031	36.9369	19.99	7.5105	53.282	41.9208	31.7815
13406	AT5G55220	635.165	1.69061	0.205147	8.24098	1.71e-16	5.65e-15	905.804	773.268	690.904	281.541	405.226	309.101	303.465	307.668	309.038	996.521	1228	1278.3	426.47	400.003	409.907	603.74	346.072	378.818	983.138	979.508	872.584	649.072	680.048	725.757
3523	AT1G31320	359.549	1.69021	0.404312	4.18047	2.91e-05	0.000184187	229.874	220.615	289.384	334.455	511.322	112.152	88.981	55.148	93.6478	312.619	160.345	275.684	389.794	525.073	415.178	899.602	473.464	754.633	289.339	194.188	420.588	481.96	546.134	554.991
19280	AT3G48835	28.0394	1.69017	0.492172	3.4341	0.000594527	0.0028067	30.9861	57.9394	79.5806	40.9333	43.4697	51.9727	13.2807	14.5126	3.12159	11.5785	19.5542	12.575	25.5882	23.1407	16.9819	15.7461	14.9569	20.4117	32.012	62.8256	27.3109	14.5315	20.9604	18.974
30522	ATMG00670	4857.75	1.68942	0.300241	5.6269	1.83e-08	2.06e-07	1311.51	2964.57	2908.31	1946.83	1382.19	3145.72	3586.47	3056.36	2828.16	2264.75	2886.2	2223.85	4221.2	2797.27	3199.03	4337.65	5357.67	6936.98	8558.9	11905.4	15271.6	7067.13	8742.81	7685.44
18182	AT3G28155	109.072	1.68816	0.321836	5.2454	1.56e-07	1.52e-06	82.8699	77.9953	61.4941	48.9202	57.4684	98.4746	71.716	31.9278	68.6751	87.9964	131.013	80.7705	80.1764	117.356	93.6931	97.3775	81.4894	43.8252	213.003	171.342	114.706	179.221	300.432	225.791
12092	AT5G44010	148.846	1.68792	0.399473	4.22536	2.39e-05	0.000154188	61.2517	46.0544	209.803	26.9561	16.9458	19.1478	124.175	92.8808	65.5535	121.188	91.9048	108.822	214.088	223.142	193.828	204.286	149.569	132.076	360.751	251.302	314.076	155.002	202.617	186.894
25525	AT2G45420	91.6425	1.68786	0.435477	3.87589	0.000106235	0.000596534	4.32365	2.97125	14.4692	1.99674	2.9471	8.20621	11.9527	14.5126	21.8512	23.1569	17.5988	16.4443	235.412	233.611	258.827	110.637	160.4	278.56	48.6336	48.547	101.733	179.221	285.294	118.113
7978	AT1G80660	84.638	1.68557	0.582126	2.89554	0.00378506	0.0142417	31.7068	81.7094	43.4076	78.8714	44.2065	8.20621	12.6167	2.90253	12.4864	12.3504	15.6434	7.25483	204.706	260.057	204.368	319.895	125.844	141.081	41.8619	25.7014	31.4076	118.674	89.6638	116.69
22359	AT2G18890	146.498	1.68503	0.278158	6.05784	1.38e-09	1.84e-08	239.962	232.5	350.878	112.816	97.2543	90.2683	53.787	58.0505	59.3103	134.31	132.969	156.704	83.5882	63.3614	111.846	161.191	146.99	159.091	166.216	182.765	241.702	155.002	130.42	194.958
517	AT1G05200	122.822	1.68086	0.34851	4.823	1.41e-06	1.16e-05	55.4868	32.6838	28.9384	32.9463	19.8929	35.5603	50.4668	84.1732	24.9728	305.672	197.498	343.395	65.6764	114.05	94.2787	159.948	140.801	117.668	175.45	165.631	157.038	198.597	146.723	200.176
15639	AT3G06980	782.076	1.67994	0.357054	4.70501	2.54e-06	1.99e-05	999.483	769.554	444.928	717.83	671.939	407.575	310.105	664.678	589.981	737.163	1104.81	967.795	531.382	417.083	459.682	861.894	335.241	403.432	1747.73	1679.16	1227.63	927.592	1129.53	663.617
19983	AT3G55060	788.827	1.67748	0.27432	6.11506	9.65e-10	1.32e-08	915.893	543.739	336.409	297.515	284.395	221.568	409.711	586.31	574.373	462.367	443.881	520.897	759.117	807.72	864.904	1165.63	678.734	520.499	1688.02	1650.6	1097.22	1344.16	1389.21	1368.98
12714	AT5G49160	2327.28	1.67611	0.245329	6.83209	8.37e-12	1.51e-10	2447.91	1804.29	1403.51	935.475	982.121	935.508	925.668	1483.19	1545.19	1380.15	1488.08	1441.78	2304.65	2661.18	2792.05	4290	2191.45	2485.43	4055.06	4489.17	3286.87	3565.05	3898.63	3062.41
8875	AT5G08260	535.499	1.67528	0.269687	6.21193	5.23e-10	7.43e-09	54.0456	46.0544	54.2595	14.9756	13.2619	24.6186	421	452.794	299.673	442.298	874.073	468.662	313.029	392.841	312.701	459.539	461.086	1100.43	1074.86	1513.52	2634.14	532.82	529.832	361.456
27962	AT4G19130	221.297	1.6749	0.277408	6.03766	1.56e-09	2.07e-08	87.9142	54.9681	25.3211	63.8958	47.8904	43.7665	164.017	206.079	146.715	177.537	136.879	185.724	222.618	260.608	250.043	288.403	225.901	219.126	554.054	545.44	518.908	222.816	408.727	253.778
4830	AT1G52230	946.157	1.6748	0.360429	4.64667	3.37e-06	2.6e-05	1354.02	1722.58	2126.97	1278.92	1038.85	916.36	410.375	316.375	299.673	875.333	502.543	1057.27	227.735	249.589	449.727	217.131	505.956	827.875	1188.14	733.917	3955.3	583.68	926.915	942.536
29519	AT4G32280	38.5915	1.67313	0.539993	3.09843	0.00194549	0.0079562	2.16182	1.48563	3.6173	7.98698	0	0	14.6088	11.6101	15.608	16.9818	9.77711	10.6404	79.3235	103.582	48.6033	67.5427	27.335	48.0276	46.7868	51.4027	46.4286	70.2354	112.953	129.498
25124	AT2G42220	995.464	1.66866	0.309745	5.3872	7.16e-08	7.36e-07	2164.71	2319.8	2600.84	2344.18	2337.79	1540.03	313.426	269.935	249.728	1210.34	533.83	1205.27	207.265	293.115	228.377	317.824	338.851	300.773	1077.33	551.151	1266.54	600.634	749.916	869.486
30537	ATMG00830	254.328	1.66745	0.532863	3.12922	0.00175271	0.00727232	64.8547	333.523	79.5806	57.9056	131.146	350.132	177.962	98.6859	121.742	126.591	113.414	102.051	280.617	154.271	113.603	317.824	231.059	746.829	489.414	379.809	1033.04	210.706	236.387	152.741
4634	AT1G50450	399.651	1.66708	0.205955	8.09438	5.76e-16	1.77e-14	581.531	472.429	419.607	605.014	677.833	527.933	185.93	238.007	174.809	335.004	371.53	396.597	237.97	218.734	180.945	253.596	197.534	218.525	666.096	662.524	490.231	467.429	591.548	420.275
30511	ATMG00570	578.41	1.66662	0.361793	4.60655	4.09e-06	3.1e-05	144.842	542.996	397.903	455.258	293.236	563.493	371.861	243.812	224.755	350.442	322.645	244.246	420.5	286.504	295.719	552.358	611.17	1704.38	797.222	1090.88	2034.66	707.198	694.021	531.748
22122	AT2G16850	788.954	1.66516	0.362876	4.58878	4.46e-06	3.35e-05	523.161	1137.99	1305.85	531.134	457.537	820.621	279.56	136.419	127.985	235.429	265.937	292.128	914.352	1337.2	1517.24	635.647	1048.02	2296.92	536.817	505.46	2395.17	443.21	514.694	676.425
13305	AT5G54300	835.198	1.66293	0.231379	7.18703	6.62e-13	1.37e-11	482.087	457.573	463.014	354.422	526.057	369.28	347.956	293.155	237.241	734.847	1188.9	810.607	1495.2	1292.02	1227.97	1239.39	1184.69	979.763	896.336	916.682	975	1191.58	1457.91	923.087
24731	AT2G39230	169.738	1.66197	0.318025	5.22591	1.73e-07	1.68e-06	52.6044	46.0544	61.4941	86.8584	61.1523	19.1478	95.6214	84.1732	174.809	154.38	142.746	136.391	197.029	201.103	281.665	276.801	226.932	160.892	337.973	428.356	238.971	196.175	249.196	163.177
29127	AT4G29060	2992.02	1.66101	0.306563	5.41818	6.02e-08	6.26e-07	7533.24	5819.19	3071.09	4537.6	4057.42	3203.16	990.08	1610.9	1526.46	3208.01	4090.74	3756.07	1370.68	1166.95	1448.14	2409.16	1044.92	1186.28	4760.56	4012.27	3338.08	2516.36	2883.22	2267.87
25423	AT2G44590	151.142	1.65931	0.275957	6.01295	1.82e-09	2.38e-08	93.679	92.8516	72.346	59.9023	38.3123	46.5019	134.136	98.6859	109.256	49.4015	19.5542	27.0847	90.4117	98.6234	97.7922	58.8409	72.2058	79.2455	365.06	354.108	523.004	273.676	463.457	309.277
18939	AT3G46110	134.241	1.65821	0.383082	4.32861	1.5e-05	0.000100824	28.8243	37.1406	108.519	66.891	47.1536	49.2373	64.4116	69.6606	56.1887	75.646	150.567	66.2608	266.97	264.465	240.089	190.197	112.95	164.494	210.541	202.755	224.632	210.706	171.176	142.305
13444	AT5G55560	46.0221	1.65807	0.526689	3.14809	0.0016434	0.00687914	4.32365	3.71406	10.8519	0.998372	9.57807	2.7354	37.8501	31.9278	24.9728	125.048	74.306	118.012	20.4706	13.7742	1.75675	13.6743	11.3466	7.20414	108.348	102.805	85.3466	101.72	116.447	77.3192
7437	AT1G76100	841.544	1.65709	0.322808	5.13337	2.85e-07	2.64e-06	1651.63	3049.99	2069.1	2116.55	2152.86	1925.72	293.505	200.274	193.539	489.384	262.026	518.962	122.823	203.858	252.386	145.03	181.546	166.295	746.742	571.141	1245.38	418.991	579.904	639.425
21531	AT2G06255	194.153	1.65679	0.266885	6.20788	5.37e-10	7.61e-09	200.329	198.331	217.038	228.627	273.343	183.272	112.886	81.2707	112.377	98.0311	74.306	73.9993	69.9411	58.4027	77.2968	36.8791	41.2605	60.6348	347.823	274.148	617.91	356.021	562.437	303.11
16059	AT3G11010	190.968	1.65625	0.381545	4.3409	1.42e-05	9.57e-05	131.151	151.534	213.421	201.671	179.036	169.595	120.191	153.834	140.472	227.71	289.402	287.291	183.382	153.72	173.332	146.688	136.159	90.6521	847.087	197.044	125.63	87.1888	85.006	92.0241
5629	AT1G60930	251.062	1.65612	0.218128	7.59245	3.14e-14	7.76e-13	135.474	144.848	119.371	66.891	75.151	109.416	153.393	113.198	184.174	188.343	179.899	236.991	197.882	239.12	227.791	355.117	319.253	268.354	478.333	442.635	454.727	402.037	553.121	379.955
23464	AT2G28610	138.958	1.65436	0.369773	4.47399	7.68e-06	5.48e-05	115.297	180.503	90.4325	102.832	69.2568	150.447	92.9652	119.004	115.499	40.9106	58.6626	43.0453	39.2353	25.3445	26.3512	27.7629	28.3666	27.6159	245.631	465.48	329.779	389.928	378.451	172.189
2279	AT1G19850	4275.86	1.65145	0.200723	8.2275	1.91e-16	6.24e-15	1857.73	2107.36	1070.72	1203.04	1124.32	1400.53	741.73	580.505	696.116	1073.71	1316	1072.75	9964.05	9603.38	11755	12204.5	13650.5	15918.7	2067.24	2247.44	2540.6	2630.19	2891.37	2903.03
27123	AT4G12740	104.387	1.64946	0.301707	5.46709	4.57e-08	4.84e-07	88.6348	54.2253	25.3211	38.9365	41.2594	27.354	71.052	63.8556	74.9183	84.9088	70.3952	70.6137	125.382	113.5	175.089	130.527	163.495	117.668	191.456	271.292	173.424	108.986	125.762	97.242
19844	AT3G53800	109.36	1.64919	0.522154	3.15844	0.00158616	0.00666862	9.3679	13.3706	54.2595	19.9674	17.6826	0	17.265	46.4404	31.2159	34.7354	97.7711	45.9473	226.882	230.305	246.53	228.319	247.047	295.37	85.5706	99.9498	163.183	121.096	197.959	94.3959
20423	AT3G58770	129.341	1.6487	0.280479	5.87817	4.15e-09	5.1e-08	106.65	106.965	97.6671	74.8779	60.4155	46.5019	70.388	66.7581	90.5262	75.646	44.9747	61.9079	79.3235	67.2182	117.116	113.538	123.266	95.4548	228.393	208.467	278.571	261.566	363.313	264.688
27538	AT4G15890	325.843	1.64662	0.249323	6.60439	3.99e-11	6.57e-10	344.451	300.096	220.655	113.814	155.46	117.622	185.266	203.177	240.363	211.5	262.026	255.37	288.294	292.013	348.421	440.063	249.11	331.39	637.778	651.101	698.477	365.708	546.134	361.93
20272	AT3G57430	97.1928	1.64646	0.266236	6.1842	6.24e-10	8.75e-09	113.856	106.965	65.1114	111.818	117.884	125.829	55.1151	69.6606	40.5807	82.5931	87.994	81.7378	91.2646	88.7059	93.1075	99.035	59.3119	60.0345	164.985	165.631	176.838	87.1888	102.473	84.9089
28481	AT4G23770	227.207	1.64518	0.211626	7.77399	7.61e-15	2.03e-13	128.989	119.593	90.4325	118.806	92.8336	128.564	167.337	124.809	152.958	118.1	129.058	134.94	348.853	296.421	305.088	214.23	275.414	142.882	458.018	485.47	312.027	314.848	466.951	326.354
17812	AT3G25130	755.411	1.64154	0.266159	6.16751	6.94e-10	9.69e-09	106.65	101.023	83.1979	108.823	53.7846	41.0311	266.943	238.007	280.943	212.272	353.931	272.782	1802.26	1892.58	2669.08	1572.13	1426.06	899.917	706.111	962.373	537.342	1092.28	1053.84	1396.49
21441	AT2G05070	3967	1.6409	0.378569	4.33447	1.46e-05	9.84e-05	9049.4	10333.3	5769.59	10535.8	12989.3	6280.49	1114.92	969.444	970.816	4534.13	1775.52	3878.92	613.264	868.326	1114.95	1062.04	1323.43	1190.48	3670.3	1813.37	6304.04	2070.73	3208.1	3767.3
9184	AT5G11300	389.186	1.64031	0.220404	7.44227	9.9e-14	2.28e-12	294.008	255.528	191.717	130.787	147.355	103.945	222.453	246.715	234.12	282.515	193.587	243.762	458.882	646.837	508.871	738.411	567.331	240.738	773.829	616.833	370.063	653.916	663.745	554.517
19241	AT3G48500	1549.33	1.6385	0.28289	5.79199	6.96e-09	8.3e-08	1636.5	1915.71	936.881	1807.05	1604.7	730.353	780.908	1079.74	1095.68	1289.84	1405.95	1392.93	1349.35	1265.57	1307.6	1842.3	1279.59	767.841	3058.38	3107.01	1765.65	1770.42	2096.04	1897.88
6694	AT1G69770	1172.31	1.63756	0.177954	9.20216	3.51e-20	1.82e-18	596.663	633.619	415.99	291.525	335.233	298.159	735.753	650.166	680.508	751.829	582.716	685.823	1273.44	1576.87	1671.84	1543.54	1255.35	1918.7	2023.53	2250.3	3131.88	1414.4	1907.39	1510.33
4202	AT1G45110	124.191	1.6374	0.317163	5.16264	2.43e-07	2.29e-06	122.503	122.564	242.359	56.9072	56.7317	93.0038	61.7555	58.0505	74.9183	98.803	64.5289	99.633	146.706	126.723	159.278	101.107	121.718	132.676	194.535	214.178	242.384	96.8764	181.657	110.998
41	AT1G01320	4923.91	1.63203	0.288328	5.66035	1.51e-08	1.72e-07	8271.86	8647.08	3881.36	8258.54	7756.03	4278.17	1894.5	2173.99	2094.59	5843.27	5477.13	7591.94	2354.12	2078.25	2613.45	2903.92	2194.54	1897.69	5922.22	6234.01	6588.76	4933.43	7679.65	6605.34
15692	AT3G07390	686.006	1.63141	0.258918	6.30088	2.96e-10	4.34e-09	62.6929	35.655	68.7287	38.9365	56.7317	84.7975	610.25	545.675	449.51	877.648	1136.1	649.066	1021.82	749.868	703.284	556.502	546.185	881.306	1944.73	1650.6	1905.62	644.228	606.687	637.528
18258	AT3G28857	181.307	1.63027	0.386521	4.21781	2.47e-05	0.000158672	3.60304	12.6278	28.9384	0.998372	11.7884	16.4124	64.4116	69.6606	65.5535	35.5073	48.8855	22.2482	633.735	482.648	566.843	430.947	342.978	301.973	187.763	211.322	233.508	227.66	214.262	137.087
10005	AT5G18820	313.645	1.62912	0.178746	9.11412	7.93e-20	3.96e-18	221.947	268.898	188.1	276.549	224.716	237.98	179.954	107.393	174.809	260.902	215.096	236.508	388.088	417.634	425.718	369.206	370.828	377.017	458.634	499.749	597.426	339.067	341.188	350.071
287	AT1G03340	20.9664	1.62854	0.614442	2.65044	0.00803878	0.0274913	2.88243	11.885	10.8519	13.9772	3.68387	5.47081	15.2729	17.4152	3.12159	76.4179	72.3506	61.4242	8.52941	11.5703	17.5675	2.90061	5.15756	1.20069	25.2402	54.2584	39.6008	7.26573	23.2893	11.8588
7588	AT1G77320	674.163	1.62851	0.224782	7.24483	4.33e-13	9.22e-12	317.788	247.357	151.927	113.814	128.936	216.097	437.601	476.014	377.713	597.449	514.276	604.086	782.147	879.897	789.364	851.535	902.057	808.064	1340.2	1393.59	1175.74	973.608	1237.83	862.845
30677	ATCG00740	8683.16	1.62764	0.403153	4.03726	5.41e-05	0.000323094	7315.61	24515	4763.98	8964.39	5631.17	12757.9	4484.91	3802.31	3951.94	9116.89	8840.46	8672.91	5256.67	4963.12	5355.15	9172.13	6191.13	6002.25	11035.5	13113.4	14923.4	7718.63	10479	11367.8
21146	AT2G02350	32.3306	1.62717	0.53393	3.04753	0.00230733	0.00924044	17.2946	12.6278	10.8519	10.9821	23.5768	10.9416	12.6167	26.1227	34.3375	13.8942	44.9747	27.0847	17.0588	14.3252	23.4233	41.8516	15.4727	45.6262	84.3393	68.537	86.0294	50.8601	59.3877	23.7176
30687	ATCG00830	35.3834	1.62614	0.640035	2.5407	0.011063	0.036224	68.4578	112.165	36.173	58.904	74.4143	41.0311	16.6009	11.6101	18.7296	40.9106	50.841	12.0914	15.3529	11.5703	8.78373	55.5259	5.67331	9.00517	81.2613	45.6913	11.6071	19.3753	24.4538	18.974
20940	AT3G63140	177.862	1.62388	0.377543	4.30118	1.7e-05	0.000113106	126.827	192.388	94.0498	95.8438	115.674	98.4746	70.388	43.5379	46.8239	610.572	334.377	558.138	43.5	63.3614	53.2879	39.3654	67.564	73.2421	164.985	139.93	389.181	171.956	400.576	274.649
13528	AT5G56300	286.731	1.62384	0.293129	5.53966	3.03e-08	3.3e-07	235.639	355.064	372.582	171.72	177.563	330.984	110.894	104.491	146.715	61.7519	41.0638	52.2348	187.647	198.9	275.809	103.593	102.635	96.0552	329.97	334.118	584.454	813.762	929.243	764.654
13796	AT5G58570	65.9027	1.62287	0.449907	3.60712	0.000309619	0.00155864	25.2213	31.1981	94.0498	12.9788	33.8916	30.0894	37.8501	29.0253	24.9728	73.3303	99.7265	63.3589	105.765	87.604	83.1526	37.7079	64.4695	51.0293	135.435	71.3927	87.3949	79.923	123.433	98.665
7689	AT1G78210	799.098	1.62205	0.253038	6.41032	1.45e-10	2.22e-09	335.083	395.919	680.053	366.403	376.492	229.774	792.861	580.505	524.428	399.071	303.09	412.558	807.735	840.778	816.887	417.687	513.693	648.372	1804.37	1990.43	3309.4	946.967	970	715.796
30618	ENSRNA049494834	369.525	1.62193	0.299622	5.41324	6.19e-08	6.43e-07	378.319	522.94	607.707	394.357	236.505	352.867	219.132	171.249	259.092	320.338	289.402	313.892	232	179.616	220.179	474.042	230.027	229.932	520.811	753.907	637.027	339.067	450.648	535.542
14417	AT5G63960	1191.98	1.62103	0.195292	8.30057	1.04e-16	3.52e-15	1320.15	1104.56	701.756	515.16	531.951	574.435	644.78	615.335	596.224	782.705	809.544	835.757	1585.62	1715.72	1444.63	2066.06	1554.49	1278.13	1979.2	1830.51	1448.84	1436.19	1867.8	1368.03
8240	AT5G02860	237.598	1.62095	0.206223	7.86015	3.84e-15	1.06e-13	228.433	228.786	180.865	187.694	177.563	177.801	151.401	142.224	127.985	168.274	240.517	216.194	215.794	230.856	308.602	266.441	216.102	165.095	421.081	445.49	345.483	290.629	319.064	249.983
23760	AT2G31150	227.27	1.62011	0.263523	6.14791	7.85e-10	1.09e-08	147.004	197.588	213.421	176.712	91.3601	147.712	85.6608	107.393	93.6478	169.818	265.937	257.305	181.676	207.715	187.972	367.548	379.596	350.601	336.742	254.158	254.674	288.207	350.504	341.533
12923	AT5G51100	504.699	1.61955	0.204405	7.92324	2.31e-15	6.65e-14	631.253	602.421	513.657	403.342	373.545	309.101	243.702	307.668	262.214	496.331	545.563	638.909	387.235	576.313	412.25	425.975	524.523	282.162	932.042	671.091	585.819	605.478	701.008	681.168
383	AT1G04150	91.8669	1.61816	0.390718	4.14149	3.45e-05	0.000214926	305.538	242.9	220.655	154.748	126.725	153.183	19.2571	29.0253	37.4591	13.1223	9.77711	8.22214	63.1176	50.6891	94.2787	90.7475	42.292	61.8355	84.955	62.8256	113.34	75.0792	83.8415	61.1913
19521	AT3G50950	532.837	1.61774	0.214177	7.5533	4.24e-14	1.03e-12	485.69	426.374	358.113	682.887	543.003	588.112	320.066	406.354	421.415	837.51	881.895	798.515	149.265	145.456	159.278	264.37	214.039	178.302	1558.12	908.115	655.462	511.023	620.66	674.053
7525	AT1G76820	22.5885	1.6165	0.530268	3.04845	0.00230025	0.00921449	29.5449	17.0847	14.4692	29.9512	28.7342	8.20621	7.96845	11.6101	15.608	22.3851	19.5542	24.1828	13.647	13.7742	8.19815	14.503	14.4412	9.60552	24.6246	51.4027	24.5798	46.0163	64.0456	27.9867
9463	AT5G14180	335.307	1.61578	0.584723	2.76332	0.0057216	0.0204824	22.3388	11.1422	184.482	177.71	110.516	27.354	135.464	98.6859	131.107	253.955	295.269	203.135	365.059	279.892	333.196	306.635	336.273	603.346	461.096	325.551	658.193	760.48	1066.65	899.844
23906	AT2G32340	112.874	1.61535	0.315398	5.12162	3.03e-07	2.8e-06	60.5311	87.6519	101.284	103.831	75.151	73.8559	57.1072	46.4404	71.7967	57.8924	89.9494	96.2474	66.5294	92.5627	62.0717	90.3332	104.183	102.059	235.165	117.084	185.714	222.816	259.676	249.034
11321	AT5G37440	43.9755	1.6128	0.351389	4.5898	4.44e-06	3.33e-05	9.3679	6.68531	0	34.943	25.0503	21.8832	27.8896	37.7328	15.608	51.7172	62.5735	50.3002	44.3529	47.3833	35.1349	65.4708	58.2804	44.4255	96.6517	65.6813	71.0084	55.7039	79.1837	48.3838
21638	AT2G07798	262.326	1.61214	0.414724	3.88726	0.000101384	0.0005715	36.751	151.534	79.5806	62.8975	78.8349	183.272	236.397	139.321	149.837	246.236	248.338	177.502	250.765	147.66	181.53	355.946	347.104	371.613	550.976	505.46	770.851	273.676	449.484	300.264
14540	AT5G64980	269.206	1.61108	0.208228	7.73708	1.02e-14	2.68e-13	208.976	239.928	264.063	345.437	233.558	262.599	139.448	136.419	115.499	128.135	185.765	156.704	347.147	329.479	340.809	256.911	320.8	226.33	406.306	394.088	350.263	360.865	406.398	305.008
2982	AT1G26761	116.1	1.61018	0.455802	3.53263	0.000411452	0.00201677	425.879	229.529	441.311	384.373	238.715	199.685	16.6009	40.6354	43.7023	40.1387	33.2422	43.0453	28.147	20.3858	43.9186	53.8684	20.1145	24.0138	87.4174	91.3826	107.195	60.5478	69.8679	42.6916
24839	AT2G40020	176.313	1.6096	0.243655	6.60608	3.95e-11	6.5e-10	226.271	207.245	177.248	257.58	257.871	188.743	101.598	84.1732	96.7694	107.294	146.657	117.045	173.147	148.211	134.098	166.578	97.4778	78.6452	320.736	271.292	172.742	237.347	257.347	205.394
8998	AT5G09720	29.1883	1.60813	0.532828	3.0181	0.00254368	0.0100819	0	0.742813	0	0	0	0	12.6167	8.70758	6.24319	61.7519	39.1084	31.9213	35.8235	68.8711	53.8735	65.8852	57.7646	74.4427	40.6306	28.5571	29.3592	43.5944	22.1248	18.4997
21086	AT2G01818	286.223	1.60645	0.571838	2.80928	0.0049653	0.018074	11.5297	23.0272	144.692	23.9609	25.0503	32.8249	138.784	121.906	140.472	564.258	172.077	203.619	730.117	801.659	279.323	505.534	264.067	398.029	394.61	476.903	483.403	290.629	418.043	224.842
21685	AT2G07762	112.361	1.60592	0.505236	3.17856	0.00148011	0.00627249	58.3692	57.9394	32.5557	42.93	51.5742	142.241	99.6056	60.953	106.134	120.416	68.4397	92.8618	219.206	222.591	100.134	139.229	75.8161	13.2076	467.252	117.084	73.7395	84.7669	161.861	87.755
1371	AT1G12020	305.283	1.60565	0.247458	6.48855	8.67e-11	1.37e-09	23.7801	39.3691	0	32.9463	27.9974	16.4124	136.128	92.8808	149.837	145.889	185.765	154.77	730.117	738.298	734.32	607.884	645.726	805.663	400.766	365.531	546.901	259.144	296.939	189.74
10876	AT5G27230	283.688	1.60538	0.244987	6.55291	5.64e-11	9.13e-10	386.966	378.092	209.803	293.521	338.18	295.424	159.369	156.736	206.025	136.626	164.255	147.031	259.294	250.691	223.692	303.735	199.597	178.903	490.03	599.699	352.994	319.692	456.47	301.687
1589	AT1G13910	114.599	1.60405	0.269924	5.9426	2.81e-09	3.53e-08	72.0608	58.6822	68.7287	46.9235	53.0478	27.354	56.4432	60.953	78.0399	145.889	89.9494	161.057	107.471	108.541	108.333	132.185	156.79	128.474	196.381	171.342	213.025	150.158	209.604	148.946
14774	AT5G66750	1908.99	1.60392	0.15012	10.6842	1.21e-26	1.28e-24	1706.4	1613.39	1121.36	709.843	634.363	763.178	1023.95	917.198	1089.44	1025.85	924.914	1029.22	2527.26	2834.73	2727.64	3498.96	3163.13	2297.52	3030.68	3024.19	2371.27	2361.36	2923.97	2496.04
12641	AT5G48600	1658.81	1.60362	0.289898	5.53168	3.17e-08	3.44e-07	3061.86	2237.35	1161.15	896.538	898.129	878.065	640.132	812.707	1033.25	786.564	887.761	892.828	1885.85	2154.29	1868.01	3518.44	1639.07	1550.09	2676.08	2498.74	1558.77	1927.84	2219.47	2128.41
15288	AT3G04260	1187.36	1.60275	0.23119	6.93264	4.13e-12	7.75e-11	2190.65	1782.75	1175.62	939.468	874.552	1031.25	549.823	641.458	736.696	999.608	1312.09	1218.33	799.205	929.484	998.417	1203.75	838.103	656.777	1978.59	1761.97	1634.56	1295.72	1738.55	1209.12
9532	AT5G14780	13750.9	1.60259	0.250067	6.40863	1.47e-10	2.24e-09	19870.8	17895.8	8967.29	12239	14874.7	17000.5	12095.4	11041.2	11578	5566.16	5682.45	5658.29	9553.79	7971.96	7038.69	4643.46	4247.25	2968.1	30138.7	37481.2	31378.9	18668.1	20684.4	12777.1
17231	AT3G20395	336.102	1.60177	0.442928	3.61632	0.000298822	0.00151197	330.038	386.263	665.583	1493.57	1583.33	374.75	113.55	89.9783	115.499	47.8577	103.637	97.6984	50.3235	90.9098	57.387	204.7	165.558	230.532	205	468.336	415.126	259.144	210.768	306.905
8013	AT1G80970	53.9571	1.60145	0.403146	3.97239	7.12e-05	0.000413704	37.4716	28.9697	50.6422	39.9349	47.1536	24.6186	33.8659	20.3177	43.7023	57.1205	43.0193	42.078	54.5882	47.9343	33.9637	57.1834	54.6701	65.4376	86.8018	119.94	122.899	36.3287	103.637	42.6916
24271	AT2G35350	646.808	1.60116	0.426817	3.7514	0.00017585	0.000939893	618.282	446.43	405.138	506.175	400.806	328.249	155.385	383.133	527.549	446.929	297.224	242.311	1059.35	663.366	721.437	1178.06	291.918	535.508	943.739	1413.58	686.87	1244.86	1176.11	850.986
26181	AT4G02460	419.145	1.60028	0.231367	6.91662	4.63e-12	8.62e-11	381.202	337.98	166.396	260.575	212.191	218.832	244.366	214.787	177.931	318.022	248.338	330.82	577.441	582.925	552.204	699.46	574.552	522.9	711.652	608.266	548.267	455.319	613.673	501.389
20500	AT3G59450	68.9573	1.59943	0.344586	4.6416	3.46e-06	2.65e-05	7.92669	15.5991	0	2.99512	7.36775	10.9416	41.8344	49.3429	43.7023	13.8942	27.3759	27.5684	81.8823	69.422	91.9364	66.2996	79.4264	112.865	121.276	134.218	273.109	128.361	153.709	93.9215
5808	AT1G62380	13437.7	1.59844	0.224484	7.12049	1.08e-12	2.16e-11	709.078	788.867	434.076	773.739	815.61	686.587	7689.55	8127.07	11150.3	7715.12	8623.41	7155.68	19106.7	19908.1	18319.9	27478.3	23447.3	24241.9	19550.7	36615.9	24274.6	18699.6	18206.4	17986.4
8920	AT5G08610	722.971	1.59732	0.281184	5.68069	1.34e-08	1.54e-07	371.113	426.374	191.717	372.393	363.967	227.039	328.699	586.31	490.09	641.447	799.767	984.239	774.47	730.584	769.455	1020.6	651.399	886.109	1399.29	1456.41	1510.98	867.044	850.06	651.759
14176	AT5G61865	307.683	1.5959	0.285323	5.59331	2.23e-08	2.47e-07	359.583	273.355	122.988	155.746	152.512	164.124	187.259	217.689	240.363	169.818	201.408	188.142	239.676	304.686	266.44	300.006	357.419	166.295	621.156	693.937	362.552	523.133	737.107	379.007
30683	ENSRNA049494991	435.578	1.59442	0.395663	4.02975	5.58e-05	0.00033263	469.116	1069.65	184.482	492.198	341.127	544.345	213.156	182.859	230.998	537.241	293.313	337.108	230.294	209.919	243.602	316.58	244.984	547.514	578.679	631.111	1462.5	297.895	428.523	366.673
14416	AT5G63950	2009.13	1.59405	0.289691	5.50258	3.74e-08	4.01e-07	3058.26	2418.6	976.671	1658.3	1175.16	1110.57	964.182	1094.25	874.046	1201.85	1046.15	1205.27	2406.15	2573.57	2150.84	3826.31	2692.76	1882.08	3239.99	2701.5	1977.99	2402.54	3046.24	2535.88
13101	AT5G52640	8708.77	1.59361	0.330045	4.82845	1.38e-06	1.13e-05	18499.4	34222.1	17869.5	16982.3	13946.4	41665.7	2161.44	2696.45	2687.69	1555.38	1603.45	1687.96	3532.88	3251.82	3391.1	3606.28	2460.15	1865.87	9668.86	6316.82	4463.29	5216.8	5470.66	4188.05
29922	AT4G35730	1545.83	1.59184	0.192631	8.2637	1.41e-16	4.74e-15	1423.2	1304.38	752.399	869.582	1049.17	1132.46	873.209	835.927	783.52	895.402	932.736	931.037	2464.15	2417.1	2253.32	2122	1779.87	898.716	2623.75	2204.61	1514.39	2252.38	2273.04	2513.59
23362	AT2G27690	1479	1.59068	0.331608	4.79688	1.61e-06	1.31e-05	2153.18	1872.63	2977.04	1888.92	2511.67	6936.99	828.719	693.704	870.925	275.568	232.695	245.697	580	428.653	563.33	421.831	424.983	419.641	2582.51	2221.74	2668.96	1249.71	1152.82	1294.03
9991	AT5G18710	24.6772	1.59065	0.4832	3.29191	0.000995106	0.00442265	17.2946	16.3419	0	13.9772	4.42065	5.47081	15.2729	11.6101	12.4864	11.5785	9.77711	6.28752	39.2353	41.8736	45.0898	57.1834	39.7132	32.4186	36.9369	54.2584	31.4076	31.4848	37.2629	20.8715
22261	AT2G18000	126.195	1.58989	0.315319	5.04217	4.6e-07	4.13e-06	58.3692	54.9681	137.457	28.9528	34.6284	54.7081	84.3327	58.0505	109.256	92.6278	93.8602	75.4503	143.294	123.968	120.63	127.627	132.549	157.29	270.255	222.745	352.311	152.58	216.591	126.177
20984	AT3G63510	143.311	1.58867	0.255476	6.21847	5.02e-10	7.14e-09	144.122	149.305	170.013	114.813	106.096	155.918	55.1151	101.588	43.7023	170.59	160.345	173.149	78.4705	120.662	86.6661	120.997	139.254	148.885	218.544	177.054	198.687	184.065	221.248	200.176
30680	ATCG00770	8696.31	1.58628	0.386336	4.10597	4.03e-05	0.000246586	8903.83	24610.1	5009.96	9353.75	6059.97	11751.3	4947.08	4092.56	4829.11	7989.15	8234.28	8461.55	5026.38	4839.71	5014.34	9965.65	6552.16	4620.85	12564.1	14435.6	11864.5	7166.43	9775.69	12643.4
13631	AT5G57130	1782.9	1.58538	0.327309	4.84367	1.27e-06	1.06e-05	1759	1992.97	1153.92	1520.52	1525.12	1345.82	293.505	557.285	589.981	812.809	655.066	675.667	2714.91	2657.87	2693.68	3863.19	1267.21	2442.8	1316.8	1624.9	1371.69	3301.06	2586.28	4067.56
30717	ATCG01100	8789.34	1.58531	0.258168	6.14063	8.22e-10	1.14e-08	14322.8	17202.8	10294.8	11418.4	10704.6	10761.1	4041.33	2838.67	3555.5	15810.8	8633.18	12638.9	4007.97	4213.26	4624.93	7364.22	4341.12	4796.15	9667.63	9863.61	12632	7071.98	9635.95	10502.6
14307	AT5G63020	309.283	1.58509	0.368498	4.30147	1.7e-05	0.000112988	350.215	258.499	137.457	588.041	688.885	279.011	181.282	214.787	230.998	274.796	250.294	281.971	137.323	149.863	151.666	192.269	73.2373	82.2472	818.153	491.182	387.815	314.848	491.404	396.558
7168	AT1G73880	468.705	1.58423	0.353807	4.47767	7.55e-06	5.4e-05	476.322	452.373	336.409	219.642	240.189	681.116	321.394	278.642	287.187	224.622	350.02	233.122	346.294	287.055	356.034	298.762	399.711	401.03	741.817	1025.2	1182.56	787.121	874.514	447.788
7029	AT1G72670	713.551	1.58159	0.180802	8.74765	2.18e-18	9.12e-17	900.039	890.632	658.349	590.038	587.946	481.431	304.129	357.011	312.159	288.69	389.129	367.094	915.205	1040.23	1048.19	1009	909.793	781.049	911.727	922.393	1035.08	726.573	943.217	756.116
8125	AT5G01880	31.7296	1.58047	0.60255	2.62297	0.00871671	0.0294306	30.9861	16.3419	32.5557	6.98861	51.5742	21.8832	6.64037	17.4152	18.7296	13.1223	25.4205	25.1501	35.8235	34.711	29.8647	61.3271	34.5556	59.4341	37.5526	54.2584	38.2353	31.4848	57.0588	20.3971
20577	AT3G60110	164.231	1.58034	0.319643	4.94409	7.65e-07	6.61e-06	204.653	120.336	151.927	51.9154	37.5755	51.9727	93.6293	119.004	162.323	146.661	170.122	160.09	130.5	133.885	114.774	205.114	101.088	118.868	292.417	474.047	279.254	242.191	234.058	145.151
11940	AT5G42830	437.076	1.57965	0.268554	5.88206	4.05e-09	4.99e-08	239.962	155.248	141.075	237.613	286.605	303.63	326.706	278.642	293.43	471.63	692.219	415.944	369.323	333.336	274.638	292.961	320.284	310.979	1073.63	751.051	906.04	537.664	937.395	539.812
17923	AT3G26115	157.924	1.57906	0.317673	4.97072	6.67e-07	5.83e-06	145.563	118.107	209.803	180.705	111.99	57.4435	68.3959	101.588	74.9183	128.907	123.192	130.103	162.912	163.638	166.891	207.186	155.758	120.669	237.012	222.745	219.853	249.457	257.347	175.984
3152	AT1G28260	76.9211	1.57813	0.358709	4.39947	1.09e-05	7.5e-05	3.60304	3.71406	0	11.9805	15.4723	0	45.1545	23.2202	34.3375	314.163	240.517	208.456	16.2059	28.6504	19.3242	148.345	117.077	112.264	142.207	91.3826	72.3739	65.3916	68.7035	63.5631
13636	AT5G57180	605.175	1.57775	0.390865	4.03656	5.42e-05	0.000323903	397.055	521.454	452.163	542.116	461.958	98.4746	305.457	545.675	437.023	1502.89	1194.76	1137.07	209.823	260.057	189.143	276.386	181.03	75.0431	1410.38	1079.46	727.836	670.869	1031.72	816.358
25712	AT2G46950	1131.98	1.5777	0.215326	7.32705	2.35e-13	5.18e-12	572.163	520.712	365.347	304.504	281.448	413.046	366.549	357.011	330.889	438.438	297.224	320.18	1769.85	1684.86	1294.14	1310.66	1098.04	660.98	1001.61	1070.89	690.966	3993.73	4626.42	3397.78
26824	AT4G10200	19.1246	1.57674	0.569606	2.76812	0.00563802	0.0202351	35.3098	34.1694	21.7038	34.943	36.102	57.4435	9.96056	14.5126	3.12159	7.71898	15.6434	10.1568	6.82352	5.50968	5.85582	3.31498	6.70482	4.20241	33.8589	31.4128	18.4349	9.68764	39.5918	12.8075
11319	AT5G37420	41.1562	1.57646	0.433323	3.63807	0.000274693	0.00140188	59.8105	43.0831	75.9633	83.8633	43.4697	43.7665	25.2334	29.0253	28.0943	10.8066	5.86626	11.6077	29.8529	23.1407	28.1079	17.4036	20.1145	6.00345	54.1742	97.094	71.0084	58.1259	78.0192	44.1147
23442	AT2G28400	320.958	1.5764	0.482967	3.26399	0.00109854	0.00481962	717.005	502.141	1161.15	1344.81	1259.15	984.746	49.8028	63.8556	53.0671	169.818	84.0831	41.5944	101.5	84.2982	39.8196	154.146	54.1543	80.4462	242.553	119.94	111.292	113.83	104.802	64.9861
30156	AT4G37670	238.284	1.57552	0.201092	7.83484	4.69e-15	1.28e-13	177.27	144.106	122.988	156.744	131.146	117.622	151.401	182.859	118.621	202.237	175.988	191.044	286.588	324.52	275.223	366.305	253.752	212.522	492.492	434.068	283.351	319.692	302.761	295.521
2761	AT1G24095	253.192	1.5755	0.302979	5.20005	1.99e-07	1.9e-06	139.798	102.508	293.001	136.777	112.727	142.241	159.369	110.296	109.256	88.7683	76.2614	82.2214	211.529	305.787	313.872	426.389	348.651	707.806	429.084	348.396	685.504	266.41	275.978	203.971
14733	AT5G66470	371.188	1.57509	0.29543	5.33152	9.74e-08	9.83e-07	467.675	329.066	144.692	132.784	133.356	128.564	164.017	293.155	249.728	431.491	561.206	528.152	285.735	267.22	269.368	519.623	332.147	264.752	759.67	659.668	444.485	501.335	534.49	506.133
27228	AT4G13575	134.011	1.57419	0.34247	4.59656	4.3e-06	3.24e-05	214.021	287.468	477.484	290.526	215.138	191.478	83.0047	69.6606	106.134	18.5256	9.77711	15.9606	40.9411	52.893	36.8917	7.04433	4.6418	6.00345	267.177	231.312	320.903	58.1259	125.762	85.3832
110	AT1G01880	189.625	1.57373	0.247172	6.36697	1.93e-10	2.89e-09	194.564	164.162	104.902	225.632	221.769	205.155	114.214	89.9783	78.0399	115.785	91.9048	70.6137	237.117	202.756	237.746	182.324	155.242	186.107	302.883	288.426	314.076	227.66	315.57	224.368
21002	AT2G01120	519.388	1.57292	0.280401	5.60954	2.03e-08	2.26e-07	431.644	218.387	184.482	146.761	189.351	240.716	375.181	281.545	293.43	399.071	402.817	386.924	601.323	661.713	541.078	600.84	573.52	504.29	1058.86	819.588	949.737	777.433	1153.99	672.63
29411	AT4G31408	68.8554	1.57111	0.552496	2.84367	0.00445978	0.0164481	30.2655	40.1119	126.606	103.831	30.9445	54.7081	44.4905	20.3177	24.9728	41.6825	35.1976	46.9146	34.9706	28.0994	43.9186	23.2048	65.501	109.863	64.024	91.3826	383.036	50.8601	108.295	49.3325
1192	AT1G10640	888.623	1.56989	0.296827	5.28892	1.23e-07	1.22e-06	4088.73	3994.85	2163.15	2122.54	1840.46	1876.49	159.369	110.296	174.809	313.391	193.587	297.932	62.2647	84.8491	91.9364	66.7139	117.592	65.4376	377.988	434.068	524.37	728.995	652.101	785.051
21647	ENSRNA049494614	1020.3	1.569	0.315954	4.96592	6.84e-07	5.96e-06	884.907	1010.97	680.053	808.682	1082.32	1280.17	604.274	493.429	377.713	723.269	563.161	561.04	1242.73	629.206	505.943	2276.56	1295.58	1252.92	1706.49	1185.12	1302.05	1145.56	1397.36	1477.6
30469	ATMG00140	119.166	1.56779	0.471665	3.32395	0.000887525	0.00400592	33.148	69.8244	0	43.9284	11.7884	54.7081	92.3012	95.7833	62.4319	77.9617	101.682	93.8292	117.706	118.458	70.2698	131.77	199.082	78.6452	244.399	288.426	150.21	239.769	268.992	214.881
8546	AT5G05490	33.5635	1.56759	0.467192	3.35535	0.000792642	0.00362586	31.7068	49.0256	18.0865	25.9577	25.0503	62.9143	25.8975	31.9278	18.7296	16.9818	23.4651	17.8953	25.5882	22.0387	13.4684	14.503	18.5672	9.60552	67.1021	88.5269	63.4979	31.4848	72.1969	31.3072
14974	AT3G01600	287.036	1.5675	0.300731	5.21228	1.87e-07	1.79e-06	30.9861	51.9969	65.1114	43.9284	25.7871	35.5603	209.836	269.935	321.524	67.1552	72.3506	89.4763	607.294	321.215	433.331	293.79	236.732	264.152	952.973	599.699	888.97	324.536	416.879	265.637
6166	AT1G65370	531.106	1.56596	0.351233	4.45847	8.25e-06	5.84e-05	13.6916	8.91375	32.5557	8.98535	4.42065	19.1478	150.736	150.931	165.444	258.586	621.824	637.942	370.176	594.495	420.448	1226.96	1495.69	1676.76	629.159	374.098	428.099	1128.61	1133.02	1195.84
8950	AT5G09290	82.2609	1.5651	0.441096	3.54821	0.000387855	0.00191393	12.9709	15.5991	0	13.9772	11.7884	35.5603	35.194	26.1227	34.3375	81.0493	93.8602	92.3782	90.4117	167.494	72.0266	74.587	169.168	117.668	131.742	82.8155	66.9118	181.643	190.972	175.984
30331	AT4G39180	342.003	1.5642	0.269483	5.80444	6.46e-09	7.73e-08	88.6348	68.3388	21.7038	66.891	67.7833	62.9143	177.962	185.762	124.864	198.378	224.873	216.194	529.676	753.725	549.861	882.613	520.913	406.433	544.82	419.789	331.828	552.196	570.588	641.323
2012	AT1G17460	346.351	1.56348	0.205792	7.59738	3.02e-14	7.48e-13	181.593	254.042	285.767	261.574	232.821	232.509	126.167	116.101	96.7694	153.608	197.498	182.338	730.97	618.738	812.202	542.413	509.051	609.95	333.664	328.406	474.527	339.067	381.945	310.7
7889	AT1G79890	271.416	1.56335	0.252067	6.20215	5.57e-10	7.89e-09	139.798	120.336	115.754	25.9577	39.0491	82.0621	185.266	203.177	187.296	159.783	213.141	183.305	341.176	344.355	355.448	350.973	350.198	264.752	552.207	568.286	496.376	346.333	565.93	323.033
5073	AT1G54200	979.958	1.56286	0.178586	8.75128	2.11e-18	8.88e-17	183.034	187.932	94.0498	148.757	191.561	183.272	508.653	536.967	486.969	439.21	553.384	447.381	2528.12	2824.82	2254.49	1569.23	1222.86	425.044	1440.54	1522.09	562.605	1797.06	1783.96	1627.02
13928	AT5G59670	44.1102	1.56178	0.390998	3.99434	6.49e-05	0.000380854	0.720608	2.97125	0	1.99674	8.10452	5.47081	29.8817	29.0253	21.8512	37.823	66.4843	42.078	36.6764	49.5872	62.0717	50.9678	38.6817	37.8217	91.7267	74.2484	72.3739	89.6107	129.256	79.2166
1249	AT1G11100	161.635	1.56049	0.307986	5.06675	4.05e-07	3.68e-06	42.5159	74.2813	28.9384	55.9089	30.9445	46.5019	124.175	113.198	140.472	159.011	150.567	193.946	116.853	101.929	118.873	124.312	101.604	111.664	361.982	339.829	510.714	217.972	402.905	210.138
9675	AT5G16040	1160.65	1.5596	0.295021	5.2864	1.25e-07	1.24e-06	1030.47	797.038	444.928	801.693	1084.53	837.034	582.361	975.249	668.021	1241.21	1190.85	1173.83	1654.7	1668.33	1017.16	1553.9	1075.35	649.573	2291.94	2224.6	1121.11	1433.77	1483.53	854.306
28606	AT4G24770	3531.77	1.5565	0.228078	6.82443	8.83e-12	1.59e-10	4219.88	3527.62	3801.78	3039.05	3963.11	2615.05	1401.12	1959.2	1407.84	5901.16	4253.04	6562.24	3639.5	4323.45	2664.98	3358.07	3135.28	2105.41	5142.85	3978	3697.22	2915.98	3905.62	3245.04
19943	AT3G54710	709.286	1.55472	0.242159	6.42024	1.36e-10	2.09e-09	746.55	474.657	444.928	279.544	422.909	306.365	387.798	388.938	277.822	534.154	426.282	537.341	1271.73	1580.73	1070.44	1344.22	1005.21	497.085	1130.27	902.403	561.922	791.965	812.797	826.794
24162	AT2G34420	19528	1.55457	0.382238	4.06703	4.76e-05	0.000287166	30432	38844.6	29716.1	75268.3	53778.7	39742.7	5032.74	3361.12	3499.31	11111.5	5353.94	9111.59	3790.47	5190.12	9865.88	4515.41	7699.2	12109	10260.5	8624.24	46675	11073	23171.7	20444.5
1140	AT1G10230	548.81	1.55449	0.232042	6.69918	2.1e-11	3.57e-10	683.857	953.029	1128.6	451.264	394.175	705.734	245.03	304.765	284.065	226.166	262.026	287.291	568.911	530.032	516.483	423.903	602.918	482.677	820.616	773.897	863.025	549.774	521.681	591.516
15310	AT3G04485	78.7773	1.55421	0.346915	4.48008	7.46e-06	5.34e-05	54.0456	63.8819	61.4941	46.9235	67.0465	60.1789	66.4037	31.9278	24.9728	73.3303	46.9301	81.7378	82.7352	101.378	82.567	88.6757	104.698	91.8527	155.135	122.795	122.899	55.7039	124.598	78.7423
5359	AT1G56580	27368.4	1.55415	0.315673	4.92328	8.51e-07	7.29e-06	10951.1	9873.47	5954.08	3646.06	5565.6	5306.68	22632.4	40118.7	31834	8960.2	18772	12267.9	33638.3	27410.7	17421.1	17636.5	12733	6481.92	82637.2	102774	51677	51107.2	42768.5	34675.1
3667	AT1G32570	23.2443	1.5527	0.480769	3.22961	0.00123959	0.00536188	8.6473	7.42813	7.2346	3.99349	12.5252	10.9416	10.6246	17.4152	18.7296	9.26278	17.5988	7.25483	25.5882	24.2426	40.9907	36.4648	25.272	19.8114	46.1712	39.9799	31.4076	46.0163	57.0588	33.2046
17845	AT3G25510	63.7346	1.55269	0.50414	3.07987	0.00207088	0.00839856	15.1328	17.8275	10.8519	36.9398	3.68387	27.354	75.7003	52.2455	71.7967	127.363	103.637	136.874	14.5	23.1407	26.3512	14.0887	13.9254	15.0086	268.408	148.497	198.004	14.5315	68.7035	45.0634
26016	AT4G01130	208.739	1.55199	0.305272	5.08398	3.7e-07	3.37e-06	433.806	360.264	575.151	721.823	607.103	536.139	98.9416	66.7581	81.1614	47.8577	52.7964	44.4963	92.1176	76.0336	95.4498	16.9893	15.4727	13.8079	222.237	237.024	357.09	65.3916	131.585	60.2426
23408	AT2G28140	140.814	1.55174	0.404098	3.84	0.000123033	0.00068129	93.679	60.9106	166.396	84.8617	61.1523	158.653	56.4432	43.5379	74.9183	45.542	101.682	59.9733	227.735	224.795	251.8	203.042	219.196	139.28	141.592	199.9	152.258	220.394	130.42	261.367
25956	AT4G00750	838.471	1.55063	0.339351	4.5694	4.89e-06	3.64e-05	175.108	129.992	36.173	325.469	362.493	265.334	213.82	191.567	277.822	390.581	508.41	450.283	2326.82	2169.71	2058.91	3175.75	1823.2	1931.91	706.111	665.38	548.267	433.522	662.581	294.098
10518	AT5G23910	1980.52	1.54925	0.24684	6.27633	3.47e-10	5.03e-09	3378.93	2530.02	1609.7	1390.73	1385.14	957.392	832.703	1158.11	886.533	1004.24	1100.9	1030.67	2591.23	2974.68	2243.95	2565.79	1841.25	1190.48	2771.5	2730.06	1878.99	3102.47	3747.25	2629.8
26266	AT4G03100	512.634	1.54774	0.298956	5.17715	2.25e-07	2.13e-06	848.876	690.816	557.064	507.173	443.538	311.836	144.096	298.96	255.971	243.148	301.135	259.239	429.029	455.651	608.42	792.28	367.734	740.225	694.414	662.524	840.494	636.962	541.476	672.156
5306	AT1G56150	43.0622	1.54743	0.376143	4.11395	3.89e-05	0.00023893	2.16182	2.97125	14.4692	2.99512	2.21032	8.20621	42.4984	23.2202	28.0943	40.1387	52.7964	46.4309	51.1764	46.8323	48.6033	24.448	27.8508	39.6228	110.195	82.8155	156.355	46.0163	46.5786	86.8063
22646	AT2G21385	824.068	1.54711	0.219488	7.0487	1.81e-12	3.52e-11	1414.55	1096.39	1030.93	1226	1071.27	757.707	364.557	357.011	461.996	609.8	719.595	914.592	620.941	646.837	542.249	807.197	761.255	393.826	1306.95	942.383	686.87	883.997	1131.86	1028.87
20224	AT3G57060	1272.53	1.54659	0.365538	4.23098	2.33e-05	0.000150638	1776.3	1288.04	676.435	735.8	859.816	596.318	579.041	551.48	530.671	1858.73	584.671	679.052	1927.65	2391.2	1523.1	2157.22	1416.26	1362.78	1715.72	1536.37	1489.81	1351.43	1563.88	1388.9
17051	AT3G18870	72.5118	1.54614	0.401659	3.84937	0.000118421	0.000657293	87.1936	88.3947	25.3211	43.9284	81.0452	93.0038	44.4905	52.2455	31.2159	86.4526	97.7711	117.528	37.5294	42.4246	33.3782	26.9342	51.5756	24.6141	97.2673	171.342	86.7122	123.517	115.282	81.1141
23916	AT2G32440	759.547	1.54538	0.168851	9.15234	5.57e-20	2.83e-18	724.211	452.373	502.805	451.264	509.848	462.283	458.85	415.061	427.658	525.663	504.499	478.335	947.617	838.023	909.994	1217.84	1068.65	1030.79	1346.35	1245.09	1088.34	787.121	992.125	844.345
30578	ATMG01275	146.955	1.54537	0.451038	3.42625	0.000611978	0.00288112	36.0304	77.2525	68.7287	73.8796	39.7858	158.653	168.665	75.4657	40.5807	64.8395	66.4843	74.4829	127.941	91.4608	159.864	156.218	153.695	300.172	288.108	305.561	523.004	101.72	202.617	171.715
16833	AT3G17170	424.406	1.54488	0.315969	4.88933	1.01e-06	8.55e-06	392.731	351.35	285.767	268.562	170.932	175.066	191.907	380.231	408.929	367.424	764.57	536.374	353.117	273.831	306.845	435.92	294.496	220.327	856.321	1119.44	555.094	535.242	584.562	356.712
11700	AT5G40820	530.468	1.54481	0.291339	5.30247	1.14e-07	1.14e-06	355.26	341.694	184.482	162.735	85.4659	199.685	334.011	333.79	268.457	515.628	350.02	412.558	525.411	542.704	631.257	691.587	582.288	831.477	798.453	1008.06	1350.53	646.65	997.947	581.08
12483	AT5G47220	125.401	1.54251	0.440574	3.50115	0.000463263	0.00224885	323.553	244.385	260.446	441.281	413.331	716.676	20.5852	11.6101	28.0943	28.5602	39.1084	17.4116	17.9118	11.5703	12.8828	36.4648	9.79936	21.6124	65.2553	59.9699	50.5252	67.8135	50.072	60.717
19519	AT3G50930	666.077	1.5414	0.410114	3.75847	0.000170956	0.000916125	473.439	470.2	350.878	592.035	263.765	815.151	344.635	452.794	371.47	450.789	590.537	410.14	715.617	490.362	482.519	941.868	575.068	279.16	1451.62	999.498	458.823	1060.8	572.917	2371.76
18795	AT3G44765	162.542	1.54132	0.310952	4.95676	7.17e-07	6.22e-06	53.325	54.2253	36.173	57.9056	31.6813	76.5913	130.151	78.3682	68.6751	66.3833	80.1723	91.4109	226.029	277.137	308.602	257.74	168.136	124.872	277.027	257.014	249.212	261.566	334.202	334.418
1737	AT1G15085	850.224	1.54024	0.395404	3.89534	9.81e-05	0.000554595	84.3111	19.3131	54.2595	24.9593	25.0503	43.7665	61.0914	58.0505	62.4319	187.571	205.319	164.927	3387.03	2843.55	2069.45	4557.27	3686.11	1587.31	217.312	185.621	56.6702	310.005	152.545	361.456
10731	AT5G04065	24.1699	1.5401	0.59678	2.58068	0.00986064	0.0327442	24.5007	14.8563	7.2346	32.9463	16.9458	13.677	7.96845	26.1227	6.24319	15.438	19.5542	13.5424	17.9118	22.0387	27.5223	48.4816	20.1145	39.6228	56.021	19.99	40.2836	16.9534	51.2365	20.8715
10673	AT5G25220	919.659	1.53874	0.259124	5.93822	2.88e-09	3.62e-08	725.652	781.439	510.039	1036.31	737.512	801.474	594.313	740.144	664.9	690.849	1186.94	977.951	524.558	579.619	672.248	588.823	509.567	277.359	1600.6	2238.87	1181.2	1535.49	1915.55	1000.41
18091	AT3G27416	31.4235	1.53822	0.529587	2.90457	0.00367756	0.0139036	20.8976	21.5416	14.4692	6.98861	12.5252	16.4124	11.9527	0	3.12159	6.94708	3.91084	1.93462	110.882	103.582	100.134	84.5319	86.1312	45.0259	22.7778	34.2685	8.87605	12.1096	12.8091	12.3331
28648	AT4G25120	416.635	1.53765	0.257019	5.98263	2.2e-09	2.82e-08	330.759	306.782	108.519	155.746	178.3	254.393	282.216	249.617	259.092	364.336	307.001	349.199	425.617	452.345	459.096	464.097	485.842	423.843	822.462	759.618	653.414	593.368	742.929	570.644
30199	AT4G38010	81.4015	1.53744	0.338923	4.53625	5.73e-06	4.2e-05	85.0317	63.1391	104.902	106.826	63.3626	46.5019	57.1072	49.3429	56.1887	64.0676	64.5289	41.1107	75.0588	57.3007	69.6842	75.8301	54.6701	72.0414	128.664	202.755	177.521	87.1888	91.9928	58.8195
18286	AT3G29000	42.7088	1.53699	0.6128	2.50814	0.0121367	0.0392587	60.5311	100.28	177.248	49.9186	22.1032	123.093	19.9211	5.80505	15.608	20.0694	19.5542	14.026	3.41176	1.65291	8.78373	10.7737	12.3781	9.00517	46.7868	34.2685	59.4013	55.7039	48.9076	105.78
19147	AT3G47800	483.26	1.53687	0.29508	5.20831	1.91e-07	1.82e-06	80.7081	114.393	101.284	135.779	181.247	82.0621	324.05	365.718	259.092	258.586	324.6	242.311	370.176	468.323	337.881	516.722	464.696	1299.75	963.438	813.877	2705.83	387.506	568.259	231.958
27303	AT4G14150	1236.42	1.53612	0.225968	6.79795	1.06e-11	1.89e-10	1574.53	1444.03	705.374	848.617	855.396	853.446	603.61	769.169	677.386	703.971	688.308	687.274	1275.15	1280.45	1289.45	1558.04	1389.45	841.083	1887.48	1956.16	1425.63	1893.93	2624.71	1841.43
9765	AT5G16850	119.18	1.53593	0.335515	4.57784	4.7e-06	3.51e-05	87.9142	51.2541	21.7038	26.9561	19.1561	27.354	37.8501	31.9278	53.0671	33.9635	52.7964	44.98	227.735	263.363	295.719	348.901	267.161	303.774	101.577	131.363	140.651	79.923	108.295	102.934
14134	AT5G61480	1815.12	1.5349	0.20458	7.50272	6.25e-14	1.48e-12	954.806	811.894	622.176	826.652	661.624	574.435	738.41	641.458	627.44	1132.37	905.36	1015.19	3799	5351.56	4773.08	3338.6	2228.06	2487.23	1796.98	2150.35	1748.58	1995.65	2300.98	2080.98
12906	AT5G50930	92.5305	1.5345	0.292745	5.24175	1.59e-07	1.55e-06	33.148	36.3978	28.9384	3.99349	11.0516	8.20621	75.7003	58.0505	71.7967	64.0676	80.1723	47.3982	124.529	127.825	90.7652	96.9631	83.5524	70.8407	193.919	205.611	190.494	171.956	217.755	127.6
3947	AT1G35530	365.643	1.53304	0.207755	7.37906	1.59e-13	3.59e-12	237.801	228.786	141.075	90.8519	86.9394	123.093	232.413	296.058	224.755	239.288	219.007	224.416	434.147	441.326	487.204	422.66	414.668	346.999	694.414	759.618	622.689	494.07	791.837	521.312
9268	AT5G12080	1437.13	1.53278	0.250511	6.11862	9.44e-10	1.29e-08	1191.89	1042.91	604.089	1067.26	1000.54	506.05	630.171	786.584	886.533	836.738	975.755	903.952	1750.23	1803.32	2078.23	2777.12	2450.87	2354.55	2116.49	2335.97	2118.64	1448.3	1488.19	1336.72
4539	AT1G49620	180.538	1.53248	0.318311	4.81442	1.48e-06	1.21e-05	92.9584	173.075	72.346	62.8975	58.2052	120.358	81.6766	110.296	65.5535	88.7683	58.6626	78.8358	282.323	247.936	247.116	269.756	341.43	346.399	203.769	296.994	311.345	225.238	278.307	218.676
15354	AT3G04850	507.857	1.53095	0.181739	8.42388	3.64e-17	1.31e-15	379.76	304.553	441.311	225.632	283.658	207.891	243.702	298.96	268.457	226.166	232.695	263.109	767.647	769.152	761.256	699.046	573.005	558.921	751.667	776.752	744.223	743.526	960.684	706.783
30638	ENSRNA049494871	895.114	1.53059	0.358336	4.27138	1.94e-05	0.000127791	1510.39	1042.17	1070.72	1521.52	1359.35	1427.88	533.222	333.79	274.7	1243.53	526.008	713.392	690.882	668.325	505.357	850.706	419.309	703.604	1287.87	731.061	1962.29	484.382	916.434	705.835
19106	AT3G47460	1145.91	1.53026	0.228679	6.69171	2.21e-11	3.75e-10	1840.43	1568.82	1016.46	787.716	543.74	637.349	639.468	505.039	568.13	606.712	701.996	694.046	1375.79	1548.77	1333.37	2106.25	1258.96	1015.78	1770.51	1573.49	1058.98	1247.28	1582.51	1520.3
28240	AT4G21820	633.717	1.52974	0.275746	5.54764	2.9e-08	3.16e-07	860.406	665.56	387.051	471.232	333.022	279.011	302.801	287.35	296.551	407.562	271.804	362.258	826.499	906.343	935.76	1116.73	639.537	763.639	882.793	765.33	957.248	772.589	914.105	804.025
1472	AT1G12880	104.228	1.52935	0.334276	4.5751	4.76e-06	3.55e-05	5.76486	2.22844	0	0	2.21032	2.7354	69.0599	110.296	90.5262	64.0676	160.345	105.437	77.6176	52.342	56.2159	78.3164	82.0051	73.2421	269.64	279.859	182.3	295.473	223.577	218.202
10934	AT5G27750	251.791	1.52918	0.227559	6.71993	1.82e-11	3.14e-10	172.946	151.534	195.334	207.661	194.509	232.509	163.353	127.711	209.147	213.816	152.523	209.423	253.323	261.159	204.368	191.026	259.425	179.503	469.715	496.893	398.739	334.224	465.786	298.367
10867	AT5G27110	59.9729	1.52821	0.417298	3.66216	0.000250099	0.00129203	37.4716	20.0559	83.1979	34.943	46.4168	38.2957	27.8896	52.2455	49.9455	47.8577	58.6626	37.7251	57.147	45.7304	64.9996	74.587	36.6187	66.6383	129.279	117.084	136.555	62.9697	69.8679	43.166
6622	AT1G69200	836.48	1.52788	0.254369	6.00654	1.9e-09	2.47e-08	1076.59	964.914	538.978	846.62	757.405	552.552	391.118	574.7	471.361	629.097	924.914	888.475	836.735	723.973	828.598	985.377	666.356	579.333	1286.02	1410.72	1168.91	934.857	922.257	1115.67
1970	AT1G17140	543.518	1.52741	0.376166	4.06046	4.9e-05	0.000294788	858.965	476.886	307.471	601.02	460.484	325.513	171.322	406.354	330.889	263.217	391.084	303.252	419.647	521.767	538.15	919.078	387.848	483.278	1007.76	819.588	619.958	871.888	925.75	633.259
10415	AT5G23000	46.2672	1.52474	0.400652	3.80565	0.000141433	0.000772602	2.88243	4.45688	10.8519	0.998372	0.736775	0	33.8659	34.8303	34.3375	76.4179	103.637	99.633	21.3235	8.26453	14.054	7.04433	5.15756	7.80448	96.6517	125.651	73.7395	155.002	89.6638	103.409
12901	AT5G50890	259.975	1.52462	0.294556	5.17599	2.27e-07	2.14e-06	167.902	131.478	43.4076	77.873	84.7291	150.447	159.369	162.541	121.742	159.783	158.389	128.169	382.117	409.37	328.511	351.388	270.772	362.008	455.556	414.078	501.838	477.116	367.971	372.84
10751	AT5G25910	25.9243	1.52298	0.440389	3.45826	0.000543672	0.00259331	15.1328	6.68531	14.4692	25.9577	18.4194	27.354	18.593	14.5126	6.24319	47.0858	78.2168	54.6531	13.647	14.8761	11.7116	19.4755	18.0514	10.8062	49.2492	34.2685	32.0903	26.641	38.4274	25.615
23459	AT2G28570	51.1048	1.52234	0.547392	2.78109	0.00541771	0.0195288	0	1.48563	0	0.998372	1.47355	0	43.8265	23.2202	99.891	98.0311	103.637	142.678	12.7941	20.3858	12.2972	23.6192	24.2405	40.8234	301.036	105.661	77.1534	24.2191	24.4538	44.589
26707	AT4G09060	364.888	1.52197	0.252181	6.03524	1.59e-09	2.1e-08	397.776	300.839	336.409	184.699	167.248	150.447	148.08	136.419	156.08	285.602	156.434	164.443	619.235	790.089	542.834	609.127	459.538	407.634	427.237	362.675	458.141	511.023	499.556	485.736
30679	ATCG00760	1577.01	1.52111	0.384296	3.95819	7.55e-05	0.000437744	1171.71	3386.48	792.189	1357.79	710.251	1490.8	1043.87	626.946	786.642	1692.77	1558.47	1524	816.264	802.21	1020.67	1198.36	1191.91	2062.78	1923.18	2493.03	5389.13	1210.96	1839.86	1757.95
13923	AT5G59600	59.4094	1.52106	0.389304	3.90714	9.34e-05	0.000530368	77.1051	51.9969	65.1114	97.8405	85.4659	60.1789	33.8659	34.8303	34.3375	49.4015	52.7964	29.503	36.6764	49.5872	51.5312	67.1283	24.2405	55.8321	108.348	99.9498	103.099	53.282	60.5522	43.166
616	AT1G05950	559.785	1.52063	0.175557	8.66172	4.65e-18	1.86e-16	224.83	208.73	264.063	109.821	111.99	125.829	432.952	316.375	302.795	359.705	299.179	283.906	787.264	856.205	932.246	671.283	744.235	563.123	1098.87	933.816	899.895	823.45	1110.9	973.369
7318	AT1G75090	347.776	1.52011	0.194097	7.83168	4.81e-15	1.31e-13	459.027	352.836	491.953	221.639	243.872	169.595	168.001	150.931	190.417	152.836	111.459	138.325	490.441	447.386	470.222	459.539	370.313	224.529	476.486	442.635	355.042	593.368	577.575	588.195
8201	AT5G02520	275.663	1.51969	0.191811	7.92286	2.32e-15	6.67e-14	223.388	215.416	170.013	96.8421	64.8362	71.1205	180.618	165.444	165.444	189.115	158.389	159.123	360.794	375.21	383.556	382.88	349.167	256.347	495.571	456.913	423.319	353.599	517.023	401.775
19318	AT3G49170	154.306	1.51826	0.290127	5.2331	1.67e-07	1.62e-06	95.8409	74.2813	130.223	99.8372	70.7304	38.2957	94.2933	142.224	137.35	121.96	144.701	139.293	134.765	128.376	159.864	194.755	119.14	142.282	352.748	356.963	318.172	181.643	195.63	129.972
22951	AT2G24120	932.402	1.51799	0.24826	6.1145	9.69e-10	1.32e-08	660.798	1051.82	604.089	1124.17	966.649	590.847	399.751	420.866	521.306	989.574	946.424	1411.79	812.852	903.037	868.418	1139.11	1068.65	992.37	1264.47	1313.63	1181.2	879.153	1186.59	1080.1
24799	AT2G39730	5715.61	1.51745	0.25951	5.84738	4.99e-09	6.07e-08	10772.4	8915.98	5617.67	7267.15	8466.28	5946.77	1606.97	2841.57	2516	13173.2	9028.18	11455.9	1091.76	1302.49	1032.97	2047	1430.71	1613.73	7240.87	5582.91	7645.01	6355.09	7688.97	6535.14
24612	AT2G38170	562.676	1.51726	0.377867	4.01532	5.94e-05	0.000352005	428.762	482.085	846.448	521.15	324.918	161.389	387.798	327.985	374.591	961.013	1202.58	686.791	52.8823	35.813	40.9907	75.4158	76.3318	107.462	1051.47	873.846	2107.72	498.914	1243.65	634.208
23829	AT2G08450	15.3406	1.51588	0.567335	2.67194	0.00754152	0.026042	1.44122	4.45688	0	8.98535	11.0516	10.9416	8.63249	11.6101	6.24319	10.0347	17.5988	14.026	23.0294	19.2839	14.054	12.4312	17.5357	22.2128	20.9309	31.4128	44.3802	16.9534	31.4406	9.48702
27100	AT4G12540	320.67	1.51586	0.258842	5.85634	4.73e-09	5.77e-08	284.64	245.871	137.457	191.688	87.6762	114.887	200.539	211.884	190.417	158.239	197.498	147.999	432.441	450.692	529.952	399.869	401.774	284.563	517.733	651.101	434.244	486.804	485.582	452.531
18112	AT3G27550	403.076	1.51557	0.262693	5.76937	7.96e-09	9.44e-08	225.55	274.098	202.569	350.429	377.966	224.303	230.421	319.278	346.497	216.132	351.976	297.932	449.5	380.719	399.952	763.688	461.601	315.181	845.24	888.125	447.899	467.429	510.036	327.302
25985	AT4G00930	1174.02	1.51526	0.258949	5.85157	4.87e-09	5.92e-08	1240.89	1019.88	571.533	1201.04	937.914	897.213	608.922	806.902	799.128	852.176	991.399	929.102	1242.73	1114.61	1008.37	1965.37	1051.63	872.301	2199.59	2144.64	1197.58	1395.02	1787.45	1340.99
8124	AT5G01870	18856.4	1.51517	0.291017	5.20647	1.92e-07	1.84e-06	1617.76	2443.85	3461.76	878.568	705.094	1570.12	18152.1	13717.3	16647.5	3226.53	2950.73	3379.78	23561.6	26117.6	38082.7	9868.69	13222.9	22165.3	38399.6	54892.4	87012.6	25553.6	23508.2	21417.4
21945	AT2G14960	320.509	1.51505	0.358821	4.2223	2.42e-05	0.000155966	5.04426	3.71406	18.0865	1.99674	12.5252	0	79.6845	95.7833	65.5535	49.4015	35.1976	41.1107	733.529	764.193	565.086	387.438	254.783	470.67	206.231	234.168	438.34	760.48	1588.33	880.87
1509	AT1G13245	264.309	1.51484	0.347908	4.35415	1.34e-05	9.05e-05	164.299	144.848	459.397	224.634	247.556	224.303	193.899	133.516	162.323	247.779	332.422	325.5	96.3823	121.213	110.675	171.136	175.357	123.671	525.736	368.386	496.376	293.051	512.365	488.582
27938	AT4G18970	264.309	1.51478	0.33887	4.47009	7.82e-06	5.57e-05	324.274	222.844	376.199	154.748	134.83	155.918	155.385	139.321	103.013	739.479	428.237	762.725	72.5	112.949	85.495	57.5977	77.3633	59.4341	375.526	282.715	701.208	164.69	322.557	334.418
15897	AT3G09660	138.233	1.51472	0.258435	5.86112	4.6e-09	5.62e-08	57.6486	47.54	54.2595	41.9316	33.1549	16.4124	73.0441	95.7833	99.891	116.557	121.236	117.045	116.853	135.538	142.296	179.423	118.624	248.543	245.631	274.148	347.531	193.753	266.663	174.087
18792	AT3G44763	54.6293	1.51369	0.473315	3.19805	0.00138361	0.00591247	16.574	10.3994	32.5557	4.99186	2.9471	0	47.8107	20.3177	37.4591	19.2975	41.0638	30.9539	63.9705	86.502	111.261	91.5763	44.8707	31.8183	113.889	74.2484	111.292	70.2354	145.558	101.511
14715	AT5G66320	293.429	1.51354	0.273864	5.52659	3.27e-08	3.54e-07	170.784	335.008	209.803	194.683	187.141	188.743	117.535	107.393	124.864	123.504	213.141	162.025	313.029	364.741	448.556	247.795	370.828	573.93	344.745	314.128	645.903	380.24	418.043	485.736
13769	AT5G58330	1401.79	1.51155	0.226268	6.68033	2.38e-11	4.04e-10	860.406	1134.27	741.547	1256.95	1324.72	1031.25	775.596	798.195	655.535	1678.88	1423.55	1985.89	675.529	861.164	786.436	895.873	963.947	1084.82	2142.96	1796.24	3559.98	2087.69	3187.14	1934.4
23637	AT2G30140	1174.19	1.5104	0.35023	4.31259	1.61e-05	0.000107752	67.7372	60.9106	43.4076	230.624	150.302	95.7392	576.384	740.144	802.25	1616.36	2006.26	911.207	2502.53	1995.06	1284.18	1736.63	1723.14	1378.39	2309.17	2250.3	1066.49	1869.71	1874.79	888.934
24074	AT2G33760	28.0001	1.50966	0.456642	3.306	0.000946394	0.00423124	19.4564	13.3706	0	17.9707	16.9458	8.20621	15.9369	23.2202	9.36478	24.7007	19.5542	16.4443	46.9117	28.0994	41.5763	51.7965	34.5556	49.8286	48.018	54.2584	45.063	29.0629	37.2629	20.3971
599	AT1G05820	115.641	1.50962	0.270841	5.57385	2.49e-08	2.74e-07	41.0747	57.9394	79.5806	45.9251	73.6775	46.5019	70.388	46.4404	71.7967	74.8741	54.7518	72.0647	128.794	128.376	158.693	152.075	115.014	130.275	180.991	188.477	189.811	205.862	258.511	203.497
24598	AT2G38070	241.602	1.50902	0.344507	4.38024	1.19e-05	8.12e-05	303.376	245.871	97.6671	370.396	229.137	158.653	106.91	107.393	71.7967	122.732	164.255	129.62	421.353	469.425	425.132	385.366	256.846	210.121	312.733	251.302	193.225	215.55	306.254	243.342
1785	AT1G15510	245.62	1.50799	0.341684	4.41339	1.02e-05	7.08e-05	271.669	190.16	188.1	373.391	310.182	144.976	108.238	179.957	165.444	186.799	185.765	236.991	238.823	190.635	237.161	415.201	185.672	235.935	458.634	414.078	338.655	217.972	262.005	158.433
28000	AT4G19520	182.946	1.50784	0.39746	3.7937	0.000148422	0.000807622	435.247	375.863	390.668	443.277	174.616	374.75	70.388	66.7581	53.0671	162.099	168.166	159.123	63.1176	70.524	68.5131	58.8409	26.3035	30.6176	264.099	108.517	133.824	133.205	239.88	319.238
16416	AT3G13810	816.34	1.50759	0.19608	7.68865	1.49e-14	3.84e-13	1131.35	1361.58	1001.99	822.659	948.966	1323.94	400.415	435.379	465.118	623.694	797.812	774.816	330.088	292.013	317.971	225.419	218.68	97.8562	1133.35	1253.66	689.601	1612.99	1907.39	1425.43
22553	AT2G20635	407.831	1.5069	0.246703	6.10814	1.01e-09	1.37e-08	469.836	312.724	245.976	222.637	222.506	161.389	189.915	269.935	199.782	225.394	199.453	278.102	565.5	674.936	594.366	693.659	504.925	440.053	616.847	556.863	622.006	445.632	571.753	503.761
5773	AT1G62130	410.952	1.50515	0.196498	7.65989	1.86e-14	4.75e-13	301.935	344.665	419.607	367.401	370.598	303.63	239.717	185.762	227.876	353.529	305.046	369.996	410.264	433.061	356.619	581.779	428.593	467.068	739.97	522.594	548.95	520.711	581.068	482.415
27107	AT4G12580	313.445	1.50438	0.503792	2.98611	0.00282547	0.0110745	45.3983	103.251	133.84	12.9788	7.36775	54.7081	152.065	159.639	193.539	100.347	219.007	90.4436	816.264	574.66	701.527	319.895	822.63	679.59	293.649	776.752	467.7	317.27	277.143	203.022
592	AT1G05783	15.0153	1.50383	0.544447	2.76213	0.00574258	0.0205384	16.574	14.8563	10.8519	17.9707	13.9987	19.1478	7.30441	5.80505	3.12159	13.8942	15.6434	19.3462	13.647	11.5703	9.95489	10.3593	18.0514	15.609	22.7778	11.4228	19.8004	16.9534	25.6182	26.0893
2196	AT1G19115	863.414	1.50292	0.345955	4.34426	1.4e-05	9.43e-05	14.4122	6.68531	3.6173	14.9756	4.42065	19.1478	69.7239	75.4657	53.0671	64.0676	54.7518	35.7905	3756.35	4458.44	2418.45	3693.71	2364.74	2124.62	201.922	191.332	141.334	372.974	327.215	254.727
18703	AT3G44050	1972.31	1.50223	0.300882	4.99278	5.95e-07	5.24e-06	2767.86	2158.61	879.004	1535.5	1213.47	787.796	1005.35	1024.59	1014.52	1059.04	911.226	973.115	2604.03	3018.21	2738.18	3697.03	2529.78	1808.24	3025.75	2650.1	2132.3	2392.85	2866.91	2542.05
771	AT1G07180	91.9428	1.5007	0.313331	4.7895	1.67e-06	1.35e-05	200.329	231.758	238.742	171.72	121.568	177.801	43.8265	29.0253	40.5807	104.978	66.4843	85.607	26.4412	25.8955	36.8917	7.4587	6.70482	18.0103	92.958	139.93	241.019	33.9067	38.4274	26.5637
20641	AT3G60670	99.4005	1.50062	0.423661	3.54202	0.000397072	0.00195502	45.3983	39.3691	86.8152	23.9609	37.5755	65.6497	35.858	43.5379	59.3103	11.5785	25.4205	28.5357	131.353	91.4608	100.134	219.203	298.107	228.131	115.12	142.785	137.92	142.893	199.124	76.3705
9159	AT5G11060	157.576	1.50059	0.37935	3.95568	7.63e-05	0.000441795	54.7662	73.5385	32.5557	85.86	55.2581	2.7354	103.59	124.809	78.0399	308.759	373.485	347.748	112.588	118.458	122.972	125.969	94.3833	61.8355	259.79	302.705	247.164	234.925	218.92	240.97
30691	ATCG00860	195.128	1.49713	0.531	2.81945	0.0048106	0.0175796	433.085	304.553	108.519	270.559	293.236	196.949	185.266	95.7833	99.891	270.164	87.994	129.62	184.235	147.66	107.747	395.311	78.9106	8.40483	716.577	257.014	13.6555	87.1888	121.104	89.6524
27249	AT4G13750	1339.2	1.49701	0.24164	6.1952	5.82e-10	8.21e-09	763.124	913.66	401.52	803.69	890.024	577.17	845.32	853.343	930.235	1144.73	852.564	1167.54	1516.53	1241.88	1438.19	2267.45	1558.1	1582.51	2423.06	2581.56	2112.5	1610.57	1934.18	1731.38
12405	AT5G46580	989.15	1.49668	0.217498	6.88134	5.93e-12	1.08e-10	1059.29	981.255	922.412	953.446	859.08	659.232	511.973	682.094	649.292	954.838	1276.89	1325.7	817.117	714.606	949.228	957.2	674.608	651.974	1495.95	1964.73	1461.82	1191.58	1197.07	828.217
9913	AT5G18065	343.173	1.4956	0.409557	3.65177	0.000260444	0.00133872	330.759	418.204	824.745	277.548	193.035	724.882	158.041	104.491	181.052	140.485	242.472	243.279	284.029	280.443	230.719	333.57	416.731	327.788	539.895	356.963	326.366	389.928	517.023	393.711
13990	AT5G60200	1366.41	1.4943	0.3167	4.71834	2.38e-06	1.88e-05	714.843	698.987	1215.41	1216.02	933.494	358.338	310.77	391.841	305.916	512.54	453.658	567.328	1588.18	1878.8	1812.96	3960.16	3217.8	3695.12	886.486	979.508	1157.98	2109.48	1573.19	2255.07
21338	AT2G04030	8661.8	1.49358	0.135677	11.0084	3.48e-28	4.42e-26	8426.79	11399.9	9506.27	11525.2	9318.73	10017.1	4308.94	4777.56	4744.82	7270.51	7258.52	8694.67	9058.23	8340.56	8285.4	10294.3	8189.68	6834.32	12673.7	13076.3	10253.9	8089.18	7681.98	7856.68
4955	AT1G53250	154.849	1.49327	0.317539	4.70263	2.57e-06	2.01e-05	152.048	118.107	112.136	148.757	88.413	87.5329	84.3327	124.809	106.134	105.75	195.542	206.037	91.2646	104.133	100.134	144.202	198.566	91.8527	339.82	248.447	171.376	205.862	313.241	177.882
30527	ATMG00710	91.7937	1.49121	0.330166	4.51655	6.29e-06	4.56e-05	30.9861	58.6822	21.7038	54.9105	35.3652	71.1205	84.3327	58.0505	59.3103	72.5584	80.1723	68.1954	75.9117	60.0556	48.6033	112.709	99.5408	132.676	219.775	199.9	192.542	99.2983	164.19	102.46
7513	AT1G76740	804.336	1.49048	0.302522	4.92686	8.36e-07	7.18e-06	1485.17	1154.33	614.941	791.709	716.145	432.194	361.236	359.913	402.686	341.951	310.912	310.507	1004.76	1150.42	1120.22	1629.31	782.401	665.182	1060.71	973.796	809.769	791.965	989.796	1044.05
974	AT1G08910	1535.27	1.48968	0.212771	7.00133	2.54e-12	4.88e-11	783.301	1018.4	918.794	1583.42	1860.36	1124.25	780.908	731.436	958.329	947.119	1640.6	1264.76	1913.15	1532.79	1870.93	1696.44	1557.58	929.334	2421.22	2236.02	1384.66	2719.81	2271.87	2700.96
28654	AT4G25170	272.887	1.48822	0.37137	4.00738	6.14e-05	0.000362165	309.141	542.253	358.113	976.408	850.975	486.902	66.4037	110.296	81.1614	152.064	238.561	216.194	34.1176	26.9975	35.1349	70.0289	53.1228	118.268	232.087	279.859	322.269	230.081	534.49	224.368
7430	AT1G76040	273.857	1.48782	0.304558	4.88517	1.03e-06	8.73e-06	450.38	299.353	368.965	281.541	265.239	287.217	219.132	261.227	234.12	389.037	387.173	433.355	62.2647	65.5652	80.2247	121.411	91.8045	36.621	1042.24	356.963	217.805	244.613	146.723	229.586
24049	AT2G33560	632.192	1.48703	0.211446	7.03264	2.03e-12	3.93e-11	1110.46	817.837	669.201	408.334	319.024	306.365	319.402	342.498	312.159	371.283	404.772	439.643	765.941	891.467	823.328	1013.14	749.909	408.835	946.201	756.762	617.227	745.948	843.073	789.795
30335	AT4G39210	1574.58	1.48662	0.222879	6.67005	2.56e-11	4.32e-10	54.7662	49.0256	47.0249	61.8991	33.1549	43.7665	914.379	954.931	736.696	3929.73	6192.82	6130.33	1126.73	916.261	999.003	934.824	1045.44	557.72	2121.41	2792.88	1499.37	2487.3	2408.11	1752.25
29984	AT4G36250	1143.05	1.48586	0.337727	4.39961	1.08e-05	7.5e-05	23.0595	37.8834	18.0865	72.8812	30.2078	16.4124	1180.66	1457.07	1130.02	1783.86	2456.01	2241.74	725.852	550.417	443.285	274.729	519.366	303.774	2676.7	4483.46	3040.39	1627.52	1222.69	1117.1
7632	AT1G77720	530.386	1.48521	0.214066	6.9381	3.97e-12	7.47e-11	616.12	404.833	296.619	292.523	249.767	259.863	318.074	267.032	265.336	387.493	373.485	407.722	643.117	713.504	736.076	766.589	613.749	573.329	794.76	796.742	737.395	678.135	871.02	665.989
19935	AT3G54630	318.579	1.48493	0.295629	5.02297	5.09e-07	4.53e-06	257.978	220.615	101.284	199.674	141.461	112.152	182.61	171.249	190.417	306.444	248.338	214.259	425.617	590.638	439.772	532.468	355.356	384.221	501.111	482.615	565.336	339.067	418.043	265.162
28484	AT4G23800	5092.66	1.48458	0.284551	5.21729	1.82e-07	1.75e-06	10598.7	8639.65	3458.14	4691.35	4043.42	2839.35	2201.28	2829.96	2637.75	2327.27	3064.15	2488.89	6290.44	6688.21	5830.05	6859.52	5993.08	3061.16	7768.45	6699.49	3909.56	6512.52	6736.43	6055.09
19988	AT3G55110	180.921	1.48396	0.324413	4.5743	4.78e-06	3.56e-05	51.1632	55.7109	126.606	29.9512	43.4697	19.1478	145.424	104.491	112.377	264.761	220.963	285.84	79.3235	111.847	99.5489	56.769	68.5955	92.4531	311.502	302.705	826.155	261.566	409.892	261.842
16822	AT3G03415	39.5213	1.48383	0.47494	3.12424	0.00178263	0.00737754	6.48547	2.22844	3.6173	9.98372	12.5252	2.7354	46.4826	11.6101	21.8512	54.0329	21.5096	41.1107	88.7058	75.4827	58.5582	83.2888	38.1659	44.4255	89.8799	82.8155	70.3256	21.7972	29.1116	31.7815
25570	AT2G45760	58.1723	1.48336	0.449876	3.29728	0.000976273	0.00435027	106.65	127.764	115.754	69.8861	48.6271	139.506	27.8896	11.6101	9.36478	47.0858	84.0831	59.9733	52.8823	38.5678	42.7475	20.3042	22.6932	9.60552	64.024	45.6913	30.042	53.282	67.539	100.562
16324	AT3G13210	47.1555	1.4829	0.37516	3.95272	7.73e-05	0.000446868	33.8686	26.7413	43.4076	15.974	11.0516	21.8832	30.5457	31.9278	46.8239	35.5073	27.3759	40.1434	48.6176	65.0143	55.0447	40.6085	34.0399	21.0121	99.7297	114.228	49.8424	70.2354	118.775	49.3325
4912	AT1G52890	130.416	1.48284	0.559778	2.64897	0.00807371	0.0275791	91.5172	118.85	180.865	523.147	532.688	281.747	31.8738	23.2202	9.36478	50.9453	84.0831	28.052	98.0882	61.7085	40.9907	215.059	138.738	220.927	72.6426	97.094	34.1387	106.564	17.467	70.204
30203	AT4G38050	126.611	1.48227	0.30929	4.7925	1.65e-06	1.34e-05	87.9142	60.1678	79.5806	90.8519	65.573	46.5019	64.4116	69.6606	37.4591	114.241	80.1723	83.1887	149.265	117.907	144.053	210.087	113.466	262.951	148.363	171.342	315.441	188.909	173.505	163.651
10251	AT5G20935	22.9441	1.48204	0.526535	2.81471	0.00488214	0.0178156	24.5007	18.5703	39.7903	19.9674	33.8916	38.2957	7.30441	11.6101	9.36478	33.9635	43.0193	48.3655	4.2647	7.71356	6.4414	6.21558	10.8309	13.2076	22.1622	19.99	62.1323	19.3753	32.605	17.0766
26912	AT4G10950	26.9421	1.48177	0.524486	2.8252	0.00472518	0.0173163	3.60304	1.48563	0	0.998372	3.68387	0	24.5694	14.5126	6.24319	18.5256	27.3759	16.4443	46.9117	41.3226	38.6484	34.8073	45.9023	34.2197	54.7898	31.4128	68.9601	33.9067	72.1969	26.0893
1100	AT1G09900	544.134	1.48177	0.338465	4.37791	1.2e-05	8.2e-05	670.165	380.32	727.077	682.887	635.1	281.747	274.247	394.743	352.74	588.186	481.034	522.348	584.264	458.957	467.294	908.718	376.502	343.397	1099.49	776.752	660.924	474.694	503.049	414.583
29855	AT4G35130	114.185	1.47994	0.253583	5.83611	5.34e-09	6.46e-08	95.8409	54.9681	61.4941	90.8519	73.6775	79.3267	80.3485	78.3682	74.9183	84.1369	93.8602	71.0974	127.088	122.866	124.729	153.318	130.486	113.465	202.538	251.302	173.424	142.893	156.038	103.409
8964	AT5G09420	353.503	1.47815	0.163696	9.02986	1.72e-19	8.24e-18	106.65	125.535	86.8152	189.691	206.297	155.918	217.804	249.617	252.849	323.425	260.071	311.958	425.617	485.954	468.465	462.439	543.606	550.516	648.243	705.36	664.338	380.24	360.984	301.687
10238	AT5G20850	206.821	1.47742	0.195559	7.55485	4.19e-14	1.02e-12	152.048	120.336	79.5806	66.891	56.7317	68.3851	128.823	119.004	171.688	144.345	142.746	161.541	238.823	266.118	295.133	256.911	250.141	226.33	401.997	336.973	391.912	280.942	317.899	288.406
17535	AT3G22930	713.121	1.47689	0.269781	5.4744	4.39e-08	4.66e-07	110.253	129.249	144.692	82.8649	50.8375	131.299	515.293	571.798	493.212	323.425	694.175	407.238	1478.15	1193.95	1386.66	863.137	1104.23	415.439	1540.27	1562.07	575.578	1135.88	1228.51	976.689
5693	AT1G61430	140.435	1.47636	0.235319	6.27386	3.52e-10	5.1e-09	118.18	120.336	141.075	130.787	95.044	93.0038	74.3722	75.4657	71.7967	108.066	101.682	109.306	120.265	141.599	120.044	164.506	182.577	213.122	255.48	174.198	191.859	184.065	214.262	169.343
3397	AT1G30320	601.778	1.47579	0.282618	5.22184	1.77e-07	1.71e-06	380.481	415.975	448.545	507.173	637.31	186.008	264.287	264.13	293.43	414.509	569.028	478.335	754	570.803	587.339	1184.28	1162.51	837.481	780.601	771.041	568.067	714.464	825.606	827.268
29845	AT4G35050	469.964	1.47555	0.268558	5.49434	3.92e-08	4.19e-07	254.375	274.098	101.284	161.736	137.04	172.33	293.505	339.595	309.038	368.967	455.613	370.48	516.029	582.925	525.267	576.806	559.079	745.028	740.586	985.219	1270.64	465.007	704.502	369.994
27721	AT4G17240	493.612	1.4736	0.257886	5.71414	1.1e-08	1.29e-07	626.208	504.37	354.495	316.484	256.398	232.509	231.749	307.668	340.254	203.781	348.065	234.573	574.882	585.679	709.14	911.619	562.689	611.151	816.306	796.742	721.691	629.697	489.076	481.466
30520	ATMG00660	7434.54	1.47261	0.391896	3.75766	0.000171512	0.000918947	1932.67	6069.52	3132.58	2358.16	2104.97	6143.72	4994.23	5764.42	4083.05	3507.51	5177.96	3197.45	7853.88	4632.54	4442.22	8000.29	7012.73	11238.5	10955.5	16777.3	21269.1	13385.9	13842	10552.9
24818	AT2G39880	90.2513	1.4717	0.310327	4.74243	2.11e-06	1.68e-05	85.7524	51.9969	65.1114	56.9072	28.7342	24.6186	71.052	46.4404	40.5807	66.3833	74.306	73.5156	94.6764	113.5	119.459	108.151	118.624	89.4514	136.051	157.064	187.08	111.408	119.94	125.229
3147	AT1G28210	273.241	1.47102	0.212755	6.91414	4.71e-12	8.76e-11	207.535	246.614	376.199	246.598	335.233	295.424	136.792	165.444	143.593	144.345	189.676	166.861	293.412	305.787	283.422	329.84	282.118	298.972	429.084	365.531	445.168	266.41	316.735	286.982
30682	ATCG00790	6997.66	1.47036	0.392437	3.74675	0.000179139	0.000955647	9073.18	19720.2	3834.34	7695.45	6429.83	12216.3	3836.81	3178.27	3533.64	8249.28	5686.36	6594.64	4117.14	4375.79	3829.71	7926.53	3718.6	5207.39	9345.66	8952.64	13390.5	5287.03	5632.52	6112.01
25630	AT2G46310	203.576	1.47017	0.255643	5.75088	8.88e-09	1.05e-07	66.2959	95.8228	86.8152	67.8893	108.306	73.8559	109.566	75.4657	143.593	166.73	205.319	154.286	278.912	242.426	276.395	307.464	285.729	395.027	277.643	328.406	432.878	191.331	307.419	208.24
6403	AT1G67400	240.4	1.4701	0.255653	5.75038	8.9e-09	1.05e-07	184.476	216.901	235.125	254.585	278.501	322.778	142.104	159.639	156.08	157.467	111.459	156.221	123.676	109.092	119.459	74.587	108.824	74.4427	403.228	385.52	488.183	452.897	690.528	363.827
20388	AT3G58430	161.158	1.46958	0.297698	4.93649	7.95e-07	6.86e-06	85.7524	106.965	137.457	71.8828	75.8878	76.5913	47.1467	72.5631	40.5807	60.98	52.7964	78.8358	296.823	431.959	466.709	362.576	318.221	343.998	160.676	117.084	172.059	94.4545	122.269	73.5244
26106	AT4G01883	145.795	1.46877	0.317653	4.62382	3.77e-06	2.88e-05	86.473	83.9378	195.334	39.9349	82.5188	103.945	92.3012	119.004	115.499	128.135	123.192	168.312	119.412	121.764	106.576	130.527	143.38	110.463	305.345	322.695	214.391	210.706	217.755	157.485
7078	AT1G73090	170.012	1.46822	0.319059	4.6017	4.19e-06	3.17e-05	289.684	249.585	245.976	199.674	283.658	314.572	75.7003	46.4404	71.7967	111.153	129.058	147.515	89.5588	111.296	99.5489	171.55	170.715	225.129	233.318	137.074	223.267	75.0792	209.604	169.343
29972	AT4G36150	403.276	1.4679	0.280912	5.2255	1.74e-07	1.68e-06	580.81	359.521	455.78	613.999	461.221	317.307	200.539	179.957	237.241	294.865	277.67	254.403	467.411	317.909	394.682	531.64	306.875	324.186	696.877	442.635	467.7	460.163	556.615	478.62
14072	AT5G60930	2987.11	1.46765	0.280241	5.23712	1.63e-07	1.59e-06	5059.39	3966.62	1718.22	2236.35	2238.32	1638.51	1311.47	1494.8	1467.15	1582.39	1400.08	1470.31	4293.7	4581.85	3973.17	5857.15	3454.53	2618.1	4300.08	3546.79	2649.16	3494.82	3634.3	3703.26
10857	AT5G27030	1434.21	1.46759	0.154925	9.4729	2.72e-21	1.62e-19	1287.73	1443.28	1240.73	1632.34	1592.91	1291.11	751.69	664.678	674.264	1128.52	891.672	1112.89	1331.44	1503.04	1681.79	1664.12	1658.15	1842.46	1979.2	1841.93	2330.3	1518.54	1923.7	1434.44
25122	AT2G42200	42.8103	1.46574	0.447934	3.27223	0.00106703	0.00469611	18.7358	28.2269	18.0865	30.9495	22.1032	8.20621	16.6009	26.1227	37.4591	25.4726	46.9301	40.1434	38.3823	22.0387	26.9368	24.0336	29.9138	42.0241	65.2553	68.537	121.534	60.5478	140.9	68.3066
30642	ATCG00400	18454.1	1.46554	0.334158	4.38577	1.16e-05	7.94e-05	22590.3	28753.5	61642.4	20229	17582.4	25532.3	7877.48	6774.49	6467.94	22388.9	16670	24267.9	5015.29	8848.55	6179.65	4214.99	8589.91	14124.3	16584.1	18787.7	59440.9	10859.8	15879.8	13595.9
524	AT1G05230	415.634	1.46523	0.252181	5.81023	6.24e-09	7.5e-08	1138.56	889.89	889.856	844.623	1049.17	733.088	130.151	168.346	230.998	206.869	252.249	293.579	145	175.208	179.774	83.7032	77.3633	58.2334	469.715	485.47	359.821	326.958	497.227	289.354
13253	AT5G53920	65.4707	1.46273	0.333692	4.38347	1.17e-05	8.01e-05	33.8686	20.0559	21.7038	24.9593	33.8916	43.7665	41.8344	49.3429	31.2159	57.1205	52.7964	78.3522	81.0294	81.5433	72.6121	70.8577	63.4379	92.4531	97.8829	114.228	220.536	43.5944	89.6638	54.5504
8392	AT5G04130	808.391	1.46261	0.186662	7.83558	4.67e-15	1.27e-13	692.504	641.047	397.903	407.336	428.803	511.521	509.317	446.989	396.442	609.028	465.39	622.465	945.911	1005.52	1098.55	1111.76	941.254	1371.19	1249.08	1293.64	1619.54	811.34	965.342	859.524
30314	AT4G39030	222.253	1.46246	0.46885	3.11926	0.00181308	0.0074834	48.2807	69.0816	177.248	37.9382	50.8375	117.622	243.038	275.74	146.715	514.084	439.97	452.218	53.7353	51.2401	43.9186	137.572	70.1428	75.6434	1135.81	334.118	254.674	193.753	237.551	173.138
11106	AT5G33300	504.015	1.4624	0.19684	7.42937	1.09e-13	2.51e-12	250.772	252.556	285.767	101.834	88.413	128.564	326.042	351.206	230.998	369.739	330.466	303.252	684.058	869.979	842.067	691.587	750.94	623.758	706.727	905.259	959.296	607.9	797.659	637.528
21690	AT2G07665	48.4304	1.4616	0.592674	2.46612	0.0136587	0.0433917	7.92669	24.5128	28.9384	11.9805	9.57807	57.4435	41.1703	8.70758	40.5807	48.6296	74.306	32.8886	69.9411	50.1381	27.5223	43.9235	59.3119	61.2352	56.6366	131.363	102.416	55.7039	73.3613	44.1147
30462	ATMG00080	12500.2	1.46147	0.30551	4.78372	1.72e-06	1.39e-05	8919.69	13277.8	8815.36	11314.6	6755.49	17104.5	9128.52	9282.28	8749.83	6544.93	10619.9	6717.97	9534.17	5941.64	6973.11	20930.8	11045.9	14076.3	26895.6	23622.4	23542.7	13962.3	14427.7	11821.8
28929	AT4G27440	2052.06	1.46099	0.370791	3.94019	8.14e-05	0.000468215	4805.73	5226.43	4123.72	7367.99	7684.56	3194.95	640.132	644.361	424.537	1011.19	776.302	1270.08	655.911	913.506	687.473	638.133	579.709	648.973	2437.84	733.917	1746.53	678.135	1044.53	1314.9
29973	AT4G36160	179.76	1.45942	0.275109	5.30489	1.13e-07	1.13e-06	113.856	88.3947	108.519	134.78	86.2027	65.6497	94.9573	133.516	115.499	100.347	107.548	122.848	317.294	247.385	251.215	336.47	197.019	121.87	301.652	308.416	176.838	234.925	310.912	238.124
28800	AT4G26370	179.656	1.45911	0.321652	4.53629	5.73e-06	4.2e-05	143.401	183.475	79.5806	39.9349	39.0491	101.21	100.27	104.491	93.6478	254.726	297.224	294.546	148.412	143.252	177.431	109.394	140.286	127.273	248.093	242.735	474.527	205.862	303.926	258.996
30617	ATCG00180	9341.94	1.45815	0.352981	4.13096	3.61e-05	0.000223924	8621.35	17453.1	4966.55	9993.71	5743.9	10826.7	4862.75	5561.24	6049.65	10990.3	9587.43	9121.74	6594.08	5598.94	4994.43	12883.2	5354.58	8078.24	14192.4	15443.7	16819.4	9590.77	10356.8	10521.6
6675	AT1G69610	457.96	1.45761	0.21092	6.91071	4.82e-12	8.96e-11	1230.08	949.315	784.954	818.665	697.726	582.641	177.298	203.177	215.39	282.515	326.555	276.651	423.059	334.989	381.799	254.839	187.735	129.674	579.294	471.192	367.332	402.037	448.319	465.813
6295	AT1G66480	134.421	1.45733	0.374221	3.89431	9.85e-05	0.000556664	25.9419	11.885	28.9384	21.9642	13.2619	32.8249	102.926	130.614	146.715	204.553	242.472	170.73	182.529	84.2982	77.8824	128.87	116.561	101.458	328.739	442.635	207.563	188.909	91.9928	141.831
13128	AT5G52890	93.179	1.45518	0.333861	4.35864	1.31e-05	8.88e-05	37.4716	40.8547	47.0249	38.9365	67.0465	35.5603	63.7476	60.953	49.9455	55.5767	56.7072	68.1954	52.8823	52.342	72.0266	56.769	83.5524	129.074	139.745	174.198	358.456	125.939	244.538	124.754
21606	AT2G07678	707.118	1.45423	0.288638	5.03824	4.7e-07	4.21e-06	533.25	599.45	296.619	447.271	599.735	432.194	519.277	536.967	583.738	618.291	786.079	465.277	858.911	520.665	497.159	890.072	516.271	322.985	1371.59	1767.68	675.263	1131.03	1109.74	891.306
679	AT1G06490	617.718	1.45334	0.230125	6.31545	2.69e-10	3.96e-09	647.827	678.188	481.101	980.402	951.176	1674.07	286.864	252.52	302.795	527.978	334.377	476.401	400.029	420.94	411.664	420.588	356.903	273.157	820.616	685.37	637.027	883.997	986.302	934.946
28580	AT4G24540	66.1265	1.45268	0.520906	2.78875	0.00529118	0.019122	1.44122	4.45688	14.4692	1.99674	4.42065	2.7354	13.9448	23.2202	28.0943	35.5073	105.593	56.5877	7.67647	13.2232	18.153	19.8899	15.4727	7.80448	64.024	57.1141	29.3592	317.27	511.2	233.381
13221	AT5G53700	62.3427	1.45262	0.359266	4.0433	5.27e-05	0.000315312	11.5297	9.65656	10.8519	0.998372	2.9471	2.7354	57.7713	46.4404	65.5535	39.3668	66.4843	29.9866	86.147	66.6672	66.1707	43.0947	36.1029	28.2162	162.523	148.497	130.41	118.674	180.492	84.9089
16082	AT3G11260	145.651	1.45206	0.393301	3.692	0.000222502	0.00116019	50.4426	46.7972	43.4076	60.9007	29.471	27.354	39.1782	29.0253	62.4319	29.3321	87.994	36.2742	238.823	258.404	256.485	331.498	280.571	498.886	126.201	122.795	161.134	280.942	257.347	139.934
14372	AT5G63540	140.901	1.4484	0.272899	5.30746	1.11e-07	1.11e-06	100.885	60.1678	97.6671	25.9577	30.9445	30.0894	89.645	95.7833	90.5262	99.5749	84.0831	56.104	193.618	192.288	189.729	194.341	159.368	213.723	237.628	268.436	312.027	176.799	237.551	144.677
5691	AT1G61420	67.6229	1.44816	0.330188	4.38587	1.16e-05	7.93e-05	36.0304	31.9409	68.7287	40.9333	26.5239	21.8832	45.8186	23.2202	37.4591	66.3833	76.2614	83.1887	69.0882	77.6866	57.9726	81.6313	89.7415	117.668	127.432	102.805	90.126	89.6107	76.8547	83.9602
22077	AT2G16430	2048.54	1.44779	0.1723	8.40273	4.36e-17	1.55e-15	1109.74	872.805	1045.4	992.382	738.248	746.765	1895.83	1982.42	1791.8	2412.95	2379.75	2159.52	2258.59	1985.69	1779	2311.78	1619.47	1577.71	4652.21	5528.65	4634.66	1782.53	1494.01	1413.09
30684	ATCG00800	9839.56	1.44741	0.417312	3.46841	0.000523542	0.00250975	12043.5	34365.5	6062.6	11570.1	6988.31	17140	4955.71	4240.59	4847.84	10113.4	10002	9333.58	4886.5	4947.15	5093.98	8272.11	5075.04	5509.36	10477.2	14298.5	14720.6	8207.85	9180.65	13817.4
18080	AT3G27330	465.133	1.44663	0.240681	6.01055	1.85e-09	2.41e-08	609.634	376.606	340.026	330.461	330.812	251.657	217.804	267.032	277.822	395.984	324.6	326.951	607.294	721.769	499.501	728.466	552.374	333.191	741.201	625.4	401.471	576.415	762.725	564.004
16062	AT3G11040	100.565	1.4453	0.271929	5.31501	1.07e-07	1.07e-06	75.6638	54.2253	72.346	33.9447	48.6271	54.7081	62.4195	84.1732	49.9455	69.4708	64.5289	71.581	87.8529	90.3588	76.1256	165.335	125.844	163.894	187.763	159.92	217.122	108.986	175.834	112.896
17466	AT3G22330	1101.68	1.44068	0.448275	3.21384	0.00130972	0.00563117	1297.82	702.701	1222.65	1023.33	1287.15	812.415	271.591	1015.88	1145.63	740.25	964.023	623.916	686.617	609.922	834.454	1800.45	416.731	954.548	2186.05	2727.2	1485.71	1450.72	1307.69	872.806
13471	AT5G55820	1238.2	1.44017	0.244545	5.88917	3.88e-09	4.79e-08	1903.13	1657.21	745.164	860.597	786.876	708.47	620.875	595.018	658.656	785.792	633.556	713.392	1429.53	1631.97	1546.52	2219.79	1564.29	1386.2	1661.55	1727.7	1373.74	1395.02	1625.59	1486.14
30678	ATCG00750	4139.84	1.43974	0.436	3.30216	0.000959432	0.0042833	3972.71	12037.3	1758.01	5036.79	2638.39	5872.91	2685.37	1668.95	2004.06	3847.91	4106.38	3694.64	2488.03	2268.89	2682.55	4134.61	3118.26	2924.88	5592.87	5334.46	7235.35	3339.81	5053.78	5859.19
9320	AT5G12920	164.088	1.43914	0.204534	7.03618	1.98e-12	3.83e-11	99.4439	69.0816	112.136	24.9593	34.6284	27.354	115.543	107.393	103.013	113.469	113.414	121.881	201.294	244.079	257.656	191.854	194.956	187.308	309.655	296.994	279.937	232.503	279.472	220.099
10483	AT5G23580	524.073	1.43841	0.141207	10.1865	2.28e-24	1.89e-22	666.562	655.161	633.028	434.292	419.225	393.898	348.62	290.253	415.172	414.509	436.059	416.427	286.588	301.931	354.863	406.499	489.452	408.234	949.895	890.981	1004.36	690.244	605.522	665.989
6586	AT1G68890	592.696	1.43794	0.197033	7.29799	2.92e-13	6.35e-12	892.113	827.493	708.991	578.058	589.42	530.668	260.967	240.91	327.767	579.696	529.919	684.856	315.588	413.226	426.889	549.043	467.275	567.926	864.94	599.699	873.267	658.76	830.264	906.959
26841	AT4G10340	13992.6	1.4378	0.319022	4.50689	6.58e-06	4.76e-05	30104.1	29107.1	40217.1	37735.5	31359.3	28182.9	4998.21	3575.91	3970.67	7910.41	3842.4	7473.44	4036.97	4606.1	6283.29	3989.58	5677.44	6112.71	12517.9	7290.62	25632.7	6883.07	11237.1	13078.8
10603	AT5G24600	1220.33	1.43706	0.246354	5.83328	5.43e-09	6.57e-08	1333.12	829.722	1164.77	699.859	553.318	1244.61	993.4	754.657	930.235	574.292	705.907	575.066	1105.41	980.173	1087.43	767.417	838.619	681.992	2144.19	2581.56	2510.56	1990.81	2253.24	1987.53
15832	AT3G09080	149.786	1.43589	0.276059	5.20137	1.98e-07	1.89e-06	73.502	77.9953	54.2595	23.9609	31.6813	30.0894	56.4432	55.148	71.7967	104.206	76.2614	82.2214	230.294	363.639	267.025	286.331	239.311	318.783	177.297	131.363	231.46	174.378	253.853	183.574
1165	AT1G10450	1658.94	1.43265	0.224988	6.36766	1.92e-10	2.88e-09	1931.95	1530.19	958.585	1058.27	1223.78	1318.46	1005.35	934.613	1105.04	1502.89	1157.61	1601.87	1361.29	1441.88	1192.24	2399.22	1675.69	1745.8	2870.62	2692.93	2333.04	2133.7	2694.57	1944.84
21568	AT2G07180	538.477	1.43221	0.350525	4.0859	4.39e-05	0.000266935	683.857	309.753	372.582	641.953	557.739	314.572	292.176	435.379	440.145	370.511	518.187	472.531	278.912	321.215	339.052	713.549	330.599	408.835	1409.14	808.165	732.615	687.823	921.092	563.055
6327	AT1G66810	132.059	1.42994	0.339682	4.20963	2.56e-05	0.00016415	35.3098	27.4841	65.1114	58.904	52.311	51.9727	136.792	98.6859	115.499	121.188	93.8602	103.019	98.0882	97.5214	75.5401	49.7247	57.2489	46.8269	320.736	342.685	271.061	288.207	425.03	136.613
13618	AT5G57030	369.176	1.42958	0.22091	6.47133	9.71e-11	1.52e-09	519.558	494.713	546.212	433.294	385.333	295.424	145.424	156.736	237.241	561.17	463.435	532.988	189.353	219.836	236.575	349.316	250.141	249.743	491.877	402.655	504.569	448.053	337.695	408.891
10430	AT5G23120	946.357	1.42917	0.188604	7.57765	3.52e-14	8.62e-13	1176.75	1112.73	1208.18	1052.28	821.504	910.89	616.891	589.213	565.009	910.84	901.449	1078.55	451.206	547.112	642.969	616.586	735.983	492.283	1651.7	1402.15	1478.89	1181.89	1555.73	1011.79
7053	AT1G72890	48.3167	1.42835	0.449176	3.17993	0.00147308	0.00624783	5.04426	7.42813	3.6173	7.98698	14.7355	2.7354	43.1624	52.2455	53.0671	82.5931	60.6181	65.2935	1.70588	8.8155	4.09907	9.53056	9.2836	24.0138	190.225	99.9498	170.01	58.1259	124.598	60.717
18205	AT3G28370	201.171	1.4278	0.225316	6.33691	2.34e-10	3.49e-09	141.96	139.649	75.9633	74.8779	77.3614	93.0038	136.792	119.004	149.837	145.889	197.498	195.397	172.294	205.511	213.737	239.093	335.241	247.942	367.523	368.386	320.221	288.207	296.939	225.791
3108	AT1G27880	328.949	1.42731	0.221028	6.45762	1.06e-10	1.66e-09	211.138	194.617	115.754	91.8503	89.8865	35.5603	221.124	177.054	243.484	287.918	228.784	244.246	440.97	566.947	495.402	482.329	443.034	400.43	592.222	593.987	468.382	421.412	471.609	376.635
15147	AT3G03060	900.396	1.42201	0.210597	6.7523	1.46e-11	2.54e-10	367.51	453.859	173.63	401.346	327.865	404.84	743.058	731.436	627.44	726.356	684.397	801.901	1463.65	1309.65	1304.09	1407.62	1159.42	872.901	1835.77	1979.01	1309.56	930.014	793.001	801.179
30583	ATMG01320	67.0338	1.42054	0.418971	3.39053	0.000697565	0.00323841	32.4274	41.5975	21.7038	93.847	55.9949	87.5329	45.1545	34.8303	24.9728	57.8924	52.7964	28.052	67.3823	42.4246	31.0358	74.1726	50.0283	165.095	101.577	102.805	213.025	36.3287	57.0588	91.0754
9437	AT5G13960	768.284	1.42048	0.233217	6.09082	1.12e-09	1.51e-08	709.799	568.252	289.384	264.569	243.136	207.891	460.842	420.866	605.589	463.139	406.728	531.537	991.97	1071.63	1008.96	1181.79	945.38	878.905	1250.32	1370.74	1237.18	1138.3	1164.47	1027.44
21867	AT2G14050	233.52	1.41992	0.209381	6.78154	1.19e-11	2.1e-10	131.151	145.591	209.803	72.8812	72.9407	90.2683	149.408	153.834	171.688	152.836	179.899	183.305	259.294	255.649	237.161	247.38	248.594	231.733	384.76	456.913	421.954	343.911	491.404	312.123
8073	AT5G01445	39.902	1.41948	0.431576	3.28905	0.00100525	0.00446089	12.2503	12.6278	36.173	10.9821	6.63097	21.8832	22.5773	26.1227	34.3375	22.3851	37.153	36.7578	39.2353	30.8542	18.153	47.6528	69.627	63.0362	61.5616	77.1041	103.782	58.1259	64.0456	44.589
18781	AT3G44713	101.963	1.41886	0.345075	4.11173	3.93e-05	0.000241094	108.812	75.7669	47.0249	196.679	150.302	142.241	75.7003	69.6606	62.4319	112.697	70.3952	73.9993	65.6764	52.893	52.1168	83.2888	36.6187	40.8234	187.763	191.332	146.113	135.627	170.012	99.1394
26171	AT4G02390	560.092	1.41816	0.210473	6.73796	1.61e-11	2.79e-10	407.144	370.664	300.236	151.753	165.038	289.953	383.814	406.354	455.753	380.546	267.893	352.101	585.97	577.415	614.275	600.011	623.033	563.724	1087.79	1088.02	1150.47	804.074	1064.32	751.847
25155	AT2G42430	761.276	1.41721	0.312513	4.53489	5.76e-06	4.23e-05	21.6182	10.3994	7.2346	26.9561	32.4181	19.1478	317.41	278.642	315.281	835.966	858.43	478.335	2945.2	1598.91	1612.11	1040.49	871.111	748.03	631.006	1065.18	630.882	1390.18	1532.44	1003.25
1087	AT1G09812	108.925	1.41647	0.292114	4.84904	1.24e-06	1.03e-05	54.7662	40.8547	97.6671	39.9349	45.68	35.5603	42.4984	37.7328	46.8239	45.542	39.1084	40.6271	140.735	190.635	151.666	217.96	158.853	195.712	102.192	119.94	144.065	191.331	203.781	230.535
5992	AT1G63990	32.3488	1.41588	0.501643	2.82248	0.00476533	0.0174411	14.4122	7.42813	0	2.99512	8.8413	2.7354	21.9132	5.80505	15.608	27.7883	31.2867	22.7318	48.6176	67.7691	53.8735	48.4816	56.7331	45.0259	47.4024	42.8356	40.2836	48.4382	85.006	30.3585
30640	ATCG00380	12152	1.4155	0.330302	4.28546	1.82e-05	0.000120655	25851.1	35266.5	9759.48	20760.2	18501.9	29646.3	5702.09	4826.9	5144.39	8625.96	6114.6	7944.04	5829.85	6139.44	5242.71	8653.34	5099.79	5736.89	13217.9	12622.2	18176.1	9399.43	11665.6	11722.2
7326	AT1G75150	668.558	1.41434	0.257228	5.49839	3.83e-08	4.11e-07	479.925	426.374	155.544	151.753	146.618	136.77	468.81	545.675	508.82	507.909	447.791	440.126	886.205	1103.04	909.994	1076.12	768.476	543.912	1289.71	1462.12	839.811	956.655	996.782	796.436
20511	AT3G59550	276.71	1.41356	0.199052	7.10146	1.23e-12	2.47e-11	161.416	127.021	130.223	39.9349	67.0465	90.2683	176.634	179.957	187.296	210.728	177.943	218.612	414.529	534.439	463.195	376.25	393.006	276.759	460.48	485.47	400.788	331.802	407.563	329.674
9797	AT5G17160	3114.67	1.41346	0.210707	6.7082	1.97e-11	3.37e-10	3355.87	2855.37	1671.19	1304.87	1360.09	1252.82	1944.3	2150.77	1916.66	2074.09	1867.43	2043.93	4564.94	5501.97	4384.84	5249.27	3857.85	2075.99	5176.71	4871.84	3594.8	3848.42	3956.85	3871.18
1658	AT1G14470	100.194	1.41291	0.249121	5.67161	1.41e-08	1.62e-07	119.621	123.307	166.396	132.784	81.0452	123.093	51.7949	69.6606	62.4319	71.7865	70.3952	75.9339	89.5588	84.2982	96.621	93.2338	97.4778	73.2421	153.904	174.198	111.292	96.8764	103.637	82.0628
16755	AT3G16500	934.457	1.41155	0.250349	5.63832	1.72e-08	1.94e-07	359.583	580.137	524.509	628.975	420.698	344.661	265.615	429.574	362.105	827.475	895.583	878.318	886.205	1018.74	933.417	1633.46	1154.78	2179.85	982.523	953.806	1203.05	1482.21	2027.33	1454.36
8066	AT5G01380	155.129	1.41092	0.475154	2.9694	0.00298382	0.0116108	167.181	141.877	329.174	561.085	239.452	861.652	67.7318	29.0253	59.3103	60.2081	91.9048	62.3916	175.706	75.4827	104.819	67.9571	34.0399	29.4169	124.354	165.631	111.292	75.0792	33.7695	54.5504
30597	ATMG01410	103.915	1.41081	0.423139	3.33415	0.000855598	0.00387776	19.4564	34.9122	36.173	26.9561	18.4194	51.9727	110.23	58.0505	49.9455	90.3121	54.7518	81.2541	92.1176	79.3395	98.9633	82.8745	152.664	220.927	234.55	154.208	428.099	72.6573	173.505	71.627
7461	AT1G76310	805.877	1.41079	0.235843	5.9819	2.21e-09	2.83e-08	1186.84	831.95	756.016	551.102	593.104	391.163	347.956	330.888	446.388	479.349	416.505	429.002	1046.56	1223.7	1020.08	1612.74	1037.7	952.147	1172.75	782.464	813.183	910.638	905.954	1102.87
28117	AT4G20770	23.83	1.41015	0.493685	2.85637	0.00428516	0.0158994	15.1328	15.5991	43.4076	13.9772	16.9458	10.9416	10.6246	20.3177	24.9728	16.9818	15.6434	19.8299	30.7059	17.631	16.9819	35.636	14.4412	20.4117	49.2492	51.4027	29.3592	31.4848	27.9472	22.2945
30686	ATCG00820	1139.66	1.41002	0.444306	3.17354	0.00150593	0.00637404	905.084	3685.84	759.633	1162.11	666.781	2040.61	581.033	606.628	555.644	1024.31	1486.12	1356.17	459.735	503.585	645.897	981.234	745.783	627.36	1386.37	1559.22	1779.31	976.03	1226.18	1631.29
16367	AT3G13470	2981.09	1.40966	0.193423	7.28797	3.15e-13	6.82e-12	3761.57	4745.09	3534.1	2607.75	2524.19	3446.61	1589.71	1953.4	1910.42	2822.83	2630.04	3036.39	2453.06	2611.59	2734.67	3609.6	2042.39	2296.92	4852.28	4848.99	3999.68	2710.12	2317.29	2507.42
9140	AT5G10890	59.8231	1.40958	0.335063	4.20692	2.59e-05	0.000165924	136.916	128.507	130.223	120.803	83.2556	103.945	32.5378	34.8303	15.608	28.5602	23.4651	25.6337	46.9117	38.5678	53.2879	16.1605	19.5987	10.8062	75.7207	59.9699	95.5882	43.5944	62.8811	48.3838
6074	AT1G64600	511.537	1.40927	0.236497	5.95895	2.54e-09	3.22e-08	197.447	231.015	104.902	223.635	182.72	147.712	314.09	409.256	371.47	373.599	481.034	440.126	803.47	714.055	612.519	892.972	766.413	611.151	908.033	1110.87	628.151	653.916	659.087	439.249
10145	AT5G19940	997.571	1.40919	0.234119	6.01913	1.75e-09	2.3e-08	1792.15	1715.15	1432.45	1565.45	1954.66	1354.03	438.265	481.819	427.658	1021.99	580.76	1069.85	368.47	469.425	471.979	480.257	518.334	680.791	1362.36	925.249	1946.59	816.184	1114.39	953.446
19964	AT3G54890	10330.6	1.40886	0.310812	4.53285	5.82e-06	4.26e-05	25237.9	31606.7	20021.8	28131.1	29955.1	21768.3	1846.02	1846.01	2097.71	7854.84	5156.45	7881.17	2196.32	2836.39	5331.14	3568.57	4333.38	3539.03	4125.86	4571.99	9669.43	6587.6	8480.8	9291.12
11561	AT5G39550	877.817	1.40802	0.235246	5.98531	2.16e-09	2.78e-08	874.818	573.451	470.249	218.644	341.864	281.747	618.883	597.92	643.048	609.8	520.142	625.85	1008.18	1287.06	1225.62	1519.92	958.79	961.152	1556.89	1616.33	1641.39	954.233	1086.45	875.178
4315	AT1G47655	104.203	1.40719	0.411811	3.41709	0.000632952	0.0029703	26.6625	40.1119	21.7038	52.9137	40.5226	10.9416	31.2098	31.9278	46.8239	45.542	70.3952	71.581	168.882	193.941	288.692	119.754	189.798	172.899	61.5616	139.93	114.706	155.002	203.781	201.599
19575	AT3G51410	200.454	1.40648	0.311065	4.52151	6.14e-06	4.47e-05	39.6334	40.1119	104.902	26.9561	24.3136	35.5603	193.235	246.715	193.539	101.119	134.924	118.979	300.235	256.2	268.196	149.174	201.66	72.0414	421.697	591.131	464.968	215.55	345.846	264.214
7617	AT1G77600	861.495	1.40585	0.187197	7.51001	5.91e-14	1.41e-12	838.067	826.008	781.337	775.735	606.366	547.081	492.716	397.646	586.86	603.624	465.39	563.459	788.117	845.737	914.093	1028.47	746.814	1105.23	1326.04	1262.22	1708.3	1026.89	1375.23	1064.44
9496	AT5G14450	2379.47	1.40502	0.226852	6.19355	5.88e-10	8.29e-09	1418.88	1026.57	1606.08	1188.06	1838.25	1069.54	2220.54	1848.91	1489	1444.22	2145.1	1583.97	2042.79	2327.29	2134.45	2264.54	2103.77	2323.33	4407.19	4957.51	6896.01	2937.78	2956.58	2876.94
7595	AT1G77390	117.125	1.40469	0.31441	4.46769	7.91e-06	5.62e-05	139.077	98.0513	90.4325	105.827	83.2556	161.389	67.7318	60.953	62.4319	36.2792	56.7072	78.3522	108.323	110.194	127.657	84.9463	94.899	100.258	171.141	168.487	207.563	181.643	252.689	162.702
8250	AT5G02950	188.084	1.40456	0.218239	6.43591	1.23e-10	1.89e-09	214.021	225.072	235.125	277.548	253.451	235.245	91.6372	78.3682	62.4319	121.188	131.013	117.045	150.97	190.084	207.296	218.374	203.208	209.52	216.081	194.188	260.137	167.112	258.511	196.381
23842	AT2G31865	85.1354	1.40363	0.440418	3.18703	0.0014374	0.00611898	87.9142	68.3388	133.84	87.8568	73.6775	172.33	65.7397	40.6354	49.9455	107.294	84.0831	121.881	43.5	35.262	60.9005	33.1498	49.5125	73.2421	241.937	82.8155	120.168	53.282	83.8415	72.1014
6974	AT1G72180	582.279	1.40266	0.299897	4.67712	2.91e-06	2.26e-05	95.8409	77.2525	65.1114	149.756	204.087	166.86	185.266	223.494	221.633	664.604	434.104	517.995	1183.03	1164.2	1213.91	1555.55	901.541	1303.35	429.084	611.121	841.176	489.226	875.678	400.827
30707	ATCG01000	133.463	1.40254	0.338382	4.14483	3.4e-05	0.000212204	255.095	201.302	256.828	133.782	117.147	131.299	79.6845	69.6606	40.5807	204.553	113.414	118.012	98.0882	113.5	94.8643	162.848	78.3949	99.0569	180.375	151.352	192.542	82.345	90.8283	137.562
28257	AT4G21940	376.698	1.40222	0.216209	6.48547	8.85e-11	1.39e-09	554.868	494.713	484.718	294.52	273.343	434.929	236.397	246.715	268.457	212.272	355.887	275.2	445.235	407.717	402.88	488.131	364.639	175.901	592.838	742.484	294.958	302.739	317.899	373.314
8234	AT5G02810	1606.28	1.40144	0.274206	5.11089	3.21e-07	2.95e-06	3805.53	3099.76	2951.72	3737.91	3305.17	2978.86	343.971	417.964	443.266	976.451	1089.17	1271.05	649.941	613.228	1115.53	1933.05	904.12	1142.46	853.859	1279.36	909.454	1610.57	1518.46	1599.99
5577	AT1G60460	59.7587	1.40129	0.367909	3.80881	0.00013964	0.0007643	41.7953	29.7125	79.5806	22.9626	39.0491	8.20621	47.8107	43.5379	31.2159	46.3139	41.0638	52.2348	44.3529	41.8736	50.9456	58.0121	46.418	60.6348	120.661	108.517	123.582	111.408	114.118	70.204
8282	AT5G03230	612.689	1.40067	0.304582	4.59865	4.25e-06	3.21e-05	869.774	451.63	781.337	836.636	1164.84	577.17	247.022	423.769	287.187	710.918	881.895	591.511	200.441	193.941	135.855	681.642	433.235	397.428	860.015	882.414	571.481	1002.67	747.587	774.141
7990	AT1G80770	474.322	1.40049	0.203373	6.88629	5.73e-12	1.05e-10	285.361	352.836	256.828	181.704	170.195	279.011	315.418	264.13	337.132	465.455	502.543	607.471	519.441	536.092	563.915	423.074	575.583	463.466	786.757	791.031	879.412	540.086	703.337	583.452
25032	AT2G41450	118.792	1.39862	0.312873	4.47027	7.81e-06	5.57e-05	134.033	77.2525	61.4941	49.9186	35.3652	24.6186	80.3485	72.5631	78.0399	133.538	76.2614	88.9926	121.971	149.312	139.368	213.816	139.77	122.47	180.991	214.178	194.59	142.893	168.848	150.369
8768	AT5G07310	276.155	1.39838	0.573118	2.43995	0.0146895	0.0462032	0	1.48563	18.0865	2.99512	0	8.20621	17.929	5.80505	18.7296	23.1569	48.8855	14.026	1326.32	1180.17	1086.25	931.923	652.431	814.668	35.0901	51.4027	47.1113	133.205	54.7299	155.113
30662	ATCG00600	3260.11	1.39799	0.334295	4.1819	2.89e-05	0.000183181	9029.22	4800.06	11217.2	5565.93	9006.34	6666.18	1140.82	954.931	1139.38	2209.94	1568.25	2203.05	683.205	647.388	1136.03	1791.75	1165.61	951.546	2664.38	2347.39	3650.1	1741.35	3046.24	2916.31
30472	ENSRNA049495577	117.89	1.39779	0.394007	3.54763	0.000388715	0.00191756	11.5297	27.4841	50.6422	7.98698	10.3148	5.47081	49.1388	26.1227	40.5807	30.104	25.4205	23.2155	37.5294	35.262	30.4503	34.8073	52.0913	767.241	82.4925	142.785	1121.8	79.923	71.0324	65.9348
30467	ATMG00120	50.9826	1.39692	0.461131	3.02934	0.00245091	0.00974813	21.6182	37.8834	25.3211	26.9561	22.84	62.9143	41.8344	40.6354	21.8512	37.0511	29.3313	32.8886	53.7353	52.342	16.9819	69.2002	51.0598	48.0276	105.27	71.3927	117.437	72.6573	103.637	60.717
21658	AT2G07721	53.7136	1.39686	0.483477	2.88919	0.00386236	0.0145006	12.9709	31.1981	21.7038	32.9463	25.0503	13.677	43.8265	26.1227	21.8512	77.9617	37.153	31.9213	117.706	72.7278	55.0447	111.052	46.9338	109.863	96.6517	74.2484	129.044	24.2191	34.934	40.3198
28094	AT4G20350	127.609	1.39673	0.24495	5.70209	1.18e-08	1.37e-07	59.0899	76.5097	90.4325	43.9284	41.9962	79.3267	89.645	101.588	87.4046	111.153	138.835	139.293	114.294	141.048	108.918	162.848	152.664	111.664	257.943	248.447	154.307	152.58	231.729	166.972
7951	AT1G80440	65.3247	1.39496	0.381646	3.65513	0.000257055	0.00132418	3.60304	5.19969	7.2346	11.9805	19.8929	0	25.2334	17.4152	15.608	203.009	285.491	193.946	31.5588	34.16	40.9907	56.3546	43.3235	93.0534	56.021	57.1141	103.099	77.5011	112.953	73.0501
13082	AT5G52450	365.331	1.39399	0.266964	5.22162	1.77e-07	1.71e-06	65.5753	50.5113	94.0498	67.8893	87.6762	62.9143	229.093	275.74	327.767	378.23	647.244	480.754	601.323	425.348	419.862	467.412	365.155	330.79	633.468	819.588	630.2	435.944	540.312	331.097
16733	AT3G16320	290.395	1.39396	0.2026	6.88038	5.97e-12	1.09e-10	200.329	127.764	119.371	98.8389	123.041	136.77	221.788	229.3	181.052	234.657	215.096	223.449	305.353	278.79	310.944	397.383	325.442	250.344	557.132	531.162	458.823	428.678	564.766	449.211
20015	AT3G55330	374.915	1.39388	0.275878	5.05252	4.36e-07	3.93e-06	571.442	658.875	1121.36	454.259	547.424	429.459	148.744	136.419	140.472	636.044	350.02	388.375	192.765	227.55	164.549	163.677	160.916	126.673	364.444	351.252	390.546	387.506	461.128	424.07
14101	AT5G61200	111.285	1.39309	0.285215	4.88436	1.04e-06	8.76e-06	80.7081	85.4235	54.2595	99.8372	50.1007	98.4746	62.4195	63.8556	65.5535	97.2592	107.548	133.973	117.706	122.866	161.035	191.44	160.916	117.067	184.685	151.352	116.071	111.408	105.966	130.921
6516	AT1G68360	83.1477	1.39296	0.382761	3.63924	0.000273442	0.00139642	36.751	14.1134	25.3211	36.9398	13.2619	19.1478	63.0836	52.2455	78.0399	57.1205	48.8855	49.8165	79.3235	61.7085	89.594	59.2552	53.1228	94.2541	163.138	168.487	310.662	111.408	213.097	96.7676
23878	AT2G32120	843.399	1.39186	0.542383	2.56619	0.0102823	0.0339829	1145.05	4012.67	3758.38	1188.06	668.992	6463.76	94.2933	95.7833	78.0399	148.204	177.943	141.711	111.735	125.621	145.224	163.677	181.546	163.294	248.093	211.322	306.565	169.534	296.939	145.151
1761	AT1G15290	7056.55	1.39109	0.280562	4.95821	7.11e-07	6.19e-06	17839.4	16885.6	10001.8	11134.8	11418.5	5273.86	3465.61	3851.65	4735.46	4538.76	4094.65	4905.23	3102.15	2899.75	3249.98	4677.85	2836.14	3628.48	10551.7	10754.6	10419.1	6231.58	5009.53	7850.99
19457	AT3G50410	198.855	1.39096	0.43387	3.20593	0.00134625	0.00577129	121.783	167.133	452.163	209.658	128.199	95.7392	52.459	72.5631	43.7023	64.8395	103.637	87.5416	332.647	358.68	406.394	176.937	400.742	355.404	116.967	177.054	215.756	244.613	211.933	175.984
23387	AT2G27970	543.085	1.39056	0.234702	5.92482	3.13e-09	3.91e-08	378.319	228.786	387.051	224.634	165.038	123.093	290.848	319.278	318.403	219.991	213.141	205.554	500.676	549.867	514.726	395.311	675.64	1492.46	815.075	756.762	2444.33	576.415	586.891	651.759
28365	AT4G22780	1035.72	1.38944	0.275397	5.04523	4.53e-07	4.07e-06	2073.19	1605.96	2886.61	1743.16	2340	2508.37	194.563	185.762	221.633	335.004	342.199	420.78	476.794	452.345	456.754	1598.23	811.799	890.311	480.796	551.151	469.748	1026.89	1153.99	1631.29
29578	AT4G32830	674.906	1.3893	0.173831	7.99225	1.33e-15	3.93e-14	557.03	487.285	567.916	323.473	307.972	248.922	377.173	293.155	293.43	389.809	338.288	348.232	1115.65	1263.37	1097.97	947.255	1099.08	1004.38	911.111	693.937	1119.07	728.995	859.376	824.897
12184	AT5G44635	1043.12	1.3893	0.214582	6.47443	9.52e-11	1.49e-09	1215.67	1121.65	795.806	292.523	263.765	481.431	576.384	592.115	574.373	770.354	625.735	691.144	1436.35	1713.51	1672.42	1681.52	1379.13	1120.24	1521.8	1456.41	1321.17	1034.16	1475.38	1221.93
5293	AT1G56050	334.945	1.38929	0.214798	6.46789	9.94e-11	1.55e-09	291.846	243.643	387.051	183.701	142.198	128.564	220.46	206.079	209.147	481.665	346.11	446.898	354.823	456.753	373.601	366.719	270.256	341.596	566.366	542.584	633.613	232.503	302.761	309.751
30170	AT4G37750	1079.01	1.38896	0.235129	5.90722	3.48e-09	4.32e-08	1810.17	1733.72	1009.23	1231.99	941.598	744.03	418.344	496.332	549.401	554.995	596.403	608.922	1134.41	1257.86	1133.1	1151.13	737.015	581.134	1206.61	1253.66	998.897	2073.16	1865.47	1808.7
20813	AT3G62070	57.6201	1.38862	0.445654	3.11592	0.00183371	0.00755636	108.091	66.8531	170.013	87.8568	90.6233	68.3851	12.6167	11.6101	37.4591	14.6661	19.5542	18.8626	34.1176	38.0168	37.4772	91.9906	47.9653	121.27	62.1772	45.6913	53.9391	43.5944	53.5654	46.4864
17291	AT3G20880	268.322	1.38722	0.373831	3.71083	0.000206581	0.00108583	18.0152	18.5703	32.5557	29.9512	25.0503	35.5603	21.2492	17.4152	9.36478	10.8066	15.6434	5.32021	1114.79	923.974	1117.29	861.894	1107.33	666.983	37.5526	71.3927	33.4559	75.0792	88.4994	101.986
23839	AT2G31840	228.384	1.38624	0.463487	2.9909	0.00278156	0.0109261	366.069	259.984	112.136	273.554	170.932	158.653	69.0599	191.567	246.606	128.907	291.358	216.194	143.294	98.0724	156.936	290.061	115.529	151.887	401.997	531.162	327.731	307.583	312.077	159.856
23815	AT2G31650	854.646	1.38521	0.215852	6.4174	1.39e-10	2.12e-09	845.994	711.614	687.287	763.755	854.659	503.314	505.332	525.357	577.495	601.309	518.187	579.903	945.058	1024.8	892.427	1475.58	857.702	659.179	1460.86	1296.49	913.55	992.983	1287.9	1030.77
24159	AT2G34400	84.7123	1.38181	0.336897	4.10158	4.1e-05	0.000250761	87.9142	76.5097	61.4941	86.8584	80.3085	49.2373	41.1703	52.2455	62.4319	37.0511	91.9048	68.6791	81.8823	79.3395	83.1526	123.897	94.3833	78.6452	135.435	145.641	79.8844	130.783	126.927	77.3192
11923	AT5G42700	89.4126	1.3814	0.40125	3.44275	0.000575839	0.00272895	58.3692	74.2813	170.013	51.9154	17.6826	32.8249	36.5221	34.8303	56.1887	43.9982	21.5096	41.1107	109.176	115.703	108.918	144.202	121.718	217.925	113.889	102.805	182.3	89.6107	116.447	83.9602
4470	AT1G49000	22.1718	1.38098	0.51548	2.67902	0.00738387	0.0255752	6.48547	7.42813	28.9384	6.98861	10.3148	19.1478	16.6009	11.6101	3.12159	26.2445	35.1976	25.6337	27.2941	25.8955	29.2791	20.7186	15.4727	12.0069	23.3934	37.1242	41.6492	36.3287	37.2629	27.9867
15946	AT3G10080	520.34	1.38093	0.300454	4.59614	4.3e-06	3.24e-05	30.2655	17.0847	61.4941	6.98861	25.7871	21.8832	276.904	197.372	240.363	323.425	428.237	342.428	1108.82	1132.79	1100.89	735.096	723.605	1039.2	468.483	771.041	1013.24	813.762	993.289	615.708
13463	AT5G55740	232.629	1.37987	0.315114	4.37895	1.19e-05	8.16e-05	334.362	288.954	217.038	298.513	324.181	194.214	116.207	188.664	165.444	212.272	230.74	236.508	100.647	111.847	160.449	175.279	76.3318	98.4565	377.372	402.655	400.788	351.177	300.432	220.573
8076	AT5G01470	362.303	1.37958	0.226597	6.08828	1.14e-09	1.54e-08	472.719	325.352	473.866	361.411	494.376	276.276	188.587	206.079	252.849	292.549	277.67	289.71	346.294	321.215	272.296	429.704	348.651	265.352	619.925	485.47	398.739	411.725	487.911	396.558
30630	ATCG00290	2537.98	1.37844	0.351321	3.92359	8.72e-05	0.000499092	2017.7	3266.89	1269.67	4566.56	4666.73	6102.69	991.408	1108.76	1073.83	3424.14	1429.41	1963.64	824.794	861.715	931.075	1257.62	681.829	2801.81	3075.62	1867.63	10691.5	1351.43	2292.83	2392.15
9694	AT5G16230	584.88	1.37832	0.352192	3.91354	9.1e-05	0.000518691	183.034	89.8803	108.519	204.666	386.807	382.957	181.946	478.917	377.713	233.885	297.224	287.291	99.7941	93.1137	90.1796	251.524	146.475	167.496	1156.74	739.628	637.71	2681.05	2928.63	1831.94
2300	AT1G20030	33.3733	1.37799	0.571251	2.41223	0.0158552	0.0492149	18.0152	36.3978	43.4076	24.9593	16.209	46.5019	7.96845	14.5126	15.608	13.8942	7.82168	18.8626	20.4706	22.0387	46.8465	24.448	47.9653	90.0517	20.3153	22.8457	163.183	21.7972	30.2761	26.5637
24359	AT2G36010	519.922	1.37781	0.239956	5.7419	9.36e-09	1.1e-07	367.51	301.582	166.396	154.748	164.301	213.362	293.505	429.574	377.713	345.039	258.116	339.042	737.794	796.7	622.474	852.778	739.078	386.622	1026.23	833.867	550.998	818.606	986.302	715.796
5701	AT1G61500	85.9645	1.37765	0.315804	4.36236	1.29e-05	8.75e-05	67.0165	99.5369	61.4941	92.8486	77.3614	90.2683	55.1151	43.5379	43.7023	81.8212	80.1723	103.019	52.0294	73.8298	76.7112	96.9631	69.627	114.066	145.901	131.363	124.947	58.1259	114.118	109.575
14972	AT3G01580	61.389	1.3776	0.362003	3.8055	0.000141519	0.000772932	71.3402	40.1119	57.8768	69.8861	55.2581	68.3851	31.8738	49.3429	37.4591	31.6478	56.7072	52.7184	47.7647	63.9123	63.2428	78.7307	59.3119	56.4324	83.1081	131.363	77.1534	75.0792	73.3613	41.2686
26523	AT4G05520	812.472	1.37712	0.199946	6.88744	5.68e-12	1.04e-10	990.115	757.669	528.126	373.391	428.803	374.75	395.102	441.184	408.929	582.011	555.34	550.4	1103.71	1313.51	1141.88	1399.34	1022.23	883.107	1154.28	925.249	949.737	1026.89	1163.3	1030.29
6745	AT1G70200	788.692	1.37626	0.209755	6.56126	5.34e-11	8.66e-10	995.88	901.032	542.595	820.662	625.522	651.026	557.127	432.476	524.428	943.26	1077.44	1024.87	628.617	604.963	682.203	768.661	575.583	441.253	1230.62	1319.34	1086.29	712.042	845.402	937.318
26005	AT4G01037	436.503	1.37584	0.351352	3.91584	9.01e-05	0.000514071	663.68	511.798	567.916	660.923	551.108	309.101	161.361	313.473	421.415	284.059	453.658	373.866	360.794	253.445	312.701	510.092	216.102	247.342	728.889	870.991	518.225	418.991	448.319	317.815
13239	AT5G53830	563.907	1.37338	0.16412	8.36817	5.85e-17	2.05e-15	92.9584	112.165	94.0498	77.873	100.938	117.622	224.445	217.689	221.633	244.692	305.046	265.043	943.352	969.154	1165.89	1123.36	1085.67	646.571	514.039	633.967	376.891	1281.19	1311.19	1408.35
20452	AT3G59040	556.562	1.37233	0.351169	3.9079	9.31e-05	0.000529079	850.317	551.91	361.73	990.385	910.654	333.719	253.662	359.913	305.916	637.588	653.111	735.64	368.47	342.702	367.16	682.471	325.958	393.226	920.961	682.514	672.531	518.289	620.66	517.991
15122	AT3G02870	1040.62	1.37219	0.198221	6.92251	4.44e-12	8.29e-11	1407.35	1031.02	1001.99	731.807	732.354	640.085	569.744	748.852	742.939	823.615	745.015	842.044	798.352	1004.42	683.96	1334.69	1038.73	862.695	1995.83	1422.14	1556.72	1491.9	1402.02	1366.61
29381	AT4G31210	1525.42	1.3717	0.210785	6.50756	7.64e-11	1.21e-09	1313.67	1409.86	915.177	1427.67	1095.58	886.271	901.099	847.537	905.262	1487.45	1159.56	1742.61	1788.62	1769.16	1714	2386.78	1795.35	1711.58	2333.8	2404.51	1699.42	1414.4	1554.56	1946.26
2921	AT1G26225	12.8497	1.3716	0.559956	2.44948	0.0143061	0.0451498	7.20608	6.68531	7.2346	16.9723	14.7355	21.8832	5.97634	5.80505	3.12159	14.6661	15.6434	14.026	15.3529	14.3252	21.0809	19.8899	17.5357	10.2059	14.7748	17.1342	8.87605	9.68764	15.1381	10.4357
30685	ATCG00810	2737.73	1.37144	0.438205	3.12967	0.00175004	0.00726516	2349.9	8289.05	1598.85	2939.21	1696.06	5216.42	1634.2	1137.79	1370.38	2795.82	2700.44	2796.5	1129.29	1322.88	1710.48	2077.25	1593.17	2185.86	3145.18	3615.33	5909.4	2104.64	2720.19	3667.21
7848	AT1G79560	2053.28	1.3704	0.249352	5.49583	3.89e-08	4.16e-07	3082.04	2275.24	1309.46	2067.63	1852.25	1460.71	1254.37	1219.06	1385.99	1932.06	1867.43	2041.03	2012.94	2028.11	1906.65	2933.76	1731.39	1501.46	3707.85	2887.12	2473	1939.95	2253.24	2155.93
14136	AT5G61490	37.4961	1.3689	0.481329	2.84401	0.00445498	0.0164344	13.6916	5.9425	14.4692	1.99674	1.47355	2.7354	25.8975	20.3177	18.7296	49.4015	87.994	43.529	34.1176	90.9098	44.5042	56.769	45.9023	54.031	49.8649	82.8155	50.5252	33.9067	41.9208	28.4611
7231	AT1G74390	239.52	1.36862	0.220841	6.19729	5.74e-10	8.11e-09	300.494	240.671	148.309	275.551	239.452	270.805	132.807	87.0758	109.256	139.714	121.236	156.221	255.029	271.076	252.971	268.928	291.402	358.406	313.348	262.725	406.933	249.457	316.735	279.867
9174	AT5G11210	15.3367	1.36747	0.525096	2.60423	0.00920821	0.0308312	0	0.742813	0	0	0.736775	2.7354	13.9448	20.3177	15.608	47.8577	41.0638	34.3395	1.70588	4.40775	2.34233	5.38684	4.6418	2.40138	60.9459	34.2685	11.6071	21.7972	27.9472	13.2818
24664	AT2G38620	212.145	1.36577	0.269342	5.07075	3.96e-07	3.61e-06	144.842	109.193	170.013	101.834	106.096	43.7665	121.519	130.614	96.7694	158.239	111.459	87.058	248.206	301.38	293.962	248.209	258.909	404.032	268.408	302.705	626.786	263.988	249.196	244.291
24781	AT2G39620	46.0691	1.36471	0.405127	3.3686	0.000755499	0.00347638	27.3831	31.1981	65.1114	42.93	37.5755	24.6186	33.8659	46.4404	24.9728	29.3321	35.1976	23.2155	34.9706	54.5459	70.8554	66.2996	43.3235	42.6245	76.952	122.795	62.8151	46.0163	38.4274	24.1919
5188	AT1G55210	1720.71	1.36443	0.167351	8.15311	3.55e-16	1.12e-14	629.091	513.284	643.88	607.01	537.109	552.552	1674.7	1573.17	1242.39	1820.14	2381.7	2161.94	1285.38	1588.99	1662.47	1061.21	1415.75	1784.22	3744.79	3983.71	5677.26	1772.84	1514.97	1468.59
27246	AT4G13710	280.442	1.36372	0.290707	4.69105	2.72e-06	2.12e-05	188.079	208.73	126.606	181.704	116.41	144.976	138.784	156.736	118.621	180.624	127.102	194.913	359.941	369.7	358.376	387.852	309.969	359.607	339.82	302.705	589.916	368.13	703.337	397.981
14493	AT5G64630	302.852	1.36319	0.179337	7.60127	2.93e-14	7.28e-13	214.021	199.817	122.988	99.8372	78.0981	73.8559	187.923	206.079	243.484	206.097	254.205	269.396	382.97	418.185	412.25	416.444	400.226	277.96	520.811	534.017	413.078	409.303	448.319	479.095
846	AT1G07750	1673.51	1.36231	0.311112	4.37884	1.19e-05	8.16e-05	1240.89	1861.49	1613.32	2757.5	1449.97	1868.28	1279.6	841.732	889.654	578.924	418.46	532.505	678.941	909.649	1012.47	343.1	753.519	1473.25	2304.86	2427.35	9312.34	1441.04	2502.44	1673.04
19747	AT3G52870	1533.46	1.36207	0.178499	7.63067	2.34e-14	5.88e-13	1270.43	982.741	1432.45	1729.18	1263.57	1570.12	916.372	870.758	880.29	1357.77	1359.02	1329.57	940.794	954.277	782.923	2939.97	2241.99	2223.68	2511.1	2044.69	2072.22	1661.43	1985.41	1482.35
4609	AT1G50240	759.356	1.3617	0.229227	5.94041	2.84e-09	3.57e-08	553.427	867.605	737.929	323.473	233.558	320.042	256.318	322.18	437.023	552.679	461.479	486.074	712.205	839.125	1008.37	795.18	677.187	1307.55	711.652	1010.92	1519.85	1300.57	1379.89	1410.25
15251	AT3G03950	1214.49	1.36162	0.16535	8.2348	1.8e-16	5.89e-15	776.095	780.696	506.422	876.571	925.389	651.026	733.761	655.971	714.845	1028.94	936.647	1050.5	1613.76	1825.36	1504.95	1992.3	1859.81	1466.04	1889.32	1747.69	1385.35	1276.35	1561.55	1388.43
28403	AT4G23150	28.9611	1.36151	0.541287	2.51532	0.0118925	0.0385702	0	0	0	0	0	0	25.8975	11.6101	34.3375	53.261	27.3759	25.1501	75.0588	42.9755	74.3689	16.5749	14.9569	11.4066	93.5736	45.6913	34.1387	50.8601	15.1381	42.6916
24500	AT2G37220	2581.11	1.36151	0.179968	7.56529	3.87e-14	9.4e-13	3867.5	3257.98	2676.8	2581.79	3191.71	2483.75	1527.95	1721.2	1529.58	1974.52	2049.28	2654.78	1575.38	1692.58	1907.83	1857.63	1540.05	2311.93	4397.34	3452.55	6764.92	2128.86	2551.34	2249.37
7312	AT1G75030	21.164	1.35977	0.498796	2.7261	0.00640881	0.0226055	28.8243	38.6263	25.3211	49.9186	39.7858	51.9727	13.2807	11.6101	12.4864	25.4726	19.5542	33.8559	11.9412	7.16259	6.4414	2.48623	2.06302	0	36.3213	25.7014	22.5315	4.84382	24.4538	13.2818
1492	AT1G13090	302.119	1.3588	0.279815	4.85606	1.2e-06	1e-05	174.387	228.786	311.088	286.533	274.817	221.568	154.057	197.372	149.837	510.225	610.091	465.76	62.2647	123.417	93.6931	101.521	116.045	58.8338	397.072	374.098	415.809	590.946	776.699	555.94
13874	AT5G59200	30.5099	1.35726	0.43624	3.11126	0.00186292	0.00765725	32.4274	28.9697	25.3211	48.9202	42.7329	13.677	14.6088	20.3177	18.7296	22.3851	21.5096	21.2808	37.5294	30.8542	40.9907	44.7522	22.6932	23.4134	50.4805	48.547	21.8487	38.7506	34.934	26.5637
19774	AT3G53130	582.758	1.35715	0.191635	7.08197	1.42e-12	2.81e-11	616.84	607.621	629.41	531.134	470.799	817.886	339.323	351.206	383.956	451.561	522.097	517.995	419.647	424.797	434.502	461.196	422.404	285.764	885.871	836.722	813.183	816.184	1053.84	892.255
14434	AT5G64120	1181.89	1.35652	0.377616	3.59233	0.000327728	0.00164147	28.1037	20.0559	97.6671	34.943	20.6297	51.9727	1170.03	896.88	674.264	2897.71	2622.22	3055.74	1529.32	745.46	859.049	432.19	620.454	897.515	2674.23	2407.36	2905.88	1298.14	1001.44	1424
849	AT1G07780	258.739	1.35591	0.27378	4.95256	7.32e-07	6.35e-06	198.888	181.246	242.359	159.74	132.619	188.743	183.274	191.567	177.931	223.851	236.606	184.756	269.529	169.147	204.954	156.633	184.641	284.563	580.526	336.973	841.859	237.347	415.714	226.266
23899	AT2G32280	394.533	1.35515	0.262843	5.15572	2.53e-07	2.37e-06	67.7372	101.765	68.7287	123.798	100.938	95.7392	254.99	174.152	184.174	146.661	195.542	147.999	636.294	888.161	979.093	446.279	721.542	780.448	490.646	536.873	880.094	409.303	596.206	441.621
7714	AT1G78430	563.115	1.35511	0.293091	4.6235	3.77e-06	2.88e-05	549.824	555.624	256.828	295.518	263.029	150.447	257.647	307.668	374.591	250.095	373.485	311.958	782.999	902.486	1050.53	868.524	706.069	360.807	707.958	799.598	566.702	847.669	1136.52	838.179
28132	AT4G20910	823.001	1.35421	0.164177	8.24852	1.6e-16	5.35e-15	1003.81	839.378	680.053	793.706	730.881	694.793	518.613	467.307	433.902	554.223	459.524	485.59	1019.26	980.724	1035.89	1001.54	836.556	809.265	1120.42	1236.52	1318.43	818.606	1046.85	866.165
2365	AT1G20610	1625.85	1.35395	0.281941	4.80224	1.57e-06	1.28e-05	1778.46	1180.33	1099.66	1559.46	1270.94	582.641	798.173	917.198	839.709	1159.39	962.067	950.867	2455.62	3132.81	2068.86	3005.44	2490.07	1095.63	2389.2	1847.64	1199.63	2116.75	2174.06	1945.79
27765	AT4G17610	736.789	1.35259	0.24607	5.49676	3.87e-08	4.14e-07	375.437	370.664	206.186	263.57	196.719	199.685	540.526	493.429	458.874	971.048	526.008	645.68	787.264	1031.41	955.67	1126.68	830.882	1111.24	1358.66	1187.97	1525.31	728.995	974.658	816.358
17908	AT3G25980	1639.74	1.35144	0.285404	4.73519	2.19e-06	1.74e-05	1704.96	1260.55	2922.78	1246.97	1083.8	601.789	698.567	574.7	689.872	794.283	592.493	592.478	2678.23	3087.63	2795.57	3198.54	2743.3	2033.97	1835.15	1385.02	1538.29	1627.52	1648.88	2018.36
22762	AT2G22430	2241.77	1.35073	0.314388	4.29638	1.74e-05	0.00011541	907.245	811.151	1193.71	1092.22	777.298	615.466	876.529	1506.41	1666.93	1698.18	2325	1638.62	1980.53	1790.65	2228.14	4962.52	1825.26	3676.51	3656.14	3466.83	3460.29	4134.2	3238.38	4274.38
30661	ATCG00590	7339.12	1.35072	0.361745	3.7339	0.000188539	0.000999893	15588.9	17502.2	50978.6	9910.84	15647.6	15129.5	2247.1	1480.29	1901.05	3749.88	2637.86	3851.35	1264.06	1409.93	1669.49	2168.82	2036.2	1071.02	4708.23	4103.65	4394.33	2928.09	4874.45	4885.34
2504	AT1G21790	122.986	1.34891	0.467699	2.88414	0.00392479	0.014717	118.18	55.7109	170.013	132.784	187.141	54.7081	42.4984	78.3682	62.4319	88.7683	166.211	78.3522	78.4705	71.0749	72.0266	201.385	73.2373	189.709	158.213	177.054	160.452	157.424	239.88	137.562
19817	AT3G53540	2659.64	1.34812	0.187045	7.20747	5.7e-13	1.19e-11	1470.76	1421	770.485	1065.26	963.702	957.392	1719.86	1457.07	1445.3	1374.75	1525.23	1640.08	4091.56	4133.92	4494.93	4429.64	3862.49	2962.7	4192.34	3800.95	2752.94	4177.8	5039.81	4081.32
26225	AT4G02750	121.957	1.34742	0.431954	3.11937	0.00181238	0.00748151	186.637	80.9666	115.754	139.772	102.412	109.416	49.8028	130.614	109.256	67.927	64.5289	61.9079	102.353	76.0336	121.801	192.683	55.7016	105.06	223.468	308.416	161.134	113.83	160.696	86.8063
19869	AT3G54050	1711.99	1.34719	0.286685	4.69922	2.61e-06	2.05e-05	5241.7	4771.83	4007.97	4418.8	3795.13	2781.91	426.976	664.678	565.009	1272.09	1079.39	1415.18	249.059	304.135	401.709	483.987	509.567	324.787	1483.63	910.971	1941.12	1065.64	1447.43	1525.04
29024	AT4G28170	168.098	1.34691	0.432768	3.11232	0.00185625	0.0076349	14.4122	8.17094	14.4692	7.98698	17.6826	19.1478	17.265	8.70758	28.0943	34.7354	64.5289	17.4116	604.735	467.772	566.258	470.727	514.724	624.959	51.7117	51.4027	43.0147	133.205	145.558	107.678
19499	AT3G50800	124.229	1.3461	0.527457	2.55206	0.0107087	0.0352292	380.481	235.472	350.878	173.717	124.515	366.544	28.5536	60.953	74.9183	18.5256	44.9747	21.7645	116.853	40.2207	52.1168	82.0457	27.335	47.4272	185.916	119.94	89.4433	171.956	104.802	62.14
14058	AT5G60810	79.133	1.34581	0.551058	2.44223	0.0145969	0.0459592	15.8534	23.0272	21.7038	12.9788	11.7884	13.677	2.65615	8.70758	6.24319	13.1223	1.95542	5.32021	168.029	183.472	207.296	287.574	341.43	437.651	10.4655	14.2785	21.8487	38.7506	18.6314	32.7302
25374	AT2G44190	235.356	1.34569	0.253332	5.31196	1.08e-07	1.09e-06	149.166	218.387	104.902	107.824	81.0452	90.2683	157.377	87.0758	103.013	149.748	172.077	161.057	282.323	392.841	385.313	266.856	316.674	345.799	315.195	291.282	411.029	351.177	365.642	342.482
22487	AT2G20110	174.011	1.34555	0.234036	5.74931	8.96e-09	1.06e-07	130.43	106.965	151.927	67.8893	88.413	51.9727	113.55	136.419	109.256	91.084	107.548	122.848	185.941	196.145	229.548	232.877	188.767	185.507	256.096	342.685	314.758	210.706	299.268	255.675
8145	AT5G02050	1863.48	1.34513	0.17563	7.65888	1.88e-14	4.78e-13	542.618	700.472	1001.99	531.134	605.629	596.318	1630.21	1480.29	1357.89	1537.62	1317.95	1591.23	2842.85	2705.26	2516.83	2361.09	2358.55	2347.35	3288.62	4294.98	3955.99	1748.62	1730.4	1679.68
9355	AT5G13220	238.109	1.34382	0.388517	3.45884	0.000542505	0.00258814	286.802	320.152	871.769	543.115	355.862	730.353	99.6056	63.8556	59.3103	36.2792	35.1976	24.6664	191.059	168.045	199.683	51.3822	58.7961	82.8476	149.595	211.322	410.347	288.207	225.906	250.457
27124	AT4G12750	695.313	1.34345	0.14953	8.98452	2.6e-19	1.21e-17	557.03	686.359	604.089	707.846	713.935	626.408	392.446	386.036	465.118	563.486	551.429	515.093	783.852	728.931	796.977	984.549	693.691	749.831	1015.77	1099.45	914.916	741.105	716.146	693.027
23846	AT2G31890	451.046	1.34326	0.237189	5.66325	1.49e-08	1.69e-07	555.589	535.568	318.322	636.962	483.324	413.046	247.686	243.812	277.822	409.106	588.582	476.401	309.617	316.807	413.421	428.461	351.23	333.792	658.709	605.41	659.559	455.319	624.154	482.415
30614	ATCG00150	15395.6	1.3429	0.267018	5.02926	4.92e-07	4.4e-06	37745.4	40178	36469.6	26379	35335.7	37445	5813.65	5079.42	7164.06	8635.23	6226.06	7319.16	4963.26	4496.45	5642.08	9751.42	4083.75	6175.75	13738.7	14529.8	20522.8	8714.03	10120.4	12965
6747	AT1G70210	955.78	1.34271	0.202511	6.63031	3.35e-11	5.58e-10	1865.65	1586.65	1537.35	1418.69	1110.32	1321.2	484.083	388.938	496.333	523.347	359.798	486.557	825.647	702.485	798.734	889.657	749.393	731.82	1146.28	993.786	1539.65	857.356	1205.22	919.767
24992	AT2G41180	49.7461	1.3427	0.549413	2.44389	0.01453	0.0457858	108.091	138.163	97.6671	56.9072	42.7329	103.945	9.29652	37.7328	6.24319	67.927	136.879	90.4436	3.41176	0	0	1.24312	4.12605	1.20069	42.4775	42.8356	32.7731	53.282	73.3613	43.166
24220	AT2G34925	63.663	1.34233	0.439243	3.05601	0.00224302	0.00901226	61.9723	101.765	202.569	78.8714	78.8349	87.5329	38.5142	26.1227	37.4591	72.5584	74.306	70.6137	12.7941	33.6091	30.4503	15.3318	24.2405	15.609	102.192	74.2484	79.8844	77.5011	89.6638	41.2686
28150	AT4G21065	162.455	1.34109	0.241183	5.56047	2.69e-08	2.95e-07	160.696	134.449	83.1979	134.78	123.041	142.241	134.136	89.9783	74.9183	164.414	123.192	117.528	237.117	239.671	203.782	231.22	201.145	108.062	265.946	259.869	164.548	179.221	173.505	152.267
319	AT1G03630	559.927	1.34105	0.270526	4.95719	7.15e-07	6.22e-06	898.598	1132.79	994.758	946.457	792.033	563.493	152.065	174.152	124.864	1086.06	938.602	1253.63	191.912	192.839	210.809	298.762	308.422	244.34	366.291	294.138	583.771	402.037	591.548	695.873
8894	AT5G08400	290.245	1.34104	0.181172	7.40205	1.34e-13	3.06e-12	384.805	387.748	321.94	275.551	218.085	221.568	209.172	168.346	165.444	234.657	260.071	216.678	303.647	310.746	279.908	245.308	223.322	197.513	513.423	382.665	477.941	283.364	363.313	320.661
2014	AT1G17480	229.427	1.34102	0.242974	5.5192	3.41e-08	3.68e-07	138.357	135.192	126.606	124.797	113.463	46.5019	82.3406	104.491	106.134	152.836	146.657	108.822	468.264	513.503	463.781	331.498	252.205	331.39	227.162	237.024	328.414	312.426	334.202	320.187
29344	AT4G30920	2224.64	1.34076	0.167228	8.01755	1.08e-15	3.24e-14	2933.6	2558.25	2145.06	2679.63	2464.51	2486.48	1504.71	1198.74	1451.54	1522.18	1515.45	1641.53	1431.23	1560.34	1605.08	1531.52	1773.68	1811.84	3320.63	3441.13	4737.76	2499.41	3369.96	2207.16
6898	AT1G71460	71.9326	1.34041	0.432617	3.09837	0.00194587	0.00795668	49.0013	64.6247	94.0498	52.9137	63.3626	30.0894	21.9132	60.953	74.9183	71.7865	62.5735	56.5877	43.5	39.1188	68.5131	66.2996	33.0084	54.6314	116.967	174.198	81.9328	106.564	139.736	99.1394
781	AT1G07270	90.2323	1.33987	0.329532	4.06599	4.78e-05	0.000288275	57.6486	50.5113	39.7903	23.9609	33.8916	21.8832	53.787	84.1732	46.8239	85.6807	37.153	76.9012	117.706	163.087	163.377	171.55	106.761	110.463	160.676	148.497	131.775	84.7669	78.0192	116.69
1231	AT1G10930	978.509	1.33971	0.239325	5.59785	2.17e-08	2.41e-07	1400.86	1179.59	553.447	436.289	500.27	582.641	628.843	539.87	490.09	761.092	719.595	722.098	1194.12	1296.98	1294.14	1493.81	1213.57	859.694	1324.8	1482.11	1007.09	1126.19	1314.68	1362.34
18794	AT3G44766	139.055	1.33968	0.434692	3.08191	0.00205676	0.00834793	48.2807	63.8819	253.211	68.8877	77.3614	57.4435	84.3327	52.2455	90.5262	71.7865	62.5735	66.7445	185.941	217.082	156.35	161.191	111.919	101.458	209.309	165.631	202.784	215.55	363.313	249.509
20301	AT3G57670	179.801	1.33857	0.36683	3.64901	0.000263257	0.00135205	61.2517	66.1103	68.7287	50.917	46.4168	57.4435	50.4668	55.148	96.7694	71.0146	29.3313	43.529	375.294	282.096	268.196	326.94	242.405	150.086	213.619	97.094	127.679	423.834	726.626	384.224
18692	AT3G43920	950.859	1.33766	0.211235	6.33255	2.41e-10	3.58e-09	1554.35	1240.5	918.794	917.504	1072.74	826.092	432.952	545.675	593.103	451.561	371.53	419.813	984.293	1003.86	959.769	1294.08	807.673	721.614	1418.38	1187.97	987.973	1283.61	1477.71	1349.05
11654	AT5G40410	34.9766	1.33756	0.508322	2.63133	0.00850508	0.0288474	46.1189	20.7988	79.5806	54.9105	38.3123	46.5019	14.6088	23.2202	21.8512	27.0164	23.4651	21.2808	25.5882	39.1188	21.6665	49.7247	17.0199	29.4169	40.015	54.2584	60.7668	36.3287	27.9472	19.9227
15428	AT3G05380	2189.36	1.33751	0.187181	7.14555	8.96e-13	1.83e-11	2597.07	2602.07	1515.65	2341.18	2368.73	2368.86	1182.65	1213.26	1276.73	1489.76	1470.48	1626.05	2391.65	2257.87	2173.68	2814.83	1971.73	1894.69	2989.43	3235.52	2492.12	2681.05	3188.31	2401.17
22834	AT2G23030	76.5105	1.33697	0.428681	3.11878	0.00181598	0.00749338	0	2.22844	0	1.99674	11.0516	5.47081	43.8265	26.1227	49.9455	146.661	187.72	135.907	29.8529	29.7523	42.1619	40.6085	38.6817	39.6228	121.276	77.1041	123.582	162.268	371.465	148.946
25656	AT2G46510	692.186	1.33675	0.227792	5.86829	4.4e-09	5.39e-08	1717.93	1449.97	1356.49	2593.77	2089.49	1805.37	163.353	220.592	162.323	284.83	303.09	264.56	224.323	205.511	257.07	345.586	258.909	235.335	538.664	331.262	423.319	397.193	441.332	542.183
20513	AT3G59580	43.7513	1.33542	0.461772	2.89196	0.00382847	0.0143892	7.92669	5.19969	10.8519	24.9593	52.311	32.8249	19.2571	14.5126	15.608	102.662	119.281	80.7705	21.3235	35.813	27.5223	36.4648	47.4495	38.4221	33.2432	45.6913	72.3739	53.282	102.473	49.8069
15210	AT3G03630	249.101	1.33542	0.301597	4.42784	9.52e-06	6.65e-05	175.108	257.013	162.779	313.489	326.391	106.681	139.448	156.736	137.35	194.518	203.364	240.86	244.794	264.465	283.422	298.762	334.21	247.342	384.144	365.531	279.937	215.55	309.748	336.789
15155	AT3G03130	804.116	1.33471	0.212664	6.27614	3.47e-10	5.04e-09	725.652	449.402	448.545	349.43	279.974	237.98	519.277	571.798	571.252	678.499	510.365	542.661	1076.41	1077.14	1061.07	1267.15	852.028	1026.59	1375.9	1305.06	1685.08	944.545	827.935	915.023
19978	AT3G55010	987.839	1.33453	0.188702	7.07218	1.53e-12	3.01e-11	791.228	585.336	701.756	272.556	413.331	396.634	718.488	763.364	783.52	831.334	696.13	841.077	1378.35	1407.72	1220.94	1618.54	1083.6	1147.86	2024.76	1804.81	1622.95	910.638	928.079	765.128
16098	AT3G11402	23.5274	1.33352	0.463568	2.87664	0.00401934	0.0150275	14.4122	17.8275	10.8519	18.9691	21.3665	10.9416	24.5694	14.5126	12.4864	53.261	48.8855	64.3262	14.5	16.5291	18.153	8.28745	13.4096	4.20241	65.2553	34.2685	19.8004	19.3753	10.4802	27.9867
3670	AT1G06587	453.883	1.33349	0.294487	4.52818	5.95e-06	4.35e-05	608.914	501.399	857.3	609.007	442.065	388.427	185.266	275.74	240.363	226.166	353.931	225.383	399.176	402.758	431.574	459.953	395.585	141.081	527.583	539.729	360.504	753.214	1013.09	554.991
29785	AT4G34510	63.9974	1.33316	0.391758	3.40303	0.000666433	0.00311127	49.0013	59.425	25.3211	111.818	140.724	54.7081	30.5457	31.9278	24.9728	27.0164	35.1976	36.7578	54.5882	74.3807	81.3959	31.0779	35.5871	19.211	60.3303	91.3826	58.7185	152.58	154.874	94.3959
23844	AT2G31880	884.917	1.33311	0.271271	4.91434	8.91e-07	7.61e-06	1328.8	955.257	770.485	1429.67	1072.74	2366.12	650.757	699.509	643.048	1139.32	1224.09	1233.81	278.059	217.633	230.134	220.446	215.07	136.278	2248.23	1327.9	833.666	636.962	599.7	780.308
25752	AT2G47260	1495.44	1.33126	0.178532	7.45672	8.87e-14	2.06e-12	204.653	232.5	264.063	292.523	302.078	385.692	633.492	505.039	636.805	778.845	997.265	780.62	3345.23	3246.86	3494.17	2794.11	2313.68	2087.4	1212.15	1841.93	1201.68	2567.23	2795.88	2976.55
3753	AT1G33420	708.283	1.33106	0.210716	6.31685	2.67e-10	3.93e-09	533.25	430.831	343.644	370.396	450.169	257.128	445.569	412.159	352.74	517.172	514.276	437.225	1167.68	1120.12	1148.91	1144.08	938.675	842.884	1207.84	819.588	884.191	900.951	970	789.32
9511	AT5G14580	885.291	1.33006	0.180123	7.38418	1.53e-13	3.46e-12	278.155	325.352	170.013	283.538	318.287	199.685	695.247	714.021	696.116	815.896	705.907	739.026	1535.29	1261.17	1291.21	1382.35	1142.4	971.958	1620.92	1919.04	1422.22	879.153	917.599	962.459
2293	AT1G19980	395.399	1.3297	0.172444	7.71092	1.25e-14	3.27e-13	489.293	502.884	466.632	649.94	682.254	538.875	189.251	214.787	193.539	274.796	205.319	211.841	385.529	450.141	409.322	390.753	342.462	277.359	478.333	488.326	440.389	372.974	466.951	367.622
5911	AT1G63250	434.21	1.32867	0.221701	5.99309	2.06e-09	2.67e-08	241.404	294.154	162.779	394.357	262.292	251.657	275.576	336.693	321.524	321.11	359.798	304.219	577.441	519.563	465.538	768.661	606.013	491.082	734.429	896.692	481.355	501.335	476.266	377.109
12392	AT5G46460	108.753	1.32804	0.335672	3.95636	7.61e-05	0.000440693	107.371	86.9091	112.136	120.803	89.8865	68.3851	57.1072	55.148	90.5262	57.8924	74.306	83.1887	106.618	103.031	114.774	241.993	104.698	145.884	185.916	191.332	88.0777	121.096	104.802	98.1907
29075	AT4G28590	202.562	1.32746	0.248792	5.33561	9.52e-08	9.62e-07	239.962	238.443	126.606	113.814	96.5175	183.272	128.159	119.004	162.323	138.17	175.988	179.436	225.176	186.778	196.17	157.047	182.577	180.704	333.048	351.252	369.38	249.457	295.774	232.432
12376	AT5G46330	98.7728	1.32687	0.372009	3.56676	0.000361417	0.00179268	14.4122	9.65656	54.2595	57.9056	45.68	43.7665	95.6214	84.1732	103.013	108.066	72.3506	139.293	158.647	142.15	152.251	26.5198	45.3865	55.8321	221.006	308.416	232.143	84.7669	53.5654	61.6657
14132	AT5G61460	1457.88	1.32621	0.232761	5.69774	1.21e-08	1.4e-07	1392.94	1289.52	593.237	634.965	622.575	689.322	919.692	975.249	1076.95	815.125	1083.3	930.069	1963.47	1911.31	1686.48	2201.97	1644.23	1281.74	2661.92	2390.23	1661.19	2019.87	2511.75	2032.12
20857	AT3G62460	201.424	1.32613	0.270877	4.8957	9.8e-07	8.3e-06	7.20608	6.68531	32.5557	0.998372	11.7884	16.4124	150.736	130.614	196.66	148.976	172.077	134.456	288.294	223.142	244.773	218.789	213.007	361.408	345.36	465.48	642.489	326.958	266.663	228.637
15722	AT3G07620	209.834	1.32608	0.36681	3.61517	0.000300149	0.00151768	2.88243	1.48563	0	0	0	0	33.2019	34.8303	59.3103	76.4179	39.1084	41.1107	725.852	433.612	656.437	488.959	429.109	309.178	84.955	102.805	118.12	450.475	557.779	390.391
12036	AT5G43530	106.954	1.32588	0.360857	3.67425	0.000238554	0.00123738	86.473	52.7397	21.7038	22.9626	25.0503	30.0894	55.7791	37.7328	62.4319	59.4362	56.7072	77.8685	156.088	190.635	220.764	295.862	151.116	172.899	127.432	139.93	116.071	152.58	152.545	101.986
21003	AT2G01130	1004.59	1.32583	0.225843	5.8706	4.34e-09	5.33e-08	1354.02	1080.05	680.053	858.6	670.465	765.913	488.732	458.599	515.063	667.692	578.805	688.242	1158.29	1294.22	1127.25	1795.06	1153.23	1179.68	1390.68	1105.16	936.765	1194	1560.38	1409.3
26773	AT4G09760	1348.16	1.32571	0.156234	8.48538	2.15e-17	7.96e-16	1810.17	1297.69	1450.54	1886.92	1996.66	1649.45	1024.61	925.906	1145.63	1134.69	1145.88	1052.43	801.764	646.286	637.699	496.832	521.945	371.013	2461.23	2575.85	2221.06	1571.82	1938.84	1590.97
2115	AT1G18370	2594.51	1.32558	0.216623	6.11927	9.4e-10	1.29e-08	3682.31	3229.75	1971.43	1573.43	1396.19	984.746	1281.59	1288.72	1158.11	1567.73	1439.19	1443.23	3696.64	4165.87	4062.18	4747.88	3858.88	2674.54	3117.48	2912.82	2462.08	3003.17	2772.59	3777.73
27007	AT4G11690	109.239	1.32508	0.323375	4.09765	4.17e-05	0.000254649	79.9875	51.2541	79.5806	98.8389	41.2594	79.3267	88.981	81.2707	106.134	82.5931	93.8602	96.2474	96.3823	97.5214	127.657	105.665	156.274	75.6434	238.859	208.467	176.155	84.7669	160.696	114.319
17858	AT3G25590	206.837	1.32338	0.278746	4.74762	2.06e-06	1.65e-05	159.254	135.192	137.457	217.645	106.096	112.152	102.926	133.516	131.107	113.469	132.969	137.842	299.382	283.749	294.548	346.001	214.039	210.721	283.799	336.973	225.998	276.098	341.188	231.958
16816	AT3G17030	207.736	1.32251	0.209897	6.30077	2.96e-10	4.34e-09	153.49	187.932	159.161	163.733	97.2543	106.681	118.199	130.614	137.35	144.345	154.478	155.737	237.97	251.793	231.305	342.686	286.76	249.143	333.048	302.705	253.309	251.879	305.09	231.009
19870	AT3G54060	39.4519	1.32232	0.429299	3.08019	0.00206866	0.00839068	20.8976	20.7988	18.0865	5.99023	19.8929	8.20621	33.8659	20.3177	15.608	31.6478	11.7325	29.0193	52.8823	55.6478	47.4321	28.1773	37.1344	61.8355	57.2523	65.6813	144.065	55.7039	69.8679	35.102
5544	AT1G60030	297.229	1.32183	0.394279	3.35254	0.000800745	0.00365666	12.9709	12.6278	32.5557	9.98372	13.9987	41.0311	80.3485	84.1732	65.5535	107.294	70.3952	92.8618	910.941	785.681	719.68	444.621	170.199	239.538	261.637	114.228	188.445	896.107	925.75	852.883
22165	AT2G17210	51.8485	1.32142	0.403065	3.27844	0.00104384	0.00460459	75.6638	58.6822	112.136	106.826	78.8349	41.0311	26.5615	14.5126	24.9728	27.7883	31.2867	44.0126	41.7941	35.813	46.8465	48.0672	34.0399	61.8355	66.4865	59.9699	63.4979	48.4382	55.8943	39.3711
17897	AT3G25882	133.807	1.32022	0.439361	3.00487	0.00265694	0.0104795	154.21	184.218	307.471	146.761	131.146	158.653	75.7003	110.296	115.499	40.1387	244.428	89.4763	51.1764	40.7717	49.7745	28.5917	33.5241	51.0293	223.468	322.695	271.061	152.58	125.762	102.934
26706	AT4G09040	929.513	1.32006	0.150459	8.7735	1.73e-18	7.34e-17	978.586	976.056	868.152	736.799	785.402	629.143	544.511	612.433	577.495	1255.88	1292.53	1494.98	774.47	822.596	825.67	853.607	796.327	508.492	1589.52	1250.8	940.861	891.263	1263.45	1039.3
15766	AT3G08030	5792.99	1.31928	0.144817	9.10995	8.24e-20	4.11e-18	1100.37	964.914	987.523	636.962	677.096	560.758	3445.69	3662.99	3043.55	2549.58	2338.68	2159.04	11374	11228.7	9908.63	8116.31	8332.55	11728.9	7978.99	8141.62	15199.9	7946.29	9906.11	7042.69
19687	AT3G52390	311.732	1.31909	0.18658	7.06984	1.55e-12	3.06e-11	242.845	195.36	166.396	143.766	140.724	205.155	264.951	217.689	259.092	216.132	279.625	305.187	271.235	341.6	313.286	357.189	373.923	300.773	627.928	599.699	564.653	346.333	388.931	359.084
26901	AT4G10843	256.323	1.31908	0.342295	3.85364	0.000116373	0.000647561	539.015	280.04	260.446	395.355	364.704	235.245	116.207	133.516	149.837	97.2592	138.835	119.463	231.147	241.875	211.395	446.279	191.861	203.517	376.757	302.705	217.122	215.55	394.754	288.88
19202	AT3G48210	399.764	1.3188	0.228045	5.78307	7.33e-09	8.73e-08	202.491	237.7	209.803	109.821	93.5704	183.272	302.137	269.935	234.12	314.163	312.867	320.664	411.97	497.525	508.285	395.726	546.701	543.312	600.841	693.937	1007.09	513.445	650.936	434.031
20122	AT3G56220	263.532	1.31873	0.32395	4.07078	4.69e-05	0.000283134	535.412	701.958	1049.02	332.458	372.071	341.926	179.29	142.224	156.08	138.17	148.612	120.43	52.8823	35.262	62.0717	42.266	79.4264	74.4427	294.264	422.645	839.128	67.8135	47.7431	89.178
4820	AT1G52150	1741.64	1.31868	0.237592	5.55019	2.85e-08	3.11e-07	782.58	680.416	1077.96	670.906	628.469	440.4	536.542	441.184	621.197	893.086	725.461	888.959	2445.38	3409.39	4176.37	4818.74	3425.65	6037.07	1420.84	1316.48	1742.44	1380.49	1474.21	1765.06
26147	AT4G02150	1386.08	1.31819	0.172488	7.64224	2.13e-14	5.39e-13	998.042	822.294	622.176	867.586	660.15	590.847	795.517	949.126	1023.88	898.49	846.697	877.351	1449.15	1496.98	1637.87	1697.27	1964.51	1991.94	2216.22	2390.23	2483.93	2065.89	2113.5	1806.33
19517	AT3G50920	212.942	1.31761	0.23406	5.62935	1.81e-08	2.03e-07	258.698	195.36	300.236	176.712	108.306	188.743	152.729	124.809	134.229	137.398	168.166	183.789	164.618	213.776	197.341	174.865	179.483	192.11	353.979	348.396	374.842	247.035	301.597	233.381
30579	ATMG01280	193.001	1.31746	0.324151	4.06436	4.82e-05	0.000290133	51.8838	97.3085	79.5806	64.8942	30.2078	109.416	182.61	124.809	127.985	111.153	109.504	112.692	191.059	201.654	238.917	133.014	207.334	362.008	358.288	379.809	768.12	164.69	202.617	222.471
20913	AT3G62910	393.076	1.31658	0.185777	7.08691	1.37e-12	2.72e-11	479.204	566.023	593.237	376.386	363.967	465.019	249.678	214.787	215.39	375.914	367.619	488.976	273.794	306.338	280.494	229.977	307.39	245.541	554.054	585.42	562.605	372.974	496.062	462.967
19815	AT3G53530	167.949	1.31654	0.398454	3.30411	0.0009528	0.00425616	418.673	372.892	224.273	302.507	265.239	399.369	111.558	58.0505	53.0671	74.8741	82.1277	98.1821	83.5882	80.9924	66.7563	24.448	35.0714	38.4221	230.24	117.084	366.649	108.986	293.445	124.28
15100	AT3G02680	205.049	1.31538	0.219379	5.99592	2.02e-09	2.62e-08	257.978	185.703	144.692	186.696	158.407	155.918	110.894	136.419	140.472	155.152	144.701	140.26	179.118	203.307	182.702	259.811	183.093	267.153	313.964	322.695	365.966	234.925	272.485	218.676
13133	AT5G52910	659.963	1.31454	0.241061	5.45313	4.95e-08	5.21e-07	510.911	369.921	217.038	95.8438	120.831	175.066	488.067	403.451	524.428	468.542	488.855	477.368	1082.38	1072.18	997.246	1151.13	909.793	689.796	1137.66	1233.67	841.176	663.603	958.355	761.808
29463	AT4G31850	528.878	1.31419	0.270858	4.85193	1.22e-06	1.02e-05	1053.53	649.961	470.249	902.529	705.094	519.727	270.927	261.227	302.795	564.258	486.9	567.812	371.029	346.559	425.718	518.38	360.513	280.961	659.324	673.947	583.771	571.571	669.568	476.723
23824	AT2G31730	281.747	1.31413	0.294411	4.46359	8.06e-06	5.72e-05	99.4439	127.764	300.236	93.847	98.7278	134.035	236.397	136.419	209.147	165.958	179.899	194.913	422.206	461.161	431.574	198.899	223.322	316.382	485.721	445.49	914.916	276.098	306.254	303.11
28067	AT4G20130	522.374	1.31392	0.183568	7.15767	8.21e-13	1.69e-11	781.139	776.239	737.929	542.116	517.216	456.813	277.568	272.837	209.147	504.05	615.958	742.895	382.97	400.554	444.457	428.461	425.498	351.202	621.772	576.853	708.718	498.914	645.114	618.554
25396	AT2G44370	118.757	1.31274	0.434711	3.01979	0.00252951	0.0100296	0	0	0	0	0	8.20621	120.191	200.274	206.025	225.394	252.249	170.247	30.7059	38.5678	43.9186	45.581	28.8823	28.8165	349.054	639.678	238.288	82.345	30.2761	111.473
24031	AT2G33400	498.45	1.31262	0.307985	4.26196	2.03e-05	0.000132761	600.987	359.521	245.976	184.699	223.243	155.918	187.259	322.18	302.795	257.814	502.543	298.415	828.205	769.703	696.842	1199.19	822.114	574.53	730.12	633.967	398.057	627.275	503.049	538.389
21850	AT2G13790	203.678	1.31233	0.297031	4.41816	9.95e-06	6.93e-05	243.566	267.413	264.063	224.634	229.137	377.486	92.3012	98.6859	103.013	240.832	189.676	187.175	138.176	158.128	149.909	158.29	148.538	268.354	345.36	157.064	312.027	138.049	163.025	233.381
24954	AT2G40920	408.887	1.31183	0.254884	5.1468	2.65e-07	2.47e-06	453.983	417.461	347.261	622.984	653.519	292.688	249.014	301.863	237.241	443.842	463.435	458.989	394.059	252.895	266.44	244.894	251.173	138.68	619.309	693.937	396.691	525.555	622.989	464.39
926	AT1G08450	1292.42	1.31137	0.328424	3.99291	6.53e-05	0.00038301	1488.78	944.858	965.819	1404.71	1150.11	817.886	683.294	1245.18	1220.54	972.592	1421.59	1025.83	993.676	992.294	842.652	1938.43	750.94	858.493	3416.05	2241.73	1323.21	1552.44	1595.32	1171.65
30667	ATCG00650	2272.82	1.31124	0.298473	4.39317	1.12e-05	7.7e-05	2885.31	2507.74	5404.25	2063.64	1567.12	1345.82	1266.32	743.047	958.329	2703.19	2272.2	2447.78	885.352	1213.78	1278.91	1350.02	1289.39	3058.76	2062.93	2281.71	9009.19	1373.22	2269.54	2310.09
4946	AT1G53170	208.397	1.31096	0.320236	4.09372	4.25e-05	0.000258653	415.791	447.916	510.039	343.44	492.902	566.229	50.4668	60.953	53.0671	74.1022	74.306	76.4176	58.8529	57.8517	42.1619	68.7858	128.939	193.911	141.592	117.084	286.765	259.144	319.064	161.754
20072	AT3G55760	352.839	1.30847	0.495547	2.64046	0.00827935	0.0281751	260.86	199.074	227.89	295.518	219.559	183.272	58.4353	252.52	280.943	118.872	320.689	133.005	469.117	353.722	531.123	984.963	220.743	501.288	454.324	593.987	388.498	525.555	578.739	315.444
22858	AT2G23170	2363.94	1.30839	0.295808	4.4231	9.73e-06	6.79e-05	689.622	828.236	510.039	758.763	890.024	519.727	711.848	597.92	861.56	815.896	529.919	911.207	6521.58	8306.95	3764.71	3221.33	2225.49	2420.59	1927.49	1819.09	1437.24	5601.88	4405.17	6458.29
28174	AT4G21270	1104.53	1.3081	0.251173	5.20798	1.91e-07	1.83e-06	1744.59	1415.8	730.695	847.618	822.241	541.61	550.487	531.162	552.522	544.188	518.187	571.197	1577.09	1747.12	1702.29	1988.99	1393.06	1054.21	1360.51	1247.94	1093.8	1179.47	1395.03	1398.86
16554	AT3G14890	1658.29	1.30755	0.326335	4.00678	6.16e-05	0.000363011	2777.94	1466.31	1052.63	1499.56	1545.75	1452.5	760.323	1062.32	1136.26	825.159	1052.02	757.888	1425.26	1521.77	1588.1	2772.56	1081.02	2109.01	2680.39	2433.06	2331.67	2220.89	2586.28	1660.23
21633	AT2G07695	619.886	1.30615	0.287879	4.53716	5.7e-06	4.19e-05	185.917	329.809	336.409	234.618	221.032	410.311	642.788	435.379	424.537	325.741	373.485	359.356	701.97	554.274	439.186	510.507	843.776	1187.48	1335.27	1147.99	2253.83	620.009	447.155	556.414
3097	AT1G27720	79.2969	1.3058	0.400398	3.26126	0.0011092	0.00485807	86.473	86.9091	90.4325	106.826	60.4155	188.743	38.5142	58.0505	21.8512	35.5073	43.0193	38.2088	54.5882	29.7523	36.3061	62.1558	85.6154	79.2455	120.661	79.9598	97.6365	128.361	170.012	103.883
5083	AT1G54280	38.1552	1.30575	0.501622	2.60305	0.00923991	0.0309134	34.5892	32.6838	39.7903	44.9268	58.2052	51.9727	24.5694	20.3177	6.24319	31.6478	29.3313	36.7578	14.5	19.8349	35.7205	25.6911	28.3666	25.8148	46.7868	42.8356	59.4013	38.7506	128.091	38.8968
214	AT1G02770	585.946	1.30556	0.214137	6.09685	1.08e-09	1.46e-08	13.6916	16.3419	32.5557	28.9528	6.63097	19.1478	417.68	362.816	440.145	424.544	463.435	352.585	435	403.86	491.889	374.178	434.266	745.028	867.402	1173.7	1800.47	1697.76	1618.61	1442.03
27330	AT4G14330	1995.94	1.30517	0.338945	3.85068	0.00011779	0.000654262	3773.82	2317.58	918.794	2021.7	2034.97	1244.61	1027.93	1340.97	1204.94	996.521	1095.04	963.925	2362.65	2520.13	2363.41	3281.41	1977.41	1306.35	3247.37	2681.51	1801.84	2775.51	2664.3	1979.94
25659	AT2G46530	222.992	1.30515	0.33913	3.84851	0.000118838	0.000659488	357.422	296.382	245.976	211.655	208.507	385.692	88.981	92.8808	81.1614	247.779	146.657	226.351	57.147	36.3639	68.5131	20.3042	28.3666	22.2128	282.568	148.497	202.784	472.273	772.041	651.284
15022	AT3G02030	168.912	1.30446	0.304139	4.28903	1.79e-05	0.000118911	79.9875	95.8228	72.346	64.8942	27.2607	73.8559	92.9652	127.711	112.377	111.153	187.72	162.025	136.47	201.103	172.161	263.541	220.228	198.714	329.354	219.889	215.074	283.364	341.188	264.688
17004	AT3G18524	941.711	1.3041	0.199906	6.52356	6.87e-11	1.1e-09	1127.75	940.401	586.003	539.121	561.422	604.524	590.993	565.992	530.671	650.71	520.142	578.452	1369.82	1217.64	1301.16	1660.39	1203.77	935.937	1362.36	1350.75	1102	1000.25	1240.16	1060.65
19377	AT3G49710	105.544	1.30408	0.361238	3.61002	0.000306169	0.00154431	110.974	80.9666	57.8768	91.8503	85.4659	128.564	43.1624	113.198	106.134	77.9617	97.7711	91.4109	91.2646	83.7472	102.477	118.925	65.501	88.2507	196.381	248.447	159.769	94.4545	129.256	69.2553
10370	AT5G22650	8750.81	1.30271	0.241791	5.38774	7.13e-08	7.34e-07	5817.47	5733.03	2799.79	4682.37	4827.35	3449.35	6093.87	7958.73	7519.92	5864.88	8869.79	7103.93	11304	10276.7	9837.78	11847.3	10419.8	8385.62	15852.7	21078	12074.2	10324.6	9206.26	8692.01
12508	AT5G47440	162.113	1.30264	0.369073	3.5295	0.000416345	0.00203718	32.4274	20.0559	32.5557	21.9642	5.15742	8.20621	29.2176	23.2202	18.7296	82.5931	99.7265	74.4829	487.882	584.578	440.358	464.926	408.478	309.778	57.8679	59.9699	66.229	135.627	231.729	194.958
5591	AT1G60600	200.814	1.30184	0.261368	4.98089	6.33e-07	5.55e-06	218.344	194.617	343.644	172.718	165.038	180.537	115.543	107.393	109.256	242.376	201.408	245.213	104.059	166.943	166.305	132.185	151.116	173.5	285.03	237.024	415.809	169.534	287.623	234.329
10388	AT5G22794	487.338	1.30182	0.226845	5.7388	9.54e-09	1.12e-07	598.825	504.37	506.422	374.39	315.34	369.28	295.497	281.545	249.728	320.338	303.09	282.455	530.529	487.607	460.267	779.849	430.656	483.278	680.255	628.256	702.573	571.571	902.461	637.528
7587	AT1G77310	396.587	1.30052	0.244208	5.32547	1.01e-07	1.01e-06	377.599	372.892	209.803	190.689	266.713	276.276	259.639	307.668	299.673	309.531	324.6	236.508	543.323	468.874	385.313	519.623	363.608	220.327	695.03	711.071	412.395	569.149	706.831	490.953
16277	AT3G12860	436.481	1.3004	0.2241	5.80278	6.52e-09	7.81e-08	266.625	245.128	206.186	240.608	173.142	232.509	320.066	400.549	483.847	398.3	379.352	320.18	497.264	328.928	356.619	469.069	359.997	487.48	1063.17	993.786	923.792	433.522	524.009	371.417
15435	AT3G05430	222.741	1.29997	0.227567	5.71247	1.11e-08	1.3e-07	251.492	304.553	282.149	340.445	265.976	295.424	132.807	113.198	109.256	144.345	160.345	158.639	165.47	240.222	199.683	213.402	211.976	153.688	285.646	277.004	292.227	283.364	279.472	184.997
25536	AT2G45490	252.108	1.29873	0.188263	6.89852	5.25e-12	9.71e-11	268.066	308.267	332.792	156.744	160.617	166.86	143.432	162.541	137.35	128.135	140.79	141.711	248.206	256.2	269.368	247.38	277.477	251.544	336.126	339.829	473.844	360.865	433.181	309.277
5548	AT1G60060	377.449	1.29864	0.207946	6.24508	4.24e-10	6.08e-09	651.43	678.188	582.385	287.531	380.913	369.28	177.962	148.029	199.782	134.31	131.013	120.914	356.529	407.166	377.7	417.273	383.206	277.96	353.979	425.5	505.935	593.368	590.384	508.03
15475	AT3G05740	133.745	1.2978	0.270655	4.79502	1.63e-06	1.32e-05	112.415	84.6806	75.9633	32.9463	35.3652	21.8832	79.0204	95.7833	84.283	87.2245	129.058	88.9926	177.412	201.103	203.197	221.689	156.79	200.515	225.315	205.611	203.466	128.361	221.248	137.562
9545	AT5G14940	69.9093	1.29681	0.451816	2.87023	0.00410177	0.0152929	15.8534	7.42813	21.7038	26.9561	19.1561	19.1478	15.2729	2.90253	21.8512	99.5749	76.2614	106.404	116.853	86.502	143.468	67.5427	94.899	81.6469	37.5526	22.8457	49.8424	164.69	245.702	133.767
24377	AT2G36200	1750.88	1.29625	0.268792	4.8225	1.42e-06	1.17e-05	2782.27	2144.5	1237.12	1356.79	1203.15	949.185	915.044	844.635	877.168	1133.15	782.168	1081.94	2383.97	2966.41	2399.13	3602.55	2060.96	1551.29	2393.51	1841.93	1491.18	1743.78	2105.35	2173.95
3423	AT1G30520	108.068	1.29518	0.403207	3.2122	0.00131724	0.00566114	113.135	153.019	173.63	159.74	158.407	38.2957	57.1072	43.5379	40.5807	175.993	87.994	163.959	46.0588	56.1988	49.1889	50.9678	78.9106	84.6486	116.351	108.517	202.101	113.83	175.834	145.626
7322	AT1G75120	63.0952	1.29455	0.463994	2.79001	0.00527057	0.0190565	57.6486	33.4266	148.309	35.9414	33.8916	27.354	27.2255	14.5126	34.3375	75.646	62.5735	86.0907	46.0588	61.1575	69.6842	58.0121	76.3318	67.2386	89.8799	45.6913	48.4769	84.7669	91.9928	138.036
21636	AT2G07599	80.0423	1.29426	0.518968	2.49391	0.0126345	0.0405956	7.20608	46.7972	32.5557	14.9756	17.6826	60.1789	54.4511	60.953	62.4319	42.4544	89.9494	38.6924	63.1176	60.0556	38.6484	72.5152	125.844	69.0396	99.7297	217.034	109.926	179.221	186.314	171.241
30436	AT4G40000	497.898	1.29317	0.126818	10.197	2.04e-24	1.72e-22	361.025	366.207	390.668	252.588	271.133	259.863	308.113	325.083	302.795	367.424	320.689	363.225	652.5	721.769	607.834	759.959	697.302	623.158	802.763	705.36	667.069	617.587	638.127	567.324
6513	AT1G68340	173.778	1.29313	0.336693	3.84067	0.000122697	0.000679583	132.592	84.6806	112.136	165.73	174.616	98.4746	97.6135	182.859	184.174	125.048	213.141	122.848	148.412	105.235	113.017	222.104	111.403	133.277	398.919	385.52	262.868	232.503	210.768	152.741
6367	AT1G67120	3696.76	1.2928	0.24634	5.24801	1.54e-07	1.5e-06	2213.71	2396.31	1692.9	2015.71	1645.96	1323.94	1843.37	1950.5	3052.92	3556.14	2952.69	3551	4535.09	3505.81	4305.78	9634.16	5535.09	6726.26	5549.77	6345.38	3954.62	3497.24	2932.12	4005.9
24995	AT2G41210	90.7921	1.29246	0.381147	3.39097	0.000696446	0.0032337	67.0165	48.2828	43.4076	59.9023	50.8375	38.2957	40.5063	46.4404	74.9183	84.9088	127.102	139.776	84.4411	91.4608	67.3419	122.24	90.773	87.6503	182.222	99.9498	68.9601	184.065	189.808	88.7037
6417	AT1G67520	26.2569	1.29201	0.483055	2.67467	0.00748033	0.0258568	0.720608	0	0	0	0	2.7354	21.2492	20.3177	24.9728	71.7865	62.5735	86.0907	21.3235	15.4271	16.9819	15.3318	18.0514	15.609	87.4174	31.4128	28.6765	31.4848	18.6314	39.3711
16915	AT3G17830	422.752	1.29121	0.209642	6.15912	7.32e-10	1.02e-08	552.706	461.287	484.718	463.245	481.851	475.96	227.101	281.545	330.889	243.148	234.651	282.938	440.117	463.364	330.854	553.601	338.851	348.2	701.802	659.668	518.908	438.366	462.293	369.994
18916	AT3G45890	334.741	1.29002	0.171947	7.50238	6.27e-14	1.48e-12	435.247	349.122	405.138	377.385	444.275	432.194	180.618	174.152	156.08	261.674	177.943	271.814	268.676	268.322	272.881	333.984	306.875	395.027	413.694	431.212	534.611	358.443	421.537	362.879
27883	AT4G18520	247.339	1.29	0.3659	3.52554	0.000422624	0.00206429	320.671	170.847	481.101	462.246	517.953	268.07	136.128	127.711	193.539	118.1	222.918	163.476	148.412	136.089	187.386	249.866	152.664	152.488	377.372	354.108	350.263	210.706	284.13	149.895
2562	AT1G22250	2266.43	1.28992	0.340246	3.79114	0.00014996	0.000815269	978.586	756.926	973.054	831.644	613.733	279.011	1637.52	3018.63	2643.99	1319.95	1337.51	1158.35	3334.14	2851.81	1645.49	1600.31	1225.95	461.065	5866.82	6322.54	2428.62	4812.34	5557.99	2738.43
3725	AT1G33110	666.607	1.28967	0.18153	7.10444	1.21e-12	2.43e-11	107.371	112.908	122.988	127.792	137.04	120.358	640.796	551.48	571.252	891.543	872.118	891.861	596.205	468.874	457.925	725.152	915.982	793.656	1475.02	1450.7	1367.59	762.902	1128.37	708.681
19287	AT3G48900	114.302	1.28961	0.31253	4.12635	3.69e-05	0.000228093	114.577	132.221	65.1114	74.8779	41.2594	35.5603	61.7555	72.5631	40.5807	75.646	66.4843	94.7965	122.823	172.453	155.765	183.153	205.271	139.28	156.982	111.373	145.431	152.58	172.341	150.369
19502	AT3G50820	5735.77	1.28959	0.293699	4.39085	1.13e-05	7.77e-05	17079.9	18922.4	18661.7	15011.5	14737	11620	1502.72	1471.58	1276.73	3372.42	2031.68	3396.23	1334.85	1805.52	1804.18	1455.69	1708.18	1085.42	4106.16	2013.27	4466.7	2266.91	2489.63	4038.15
19877	AT3G54110	2507.7	1.28943	0.248688	5.18495	2.16e-07	2.04e-06	1740.27	1226.38	2007.6	1884.93	1637.85	1255.55	2290.93	1663.15	1485.88	2536.46	1677.75	2258.19	2906.82	3816.01	2669.67	3541.64	2920.72	2837.83	5249.97	3486.82	4541.81	1988.39	2530.38	2029.75
2707	AT1G23550	128.477	1.28942	0.378032	3.41087	0.00064757	0.00303104	35.3098	12.6278	39.7903	89.8535	163.564	199.685	69.7239	72.5631	71.7967	212.272	330.466	206.521	157.794	77.1356	103.648	89.09	58.2804	79.2455	171.141	199.9	161.134	155.002	189.808	137.087
29838	AT4G34990	88.408	1.28575	0.358084	3.59065	0.000329859	0.00165187	17.2946	38.6263	25.3211	41.9316	41.9962	19.1478	71.052	60.953	62.4319	121.188	121.236	132.038	69.0882	56.1988	43.9186	59.6696	102.635	108.662	155.135	159.92	243.067	121.096	172.341	76.8449
22414	AT2G19400	50.9524	1.28552	0.437455	2.93863	0.00329669	0.012641	93.679	53.4825	47.0249	40.9333	39.7858	43.7665	31.2098	34.8303	18.7296	52.4891	25.4205	56.5877	35.8235	51.2401	50.9456	75.0014	24.2405	60.0345	73.8739	79.9598	68.9601	65.3916	47.7431	51.7043
17551	AT3G23020	190.033	1.28475	0.274692	4.67707	2.91e-06	2.26e-05	201.05	187.932	162.779	231.622	142.198	106.681	116.871	139.321	146.715	132.767	154.478	190.077	212.382	187.329	224.278	249.452	198.05	129.074	316.426	308.416	243.067	167.112	256.182	156.536
29303	AT4G30610	530.298	1.28457	0.421845	3.04513	0.00232579	0.00930226	41.7953	44.5688	14.4692	28.9528	27.9974	16.4124	538.534	644.361	524.428	1892.69	492.766	603.602	616.676	681.548	281.079	403.599	255.299	220.327	1218.3	1596.34	1183.93	501.335	530.996	367.148
29583	AT4G32880	1974.5	1.2842	0.150444	8.53605	1.39e-17	5.27e-16	468.395	385.52	372.582	365.404	375.755	336.455	505.996	528.26	465.118	1075.25	786.079	934.906	4531.67	5405.55	5103.93	4899.54	4683.06	5180.37	1188.75	1250.8	1357.35	2031.98	2654.98	2500.31
29599	AT4G33030	1280.34	1.28414	0.207423	6.1909	5.98e-10	8.42e-09	1201.97	1266.5	980.288	1295.89	1528.81	1356.76	875.865	664.678	711.723	1237.35	1188.9	1227.03	881.088	885.957	928.147	984.549	1195.52	998.373	1897.94	1402.15	2802.1	1513.69	2169.4	1533.58
24185	AT2G34640	992.574	1.28359	0.278577	4.60766	4.07e-06	3.09e-05	1816.65	1534.65	676.435	1023.33	921.705	678.38	502.676	595.018	627.44	838.282	1145.88	1233.32	929.705	934.993	792.292	1207.07	862.859	501.888	1563.66	1259.37	752.416	1048.69	1238.99	1136.07
30637	ATCG00360	30880.1	1.28345	0.348434	3.68349	0.000230063	0.00119677	85092.3	60343.1	54975.7	50912	80072	62183.9	13709.7	13252.9	11749.7	28594.2	13590.2	18723.3	22405.9	18485	11223.3	29271.7	10933	10513.2	34024.5	24270.7	28311.2	16074.2	21793	20617.7
22785	AT2G22610	2081.4	1.28334	0.26723	4.80238	1.57e-06	1.28e-05	3231.21	2342.83	1266.06	1461.62	1423.45	908.154	966.838	1126.18	1170.6	1324.58	1312.09	1218.81	3027.09	3556.5	2913.86	3955.6	2575.68	1553.69	2826.91	2395.94	1560.82	2421.91	2618.88	2794.4
17053	AT3G18880	31.3619	1.28325	0.437269	2.93468	0.0033389	0.0127869	23.7801	18.5703	14.4692	10.9821	23.5768	27.354	27.2255	23.2202	12.4864	24.7007	43.0193	23.2155	20.4706	14.3252	21.0809	30.6635	42.8077	45.6262	56.021	51.4027	78.5189	33.9067	58.2233	27.038
28372	AT4G22860	861.423	1.28227	0.154416	8.30404	1.01e-16	3.44e-15	841.67	863.148	784.954	455.258	493.639	363.809	358.58	426.671	415.172	365.108	389.129	370.48	1560.03	1701.39	1467.47	1619.78	1439.47	899.917	1036.7	796.742	694.38	1063.22	1042.2	1225.25
5159	AT1G54960	311.395	1.28168	0.230002	5.57248	2.51e-08	2.76e-07	239.962	197.588	184.482	124.797	159.88	98.4746	198.547	159.639	202.904	241.604	252.249	201.201	435.853	575.762	420.448	442.964	370.828	386.622	470.33	396.943	561.239	322.114	483.253	345.802
4390	AT1G48310	373.796	1.28162	0.209422	6.11982	9.37e-10	1.28e-08	518.838	348.379	412.372	222.637	182.72	257.128	276.24	165.444	159.201	371.283	355.887	363.709	346.294	420.94	376.529	412.3	400.226	393.826	491.877	539.729	499.107	481.96	507.707	466.762
20083	AT3G55870	265.014	1.28099	0.425626	3.00966	0.00261543	0.0103316	1.44122	0.742813	0	0	6.63097	5.47081	22.5773	17.4152	40.5807	78.7336	48.8855	26.601	930.558	690.363	768.869	716.035	837.587	445.456	91.7267	51.4027	23.8971	496.492	548.463	510.402
15816	AT3G08950	446.985	1.28022	0.211203	6.06156	1.35e-09	1.8e-08	290.405	309.753	510.039	287.531	279.974	350.132	415.023	246.715	324.646	438.438	410.638	378.219	465.706	497.525	411.664	452.08	418.794	449.658	821.847	839.578	799.527	457.741	482.089	389.917
20187	AT3G56810	228.986	1.27995	0.27663	4.62692	3.71e-06	2.84e-05	218.344	201.302	104.902	132.784	97.2543	177.801	90.9731	84.1732	78.0399	76.4179	74.306	114.626	407.706	424.246	501.258	289.646	332.662	513.895	195.15	211.322	387.815	213.128	289.952	277.97
12741	AT5G49410	117.889	1.27907	0.275228	4.64731	3.36e-06	2.59e-05	79.2669	65.3675	94.0498	87.8568	68.5201	79.3267	71.052	78.3682	99.891	88.7683	117.325	100.117	122.823	184.574	138.783	127.212	183.609	83.4479	222.853	168.487	113.34	140.471	190.972	122.857
29072	AT4G28560	114.774	1.27901	0.255229	5.01123	5.41e-07	4.79e-06	105.929	81.7094	75.9633	36.9398	31.6813	60.1789	78.3564	69.6606	71.7967	57.8924	41.0638	62.8752	212.382	211.021	202.026	128.455	108.309	85.249	151.441	182.765	205.515	171.956	165.354	156.062
28812	AT4G26466	40.7786	1.27851	0.420242	3.04231	0.00234768	0.00937636	28.1037	30.4553	18.0865	39.9349	35.3652	62.9143	21.2492	14.5126	24.9728	30.104	15.6434	22.2482	33.2647	53.4439	26.3512	20.7186	21.6617	13.8079	69.5646	31.4128	27.3109	111.408	122.269	103.883
928	AT1G08465	719.796	1.27845	0.236344	5.40928	6.33e-08	6.56e-07	854.641	611.335	477.484	744.786	1034.43	899.948	474.123	496.332	458.874	582.011	383.263	590.06	601.323	679.895	500.672	610.37	463.149	295.37	1210.3	1050.9	776.996	1128.61	1376.4	973.843
11209	AT5G35790	2361.62	1.27797	0.310177	4.12014	3.79e-05	0.000233401	5445.63	4502.19	3928.39	8292.48	6041.55	2699.84	833.367	815.61	933.357	745.654	588.582	715.326	868.294	997.804	1101.48	1363.7	1174.89	1016.98	2555.42	1442.13	2226.52	2075.58	3159.19	3154.91
1009	AT1G09200	5273.91	1.27774	0.206309	6.19331	5.89e-10	8.3e-09	4340.22	5418.08	6040.89	1451.63	1676.16	2048.82	3688.73	4728.21	3583.59	2697.01	4014.48	3548.58	7325.05	6489.86	6362.35	5763.92	6527.92	2889.46	7841.1	10272	6930.83	7180.96	8352.71	7401.3
24656	AT2G38540	5815.27	1.27678	0.482935	2.6438	0.0081982	0.0279485	518.117	778.468	1428.83	225.632	248.293	497.844	6921.26	7970.34	3533.64	7539.9	13496.3	7683.35	2604.88	2726.19	1042.92	254.425	724.121	713.21	9032.31	19972.8	25256.5	11845.6	10257.8	4293.83
5541	AT1G59990	614.765	1.27672	0.184719	6.91172	4.79e-12	8.9e-11	411.467	463.515	383.434	464.243	470.062	281.747	390.454	296.058	383.956	637.588	510.365	679.052	848.676	864.47	790.536	880.127	772.086	773.844	914.805	816.732	858.928	552.196	639.292	670.733
23838	AT2G31830	60.501	1.27634	0.320209	3.98595	6.72e-05	0.00039314	26.6625	40.8547	65.1114	39.9349	44.9433	27.354	42.4984	66.7581	40.5807	67.927	48.8855	59.006	61.4117	49.0362	42.7475	56.769	51.0598	45.0259	118.814	119.94	102.416	55.7039	103.637	74.9475
22339	AT2G18700	1364.67	1.27608	0.466338	2.73639	0.00621182	0.0220016	1139.28	1111.25	1077.96	7215.24	7317.65	787.796	337.995	333.79	302.795	653.026	666.799	661.157	617.529	651.796	764.184	1981.11	973.231	1200.69	979.444	668.235	684.139	569.149	1188.92	869.011
17640	AT3G23670	1947.12	1.27564	0.251685	5.06837	4.01e-07	3.65e-06	3443.79	2848.69	1367.34	1663.29	1620.9	1132.46	988.088	943.321	867.803	1188.72	1081.35	1174.32	2412.97	2761.45	2681.96	3176.99	2315.23	1654.55	2235.92	2141.78	1773.16	2240.27	2508.26	2508.37
24019	AT2G33310	1161.8	1.27505	0.286486	4.45065	8.56e-06	6.03e-05	735.741	525.911	520.891	601.02	660.887	500.579	491.388	580.505	858.438	628.325	719.595	693.078	1454.26	1398.36	1798.32	2483.33	921.14	1198.89	1527.34	1733.41	981.145	2051.36	2346.4	2472.79
5519	AT1G59840	169.005	1.27493	0.212415	6.00208	1.95e-09	2.53e-08	186.637	219.13	220.655	122.8	137.777	84.7975	106.246	92.8808	93.6478	216.903	183.81	189.109	140.735	141.599	152.837	118.925	149.569	134.477	252.402	205.611	288.13	171.956	241.044	204.445
455	AT1G04730	533.04	1.2749	0.186115	6.85006	7.38e-12	1.34e-10	350.215	346.151	227.89	160.738	142.198	180.537	375.181	391.841	368.348	456.964	338.288	456.087	735.235	791.191	624.23	864.795	733.405	588.338	906.802	933.816	695.063	624.853	854.718	646.066
372	AT1G04050	286.273	1.27479	0.201306	6.3326	2.41e-10	3.58e-09	171.505	211.702	173.63	191.688	159.143	186.008	201.203	182.859	196.66	206.869	262.026	222.965	247.353	281.545	284.593	345.586	273.866	351.802	486.336	436.923	585.819	380.24	510.036	320.187
15831	AT3G09070	720.734	1.27468	0.417408	3.05379	0.00225973	0.00906754	334.362	419.689	177.248	278.546	188.614	224.303	152.065	365.718	505.698	259.358	551.429	325.016	1266.62	1277.14	1530.71	1337.59	760.224	1097.43	530.661	1336.47	562.605	1603.3	1046.85	1165.96
30608	ATCG00100	28522.8	1.27462	0.398587	3.19785	0.00138455	0.00591564	64289	30941.9	68927.7	42197.2	68293.9	35253.9	16384.5	11444.7	11418.8	48760.8	16847.9	27700.4	19921.3	23990.3	12040.1	18353	11038.2	13998.2	38411.3	19707.2	48059	9251.7	14560.5	12755.3
3570	AT1G31800	841.254	1.27428	0.205871	6.1897	6.03e-10	8.47e-09	1158.74	892.118	1157.54	1103.2	1046.22	623.672	471.467	400.549	427.658	852.176	723.506	924.749	630.323	665.57	648.825	884.685	697.302	777.446	1136.43	933.816	1145.69	886.419	902.461	1099.55
7753	AT1G78770	509.609	1.27416	0.165775	7.68605	1.52e-14	3.91e-13	319.229	271.127	271.298	116.81	137.04	106.681	318.738	325.083	293.43	426.088	365.664	399.499	776.176	904.69	711.482	907.89	664.293	669.985	803.994	688.225	694.38	668.447	719.64	670.733
30427	AT4G39952	80.7863	1.27412	0.28572	4.45935	8.22e-06	5.82e-05	56.2074	60.9106	57.8768	91.8503	46.4168	90.2683	57.1072	58.0505	31.2159	56.3486	74.306	66.7445	88.7058	101.929	105.99	106.908	91.2887	93.6538	117.583	134.218	122.216	72.6573	83.8415	72.5757
23713	AT2G30790	90.2009	1.27366	0.470557	2.7067	0.00679553	0.0237407	284.64	321.638	198.952	216.647	210.718	284.482	14.6088	20.3177	24.9728	20.0694	35.1976	43.0453	20.4706	18.7329	22.8377	31.0779	33.0084	18.6107	69.5646	8.56712	40.2836	82.345	47.7431	96.2933
338	AT1G03780	2120.44	1.2726	0.283817	4.48389	7.33e-06	5.25e-05	3561.24	3073.02	1114.13	1705.22	1645.22	1198.11	915.708	1108.76	1136.26	1157.08	1108.72	1181.57	2990.41	3260.63	2814.31	3312.08	2992.41	1291.34	2694.55	2256.01	1429.73	3037.08	2956.58	2950.46
15421	AT3G05330	1024.8	1.27243	0.285645	4.45458	8.41e-06	5.93e-05	1109.74	834.179	412.372	464.243	457.537	240.716	515.293	571.798	652.413	637.588	539.696	551.367	1842.35	2208.28	1586.93	1986.5	1448.24	899.316	1452.85	1302.2	922.426	1363.54	1243.65	1351.9
15396	AT3G05130	268.479	1.27228	0.475527	2.67552	0.00746133	0.0258056	193.123	219.873	195.334	86.8584	60.4155	161.389	83.0047	296.058	377.713	161.327	289.402	152.835	243.088	127.274	189.729	408.985	141.317	174.1	438.318	968.085	277.206	455.319	352.833	389.917
6446	AT1G67780	197.211	1.27221	0.239971	5.3015	1.15e-07	1.15e-06	157.093	132.963	159.161	82.8649	74.4143	38.2957	158.705	142.224	121.742	137.398	84.0831	150.901	239.676	278.239	261.755	278.458	216.102	199.915	306.577	365.531	355.042	247.035	303.926	240.97
16043	AT3G10880	218.638	1.27151	0.219254	5.79927	6.66e-09	7.96e-08	174.387	133.706	112.136	101.834	99.4646	54.7081	162.025	113.198	143.593	88.7683	107.548	97.6984	382.97	413.226	381.799	423.074	324.41	215.524	378.604	314.128	204.832	297.895	232.893	288.88
7955	AT1G80480	682.15	1.27118	0.158637	8.01315	1.12e-15	3.34e-14	673.048	800.752	611.324	546.11	519.426	475.96	531.23	557.285	446.388	693.165	711.773	767.078	518.588	651.796	562.744	504.705	559.595	478.475	1265.71	1182.26	1206.46	738.683	796.494	572.542
9547	AT5G14960	79.2905	1.27061	0.303729	4.18338	2.87e-05	0.000182109	54.7662	50.5113	72.346	43.9284	25.7871	41.0311	58.4353	60.953	40.5807	72.5584	91.9048	74.4829	86.9999	85.9511	99.5489	61.3271	75.8161	63.0362	128.664	117.084	167.962	101.72	147.887	79.691
12658	AT5G48720	2386.99	1.26918	0.199548	6.36029	2.01e-10	3.02e-09	2215.87	2091.02	1569.91	1476.59	1877.3	1633.04	1458.89	2115.94	1972.85	1059.82	1558.47	1320.86	2092.26	1727.29	1750.89	2176.7	2209.5	1068.61	4317.31	4449.19	2527.63	5110.23	5663.96	3843.67
26362	AT4G04020	1076.62	1.26908	0.392528	3.2331	0.00122455	0.00530655	466.954	957.485	1258.82	642.952	1020.43	1504.47	812.782	699.509	733.575	2132.75	868.207	890.41	881.088	681.548	495.402	405.256	479.653	387.222	1584.59	1956.16	2000.52	1499.16	2351.06	1128.96
14100	AT5G61190	823.066	1.26834	0.253898	4.99546	5.87e-07	5.17e-06	915.893	899.546	394.286	636.962	482.588	467.754	401.079	391.841	502.577	522.575	516.231	606.988	894.735	984.581	866.076	1616.88	1144.46	1183.28	1224.46	916.682	815.914	1123.77	1222.69	1021.75
26137	AT4G02070	1285.41	1.26828	0.234395	5.41088	6.27e-08	6.51e-07	1430.41	1172.16	665.583	819.664	832.556	774.119	648.765	923.003	958.329	692.393	723.506	734.189	1630.82	1531.14	1735.08	2223.52	1508.07	1329.76	1941.65	2156.06	1474.11	1508.85	1988.91	1447.25
4570	AT1G49870	597.232	1.26798	0.297276	4.26534	2e-05	0.00013088	850.317	519.969	314.705	320.478	273.343	259.863	279.56	429.574	343.375	338.091	320.689	323.565	738.647	811.026	826.256	1241.46	576.615	789.453	880.946	793.887	813.183	692.666	776.699	819.204
17715	AT3G24320	431.3	1.26643	0.203092	6.23575	4.5e-10	6.44e-09	473.439	395.919	278.532	257.58	254.187	262.599	307.449	203.177	290.308	251.639	308.957	269.396	658.47	526.175	576.213	559.403	460.57	630.962	672.252	659.668	746.271	348.755	494.898	464.39
7488	AT1G76540	1381.5	1.2659	0.255373	4.95707	7.16e-07	6.22e-06	1885.11	1826.58	1150.3	967.423	1119.16	744.03	608.258	1039.1	764.791	674.639	956.201	808.672	1525.91	1889.82	1223.87	1658.32	1399.76	1226.5	1734.8	1959.02	2023.06	2269.33	2112.34	1589.08
11783	AT5G41550	510.421	1.2658	0.34329	3.68726	0.000226682	0.00117998	963.453	722.014	951.35	795.703	398.595	968.333	121.519	98.6859	115.499	94.1716	84.0831	56.5877	810.294	784.028	812.788	1014.38	642.632	673.587	336.742	217.034	222.584	351.177	336.531	678.322
4584	AT1G49980	442.671	1.2648	0.241286	5.2419	1.59e-07	1.55e-06	557.03	539.282	969.437	375.388	386.807	454.077	215.812	211.884	265.336	412.966	312.867	363.225	345.441	400.554	349.592	422.245	345.041	458.663	597.763	485.47	719.643	409.303	618.331	407.942
15306	AT3G04450	87.5264	1.26467	0.32073	3.94308	8.04e-05	0.000463394	91.5172	68.3388	57.8768	60.9007	59.6788	73.8559	38.5142	66.7581	46.8239	104.978	66.4843	114.626	101.5	96.4195	94.2787	87.8469	108.309	85.8493	137.898	65.6813	149.527	92.0326	119.94	110.998
25796	AT2G47630	1216.9	1.26445	0.160368	7.88471	3.15e-15	8.81e-14	966.335	1103.82	806.658	713.836	831.082	653.762	1052.5	780.779	867.803	1433.42	1478.3	1472.73	1284.53	1444.64	1110.26	726.809	638.505	548.115	2143.57	2213.17	1823.69	1845.5	1794.44	1471.44
25067	AT2G41720	323.944	1.26408	0.249782	5.06073	4.18e-07	3.78e-06	252.933	231.758	260.446	230.624	195.245	106.681	184.602	229.3	196.66	383.633	307.001	332.755	286.588	288.157	356.034	350.145	202.176	389.023	480.18	479.759	727.836	358.443	515.858	428.813
8553	AT5G05560	1036.04	1.264	0.182611	6.92183	4.46e-12	8.33e-11	1106.13	887.661	752.399	658.926	632.89	536.139	606.266	621.14	565.009	1113.08	834.965	1040.83	1145.5	1230.86	1109.68	1798.38	1192.94	1374.79	1521.8	1387.87	1280.88	1060.8	1287.9	1118.05
28917	AT4G27340	350.501	1.26355	0.176917	7.14204	9.2e-13	1.87e-11	265.904	239.186	202.569	275.551	226.927	194.214	191.907	275.74	268.457	264.761	269.848	291.644	453.764	423.695	469.637	375.421	416.731	429.246	523.889	653.957	573.529	343.911	411.056	370.468
23274	AT2G26930	414.926	1.26242	0.204454	6.1746	6.63e-10	9.28e-09	411.467	435.288	495.57	222.637	277.027	413.046	274.911	267.032	268.457	423	359.798	473.499	373.588	457.304	383.556	314.923	366.187	334.992	738.739	545.44	665.704	457.741	526.338	471.979
1865	AT1G16220	305.367	1.26231	0.209075	6.0376	1.56e-09	2.07e-08	304.817	246.614	368.965	245.6	192.298	186.008	140.112	124.809	112.377	186.027	150.567	181.854	402.588	435.265	386.484	556.502	467.79	468.269	315.195	251.302	388.498	392.349	433.181	391.34
21908	AT2G14660	68.144	1.26227	0.430536	2.93186	0.00336937	0.0128873	131.151	101.023	61.4941	59.9023	46.4168	93.0038	30.5457	60.953	62.4319	46.3139	62.5735	32.4049	51.1764	46.8323	45.0898	75.8301	28.3666	51.0293	88.6486	179.91	83.9811	70.2354	66.3745	59.7682
5003	AT1G53600	86.6414	1.26059	0.34089	3.69795	0.000217352	0.00113642	86.473	48.2828	43.4076	98.8389	92.8336	35.5603	85.6608	49.3429	68.6751	60.98	80.1723	62.8752	84.4411	114.601	106.576	104.422	79.4264	78.0448	147.748	217.034	122.899	60.5478	80.3481	70.204
3354	AT1G29930	65300.5	1.26032	0.33448	3.76801	0.000164556	0.00088678	121500	158257	183151	159604	126933	159113	33049.8	20239.3	18838.8	27728.1	12935.1	27597.9	17197	22720.3	29612.3	15574.2	25502.1	28263	62949.8	38526.3	133701	35296.9	55365.7	53556.6
16620	AT3G15390	471.09	1.26013	0.188403	6.68848	2.25e-11	3.83e-10	422.997	322.381	354.495	222.637	215.875	257.128	292.84	307.668	280.943	277.883	228.784	302.768	764.235	907.445	702.113	786.893	528.65	478.475	731.967	685.37	516.176	518.289	629.976	570.17
16643	AT3G15550	1249.74	1.25995	0.309541	4.07039	4.69e-05	0.000283442	2740.47	1776.81	911.56	1464.61	1171.47	724.882	541.19	684.996	664.9	551.907	674.62	547.498	1376.65	1657.86	1458.1	2233.05	1394.6	971.958	1693.56	1376.45	890.336	1615.41	1388.04	1482.82
4579	AT1G49952	38.9078	1.25987	0.473721	2.65953	0.00782507	0.0268612	55.4868	54.2253	50.6422	46.9235	47.1536	62.9143	14.6088	14.5126	18.7296	13.8942	27.3759	23.6991	25.5882	48.4852	43.9186	78.7307	29.9138	28.8165	36.3213	42.8356	24.5798	46.0163	65.2101	33.2046
15975	AT3G10310	1367.12	1.2598	0.200153	6.29416	3.09e-10	4.51e-09	1846.92	1523.51	1121.36	965.426	769.93	653.762	702.552	592.115	677.386	838.282	705.907	850.75	2008.68	2467.24	2138.54	2449.77	1947.49	1497.86	1708.95	1347.89	1311.61	1424.08	1567.37	1693.43
9685	AT5G16140	192.866	1.25962	0.256802	4.90501	9.34e-07	7.94e-06	165.74	218.387	321.94	199.674	170.932	213.362	114.878	92.8808	127.985	191.431	213.141	209.906	165.47	180.718	155.765	149.174	193.924	132.076	312.117	237.024	191.176	184.065	291.116	195.907
16986	AT3G18390	1220.11	1.25935	0.348116	3.61763	0.000297314	0.00150533	2441.42	1837.72	1226.26	1545.48	1396.19	1033.98	390.454	789.487	1048.86	887.683	1263.2	1188.83	700.264	633.063	768.283	1592.43	568.363	624.959	1845.62	1899.05	975.683	1642.06	1577.85	1405.5
26927	AT4G11100	482.431	1.25888	0.236198	5.32977	9.83e-08	9.91e-07	773.212	760.64	788.572	964.428	540.793	593.583	305.457	325.083	427.658	191.431	234.651	260.207	244.794	255.649	349.007	242.822	208.365	168.097	693.799	948.095	753.781	549.774	519.352	479.095
19207	AT3G48250	321.392	1.25793	0.234374	5.3672	8e-08	8.17e-07	197.447	184.96	285.767	282.539	282.922	227.039	228.429	290.253	255.971	274.024	217.052	198.782	348.853	322.868	336.124	457.053	254.268	378.818	583.604	673.947	612.447	300.317	294.61	225.317
9377	AT5G13400	491.71	1.25764	0.314704	3.99625	6.44e-05	0.000377945	46.1189	75.7669	137.457	123.798	109.043	30.0894	677.982	464.404	555.644	595.134	438.014	619.563	684.911	534.439	604.32	220.446	246.531	255.147	1435.62	1262.22	1659.82	329.38	334.202	360.981
4773	AT1G51700	363.598	1.25746	0.302684	4.15438	3.26e-05	0.000204199	594.502	641.79	434.076	512.165	384.596	968.333	161.361	148.029	159.201	304.128	406.728	228.285	243.941	226.999	159.278	212.987	198.05	189.109	363.213	419.789	311.345	491.648	461.128	505.658
84	AT1G01700	95.9021	1.25593	0.371215	3.38331	0.000716183	0.00331233	154.21	124.05	65.1114	129.788	89.8865	82.0621	35.194	49.3429	31.2159	94.1716	72.3506	66.7445	185.941	176.861	166.305	134.671	84.0682	39.6228	80.6456	77.1041	75.7878	87.1888	110.624	88.7037
23945	AT2G32690	324.079	1.25592	0.392471	3.20002	0.00137417	0.00587702	22.3388	51.9969	25.3211	6.98861	21.3665	24.6186	246.358	255.422	486.969	111.153	187.72	131.071	104.912	82.6453	107.747	40.6085	35.5871	237.737	470.33	1193.69	2816.44	402.037	309.748	405.096
5671	AT1G61260	468.556	1.25562	0.35645	3.52256	0.000427399	0.0020843	729.976	680.416	911.56	245.6	289.553	648.291	166.673	229.3	246.606	135.854	256.16	155.737	340.323	425.348	372.43	1167.29	512.145	829.676	578.063	536.873	368.015	542.508	380.78	496.171
30355	AT4G39380	226.099	1.25483	0.265597	4.72457	2.31e-06	1.83e-05	114.577	129.992	166.396	94.8454	67.0465	68.3851	175.97	142.224	184.174	170.59	148.612	159.123	236.265	329.479	232.476	287.16	283.666	256.347	411.231	374.098	422.637	220.394	475.102	275.598
30458	ATMG00050	68.2788	1.25423	0.508498	2.46653	0.013643	0.0433553	10.8091	23.0272	0	7.98698	5.8942	16.4124	64.4116	66.7581	37.4591	37.0511	50.841	40.6271	73.3529	105.235	39.8196	22.7905	82.0051	87.05	98.4985	182.765	219.17	99.2983	173.505	93.9215
[truncated: 8,345 more rows]

## Sheet: RNAseq_resdata_ET_10_vs_E0_10
	Row.names	baseMean	log2FoldChange	lfcSE	stat	pvalue	padj	p_0E_a	p_0E_b	p_0E_c	p_0L_a	p_0L_b	p_0L_c	p_E0_5_a	p_E0_5_b	p_E0_5_c	p_E0_10_a	p_E0_10_b	p_E0_10_c	p_E5_5_a	p_E5_5_b	p_E5_5_c	p_E5_10_a	p_E5_10_b	p_E5_10_c	p_ET_5_a	p_ET_5_b	p_ET_5_c	p_ET_10_a	p_ET_10_b	p_ET_10_c
[truncated: 9,248 more rows]

[truncated: 2 more sheets: RNAseq_resdata_EA_5_vs_E0_5, RNAseq_resdata_EA_10_vs_E0_10]
