# Supplementary material for: Transcriptomic profiling reveals histone acetylation-regulated genes involved in somatic embryogenesis in Arabidopsis thaliana
Source: BMC Genomics. 2024 Aug 15;25:788. doi: 10.1186/s12864-024-10623-5 (PMC11325840; doi:10.1186/s12864-024-10623-5)
Supplement: Supplementary file 6 — Additional file 6: Dataset S2 [file 12864_2024_10623_MOESM6_ESM.xlsx]

## Sheet: ET up-regulated specific
GO TERM	p-value	Matches	GO ID
photosynthesis	3.28368e-32	AT1G03130,AT1G03600,AT1G03630,AT1G06680,AT1G08380,AT1G08520,AT1G12900,AT1G15820,AT1G20020,AT1G20950,AT1G29910,AT1G29930,AT1G30380,AT1G31330,AT1G32060,AT1G43670,AT1G52230,AT1G53310,AT1G54780,AT1G55670,AT1G58300,AT1G60600,AT1G61520,AT1G69720,AT1G74470,AT1G75690,AT1G76550,AT1G77510,AT2G05070,AT2G15820,AT2G20260,AT2G20890,AT2G30790,AT2G34420,AT2G34430,AT2G34860,AT2G40100,AT2G42600,AT2G45870,AT2G47940…	GO:0015979
generation of precursor metabolites and energy	9.06491e-20	AT1G01090,AT1G03600,AT1G06680,AT1G08380,AT1G10960,AT1G12230,AT1G15820,AT1G22170,AT1G27680,AT1G29910,AT1G29930,AT1G30120,AT1G34430,AT1G47840,AT1G53310,AT1G54220,AT1G54340,AT1G54780,AT1G55670,AT1G60600,AT1G61520,AT1G74030,AT1G75690,AT1G77510,AT2G05070,AT2G05710,AT2G07718,AT2G15820,AT2G18660,AT2G20890,AT2G34420,AT2G34430,AT2G34590,AT2G34860,AT2G36460,AT2G36530,AT2G40100,AT2G41730,AT2G42600,AT2G42790…	GO:0006091
photosynthesis, light reaction	4.83028e-19	AT1G03600,AT1G06680,AT1G08380,AT1G15820,AT1G29910,AT1G29930,AT1G54780,AT1G55670,AT1G60600,AT1G61520,AT1G75690,AT1G77510,AT2G05070,AT2G15820,AT2G20890,AT2G34420,AT2G34430,AT2G34860,AT2G40100,AT2G45870,AT2G47940,AT3G08940,AT3G15850,AT3G16250,AT3G21200,AT3G22690,AT3G27690,AT3G46610,AT3G47470,AT3G50820,AT3G54050,AT3G60370,AT4G01050,AT4G03280,AT4G04020,AT4G05180,AT4G10340,AT4G18370,AT4G21280,AT4G23890…	GO:0019684
carboxylic acid metabolic process	1.49984e-12	AT1G01090,AT1G01710,AT1G04710,AT1G05560,AT1G06290,AT1G06350,AT1G06550,AT1G07780,AT1G08550,AT1G08980,AT1G09795,AT1G10170,AT1G14810,AT1G17420,AT1G19250,AT1G22170,AT1G25220,AT1G26570,AT1G29900,AT1G30120,AT1G30520,AT1G34430,AT1G44180,AT1G47840,AT1G48420,AT1G48520,AT1G49430,AT1G49770,AT1G49820,AT1G52400,AT1G52670,AT1G53520,AT1G54220,AT1G54340,AT1G62960,AT1G65860,AT1G66430,AT1G68530,AT1G69370,AT1G72330…	GO:0019752
oxoacid metabolic process	1.64076e-10	AT1G01090,AT1G01710,AT1G04710,AT1G05560,AT1G06290,AT1G06350,AT1G06550,AT1G07780,AT1G08550,AT1G08980,AT1G09795,AT1G10170,AT1G14810,AT1G17420,AT1G19250,AT1G22170,AT1G25220,AT1G26570,AT1G29900,AT1G30120,AT1G30520,AT1G34430,AT1G44180,AT1G47840,AT1G47870,AT1G48420,AT1G48520,AT1G49430,AT1G49770,AT1G49820,AT1G52400,AT1G52670,AT1G53520,AT1G54220,AT1G54340,AT1G62960,AT1G65860,AT1G66140,AT1G66430,AT1G68360…	GO:0043436
organic acid metabolic process	3.82426e-10	AT1G01090,AT1G01710,AT1G04710,AT1G05560,AT1G06290,AT1G06350,AT1G06550,AT1G07780,AT1G08550,AT1G08980,AT1G09795,AT1G10170,AT1G14810,AT1G17420,AT1G19250,AT1G22170,AT1G25220,AT1G26570,AT1G29900,AT1G30120,AT1G30520,AT1G34430,AT1G44180,AT1G47840,AT1G47870,AT1G48420,AT1G48520,AT1G49430,AT1G49770,AT1G49820,AT1G52400,AT1G52670,AT1G53520,AT1G54220,AT1G54340,AT1G62960,AT1G65860,AT1G66140,AT1G66430,AT1G68360…	GO:0006082
photosynthesis, light harvesting	1.69292e-09	AT1G03600,AT1G08380,AT1G15820,AT1G29910,AT1G29930,AT1G54780,AT1G61520,AT1G75690,AT2G05070,AT2G34420,AT2G34430,AT2G40100,AT2G47940,AT3G08940,AT3G27690,AT3G47470,AT4G10340,AT4G18370,AT5G01500,AT5G01530,AT5G54270,AT5G57030,ATCG00580,ATCG00710	GO:0009765
small molecule metabolic process	2.31805e-09	AT1G01090,AT1G01320,AT1G01710,AT1G03680,AT1G04710,AT1G05560,AT1G06290,AT1G06350,AT1G06550,AT1G07110,AT1G07780,AT1G08550,AT1G08980,AT1G09340,AT1G09795,AT1G10170,AT1G12900,AT1G14810,AT1G17420,AT1G19250,AT1G21640,AT1G22170,AT1G25220,AT1G26570,AT1G29900,AT1G30120,AT1G30520,AT1G31070,AT1G31190,AT1G31910,AT1G32220,AT1G34430,AT1G43670,AT1G44180,AT1G47840,AT1G47870,AT1G48320,AT1G48420,AT1G48520,AT1G49430…	GO:0044281
response to abiotic stimulus	1.01438e-08	AT1G01140,AT1G02820,AT1G03457,AT1G03600,AT1G03680,AT1G04820,AT1G05200,AT1G05880,AT1G06520,AT1G06550,AT1G06770,AT1G07135,AT1G07180,AT1G07350,AT1G07820,AT1G08540,AT1G08550,AT1G08650,AT1G09340,AT1G10170,AT1G10370,AT1G10960,AT1G13740,AT1G14440,AT1G15510,AT1G15520,AT1G15820,AT1G16490,AT1G16510,AT1G17200,AT1G17420,AT1G17610,AT1G17840,AT1G18300,AT1G19250,AT1G20620,AT1G23710,AT1G28520,AT1G29910,AT1G29930…	GO:0009628
monocarboxylic acid metabolic process	1.43321e-08	AT1G01090,AT1G01710,AT1G04710,AT1G05560,AT1G06290,AT1G06350,AT1G08550,AT1G08980,AT1G10170,AT1G17420,AT1G19250,AT1G22170,AT1G30120,AT1G30520,AT1G34430,AT1G47840,AT1G49430,AT1G49770,AT1G52400,AT1G52670,AT1G53520,AT1G54220,AT1G66430,AT1G68530,AT1G72520,AT1G73680,AT1G73805,AT1G74030,AT1G74710,AT1G74960,AT1G76290,AT1G79810,AT2G02500,AT2G05710,AT2G28630,AT2G28880,AT2G30200,AT2G33150,AT2G34590,AT2G35690…	GO:0032787
small molecule biosynthetic process	1.46985e-07	AT1G04710,AT1G06350,AT1G07780,AT1G08980,AT1G09795,AT1G10170,AT1G14810,AT1G17420,AT1G19250,AT1G22170,AT1G25220,AT1G26570,AT1G29900,AT1G30120,AT1G30520,AT1G31190,AT1G32220,AT1G43670,AT1G48320,AT1G49430,AT1G49770,AT1G49820,AT1G52670,AT1G60550,AT1G60600,AT1G62960,AT1G66430,AT1G68530,AT1G69370,AT1G72520,AT1G73680,AT1G73805,AT1G74470,AT1G74710,AT1G74960,AT1G75330,AT1G78140,AT1G79470,AT1G79790,AT1G80330…	GO:0044283
response to bacterium	2.5564e-07	AT1G02450,AT1G02920,AT1G06680,AT1G07390,AT1G08450,AT1G09340,AT1G10170,AT1G12210,AT1G12220,AT1G19250,AT1G20020,AT1G25220,AT1G28520,AT1G31580,AT1G32060,AT1G33560,AT1G33960,AT1G33970,AT1G61120,AT1G64550,AT1G69370,AT1G72520,AT1G73805,AT1G74710,AT1G80460,AT1G80600,AT1G80840,AT2G17520,AT2G19190,AT2G22240,AT2G25110,AT2G26330,AT2G26440,AT2G26870,AT2G29630,AT2G30750,AT2G37630,AT2G37660,AT2G37710,AT2G39730…	GO:0009617
chlorophyll biosynthetic process	6.25795e-07	AT1G03475,AT1G03630,AT1G08520,AT1G58290,AT1G69740,AT1G74470,AT2G20570,AT2G26540,AT2G35260,AT2G40490,AT3G21200,AT3G22690,AT3G48730,AT3G51820,AT3G56940,AT3G57180,AT3G59400,AT4G17600,AT4G18480,AT4G25080,AT4G26150,AT4G27440,AT4G31390,AT5G13630,AT5G45930,AT5G47110,AT5G56860	GO:0015995
response to stress	6.73542e-07	AT1G01140,AT1G02450,AT1G02820,AT1G02920,AT1G03440,AT1G03680,AT1G03750,AT1G04980,AT1G05200,AT1G05880,AT1G06680,AT1G06770,AT1G07135,AT1G07390,AT1G07820,AT1G08450,AT1G08550,AT1G08600,AT1G08860,AT1G09340,AT1G09750,AT1G09815,AT1G10170,AT1G10370,AT1G11800,AT1G12210,AT1G12220,AT1G13740,AT1G13755,AT1G14460,AT1G14750,AT1G14950,AT1G15520,AT1G17420,AT1G17600,AT1G17610,AT1G17840,AT1G18300,AT1G19250,AT1G19610…	GO:0006950
porphyrin-containing compound metabolic process	8.50737e-07	AT1G03475,AT1G03630,AT1G04620,AT1G08520,AT1G08550,AT1G58290,AT1G58300,AT1G69720,AT1G69740,AT1G74470,AT2G20570,AT2G20890,AT2G26540,AT2G30390,AT2G35260,AT2G40490,AT3G21200,AT3G22690,AT3G48730,AT3G51820,AT3G56940,AT3G57180,AT3G59400,AT4G17600,AT4G18480,AT4G25080,AT4G26150,AT4G27440,AT4G31390,AT5G01410,AT5G13630,AT5G38520,AT5G45930,AT5G47110,AT5G56860	GO:0006778
tetrapyrrole metabolic process	1.57872e-06	AT1G03475,AT1G03630,AT1G04620,AT1G08520,AT1G08550,AT1G58290,AT1G58300,AT1G69720,AT1G69740,AT1G74470,AT2G20570,AT2G20890,AT2G26540,AT2G30390,AT2G35260,AT2G40490,AT3G21200,AT3G22690,AT3G48730,AT3G51820,AT3G56940,AT3G57180,AT3G59400,AT4G17600,AT4G18480,AT4G25080,AT4G26150,AT4G27440,AT4G31390,AT5G01410,AT5G13630,AT5G38520,AT5G45930,AT5G47110,AT5G56860	GO:0033013
chlorophyll metabolic process	1.75862e-06	AT1G03475,AT1G03630,AT1G04620,AT1G08520,AT1G08550,AT1G58290,AT1G69740,AT1G74470,AT2G20570,AT2G20890,AT2G26540,AT2G35260,AT2G40490,AT3G21200,AT3G22690,AT3G48730,AT3G51820,AT3G56940,AT3G57180,AT3G59400,AT4G17600,AT4G18480,AT4G25080,AT4G26150,AT4G27440,AT4G31390,AT5G01410,AT5G13630,AT5G38520,AT5G45930,AT5G47110,AT5G56860	GO:0015994
photosynthetic electron transport chain	1.76066e-06	AT1G08380,AT1G55670,AT1G60600,AT1G77510,AT3G15850,AT3G16250,AT3G21200,AT3G50820,AT3G54050,AT4G01050,AT4G03280,AT4G04020,AT4G05180,AT4G21280,AT4G23890,AT4G31390,AT5G49740,AT5G64040,AT5G66190,AT5G66570,ATCG00280,ATCG00580,ATCG00600,ATCG00730,ATCG01110	GO:0009767
porphyrin-containing compound biosynthetic process	1.89197e-06	AT1G03475,AT1G03630,AT1G08520,AT1G58290,AT1G69740,AT1G74470,AT2G20570,AT2G26540,AT2G30390,AT2G35260,AT2G40490,AT3G21200,AT3G22690,AT3G48730,AT3G51820,AT3G56940,AT3G57180,AT3G59400,AT4G17600,AT4G18480,AT4G25080,AT4G26150,AT4G27440,AT4G31390,AT5G13630,AT5G45930,AT5G47110,AT5G56860	GO:0006779
carboxylic acid biosynthetic process	2.42608e-06	AT1G04710,AT1G06350,AT1G07780,AT1G08980,AT1G09795,AT1G10170,AT1G14810,AT1G17420,AT1G19250,AT1G25220,AT1G26570,AT1G29900,AT1G30120,AT1G49430,AT1G49770,AT1G49820,AT1G52670,AT1G62960,AT1G66430,AT1G68530,AT1G69370,AT1G72520,AT1G73680,AT1G73805,AT1G74710,AT1G74960,AT1G75330,AT1G80600,AT2G04400,AT2G19940,AT2G26400,AT2G26540,AT2G28630,AT2G28880,AT2G29690,AT2G30200,AT2G31810,AT2G33150,AT2G35690,AT2G38040…	GO:0046394
organic acid biosynthetic process	2.71534e-06	AT1G04710,AT1G06350,AT1G07780,AT1G08980,AT1G09795,AT1G10170,AT1G14810,AT1G17420,AT1G19250,AT1G25220,AT1G26570,AT1G29900,AT1G30120,AT1G49430,AT1G49770,AT1G49820,AT1G52670,AT1G62960,AT1G66430,AT1G68530,AT1G69370,AT1G72520,AT1G73680,AT1G73805,AT1G74710,AT1G74960,AT1G75330,AT1G80330,AT1G80600,AT2G04400,AT2G19940,AT2G26400,AT2G26540,AT2G28630,AT2G28880,AT2G29690,AT2G30200,AT2G31810,AT2G33150,AT2G35690…	GO:0016053
tetrapyrrole biosynthetic process	8.36615e-06	AT1G03475,AT1G03630,AT1G08520,AT1G58290,AT1G69740,AT1G74470,AT2G20570,AT2G26540,AT2G30390,AT2G35260,AT2G40490,AT3G21200,AT3G22690,AT3G48730,AT3G51820,AT3G56940,AT3G57180,AT3G59400,AT4G17600,AT4G18480,AT4G25080,AT4G26150,AT4G27440,AT4G31390,AT5G13630,AT5G45930,AT5G47110,AT5G56860	GO:0033014
photosynthesis, light harvesting in photosystem I	9.17188e-06	AT1G08380,AT1G15820,AT1G29910,AT1G29930,AT1G61520,AT2G05070,AT2G34420,AT2G34430,AT2G40100,AT3G08940,AT3G27690,AT3G47470,AT4G10340,AT5G01530,AT5G54270	GO:0009768
response to stimulus	1.06424e-05	AT1G01140,AT1G01560,AT1G02450,AT1G02800,AT1G02820,AT1G02920,AT1G03120,AT1G03440,AT1G03445,AT1G03457,AT1G03600,AT1G03680,AT1G03750,AT1G04710,AT1G04820,AT1G04980,AT1G05200,AT1G05560,AT1G05880,AT1G06520,AT1G06550,AT1G06680,AT1G06770,AT1G07135,AT1G07180,AT1G07350,AT1G07390,AT1G07650,AT1G07820,AT1G08450,AT1G08540,AT1G08550,AT1G08600,AT1G08650,AT1G08860,AT1G09100,AT1G09340,AT1G09750,AT1G09815,AT1G10170…	GO:0050896
plastid organization	1.06588e-05	AT1G08540,AT1G09340,AT1G15510,AT1G24490,AT1G30475,AT1G30610,AT1G32500,AT1G45230,AT1G48280,AT1G62750,AT1G67440,AT1G70200,AT2G18710,AT2G20570,AT2G20890,AT2G21280,AT2G28000,AT2G30040,AT2G31040,AT2G31840,AT2G33150,AT2G33800,AT2G34620,AT2G34860,AT2G39140,AT2G47940,AT3G04340,AT3G10420,AT3G18420,AT3G18870,AT3G22690,AT3G26900,AT3G45780,AT3G46610,AT3G46740,AT3G48870,AT3G52750,AT3G56940,AT3G57180,AT3G57190…	GO:0009657
defense response to bacterium	2.04266e-05	AT1G02450,AT1G02920,AT1G06680,AT1G07390,AT1G08450,AT1G09340,AT1G10170,AT1G12220,AT1G19250,AT1G20020,AT1G28520,AT1G31580,AT1G32060,AT1G33560,AT1G33970,AT1G64550,AT1G69370,AT1G73805,AT1G74710,AT1G80460,AT1G80600,AT1G80840,AT2G17520,AT2G19190,AT2G22240,AT2G25110,AT2G26330,AT2G26870,AT2G30750,AT2G37630,AT2G37660,AT2G37710,AT2G39730,AT2G40750,AT2G41370,AT2G43120,AT2G46400,AT3G01480,AT3G09980,AT3G10930…	GO:0042742
chloroplast organization	0.000104303	AT1G08540,AT1G09340,AT1G15510,AT1G24490,AT1G30475,AT1G30610,AT1G45230,AT1G48280,AT1G62750,AT1G67440,AT2G20570,AT2G21280,AT2G28000,AT2G30040,AT2G31040,AT2G31840,AT2G34620,AT2G47940,AT3G04340,AT3G18420,AT3G18870,AT3G26900,AT3G45780,AT3G46740,AT3G48870,AT3G52750,AT3G56940,AT3G57180,AT3G57190,AT3G62910,AT3G63140,AT3G63190,AT4G01800,AT4G09080,AT4G13670,AT4G14605,AT4G16390,AT4G20360,AT4G22260,AT4G25910…	GO:0009658
fatty acid metabolic process	0.000149131	AT1G01710,AT1G04710,AT1G06290,AT1G06350,AT1G08550,AT1G30120,AT1G30520,AT1G49430,AT1G52670,AT1G53520,AT1G66430,AT1G68530,AT1G73680,AT1G74960,AT1G76290,AT1G79810,AT2G28630,AT2G30200,AT2G33150,AT2G35690,AT2G38040,AT2G38550,AT2G42790,AT2G47240,AT3G02610,AT3G02630,AT3G04460,AT3G06850,AT3G06860,AT3G12800,AT3G15690,AT3G15850,AT3G16170,AT3G23790,AT3G27785,AT3G28910,AT3G54010,AT3G58750,AT4G01900,AT4G13840…	GO:0006631
protein localization to chloroplast	0.000280741	AT1G02280,AT1G24490,AT2G15290,AT2G20890,AT2G24820,AT3G04340,AT3G46740,AT3G48870,AT3G49560,AT3G62030,AT4G02510,AT4G03320,AT4G09080,AT4G24280,AT5G01590,AT5G03940,AT5G22640,AT5G49910,AT5G52440,AT5G57180,ATCG00860,ATCG01130	GO:0072598
defense response to other organism	0.000420004	AT1G02450,AT1G02920,AT1G06680,AT1G07390,AT1G08450,AT1G09340,AT1G09750,AT1G10170,AT1G12220,AT1G13755,AT1G15520,AT1G17600,AT1G19250,AT1G19610,AT1G20020,AT1G20380,AT1G21250,AT1G28520,AT1G31580,AT1G32060,AT1G33560,AT1G33970,AT1G47540,AT1G48410,AT1G49430,AT1G49540,AT1G51500,AT1G52400,AT1G52410,AT1G55490,AT1G56510,AT1G56570,AT1G61500,AT1G63880,AT1G64550,AT1G66980,AT1G68110,AT1G69370,AT1G73805,AT1G74710…	GO:0098542
protein targeting to chloroplast	0.000717633	AT1G02280,AT2G15290,AT2G20890,AT2G24820,AT3G04340,AT3G46740,AT3G48870,AT3G49560,AT3G62030,AT4G02510,AT4G03320,AT4G09080,AT4G24280,AT5G01590,AT5G03940,AT5G22640,AT5G49910,AT5G52440,AT5G57180,ATCG00860,ATCG01130	GO:0045036
establishment of protein localization to chloroplast	0.000717633	AT1G02280,AT2G15290,AT2G20890,AT2G24820,AT3G04340,AT3G46740,AT3G48870,AT3G49560,AT3G62030,AT4G02510,AT4G03320,AT4G09080,AT4G24280,AT5G01590,AT5G03940,AT5G22640,AT5G49910,AT5G52440,AT5G57180,ATCG00860,ATCG01130	GO:0072596
electron transport chain	0.000874735	AT1G08380,AT1G10960,AT1G55670,AT1G60600,AT1G77510,AT2G07718,AT3G10370,AT3G15850,AT3G16250,AT3G21200,AT3G50820,AT3G54050,AT4G01050,AT4G03280,AT4G04020,AT4G05180,AT4G21280,AT4G23890,AT4G31390,AT5G25450,AT5G49740,AT5G64040,AT5G65165,AT5G66190,AT5G66570,AT5G66760,ATCG00280,ATCG00580,ATCG00600,ATCG00730,ATCG01010,ATCG01070,ATCG01110,ATMG00650,ATMG01280	GO:0022900
response to external biotic stimulus	0.0010304	AT1G02450,AT1G02800,AT1G02920,AT1G06680,AT1G07390,AT1G08450,AT1G09340,AT1G09750,AT1G10170,AT1G12210,AT1G12220,AT1G13230,AT1G13755,AT1G15520,AT1G17420,AT1G17600,AT1G19250,AT1G19610,AT1G20020,AT1G20380,AT1G21250,AT1G25220,AT1G28520,AT1G31580,AT1G32060,AT1G33560,AT1G33960,AT1G33970,AT1G47540,AT1G48410,AT1G49430,AT1G49540,AT1G51500,AT1G52400,AT1G52410,AT1G55490,AT1G56510,AT1G56570,AT1G58360,AT1G61120…	GO:0043207
response to other organism	0.0010304	AT1G02450,AT1G02800,AT1G02920,AT1G06680,AT1G07390,AT1G08450,AT1G09340,AT1G09750,AT1G10170,AT1G12210,AT1G12220,AT1G13230,AT1G13755,AT1G15520,AT1G17420,AT1G17600,AT1G19250,AT1G19610,AT1G20020,AT1G20380,AT1G21250,AT1G25220,AT1G28520,AT1G31580,AT1G32060,AT1G33560,AT1G33960,AT1G33970,AT1G47540,AT1G48410,AT1G49430,AT1G49540,AT1G51500,AT1G52400,AT1G52410,AT1G55490,AT1G56510,AT1G56570,AT1G58360,AT1G61120…	GO:0051707
systemic acquired resistance	0.00148846	AT1G02450,AT1G09750,AT1G19250,AT1G49540,AT1G55490,AT1G73805,AT1G74710,AT2G18660,AT2G43570,AT3G18490,AT3G25882,AT3G48090,AT3G52430,AT3G56400,AT3G57260,AT4G16890,AT4G23170,AT5G03350,AT5G10760,AT5G13320,AT5G26920,AT5G45110,AT5G48485,AT5G48490,AT5G55450,AT5G55460,AT5G60600	GO:0009627
protein-chromophore linkage	0.00151206	AT1G15820,AT1G29910,AT1G29930,AT1G61520,AT2G05070,AT2G34420,AT2G34430,AT2G40100,AT3G06640,AT3G08940,AT3G27690,AT3G45780,AT3G47470,AT4G10340,AT4G17600,AT5G01530,AT5G47110,AT5G54270,AT5G58140,ATCG00280	GO:0018298
response to biotic stimulus	0.00215368	AT1G02450,AT1G02800,AT1G02920,AT1G06680,AT1G07390,AT1G08450,AT1G09340,AT1G09750,AT1G10170,AT1G12210,AT1G12220,AT1G13230,AT1G13755,AT1G15520,AT1G17420,AT1G17600,AT1G19250,AT1G19610,AT1G20020,AT1G20380,AT1G21250,AT1G25220,AT1G28520,AT1G31580,AT1G32060,AT1G33560,AT1G33960,AT1G33970,AT1G47540,AT1G48410,AT1G49430,AT1G49540,AT1G51500,AT1G52400,AT1G52410,AT1G55490,AT1G56510,AT1G56570,AT1G58360,AT1G61120…	GO:0009607
response to chemical	0.00255557	AT1G01140,AT1G01560,AT1G02820,AT1G02920,AT1G03120,AT1G03445,AT1G04710,AT1G04820,AT1G05200,AT1G05560,AT1G05880,AT1G06770,AT1G07135,AT1G07820,AT1G08450,AT1G08650,AT1G08860,AT1G09100,AT1G09340,AT1G10170,AT1G10370,AT1G13740,AT1G15460,AT1G15520,AT1G15580,AT1G16510,AT1G17420,AT1G17840,AT1G18100,AT1G18300,AT1G18890,AT1G19210,AT1G19250,AT1G19770,AT1G20620,AT1G20950,AT1G21250,AT1G21270,AT1G22160,AT1G23710…	GO:0042221
monocarboxylic acid biosynthetic process	0.00276291	AT1G06350,AT1G08980,AT1G10170,AT1G17420,AT1G19250,AT1G30120,AT1G49430,AT1G49770,AT1G52670,AT1G66430,AT1G68530,AT1G72520,AT1G73805,AT1G74710,AT1G74960,AT2G28630,AT2G28880,AT2G30200,AT2G33150,AT2G35690,AT2G38040,AT2G43360,AT3G02610,AT3G02630,AT3G06850,AT3G15690,AT3G15850,AT3G16170,AT3G24220,AT3G27785,AT3G28910,AT3G44300,AT3G44310,AT3G52430,AT3G54010,AT4G01900,AT4G13840,AT4G16760,AT4G24510,AT4G29010…	GO:0072330
biological process involved in interspecies interaction between organisms	0.00340273	AT1G02450,AT1G02800,AT1G02920,AT1G06680,AT1G07390,AT1G08450,AT1G09340,AT1G09750,AT1G10170,AT1G12210,AT1G12220,AT1G13230,AT1G13755,AT1G15520,AT1G17420,AT1G17600,AT1G19250,AT1G19610,AT1G20020,AT1G20380,AT1G21250,AT1G25220,AT1G28520,AT1G31580,AT1G32060,AT1G33560,AT1G33960,AT1G33970,AT1G47540,AT1G48410,AT1G49430,AT1G49540,AT1G51500,AT1G52400,AT1G52410,AT1G55490,AT1G56510,AT1G56570,AT1G58360,AT1G61120…	GO:0044419
response to light stimulus	0.00361781	AT1G03457,AT1G03600,AT1G05200,AT1G05880,AT1G07180,AT1G07350,AT1G08540,AT1G08650,AT1G10170,AT1G10370,AT1G14440,AT1G15510,AT1G15820,AT1G16490,AT1G17420,AT1G20620,AT1G28520,AT1G29910,AT1G29930,AT1G31580,AT1G32870,AT1G47870,AT1G48410,AT1G51400,AT1G52410,AT1G56500,AT1G56510,AT1G58290,AT1G61520,AT1G68530,AT1G73805,AT1G77510,AT1G78370,AT1G79810,AT1G80330,AT2G05070,AT2G06255,AT2G17770,AT2G18000,AT2G29650…	GO:0009416
cellular amino acid metabolic process	0.00370457	AT1G05560,AT1G06550,AT1G07780,AT1G09795,AT1G14810,AT1G25220,AT1G29900,AT1G44180,AT1G48420,AT1G48520,AT1G49820,AT1G62960,AT1G65860,AT1G69370,AT1G72330,AT1G74260,AT1G75330,AT1G80600,AT2G04400,AT2G19940,AT2G20340,AT2G25840,AT2G26400,AT2G27450,AT2G28880,AT2G29690,AT2G30970,AT2G31810,AT2G38230,AT2G39800,AT2G43000,AT3G04520,AT3G04940,AT3G10050,AT3G11710,AT3G13490,AT3G14390,AT3G16565,AT3G17820,AT3G19480…	GO:0006520
defense response	0.00389284	AT1G02450,AT1G02920,AT1G03440,AT1G06680,AT1G07390,AT1G08450,AT1G08860,AT1G09340,AT1G09750,AT1G10170,AT1G12210,AT1G12220,AT1G13755,AT1G14950,AT1G15520,AT1G17420,AT1G17600,AT1G17610,AT1G19250,AT1G19610,AT1G20020,AT1G20030,AT1G20380,AT1G21250,AT1G24000,AT1G28520,AT1G31580,AT1G32060,AT1G33560,AT1G33970,AT1G47540,AT1G48410,AT1G49430,AT1G49540,AT1G51500,AT1G52030,AT1G52400,AT1G52410,AT1G55490,AT1G56510…	GO:0006952
positive regulation of tetrapyrrole biosynthetic process	0.00741285	AT3G21200,AT3G57180,AT4G17600,AT4G26150,AT4G31390,AT5G47110,AT5G56860	GO:1901465
pigment biosynthetic process	0.00758558	AT1G03475,AT1G03630,AT1G08520,AT1G58290,AT1G69740,AT1G74470,AT2G02990,AT2G20570,AT2G26170,AT2G26540,AT2G30390,AT2G35260,AT2G40490,AT2G43000,AT3G04870,AT3G21200,AT3G22690,AT3G48730,AT3G51820,AT3G53130,AT3G56940,AT3G57180,AT3G59400,AT4G01900,AT4G17600,AT4G18480,AT4G22260,AT4G25080,AT4G25700,AT4G26150,AT4G27440,AT4G31390,AT4G34740,AT5G13630,AT5G17230,AT5G45930,AT5G47110,AT5G56860,AT5G57030	GO:0046148
response to radiation	0.0116613	AT1G03457,AT1G03600,AT1G05200,AT1G05880,AT1G07180,AT1G07350,AT1G08540,AT1G08650,AT1G10170,AT1G10370,AT1G14440,AT1G15510,AT1G15820,AT1G16490,AT1G17420,AT1G20620,AT1G28520,AT1G29910,AT1G29930,AT1G31580,AT1G32870,AT1G47870,AT1G48410,AT1G51400,AT1G52410,AT1G56500,AT1G56510,AT1G58290,AT1G61520,AT1G68530,AT1G73805,AT1G77510,AT1G78370,AT1G79810,AT1G80330,AT2G05070,AT2G06255,AT2G17770,AT2G18000,AT2G18760…	GO:0009314
cellular amino acid biosynthetic process	0.0133145	AT1G07780,AT1G09795,AT1G14810,AT1G25220,AT1G29900,AT1G49820,AT1G62960,AT1G69370,AT1G75330,AT1G80600,AT2G04400,AT2G19940,AT2G26400,AT2G28880,AT2G29690,AT2G31810,AT2G39800,AT2G43000,AT3G04520,AT3G04940,AT3G14390,AT3G17820,AT3G19480,AT3G22425,AT3G49680,AT3G54640,AT3G56580,AT3G58610,AT3G62030,AT4G01900,AT4G19710,AT4G26900,AT4G37930,AT5G04140,AT5G11880,AT5G13280,AT5G14800,AT5G17990,AT5G20980,AT5G43850…	GO:0008652
pigment metabolic process	0.0139717	AT1G03475,AT1G03630,AT1G08450,AT1G08520,AT1G49540,AT1G58290,AT1G58300,AT1G69720,AT1G69740,AT1G74470,AT2G02990,AT2G20570,AT2G20890,AT2G26170,AT2G26540,AT2G30390,AT2G35260,AT2G40490,AT2G43000,AT3G04870,AT3G21200,AT3G22690,AT3G48730,AT3G51820,AT3G53130,AT3G56940,AT3G57180,AT3G59400,AT4G01900,AT4G17600,AT4G18480,AT4G22260,AT4G25080,AT4G25700,AT4G26150,AT4G27440,AT4G31390,AT4G34740,AT5G13630,AT5G17230…	GO:0042440
alpha-amino acid biosynthetic process	0.0158179	AT1G07780,AT1G14810,AT1G25220,AT1G29900,AT1G49820,AT1G62960,AT1G69370,AT1G75330,AT1G80600,AT2G04400,AT2G19940,AT2G26400,AT2G29690,AT2G31810,AT2G39800,AT2G43000,AT3G04520,AT3G04940,AT3G10050,AT3G14390,AT3G17820,AT3G19480,AT3G49680,AT3G54640,AT3G56580,AT3G58610,AT3G62030,AT4G01900,AT4G19710,AT4G37930,AT5G04140,AT5G11880,AT5G13280,AT5G14800,AT5G17990,AT5G20980,AT5G43850,AT5G46180,AT5G48220,AT5G57890…	GO:1901607
response to temperature stimulus	0.0200969	AT1G01140,AT1G03680,AT1G05200,AT1G08550,AT1G09340,AT1G15520,AT1G17610,AT1G20620,AT1G28520,AT1G32060,AT1G36390,AT1G49480,AT1G54280,AT1G55490,AT1G56300,AT1G60650,AT1G61520,AT1G67970,AT1G68530,AT1G70200,AT1G74710,AT1G74960,AT2G05070,AT2G22360,AT2G22540,AT2G25140,AT2G26330,AT2G32120,AT2G33800,AT2G36530,AT2G37220,AT2G38170,AT2G39730,AT2G40140,AT2G41100,AT2G46210,AT3G02885,AT3G06510,AT3G07370,AT3G08720…	GO:0009266
alpha-amino acid metabolic process	0.0265858	AT1G07780,AT1G14810,AT1G25220,AT1G29900,AT1G48420,AT1G49820,AT1G62960,AT1G69370,AT1G72330,AT1G74260,AT1G75330,AT1G80600,AT2G04400,AT2G19940,AT2G20340,AT2G26400,AT2G27450,AT2G28880,AT2G29690,AT2G30970,AT2G31810,AT2G39800,AT2G43000,AT3G04520,AT3G04940,AT3G10050,AT3G14390,AT3G17820,AT3G19480,AT3G49680,AT3G54640,AT3G56580,AT3G58610,AT3G62030,AT4G01900,AT4G19710,AT4G26900,AT4G34410,AT4G34740,AT4G37930…	GO:1901605
response to external stimulus	0.0269642	AT1G01140,AT1G02450,AT1G02800,AT1G02920,AT1G05200,AT1G06680,AT1G07390,AT1G07650,AT1G08450,AT1G09340,AT1G09750,AT1G10170,AT1G12210,AT1G12220,AT1G13230,AT1G13755,AT1G15460,AT1G15520,AT1G16510,AT1G17420,AT1G17600,AT1G19250,AT1G19610,AT1G19920,AT1G20020,AT1G20380,AT1G20620,AT1G21250,AT1G22160,AT1G25220,AT1G28520,AT1G29900,AT1G31580,AT1G32060,AT1G33560,AT1G33960,AT1G33970,AT1G43910,AT1G47540,AT1G48410…	GO:0009605

## Sheet: EA up-regulated specific
GO TERM	p-value	Matches	GO ID
nucleic acid metabolic process	1.38644e-15	AT1G02080,AT1G02840,AT1G03110,AT1G03540,AT1G03687,AT1G03746,AT1G04100,AT1G05710,AT1G06790,AT1G06960,AT1G07520,AT1G07705,AT1G07745,AT1G08290,AT1G08620,AT1G08880,AT1G09060,AT1G09230,AT1G09410,AT1G09570,AT1G09600,AT1G09760,AT1G09800,AT1G09810,AT1G10240,AT1G11400,AT1G12300,AT1G12780,AT1G15420,AT1G17040,AT1G17370,AT1G17450,AT1G17760,AT1G18800,AT1G19050,AT1G19120,AT1G19485,AT1G19750,AT1G21340,AT1G21710…	GO:0090304
nucleobase-containing compound metabolic process	2.1843e-14	AT1G02080,AT1G02840,AT1G03110,AT1G03540,AT1G03687,AT1G03746,AT1G04100,AT1G05710,AT1G06790,AT1G06960,AT1G07520,AT1G07705,AT1G07745,AT1G08290,AT1G08620,AT1G08880,AT1G09060,AT1G09230,AT1G09410,AT1G09570,AT1G09600,AT1G09760,AT1G09800,AT1G09810,AT1G10240,AT1G11400,AT1G12300,AT1G12780,AT1G15420,AT1G17040,AT1G17370,AT1G17450,AT1G17760,AT1G17890,AT1G18800,AT1G19050,AT1G19120,AT1G19485,AT1G19750,AT1G21340…	GO:0006139
RNA processing	3.25357e-13	AT1G02840,AT1G03110,AT1G03687,AT1G03746,AT1G06790,AT1G06960,AT1G09230,AT1G09760,AT1G12300,AT1G12780,AT1G15420,AT1G17370,AT1G17760,AT1G19120,AT1G30010,AT1G31600,AT1G36310,AT1G47500,AT1G48175,AT1G49590,AT1G51310,AT1G52930,AT1G54380,AT1G54385,AT1G55150,AT1G55310,AT1G56310,AT1G59720,AT1G59760,AT1G60900,AT1G62670,AT1G63780,AT1G65700,AT1G66345,AT1G66520,AT1G72320,AT1G72560,AT1G73820,AT1G74700,AT1G75660…	GO:0006396
RNA metabolic process	7.99564e-13	AT1G02080,AT1G02840,AT1G03110,AT1G03540,AT1G03687,AT1G03746,AT1G04100,AT1G05710,AT1G06790,AT1G06960,AT1G07520,AT1G07705,AT1G08290,AT1G08620,AT1G08880,AT1G09060,AT1G09230,AT1G09410,AT1G09570,AT1G09600,AT1G09760,AT1G09800,AT1G09810,AT1G10240,AT1G11400,AT1G12300,AT1G12780,AT1G15420,AT1G17040,AT1G17370,AT1G17450,AT1G17760,AT1G19050,AT1G19120,AT1G19485,AT1G21340,AT1G23230,AT1G25250,AT1G27050,AT1G27360…	GO:0016070
heterocycle metabolic process	5.0313e-12	AT1G02080,AT1G02840,AT1G03110,AT1G03540,AT1G03687,AT1G03746,AT1G04100,AT1G05710,AT1G06790,AT1G06960,AT1G07520,AT1G07705,AT1G07745,AT1G08290,AT1G08620,AT1G08880,AT1G09060,AT1G09230,AT1G09410,AT1G09570,AT1G09600,AT1G09760,AT1G09800,AT1G09810,AT1G10240,AT1G11400,AT1G12300,AT1G12780,AT1G15420,AT1G17040,AT1G17370,AT1G17450,AT1G17760,AT1G17890,AT1G18800,AT1G19050,AT1G19120,AT1G19485,AT1G19750,AT1G21340…	GO:0046483
organic cyclic compound metabolic process	3.62661e-11	AT1G02080,AT1G02840,AT1G03110,AT1G03540,AT1G03687,AT1G03746,AT1G04100,AT1G05710,AT1G06790,AT1G06960,AT1G07420,AT1G07520,AT1G07705,AT1G07745,AT1G08290,AT1G08620,AT1G08880,AT1G09060,AT1G09230,AT1G09410,AT1G09570,AT1G09600,AT1G09760,AT1G09800,AT1G09810,AT1G10240,AT1G11400,AT1G11680,AT1G12300,AT1G12780,AT1G15420,AT1G17040,AT1G17370,AT1G17450,AT1G17760,AT1G17890,AT1G18800,AT1G19050,AT1G19120,AT1G19485…	GO:1901360
cellular aromatic compound metabolic process	3.79108e-11	AT1G02080,AT1G02840,AT1G03110,AT1G03540,AT1G03687,AT1G03746,AT1G04100,AT1G05710,AT1G06790,AT1G06960,AT1G07520,AT1G07705,AT1G07745,AT1G08290,AT1G08620,AT1G08880,AT1G09060,AT1G09230,AT1G09410,AT1G09570,AT1G09600,AT1G09760,AT1G09800,AT1G09810,AT1G10240,AT1G11400,AT1G12300,AT1G12780,AT1G15420,AT1G17040,AT1G17370,AT1G17450,AT1G17760,AT1G17890,AT1G18800,AT1G19050,AT1G19120,AT1G19485,AT1G19750,AT1G21340…	GO:0006725
mRNA metabolic process	3.71214e-10	AT1G02080,AT1G02840,AT1G06960,AT1G07705,AT1G09230,AT1G09760,AT1G09810,AT1G11400,AT1G12300,AT1G17370,AT1G17760,AT1G19120,AT1G27960,AT1G30010,AT1G31500,AT1G47500,AT1G49590,AT1G54380,AT1G54385,AT1G55150,AT1G55310,AT1G59720,AT1G60900,AT1G65700,AT1G73820,AT1G75660,AT1G76300,AT1G76630,AT2G13540,AT2G13600,AT2G16650,AT2G16940,AT2G32415,AT2G33340,AT2G33730,AT2G37340,AT2G39120,AT2G39340,AT2G46610,AT3G02950…	GO:0016071
mRNA processing	5.90133e-10	AT1G02840,AT1G06960,AT1G09230,AT1G09760,AT1G12300,AT1G17370,AT1G17760,AT1G19120,AT1G30010,AT1G47500,AT1G49590,AT1G54380,AT1G54385,AT1G55310,AT1G59720,AT1G60900,AT1G65700,AT1G73820,AT1G75660,AT1G76300,AT2G13540,AT2G16650,AT2G16940,AT2G33340,AT2G33730,AT2G37340,AT2G39120,AT2G39340,AT2G46610,AT3G02950,AT3G04160,AT3G05680,AT3G06560,AT3G11870,AT3G12680,AT3G13290,AT3G19130,AT3G19670,AT3G22590,AT3G46020…	GO:0006397
macromolecule modification	3.70881e-07	AT1G02145,AT1G03110,AT1G03540,AT1G03746,AT1G04210,AT1G04700,AT1G05640,AT1G07430,AT1G09060,AT1G09410,AT1G09570,AT1G09600,AT1G09800,AT1G09840,AT1G10095,AT1G12460,AT1G12730,AT1G14080,AT1G14390,AT1G16160,AT1G17110,AT1G19750,AT1G23980,AT1G27190,AT1G27840,AT1G28390,AT1G29710,AT1G29720,AT1G29730,AT1G30470,AT1G31600,AT1G34300,AT1G36310,AT1G37150,AT1G47570,AT1G48175,AT1G49340,AT1G50700,AT1G53023,AT1G53050…	GO:0043412
macromolecule metabolic process	1.86018e-06	AT1G02080,AT1G02145,AT1G02840,AT1G03110,AT1G03540,AT1G03687,AT1G03746,AT1G04100,AT1G04210,AT1G04700,AT1G04790,AT1G05640,AT1G05710,AT1G06790,AT1G06960,AT1G07210,AT1G07430,AT1G07520,AT1G07705,AT1G07745,AT1G07830,AT1G08030,AT1G08290,AT1G08620,AT1G08880,AT1G09060,AT1G09230,AT1G09410,AT1G09570,AT1G09590,AT1G09600,AT1G09760,AT1G09800,AT1G09810,AT1G09840,AT1G10095,AT1G10240,AT1G10760,AT1G11400,AT1G11580…	GO:0043170
chromatin organization	1.1274e-05	AT1G08620,AT1G08880,AT1G09060,AT1G18800,AT1G20900,AT1G49950,AT1G50410,AT1G54260,AT1G54690,AT1G54840,AT1G55250,AT1G70060,AT1G73100,AT1G73150,AT2G17560,AT2G19670,AT2G21150,AT2G22720,AT2G23380,AT2G24740,AT2G36740,AT2G46020,AT3G01460,AT3G02980,AT3G03940,AT3G06820,AT3G09670,AT3G10390,AT3G10490,AT3G12980,AT3G13670,AT3G17590,AT3G21820,AT3G22590,AT3G22990,AT3G24440,AT3G24880,AT3G25100,AT3G27460,AT3G33520…	GO:0006325
mRNA splicing, via spliceosome	3.31522e-05	AT1G02840,AT1G06960,AT1G09230,AT1G09760,AT1G49590,AT1G54380,AT1G54385,AT1G55310,AT1G60900,AT1G65700,AT1G76300,AT2G13540,AT2G33340,AT2G33730,AT2G37340,AT2G39340,AT2G46610,AT3G19670,AT3G46020,AT3G49430,AT3G50670,AT3G53030,AT3G54230,AT3G55200,AT3G55460,AT4G03120,AT4G08580,AT4G11970,AT4G15900,AT4G22350,AT4G30220,AT4G34140,AT4G36690,AT5G08550,AT5G17440,AT5G22840,AT5G28740,AT5G41770,AT5G44200,AT5G46400…	GO:0000398
RNA splicing, via transesterification reactions	3.88615e-05	AT1G02840,AT1G06960,AT1G09230,AT1G09760,AT1G30010,AT1G49590,AT1G54380,AT1G54385,AT1G55310,AT1G60900,AT1G65700,AT1G66345,AT1G76300,AT2G13540,AT2G33340,AT2G33730,AT2G37340,AT2G39120,AT2G39340,AT2G46610,AT3G19670,AT3G46020,AT3G49430,AT3G50670,AT3G53030,AT3G54230,AT3G55200,AT3G55460,AT4G03120,AT4G08580,AT4G11970,AT4G15900,AT4G22350,AT4G30220,AT4G34140,AT4G36690,AT5G08550,AT5G17440,AT5G22840,AT5G28740…	GO:0000375
RNA splicing, via transesterification reactions with bulged adenosine as nucleophile	3.88615e-05	AT1G02840,AT1G06960,AT1G09230,AT1G09760,AT1G30010,AT1G49590,AT1G54380,AT1G54385,AT1G55310,AT1G60900,AT1G65700,AT1G66345,AT1G76300,AT2G13540,AT2G33340,AT2G33730,AT2G37340,AT2G39120,AT2G39340,AT2G46610,AT3G19670,AT3G46020,AT3G49430,AT3G50670,AT3G53030,AT3G54230,AT3G55200,AT3G55460,AT4G03120,AT4G08580,AT4G11970,AT4G15900,AT4G22350,AT4G30220,AT4G34140,AT4G36690,AT5G08550,AT5G17440,AT5G22840,AT5G28740…	GO:0000377
tRNA metabolic process	7.21493e-05	AT1G03110,AT1G03687,AT1G29880,AT1G31600,AT1G36310,AT1G48175,AT1G51310,AT1G66520,AT1G66530,AT1G72550,AT1G72560,AT1G74700,AT1G76170,AT2G15910,AT2G16650,AT2G18410,AT2G32415,AT2G45270,AT2G45695,AT3G02320,AT3G02760,AT3G11220,AT3G19630,AT3G44740,AT3G56300,AT3G60500,AT4G13780,AT4G21900,AT4G22720,AT4G26870,AT4G35910,AT5G01230,AT5G19040,AT5G25480,AT5G26710,AT5G35400,AT5G37530,AT5G38830,AT5G39930,AT5G47970…	GO:0006399
ncRNA metabolic process	8.5395e-05	AT1G03110,AT1G03687,AT1G03746,AT1G12780,AT1G15420,AT1G17760,AT1G29880,AT1G31600,AT1G36310,AT1G48175,AT1G51310,AT1G52930,AT1G55150,AT1G56310,AT1G59760,AT1G63780,AT1G66520,AT1G66530,AT1G72320,AT1G72550,AT1G72560,AT1G74700,AT1G75660,AT1G76170,AT1G79880,AT2G13540,AT2G15910,AT2G16650,AT2G18410,AT2G19385,AT2G21070,AT2G32415,AT2G33730,AT2G45270,AT2G45695,AT2G48100,AT3G01160,AT3G02320,AT3G02760,AT3G07530…	GO:0034660
chromosome organization	9.8398e-05	AT1G07745,AT1G08620,AT1G08880,AT1G09060,AT1G11060,AT1G18800,AT1G20900,AT1G31360,AT1G49950,AT1G50410,AT1G54260,AT1G54690,AT1G54840,AT1G55250,AT1G59660,AT1G61030,AT1G69400,AT1G70060,AT1G73100,AT1G73150,AT2G17560,AT2G19670,AT2G21150,AT2G22720,AT2G23380,AT2G24740,AT2G32000,AT2G36740,AT2G44580,AT2G46020,AT3G01460,AT3G02980,AT3G03940,AT3G06820,AT3G09670,AT3G09880,AT3G10390,AT3G10490,AT3G10730,AT3G12980…	GO:0051276
cellular protein modification process	0.000113728	AT1G02145,AT1G04210,AT1G04700,AT1G05640,AT1G07430,AT1G09060,AT1G09570,AT1G09600,AT1G09840,AT1G10095,AT1G12460,AT1G12730,AT1G14080,AT1G14390,AT1G16160,AT1G17110,AT1G19750,AT1G23980,AT1G27190,AT1G27840,AT1G28390,AT1G29720,AT1G29730,AT1G30470,AT1G34300,AT1G37150,AT1G47570,AT1G49340,AT1G50700,AT1G53023,AT1G53050,AT1G53165,AT1G53190,AT1G53780,AT1G54510,AT1G54610,AT1G54840,AT1G55250,AT1G55610,AT1G55750…	GO:0006464
protein modification process	0.000113728	AT1G02145,AT1G04210,AT1G04700,AT1G05640,AT1G07430,AT1G09060,AT1G09570,AT1G09600,AT1G09840,AT1G10095,AT1G12460,AT1G12730,AT1G14080,AT1G14390,AT1G16160,AT1G17110,AT1G19750,AT1G23980,AT1G27190,AT1G27840,AT1G28390,AT1G29720,AT1G29730,AT1G30470,AT1G34300,AT1G37150,AT1G47570,AT1G49340,AT1G50700,AT1G53023,AT1G53050,AT1G53165,AT1G53190,AT1G53780,AT1G54510,AT1G54610,AT1G54840,AT1G55250,AT1G55610,AT1G55750…	GO:0036211
RNA splicing	0.000239166	AT1G02840,AT1G06790,AT1G06960,AT1G09230,AT1G09760,AT1G30010,AT1G49590,AT1G54380,AT1G54385,AT1G55310,AT1G60900,AT1G65700,AT1G66345,AT1G76300,AT2G13540,AT2G33340,AT2G33730,AT2G37340,AT2G39120,AT2G39340,AT2G46610,AT3G02950,AT3G04160,AT3G05680,AT3G19670,AT3G46020,AT3G49430,AT3G50670,AT3G53030,AT3G54230,AT3G55200,AT3G55460,AT3G62840,AT4G03120,AT4G08580,AT4G11970,AT4G15900,AT4G22350,AT4G30220,AT4G34140…	GO:0008380
tRNA processing	0.00112044	AT1G03110,AT1G03687,AT1G31600,AT1G36310,AT1G48175,AT1G51310,AT1G66520,AT1G72560,AT1G74700,AT1G76170,AT2G15910,AT2G16650,AT2G18410,AT2G45270,AT2G45695,AT3G02320,AT3G11220,AT3G19630,AT4G21900,AT4G22720,AT4G35910,AT5G01230,AT5G19040,AT5G25480,AT5G35400,AT5G37530,AT5G39930,AT5G47970,AT5G50320	GO:0008033
regulation of metabolic process	0.00186321	AT1G02080,AT1G02840,AT1G04100,AT1G05640,AT1G05710,AT1G07520,AT1G07705,AT1G08030,AT1G08290,AT1G08620,AT1G08880,AT1G09060,AT1G09570,AT1G09600,AT1G09810,AT1G10240,AT1G11400,AT1G11580,AT1G17040,AT1G17760,AT1G19050,AT1G19120,AT1G19485,AT1G19750,AT1G20200,AT1G21340,AT1G23230,AT1G25250,AT1G27050,AT1G27070,AT1G27360,AT1G27370,AT1G27840,AT1G27960,AT1G28360,AT1G29950,AT1G30010,AT1G30470,AT1G31310,AT1G31500…	GO:0019222
regulation of macromolecule metabolic process	0.00398332	AT1G02080,AT1G02840,AT1G04100,AT1G05640,AT1G05710,AT1G07520,AT1G07705,AT1G08030,AT1G08290,AT1G08620,AT1G08880,AT1G09060,AT1G09570,AT1G09600,AT1G09810,AT1G10240,AT1G11400,AT1G11580,AT1G17040,AT1G17760,AT1G19050,AT1G19120,AT1G19485,AT1G19750,AT1G20200,AT1G21340,AT1G23230,AT1G25250,AT1G27050,AT1G27070,AT1G27360,AT1G27370,AT1G27840,AT1G27960,AT1G28360,AT1G29950,AT1G30010,AT1G30470,AT1G31310,AT1G31500…	GO:0060255
nitrogen compound metabolic process	0.00473682	AT1G02080,AT1G02145,AT1G02840,AT1G03110,AT1G03540,AT1G03687,AT1G03746,AT1G04100,AT1G04210,AT1G04580,AT1G04700,AT1G04790,AT1G05640,AT1G05710,AT1G06790,AT1G06960,AT1G07210,AT1G07430,AT1G07520,AT1G07705,AT1G07745,AT1G07830,AT1G08030,AT1G08290,AT1G08620,AT1G08630,AT1G08880,AT1G09060,AT1G09230,AT1G09410,AT1G09570,AT1G09590,AT1G09600,AT1G09760,AT1G09800,AT1G09810,AT1G09840,AT1G10095,AT1G10240,AT1G11400…	GO:0006807
ncRNA processing	0.00572766	AT1G03110,AT1G03687,AT1G03746,AT1G12780,AT1G15420,AT1G31600,AT1G36310,AT1G48175,AT1G51310,AT1G52930,AT1G55150,AT1G59760,AT1G63780,AT1G66520,AT1G72320,AT1G72560,AT1G74700,AT1G75660,AT1G76170,AT1G79880,AT2G13540,AT2G15910,AT2G16650,AT2G18410,AT2G19385,AT2G21070,AT2G32415,AT2G33730,AT2G45270,AT2G45695,AT2G48100,AT3G01160,AT3G02320,AT3G07530,AT3G11220,AT3G13580,AT3G15080,AT3G15460,AT3G19440,AT3G19630…	GO:0034470
peptidyl-amino acid modification	0.00680584	AT1G04210,AT1G09060,AT1G50700,AT1G53780,AT1G54840,AT1G73100,AT1G73460,AT2G11000,AT2G14255,AT2G15910,AT2G18850,AT2G19470,AT2G23380,AT2G24740,AT2G25760,AT2G36130,AT2G41140,AT2G46700,AT3G01460,AT3G02980,AT3G03940,AT3G09320,AT3G09670,AT3G12980,AT3G13670,AT3G19100,AT3G22180,AT3G22590,AT3G24440,AT3G24880,AT3G26935,AT3G27460,AT3G48430,AT3G50530,AT3G54610,AT3G55080,AT3G56760,AT3G58180,AT3G59630,AT3G60800…	GO:0018193
shoot system development	0.00839453	AT1G01510,AT1G02065,AT1G09230,AT1G17110,AT1G17560,AT1G20900,AT1G25250,AT1G27370,AT1G31040,AT1G31814,AT1G43850,AT1G53190,AT1G55250,AT1G55580,AT1G59750,AT1G60980,AT1G66350,AT1G68825,AT1G72560,AT1G75520,AT1G77080,AT1G80090,AT1G80133,AT2G01830,AT2G03070,AT2G20300,AT2G23380,AT2G23630,AT2G24740,AT2G25930,AT2G30130,AT2G32700,AT2G34140,AT2G36740,AT2G41060,AT2G42540,AT2G46410,AT2G46700,AT3G01460,AT3G02130…	GO:0048367
tRNA modification	0.0131318	AT1G03110,AT1G31600,AT1G36310,AT1G48175,AT1G66520,AT1G76170,AT2G15910,AT2G18410,AT2G45270,AT2G45695,AT3G02320,AT3G11220,AT3G19630,AT4G22720,AT4G35910,AT5G01230,AT5G19040,AT5G35400,AT5G37530,AT5G47970,AT5G50320	GO:0006400
regulation of cellular metabolic process	0.0198135	AT1G02080,AT1G02840,AT1G04100,AT1G05640,AT1G05710,AT1G07520,AT1G07705,AT1G08030,AT1G08290,AT1G08620,AT1G08880,AT1G09060,AT1G09570,AT1G09600,AT1G09810,AT1G10240,AT1G11400,AT1G11580,AT1G17040,AT1G17760,AT1G19050,AT1G19485,AT1G19750,AT1G21340,AT1G23230,AT1G25250,AT1G27050,AT1G27070,AT1G27360,AT1G27370,AT1G27840,AT1G27960,AT1G28360,AT1G29950,AT1G30010,AT1G30470,AT1G31310,AT1G33060,AT1G33280,AT1G35750…	GO:0031323
primary metabolic process	0.0307542	AT1G02080,AT1G02145,AT1G02840,AT1G03000,AT1G03110,AT1G03540,AT1G03687,AT1G03746,AT1G04100,AT1G04210,AT1G04580,AT1G04700,AT1G04790,AT1G05640,AT1G05710,AT1G06790,AT1G06960,AT1G06990,AT1G07210,AT1G07420,AT1G07430,AT1G07520,AT1G07705,AT1G07745,AT1G07830,AT1G08030,AT1G08290,AT1G08620,AT1G08630,AT1G08880,AT1G09060,AT1G09230,AT1G09410,AT1G09570,AT1G09590,AT1G09600,AT1G09760,AT1G09800,AT1G09810,AT1G09840…	GO:0044238
spliceosomal complex assembly	0.0368565	AT2G37340,AT3G53030,AT4G03120,AT4G22350,AT5G17440,AT5G22840,AT5G41770,AT5G46400,AT5G51410,AT5G64270	GO:0000245
regulation of nitrogen compound metabolic process	0.0442022	AT1G02080,AT1G02840,AT1G04100,AT1G05640,AT1G05710,AT1G07520,AT1G07705,AT1G08030,AT1G08290,AT1G08620,AT1G08880,AT1G09060,AT1G09570,AT1G09600,AT1G09810,AT1G10240,AT1G11400,AT1G11580,AT1G17040,AT1G17760,AT1G19050,AT1G19485,AT1G19750,AT1G20200,AT1G21340,AT1G23230,AT1G25250,AT1G27050,AT1G27360,AT1G27370,AT1G27840,AT1G27960,AT1G28360,AT1G29950,AT1G30010,AT1G30470,AT1G31310,AT1G33060,AT1G33280,AT1G35750…	GO:0051171
regulation of biological process	0.0455401	AT1G01510,AT1G02080,AT1G02840,AT1G03300,AT1G04100,AT1G04700,AT1G05640,AT1G05710,AT1G07430,AT1G07520,AT1G07705,AT1G07745,AT1G08030,AT1G08290,AT1G08620,AT1G08880,AT1G09060,AT1G09570,AT1G09600,AT1G09810,AT1G09840,AT1G10240,AT1G11060,AT1G11400,AT1G11580,AT1G11960,AT1G13980,AT1G16160,AT1G17040,AT1G17235,AT1G17400,AT1G17560,AT1G17760,AT1G19050,AT1G19120,AT1G19485,AT1G19640,AT1G19750,AT1G20200,AT1G20450…	GO:0050789

## Sheet: ET down-regulated specific
GO TERM	p-value	Matches	GO ID
vesicle-mediated transport	4.22539e-13	AT1G09330,AT1G09580,AT1G12360,AT1G15880,AT1G16240,AT1G16920,AT1G17730,AT1G21630,AT1G21660,AT1G23900,AT1G23935,AT1G27700,AT1G30890,AT1G31730,AT1G54090,AT1G57620,AT1G60780,AT1G60970,AT1G69460,AT1G73030,AT1G77140,AT1G80910,AT2G01600,AT2G05170,AT2G06530,AT2G18860,AT2G20990,AT2G21390,AT2G21630,AT2G26890,AT2G27460,AT2G27600,AT2G27900,AT2G32900,AT2G38020,AT2G39805,AT2G44610,AT3G01340,AT3G03160,AT3G03180…	GO:0016192
transport	1.76512e-10	AT1G01580,AT1G05500,AT1G06210,AT1G06470,AT1G07030,AT1G07410,AT1G08230,AT1G08430,AT1G08730,AT1G09240,AT1G09330,AT1G09575,AT1G09580,AT1G10680,AT1G12360,AT1G12600,AT1G12840,AT1G13900,AT1G14560,AT1G15170,AT1G15880,AT1G16010,AT1G16240,AT1G16920,AT1G17120,AT1G17730,AT1G21070,AT1G21380,AT1G21630,AT1G21660,AT1G23900,AT1G23935,AT1G25250,AT1G25530,AT1G27700,AT1G30890,AT1G31730,AT1G34020,AT1G42540,AT1G47240…	GO:0006810
localization	2.55948e-10	AT1G01580,AT1G05500,AT1G06210,AT1G06470,AT1G07030,AT1G07410,AT1G08230,AT1G08350,AT1G08430,AT1G08730,AT1G08750,AT1G09240,AT1G09330,AT1G09575,AT1G09580,AT1G10430,AT1G10680,AT1G12360,AT1G12600,AT1G12840,AT1G13900,AT1G14560,AT1G15170,AT1G15880,AT1G16010,AT1G16240,AT1G16920,AT1G17120,AT1G17730,AT1G21070,AT1G21380,AT1G21630,AT1G21660,AT1G23900,AT1G23935,AT1G25250,AT1G25530,AT1G27700,AT1G30890,AT1G31730…	GO:0051179
establishment of localization	2.76347e-10	AT1G01580,AT1G05500,AT1G06210,AT1G06470,AT1G07030,AT1G07410,AT1G08230,AT1G08430,AT1G08730,AT1G09240,AT1G09330,AT1G09575,AT1G09580,AT1G10430,AT1G10680,AT1G12360,AT1G12600,AT1G12840,AT1G13900,AT1G14560,AT1G15170,AT1G15880,AT1G16010,AT1G16240,AT1G16920,AT1G17120,AT1G17730,AT1G21070,AT1G21380,AT1G21630,AT1G21660,AT1G23900,AT1G23935,AT1G25250,AT1G25530,AT1G27700,AT1G30890,AT1G31730,AT1G34020,AT1G42540…	GO:0051234
organic substance transport	2.26633e-08	AT1G05500,AT1G06210,AT1G06470,AT1G07410,AT1G08230,AT1G08430,AT1G09330,AT1G09580,AT1G12360,AT1G12600,AT1G13900,AT1G14560,AT1G15880,AT1G16240,AT1G16920,AT1G17120,AT1G17730,AT1G21070,AT1G21380,AT1G23900,AT1G23935,AT1G25530,AT1G27700,AT1G30890,AT1G31730,AT1G34020,AT1G48160,AT1G48230,AT1G51340,AT1G52280,AT1G53660,AT1G54090,AT1G57620,AT1G60780,AT1G60970,AT1G62040,AT1G69460,AT1G72320,AT1G73030,AT1G73220…	GO:0071702
anion transport	2.97055e-07	AT1G05500,AT1G06210,AT1G06470,AT1G07410,AT1G08230,AT1G08430,AT1G09330,AT1G09580,AT1G12360,AT1G12600,AT1G13900,AT1G14560,AT1G15880,AT1G16240,AT1G16920,AT1G17120,AT1G17730,AT1G21070,AT1G21380,AT1G23900,AT1G23935,AT1G25530,AT1G27700,AT1G30890,AT1G31730,AT1G34020,AT1G48160,AT1G48230,AT1G51340,AT1G52280,AT1G53470,AT1G53660,AT1G54090,AT1G57620,AT1G60780,AT1G60970,AT1G62040,AT1G69460,AT1G72320,AT1G73030…	GO:0006820
ion transport	1.02691e-06	AT1G01580,AT1G05500,AT1G06210,AT1G06470,AT1G07030,AT1G07410,AT1G08230,AT1G08430,AT1G09330,AT1G09575,AT1G09580,AT1G12360,AT1G12600,AT1G12840,AT1G13900,AT1G14560,AT1G15880,AT1G16010,AT1G16240,AT1G16920,AT1G17120,AT1G17730,AT1G21070,AT1G21380,AT1G23900,AT1G23935,AT1G25530,AT1G27700,AT1G30890,AT1G31730,AT1G34020,AT1G42540,AT1G47240,AT1G48160,AT1G48230,AT1G51340,AT1G52280,AT1G53470,AT1G53660,AT1G53760…	GO:0006811
protein localization	1.11942e-06	AT1G06210,AT1G07410,AT1G08350,AT1G08750,AT1G09330,AT1G09580,AT1G10430,AT1G12360,AT1G13900,AT1G15880,AT1G16240,AT1G16920,AT1G17730,AT1G21380,AT1G23900,AT1G23935,AT1G27700,AT1G30890,AT1G31730,AT1G48160,AT1G49480,AT1G52280,AT1G54090,AT1G57620,AT1G60780,AT1G60970,AT1G62040,AT1G63110,AT1G69460,AT1G72320,AT1G73030,AT1G77140,AT1G79985,AT2G01970,AT2G02040,AT2G05170,AT2G06530,AT2G16950,AT2G18860,AT2G20840…	GO:0008104
establishment of protein localization	1.61556e-06	AT1G06210,AT1G07410,AT1G09330,AT1G09580,AT1G12360,AT1G13900,AT1G15880,AT1G16240,AT1G16920,AT1G17730,AT1G21380,AT1G23900,AT1G23935,AT1G27700,AT1G30890,AT1G31730,AT1G48160,AT1G52280,AT1G54090,AT1G57620,AT1G60780,AT1G60970,AT1G62040,AT1G69460,AT1G72320,AT1G73030,AT1G77140,AT1G79985,AT2G02040,AT2G05170,AT2G06530,AT2G16950,AT2G18860,AT2G20840,AT2G20990,AT2G21190,AT2G21390,AT2G21630,AT2G26890,AT2G27460…	GO:0045184
amide transport	2.03965e-06	AT1G06210,AT1G07410,AT1G09330,AT1G09580,AT1G12360,AT1G13900,AT1G15880,AT1G16240,AT1G16920,AT1G17730,AT1G21380,AT1G23900,AT1G23935,AT1G27700,AT1G30890,AT1G31730,AT1G48160,AT1G52280,AT1G54090,AT1G57620,AT1G60780,AT1G60970,AT1G62040,AT1G69460,AT1G72320,AT1G73030,AT1G77140,AT1G79985,AT2G02040,AT2G03530,AT2G03590,AT2G05170,AT2G06530,AT2G16950,AT2G18860,AT2G20840,AT2G20990,AT2G21190,AT2G21390,AT2G21630…	GO:0042886
protein transport	2.90923e-06	AT1G06210,AT1G07410,AT1G09330,AT1G09580,AT1G12360,AT1G13900,AT1G15880,AT1G16240,AT1G16920,AT1G17730,AT1G21380,AT1G23900,AT1G23935,AT1G27700,AT1G30890,AT1G31730,AT1G48160,AT1G52280,AT1G54090,AT1G57620,AT1G60780,AT1G60970,AT1G62040,AT1G69460,AT1G72320,AT1G73030,AT1G77140,AT1G79985,AT2G02040,AT2G05170,AT2G06530,AT2G16950,AT2G18860,AT2G20840,AT2G20990,AT2G21190,AT2G21390,AT2G21630,AT2G26890,AT2G27460…	GO:0015031
nitrogen compound transport	7.07366e-06	AT1G06210,AT1G06470,AT1G07410,AT1G08230,AT1G09330,AT1G09580,AT1G12360,AT1G13900,AT1G14560,AT1G15880,AT1G16240,AT1G16920,AT1G17120,AT1G17730,AT1G21380,AT1G23900,AT1G23935,AT1G25530,AT1G27700,AT1G30890,AT1G31730,AT1G48160,AT1G52280,AT1G54090,AT1G57620,AT1G60780,AT1G60970,AT1G62040,AT1G69460,AT1G72320,AT1G73030,AT1G73220,AT1G76340,AT1G76670,AT1G77140,AT1G79985,AT1G80510,AT2G02040,AT2G03530,AT2G03590…	GO:0071705
cellular localization	9.07869e-06	AT1G06210,AT1G08350,AT1G08730,AT1G08750,AT1G09580,AT1G10430,AT1G12360,AT1G13900,AT1G15880,AT1G16240,AT1G16920,AT1G17730,AT1G21380,AT1G21630,AT1G23900,AT1G23935,AT1G27700,AT1G30890,AT1G31730,AT1G48160,AT1G49480,AT1G57620,AT1G59870,AT1G60780,AT1G60970,AT1G63110,AT1G69460,AT1G72320,AT1G73030,AT1G77140,AT2G01970,AT2G05170,AT2G06530,AT2G16950,AT2G20990,AT2G21190,AT2G21390,AT2G21630,AT2G22125,AT2G24170…	GO:0051641
peptide transport	9.20708e-06	AT1G06210,AT1G07410,AT1G09330,AT1G09580,AT1G12360,AT1G13900,AT1G15880,AT1G16240,AT1G16920,AT1G17730,AT1G21380,AT1G23900,AT1G23935,AT1G27700,AT1G30890,AT1G31730,AT1G48160,AT1G52280,AT1G54090,AT1G57620,AT1G60780,AT1G60970,AT1G62040,AT1G69460,AT1G72320,AT1G73030,AT1G77140,AT1G79985,AT2G02040,AT2G05170,AT2G06530,AT2G16950,AT2G18860,AT2G20840,AT2G20990,AT2G21190,AT2G21390,AT2G21630,AT2G26890,AT2G27460…	GO:0015833
Golgi vesicle transport	1.58995e-05	AT1G09580,AT1G15880,AT1G23900,AT1G27700,AT1G30890,AT1G57620,AT1G60970,AT1G69460,AT2G18860,AT2G21390,AT2G21630,AT2G27460,AT2G32900,AT2G44610,AT3G01340,AT3G03160,AT3G07950,AT3G13870,AT3G23660,AT3G24350,AT3G25040,AT3G47700,AT3G55600,AT3G59500,AT3G60860,AT4G08520,AT4G14160,AT4G17890,AT4G19490,AT4G32640,AT4G39220,AT5G05760,AT5G16280,AT5G42570,AT5G49830,AT5G52210,AT5G54440,AT5G58030,AT5G66030	GO:0048193
lipid biosynthetic process	2.50508e-05	AT1G01230,AT1G04580,AT1G07420,AT1G08750,AT1G12740,AT1G13560,AT1G25290,AT1G31910,AT1G33750,AT1G43580,AT1G47290,AT1G48800,AT1G50430,AT1G52670,AT1G63050,AT1G63110,AT1G66430,AT1G70080,AT1G73340,AT1G78500,AT1G80340,AT2G01690,AT2G11810,AT2G16530,AT2G23230,AT2G26260,AT2G26830,AT2G28860,AT2G29390,AT2G29525,AT2G33630,AT2G34630,AT2G37940,AT2G39660,AT2G41070,AT2G41490,AT2G45150,AT2G45400,AT2G45690,AT2G48120…	GO:0008610
intracellular transport	4.17127e-05	AT1G06210,AT1G08730,AT1G09580,AT1G12360,AT1G13900,AT1G15880,AT1G16240,AT1G16920,AT1G17730,AT1G21380,AT1G21630,AT1G23900,AT1G23935,AT1G27700,AT1G30890,AT1G31730,AT1G48160,AT1G57620,AT1G60780,AT1G60970,AT1G69460,AT1G72320,AT1G73030,AT1G77140,AT2G05170,AT2G06530,AT2G16950,AT2G20990,AT2G21390,AT2G21630,AT2G26890,AT2G27460,AT2G27600,AT2G27900,AT2G28900,AT2G31900,AT2G32900,AT2G34250,AT2G38020,AT2G40730…	GO:0046907
glycosylation	9.92212e-05	AT1G08280,AT1G08660,AT1G14080,AT1G30000,AT1G34270,AT1G51590,AT1G67070,AT1G71990,AT1G74420,AT1G77350,AT2G16530,AT2G20370,AT2G26100,AT2G32430,AT2G35100,AT2G41490,AT3G03650,AT3G04240,AT3G07020,AT3G14960,AT3G19280,AT3G45400,AT4G13990,AT4G21060,AT4G21150,AT4G32120,AT4G38040,AT4G38240,AT5G02410,AT5G03080,AT5G19670,AT5G20260,AT5G44930,AT5G53340,AT5G57500,AT5G62220	GO:0070085
macromolecule localization	0.000109233	AT1G05500,AT1G06210,AT1G07410,AT1G08350,AT1G08750,AT1G09330,AT1G09580,AT1G10430,AT1G12360,AT1G13900,AT1G15880,AT1G16240,AT1G16920,AT1G17730,AT1G21380,AT1G23900,AT1G23935,AT1G27700,AT1G30890,AT1G31730,AT1G48160,AT1G49480,AT1G52280,AT1G54090,AT1G57620,AT1G59870,AT1G60780,AT1G60970,AT1G62040,AT1G63110,AT1G69460,AT1G72320,AT1G73030,AT1G73780,AT1G77140,AT1G79985,AT2G01970,AT2G02040,AT2G05170,AT2G06530…	GO:0033036
protein glycosylation	0.000123052	AT1G08280,AT1G08660,AT1G14080,AT1G30000,AT1G34270,AT1G51590,AT1G67070,AT1G71990,AT1G74420,AT1G77350,AT2G16530,AT2G20370,AT2G26100,AT2G32430,AT2G35100,AT2G41490,AT3G03650,AT3G04240,AT3G14960,AT3G19280,AT3G45400,AT4G13990,AT4G21060,AT4G21150,AT4G32120,AT4G38040,AT4G38240,AT5G02410,AT5G03080,AT5G19670,AT5G20260,AT5G44930,AT5G53340,AT5G57500,AT5G62220	GO:0006486
macromolecule glycosylation	0.000123052	AT1G08280,AT1G08660,AT1G14080,AT1G30000,AT1G34270,AT1G51590,AT1G67070,AT1G71990,AT1G74420,AT1G77350,AT2G16530,AT2G20370,AT2G26100,AT2G32430,AT2G35100,AT2G41490,AT3G03650,AT3G04240,AT3G14960,AT3G19280,AT3G45400,AT4G13990,AT4G21060,AT4G21150,AT4G32120,AT4G38040,AT4G38240,AT5G02410,AT5G03080,AT5G19670,AT5G20260,AT5G44930,AT5G53340,AT5G57500,AT5G62220	GO:0043413
establishment of localization in cell	0.000130991	AT1G06210,AT1G08730,AT1G09580,AT1G10430,AT1G12360,AT1G13900,AT1G15880,AT1G16240,AT1G16920,AT1G17730,AT1G21380,AT1G21630,AT1G23900,AT1G23935,AT1G27700,AT1G30890,AT1G31730,AT1G48160,AT1G57620,AT1G60780,AT1G60970,AT1G69460,AT1G72320,AT1G73030,AT1G77140,AT2G05170,AT2G06530,AT2G16950,AT2G20990,AT2G21390,AT2G21630,AT2G26890,AT2G27460,AT2G27600,AT2G27900,AT2G28900,AT2G31900,AT2G32900,AT2G34250,AT2G38020…	GO:0051649
glycoprotein biosynthetic process	0.000145682	AT1G08280,AT1G08660,AT1G14080,AT1G30000,AT1G34270,AT1G51590,AT1G67070,AT1G71990,AT1G74420,AT1G77350,AT2G16530,AT2G20370,AT2G26100,AT2G32430,AT2G35100,AT2G41490,AT3G03650,AT3G04240,AT3G14960,AT3G19280,AT3G45400,AT4G13990,AT4G21060,AT4G21150,AT4G32120,AT4G38040,AT4G38240,AT5G02410,AT5G03080,AT5G19670,AT5G20260,AT5G44930,AT5G53340,AT5G57500,AT5G62220	GO:0009101
glycoprotein metabolic process	0.000263272	AT1G08280,AT1G08660,AT1G14080,AT1G30000,AT1G34270,AT1G51590,AT1G67070,AT1G71990,AT1G74420,AT1G77350,AT2G16530,AT2G20370,AT2G26100,AT2G32430,AT2G35100,AT2G41490,AT3G03650,AT3G04240,AT3G14960,AT3G19280,AT3G45400,AT4G13990,AT4G21060,AT4G21150,AT4G32120,AT4G38040,AT4G38240,AT5G02410,AT5G03080,AT5G19670,AT5G20260,AT5G44930,AT5G53340,AT5G57500,AT5G62220,AT5G67540	GO:0009100
membrane lipid biosynthetic process	0.000358838	AT1G01230,AT1G08750,AT1G43580,AT1G63050,AT1G63110,AT2G11810,AT2G29525,AT2G37940,AT3G01380,AT3G06060,AT3G07140,AT3G19260,AT3G25540,AT3G58130,AT4G00550,AT4G22330,AT4G35530,AT4G36830,AT5G12290,AT5G18480,AT5G23450,AT5G23670,AT5G42000,AT5G46850,AT5G58980,AT5G59770	GO:0046467
membrane lipid metabolic process	0.000491959	AT1G01230,AT1G08750,AT1G25290,AT1G43580,AT1G63050,AT1G63110,AT2G11810,AT2G29525,AT2G37940,AT3G01380,AT3G06060,AT3G07140,AT3G19260,AT3G25540,AT3G54950,AT3G58130,AT3G58490,AT4G00550,AT4G22330,AT4G35530,AT4G36830,AT5G12290,AT5G18480,AT5G23450,AT5G23670,AT5G42000,AT5G46850,AT5G58980,AT5G59770	GO:0006643
sphingolipid biosynthetic process	0.000653113	AT1G01230,AT1G43580,AT2G29525,AT2G37940,AT3G06060,AT3G19260,AT3G25540,AT4G22330,AT4G36830,AT5G18480,AT5G23450,AT5G23670,AT5G42000,AT5G58980,AT5G59770	GO:0030148
cellular protein localization	0.00402129	AT1G06210,AT1G08350,AT1G08750,AT1G09580,AT1G10430,AT1G12360,AT1G13900,AT1G16240,AT1G16920,AT1G21380,AT1G23900,AT1G23935,AT1G27700,AT1G31730,AT1G48160,AT1G49480,AT1G57620,AT1G60780,AT1G60970,AT1G63110,AT1G69460,AT1G72320,AT1G77140,AT2G01970,AT2G05170,AT2G16950,AT2G20990,AT2G21190,AT2G21390,AT2G21630,AT2G22125,AT2G24170,AT2G26890,AT2G27460,AT2G28900,AT2G31260,AT2G32900,AT2G34250,AT2G37678,AT2G38020…	GO:0034613
ceramide biosynthetic process	0.0047865	AT1G01230,AT1G43580,AT2G29525,AT2G37940,AT3G19260,AT3G25540,AT5G18480,AT5G23670,AT5G42000	GO:0046513
cellular macromolecule localization	0.00622313	AT1G06210,AT1G08350,AT1G08750,AT1G09580,AT1G10430,AT1G12360,AT1G13900,AT1G16240,AT1G16920,AT1G21380,AT1G23900,AT1G23935,AT1G27700,AT1G31730,AT1G48160,AT1G49480,AT1G57620,AT1G59870,AT1G60780,AT1G60970,AT1G63110,AT1G69460,AT1G72320,AT1G77140,AT2G01970,AT2G05170,AT2G16950,AT2G20990,AT2G21190,AT2G21390,AT2G21630,AT2G22125,AT2G24170,AT2G26890,AT2G27460,AT2G28900,AT2G31260,AT2G32900,AT2G34250,AT2G37678…	GO:0070727
endoplasmic reticulum to Golgi vesicle-mediated transport	0.00815993	AT1G09580,AT1G15880,AT1G30890,AT1G57620,AT1G69460,AT2G21390,AT2G21630,AT2G27460,AT2G32900,AT3G01340,AT3G03160,AT3G13870,AT3G23660,AT3G24350,AT3G25040,AT3G47700,AT3G59500,AT4G14160,AT4G32640,AT5G05760,AT5G16280,AT5G42570,AT5G58030	GO:0006888
ceramide metabolic process	0.0108641	AT1G01230,AT1G43580,AT2G29525,AT2G37940,AT3G19260,AT3G25540,AT4G22330,AT5G18480,AT5G23670,AT5G42000,AT5G58980	GO:0006672
lipid metabolic process	0.0125504	AT1G01230,AT1G04010,AT1G04580,AT1G07230,AT1G07420,AT1G08750,AT1G10430,AT1G12740,AT1G13560,AT1G18460,AT1G21540,AT1G25290,AT1G28670,AT1G31910,AT1G33750,AT1G34120,AT1G43580,AT1G47290,AT1G48800,AT1G50430,AT1G52670,AT1G55320,AT1G56670,AT1G58350,AT1G63050,AT1G63110,AT1G66430,AT1G70080,AT1G71010,AT1G73340,AT1G78500,AT1G80340,AT2G01690,AT2G11810,AT2G16530,AT2G17650,AT2G23230,AT2G26260,AT2G26560,AT2G26830…	GO:0006629
sphingolipid metabolic process	0.0147182	AT1G01230,AT1G43580,AT2G29525,AT2G37940,AT3G06060,AT3G19260,AT3G25540,AT3G58490,AT4G22330,AT4G36830,AT5G18480,AT5G23450,AT5G23670,AT5G42000,AT5G58980,AT5G59770	GO:0006665
autophagy	0.0201775	AT1G04140,AT1G17730,AT1G62040,AT2G31260,AT2G44140,AT3G19190,AT3G28430,AT3G49590,AT3G50590,AT4G06676,AT4G22150,AT4G22330,AT4G29380,AT4G36630,AT5G12390,AT5G16280,AT5G43930,AT5G49540,AT5G50230,AT5G61500	GO:0006914
process utilizing autophagic mechanism	0.0201775	AT1G04140,AT1G17730,AT1G62040,AT2G31260,AT2G44140,AT3G19190,AT3G28430,AT3G49590,AT3G50590,AT4G06676,AT4G22150,AT4G22330,AT4G29380,AT4G36630,AT5G12390,AT5G16280,AT5G43930,AT5G49540,AT5G50230,AT5G61500	GO:0061919
fucose metabolic process	0.0245387	AT1G04910,AT1G14020,AT1G17270,AT1G35510,AT1G38131,AT1G52630,AT1G53770,AT2G20370,AT3G03810,AT3G05320,AT3G19280,AT4G24530,AT5G35570,AT5G50420	GO:0006004
steroid biosynthetic process	0.0444832	AT1G07420,AT1G12740,AT1G31910,AT1G47290,AT1G50430,AT1G73340,AT2G26260,AT2G28860,AT2G29390,AT2G33630,AT2G45400,AT3G02590,AT3G07020,AT3G13730,AT3G47350,AT3G47360,AT3G52940,AT4G15396,AT4G34640,AT5G50770	GO:0006694
cellular lipid metabolic process	0.0467119	AT1G01230,AT1G04010,AT1G04580,AT1G07230,AT1G07420,AT1G08750,AT1G10430,AT1G13560,AT1G21540,AT1G25290,AT1G31910,AT1G33750,AT1G34120,AT1G43580,AT1G48800,AT1G52670,AT1G55320,AT1G58350,AT1G63050,AT1G63110,AT1G66430,AT1G70080,AT1G71010,AT1G78500,AT1G80340,AT2G01690,AT2G11810,AT2G16530,AT2G17650,AT2G23230,AT2G26830,AT2G29390,AT2G29525,AT2G34630,AT2G37940,AT2G39660,AT2G41070,AT2G41490,AT2G45150,AT2G45690…	GO:0044255

## Sheet: EA down-regulated specific
GO TERM	p-value	Matches	GO ID
photosynthesis	4.62872e-29	AT1G01790,AT1G03130,AT1G08380,AT1G15820,AT1G20020,AT1G22700,AT1G27730,AT1G29910,AT1G29920,AT1G32060,AT1G42970,AT1G44575,AT1G50250,AT1G52230,AT1G54500,AT1G55670,AT1G56190,AT1G58300,AT1G60600,AT1G61520,AT1G64150,AT1G67090,AT1G67740,AT1G68830,AT1G71500,AT1G75690,AT1G76450,AT1G76560,AT1G76570,AT1G77090,AT2G05070,AT2G05100,AT2G06520,AT2G20890,AT2G34430,AT2G34860,AT2G45290,AT2G46820,AT3G04790,AT3G08010…	GO:0015979
response to abiotic stimulus	8.08701e-29	AT1G01120,AT1G01140,AT1G02820,AT1G03680,AT1G04120,AT1G04220,AT1G05100,AT1G05140,AT1G05200,AT1G05680,AT1G07090,AT1G07135,AT1G07890,AT1G08190,AT1G10370,AT1G10670,AT1G10940,AT1G10960,AT1G14200,AT1G14440,AT1G14550,AT1G15820,AT1G15950,AT1G17200,AT1G17290,AT1G17420,AT1G17840,AT1G18400,AT1G18810,AT1G19180,AT1G19250,AT1G20340,AT1G20620,AT1G21400,AT1G21550,AT1G21910,AT1G22220,AT1G22890,AT1G23310,AT1G23710…	GO:0009628
generation of precursor metabolites and energy	1.3221e-26	AT1G01090,AT1G05610,AT1G08380,AT1G08480,AT1G10960,AT1G12230,AT1G13440,AT1G13700,AT1G15120,AT1G15820,AT1G22700,AT1G24280,AT1G29910,AT1G29920,AT1G47420,AT1G50250,AT1G54340,AT1G54500,AT1G55670,AT1G56190,AT1G60600,AT1G61520,AT1G64150,AT1G64190,AT1G65930,AT1G67740,AT1G68830,AT1G71500,AT1G75690,AT1G76570,AT1G78050,AT1G79550,AT1G80230,AT2G01140,AT2G02510,AT2G05070,AT2G05100,AT2G05710,AT2G20890,AT2G21330…	GO:0006091
response to stimulus	7.17485e-22	AT1G01120,AT1G01140,AT1G01560,AT1G02120,AT1G02450,AT1G02500,AT1G02800,AT1G02820,AT1G03440,AT1G03680,AT1G04120,AT1G04220,AT1G04770,AT1G04980,AT1G05100,AT1G05140,AT1G05200,AT1G05560,AT1G05680,AT1G06160,AT1G07090,AT1G07135,AT1G07200,AT1G07500,AT1G07530,AT1G07590,AT1G07890,AT1G08190,AT1G08420,AT1G09210,AT1G09750,AT1G10300,AT1G10360,AT1G10370,AT1G10670,AT1G10940,AT1G10960,AT1G11310,AT1G12070,AT1G13230…	GO:0050896
response to chemical	2.2147e-20	AT1G01140,AT1G01560,AT1G02120,AT1G02500,AT1G02820,AT1G04120,AT1G05100,AT1G05200,AT1G05560,AT1G05680,AT1G06160,AT1G07135,AT1G07200,AT1G07530,AT1G07590,AT1G07890,AT1G08420,AT1G09210,AT1G10360,AT1G10370,AT1G10940,AT1G13440,AT1G14200,AT1G14550,AT1G15330,AT1G15460,AT1G17290,AT1G17380,AT1G17420,AT1G17840,AT1G18100,AT1G19180,AT1G19250,AT1G19870,AT1G20340,AT1G20510,AT1G20620,AT1G21250,AT1G21270,AT1G21400…	GO:0042221
photosynthesis, light reaction	2.87021e-19	AT1G08380,AT1G15820,AT1G22700,AT1G29910,AT1G29920,AT1G50250,AT1G54500,AT1G55670,AT1G60600,AT1G61520,AT1G64150,AT1G67740,AT1G68830,AT1G71500,AT1G75690,AT1G76570,AT2G05070,AT2G05100,AT2G20890,AT2G34430,AT2G34860,AT2G46820,AT3G08010,AT3G08940,AT3G15850,AT3G21200,AT3G27690,AT3G27925,AT3G47470,AT3G50820,AT3G54050,AT3G54890,AT3G55250,AT3G61470,AT4G01050,AT4G03280,AT4G04020,AT4G04640,AT4G09650,AT4G19100…	GO:0019684
response to stress	1.77757e-16	AT1G01120,AT1G01140,AT1G02120,AT1G02450,AT1G02820,AT1G03440,AT1G03680,AT1G04120,AT1G04220,AT1G04770,AT1G04980,AT1G05100,AT1G05140,AT1G05200,AT1G05680,AT1G06160,AT1G07135,AT1G07500,AT1G07530,AT1G07890,AT1G08190,AT1G09210,AT1G09750,AT1G10300,AT1G10370,AT1G10940,AT1G11310,AT1G13440,AT1G14200,AT1G14550,AT1G15330,AT1G15950,AT1G17290,AT1G17380,AT1G17420,AT1G17600,AT1G17840,AT1G18570,AT1G19180,AT1G19250…	GO:0006950
response to oxygen-containing compound	3.28391e-15	AT1G01140,AT1G01560,AT1G02120,AT1G02820,AT1G04120,AT1G05100,AT1G05200,AT1G05560,AT1G05680,AT1G06160,AT1G07200,AT1G07530,AT1G07890,AT1G08420,AT1G10370,AT1G10940,AT1G17380,AT1G17420,AT1G17840,AT1G18100,AT1G19180,AT1G19870,AT1G20510,AT1G20620,AT1G21250,AT1G21270,AT1G21400,AT1G21910,AT1G22160,AT1G22300,AT1G22890,AT1G23140,AT1G27320,AT1G27730,AT1G28480,AT1G29910,AT1G29920,AT1G32130,AT1G32560,AT1G33560…	GO:1901700
response to oxidative stress	4.39519e-12	AT1G03680,AT1G05680,AT1G07530,AT1G07890,AT1G09210,AT1G13440,AT1G14550,AT1G20620,AT1G27330,AT1G27730,AT1G31170,AT1G35580,AT1G49670,AT1G50170,AT1G51400,AT1G53670,AT1G56600,AT1G60740,AT1G61120,AT1G63460,AT1G69890,AT1G72520,AT1G73120,AT1G75100,AT1G77100,AT1G77370,AT1G78410,AT1G79600,AT1G80130,AT2G01140,AT2G01980,AT2G05710,AT2G14170,AT2G22080,AT2G24800,AT2G25080,AT2G28190,AT2G39800,AT2G46370,AT3G03100…	GO:0006979
monocarboxylic acid metabolic process	1.14969e-11	AT1G01090,AT1G01120,AT1G01600,AT1G04220,AT1G05560,AT1G05680,AT1G06290,AT1G06350,AT1G08980,AT1G10670,AT1G13440,AT1G17420,AT1G19250,AT1G20510,AT1G28380,AT1G30520,AT1G49430,AT1G52400,AT1G53280,AT1G54580,AT1G56190,AT1G61850,AT1G64190,AT1G64400,AT1G64670,AT1G65890,AT1G68530,AT1G72520,AT1G73805,AT1G74710,AT1G76150,AT1G76290,AT1G76680,AT1G78050,AT1G79440,AT1G79550,AT1G80360,AT2G01140,AT2G03440,AT2G05710…	GO:0032787
response to inorganic substance	2.03453e-11	AT1G02500,AT1G02820,AT1G05680,AT1G07590,AT1G07890,AT1G10370,AT1G13440,AT1G17290,AT1G20340,AT1G20620,AT1G22890,AT1G23490,AT1G27320,AT1G27730,AT1G32560,AT1G33560,AT1G35580,AT1G42970,AT1G44170,AT1G45249,AT1G51400,AT1G52400,AT1G52690,AT1G52827,AT1G54100,AT1G56190,AT1G56600,AT1G60420,AT1G61120,AT1G64660,AT1G64670,AT1G65484,AT1G65486,AT1G65930,AT1G68010,AT1G68560,AT1G69890,AT1G71050,AT1G72520,AT1G76100…	GO:0010035
cellular response to decreased oxygen levels	2.72771e-11	AT1G07135,AT1G14200,AT1G14550,AT1G17290,AT1G19250,AT1G21550,AT1G22220,AT1G23710,AT1G25560,AT1G26270,AT1G27730,AT1G32928,AT1G66880,AT1G68670,AT1G69890,AT1G72430,AT1G72900,AT1G72910,AT1G73010,AT1G74940,AT1G76560,AT1G76680,AT1G78070,AT2G14247,AT2G22500,AT2G25735,AT2G26660,AT2G32200,AT2G36220,AT2G36800,AT2G40140,AT2G41100,AT2G47520,AT3G02040,AT3G03270,AT3G08720,AT3G10020,AT3G10040,AT3G22550,AT3G52800…	GO:0036294
cellular response to oxygen levels	2.72771e-11	AT1G07135,AT1G14200,AT1G14550,AT1G17290,AT1G19250,AT1G21550,AT1G22220,AT1G23710,AT1G25560,AT1G26270,AT1G27730,AT1G32928,AT1G66880,AT1G68670,AT1G69890,AT1G72430,AT1G72900,AT1G72910,AT1G73010,AT1G74940,AT1G76560,AT1G76680,AT1G78070,AT2G14247,AT2G22500,AT2G25735,AT2G26660,AT2G32200,AT2G36220,AT2G36800,AT2G40140,AT2G41100,AT2G47520,AT3G02040,AT3G03270,AT3G08720,AT3G10020,AT3G10040,AT3G22550,AT3G52800…	GO:0071453
oxoacid metabolic process	3.74193e-11	AT1G01090,AT1G01120,AT1G01480,AT1G01600,AT1G03090,AT1G04220,AT1G04770,AT1G05560,AT1G05680,AT1G06290,AT1G06350,AT1G08980,AT1G10670,AT1G11790,AT1G13440,AT1G16410,AT1G17290,AT1G17420,AT1G18570,AT1G19250,AT1G20510,AT1G23310,AT1G26570,AT1G27980,AT1G28380,AT1G30520,AT1G35580,AT1G37130,AT1G44180,AT1G44820,AT1G49430,AT1G52400,AT1G53280,AT1G54340,AT1G54580,AT1G56190,AT1G58080,AT1G61850,AT1G62960,AT1G64190…	GO:0043436
response to bacterium	5.51331e-11	AT1G02120,AT1G02450,AT1G10300,AT1G13440,AT1G18570,AT1G19180,AT1G19250,AT1G19670,AT1G20020,AT1G20510,AT1G22890,AT1G27320,AT1G31580,AT1G32060,AT1G33560,AT1G33970,AT1G51090,AT1G61120,AT1G65930,AT1G72520,AT1G73805,AT1G74710,AT1G79550,AT1G79680,AT1G80840,AT2G03440,AT2G05940,AT2G19190,AT2G23810,AT2G25000,AT2G26440,AT2G26870,AT2G27050,AT2G37660,AT2G37710,AT2G38470,AT2G46370,AT2G46440,AT2G46450,AT3G01480…	GO:0009617
cellular response to hypoxia	5.9043e-11	AT1G07135,AT1G14200,AT1G14550,AT1G17290,AT1G19250,AT1G21550,AT1G22220,AT1G23710,AT1G25560,AT1G26270,AT1G27730,AT1G32928,AT1G66880,AT1G68670,AT1G69890,AT1G72430,AT1G72900,AT1G72910,AT1G73010,AT1G74940,AT1G76680,AT1G78070,AT2G14247,AT2G22500,AT2G25735,AT2G26660,AT2G32200,AT2G36220,AT2G36800,AT2G40140,AT2G41100,AT2G47520,AT3G02040,AT3G03270,AT3G08720,AT3G10020,AT3G10040,AT3G22550,AT3G52800,AT3G56400…	GO:0071456
small molecule metabolic process	7.19776e-11	AT1G01090,AT1G01120,AT1G01220,AT1G01320,AT1G01480,AT1G01600,AT1G02500,AT1G03090,AT1G03680,AT1G04220,AT1G04770,AT1G05560,AT1G05680,AT1G06290,AT1G06350,AT1G08980,AT1G10670,AT1G10700,AT1G11790,AT1G13440,AT1G16410,AT1G17290,AT1G17420,AT1G18570,AT1G19250,AT1G20510,AT1G21400,AT1G23310,AT1G24280,AT1G26570,AT1G27320,AT1G27980,AT1G28380,AT1G30520,AT1G31070,AT1G35580,AT1G37130,AT1G42970,AT1G43560,AT1G44180…	GO:0044281
organic acid metabolic process	1.90114e-10	AT1G01090,AT1G01120,AT1G01480,AT1G01600,AT1G03090,AT1G04220,AT1G04770,AT1G05560,AT1G05680,AT1G06290,AT1G06350,AT1G08980,AT1G10670,AT1G11790,AT1G13440,AT1G16410,AT1G17290,AT1G17420,AT1G18570,AT1G19250,AT1G20510,AT1G21400,AT1G23310,AT1G26570,AT1G27980,AT1G28380,AT1G30520,AT1G35580,AT1G37130,AT1G44180,AT1G44820,AT1G49430,AT1G52400,AT1G53280,AT1G54340,AT1G54580,AT1G56190,AT1G58080,AT1G61850,AT1G62960…	GO:0006082
defense response to bacterium	6.05679e-10	AT1G02120,AT1G02450,AT1G10300,AT1G13440,AT1G18570,AT1G19180,AT1G19250,AT1G19670,AT1G20020,AT1G22890,AT1G27320,AT1G31580,AT1G32060,AT1G33560,AT1G33970,AT1G51090,AT1G65930,AT1G73805,AT1G74710,AT1G80840,AT2G03440,AT2G05940,AT2G19190,AT2G23810,AT2G25000,AT2G26870,AT2G27050,AT2G37660,AT2G37710,AT2G38470,AT2G46370,AT3G01480,AT3G04790,AT3G05200,AT3G08870,AT3G10525,AT3G10920,AT3G11630,AT3G15020,AT3G17980…	GO:0042742
response to decreased oxygen levels	1.13231e-09	AT1G07135,AT1G14200,AT1G14550,AT1G17290,AT1G19250,AT1G21550,AT1G22220,AT1G23310,AT1G23710,AT1G25560,AT1G26270,AT1G27730,AT1G32928,AT1G66880,AT1G68670,AT1G69890,AT1G72430,AT1G72900,AT1G72910,AT1G73010,AT1G74940,AT1G76560,AT1G76680,AT1G78070,AT2G14247,AT2G22500,AT2G25735,AT2G26660,AT2G32200,AT2G36220,AT2G36800,AT2G40140,AT2G41100,AT2G43430,AT2G47520,AT3G02040,AT3G03270,AT3G08720,AT3G10020,AT3G10040…	GO:0036293
response to oxygen levels	1.38528e-09	AT1G07135,AT1G14200,AT1G14550,AT1G17290,AT1G19250,AT1G21550,AT1G22220,AT1G23310,AT1G23710,AT1G25560,AT1G26270,AT1G27730,AT1G32928,AT1G66880,AT1G68670,AT1G69890,AT1G72430,AT1G72900,AT1G72910,AT1G73010,AT1G74940,AT1G76560,AT1G76680,AT1G78070,AT2G14247,AT2G22500,AT2G25735,AT2G26660,AT2G32200,AT2G36220,AT2G36800,AT2G40140,AT2G41100,AT2G43430,AT2G47520,AT3G02040,AT3G03270,AT3G08720,AT3G10020,AT3G10040…	GO:0070482
carboxylic acid metabolic process	3.97282e-09	AT1G01090,AT1G01120,AT1G01480,AT1G01600,AT1G03090,AT1G04220,AT1G05560,AT1G05680,AT1G06290,AT1G06350,AT1G08980,AT1G10670,AT1G11790,AT1G13440,AT1G17290,AT1G17420,AT1G19250,AT1G20510,AT1G23310,AT1G26570,AT1G27980,AT1G28380,AT1G30520,AT1G35580,AT1G44180,AT1G44820,AT1G49430,AT1G52400,AT1G53280,AT1G54340,AT1G54580,AT1G56190,AT1G58080,AT1G61850,AT1G62960,AT1G64190,AT1G64400,AT1G64660,AT1G64670,AT1G65860…	GO:0019752
response to hypoxia	4.78639e-09	AT1G07135,AT1G14200,AT1G14550,AT1G17290,AT1G19250,AT1G21550,AT1G22220,AT1G23310,AT1G23710,AT1G25560,AT1G26270,AT1G27730,AT1G32928,AT1G66880,AT1G68670,AT1G69890,AT1G72430,AT1G72900,AT1G72910,AT1G73010,AT1G74940,AT1G76680,AT1G78070,AT2G14247,AT2G22500,AT2G25735,AT2G26660,AT2G32200,AT2G36220,AT2G36800,AT2G40140,AT2G41100,AT2G47520,AT3G02040,AT3G03270,AT3G08720,AT3G10020,AT3G10040,AT3G22550,AT3G52800…	GO:0001666
photosynthesis, light harvesting	2.96729e-08	AT1G08380,AT1G15820,AT1G29910,AT1G29920,AT1G50250,AT1G61520,AT1G75690,AT1G76570,AT2G05070,AT2G05100,AT2G34430,AT3G08940,AT3G27690,AT3G27925,AT3G47470,AT3G54890,AT3G61470,AT5G01530,AT5G54270,AT5G57030,ATCG00080,ATCG00270,ATCG00710	GO:0009765
response to cold	3.60271e-08	AT1G01120,AT1G01140,AT1G03680,AT1G05140,AT1G05200,AT1G15950,AT1G20620,AT1G21910,AT1G22890,AT1G23740,AT1G27320,AT1G27730,AT1G29390,AT1G32060,AT1G35680,AT1G42970,AT1G51670,AT1G52690,AT1G55490,AT1G56600,AT1G61520,AT1G67090,AT1G68530,AT1G70200,AT1G74710,AT1G76560,AT1G79440,AT2G03440,AT2G05070,AT2G05100,AT2G17870,AT2G26250,AT2G27710,AT2G31180,AT2G33800,AT2G37190,AT2G37220,AT2G37760,AT2G37770,AT2G38170…	GO:0009409
porphyrin-containing compound metabolic process	7.75786e-08	AT1G03475,AT1G10670,AT1G19670,AT1G27320,AT1G44446,AT1G50170,AT1G56200,AT1G58300,AT1G69740,AT2G20570,AT2G20890,AT2G40490,AT2G44520,AT2G47770,AT3G14110,AT3G14930,AT3G21200,AT3G22840,AT3G44880,AT3G51820,AT3G56940,AT3G59400,AT4G01690,AT4G17600,AT4G18480,AT4G22920,AT4G27430,AT4G32770,AT5G08280,AT5G26030,AT5G38520,AT5G40850,AT5G44190,AT5G45930,AT5G47110,AT5G50920,AT5G58250	GO:0006778
response to organic substance	9.36977e-08	AT1G01140,AT1G01560,AT1G02120,AT1G04120,AT1G05100,AT1G05200,AT1G05560,AT1G05680,AT1G06160,AT1G07200,AT1G07530,AT1G08420,AT1G09210,AT1G10370,AT1G10940,AT1G17380,AT1G17420,AT1G17840,AT1G18100,AT1G19180,AT1G19870,AT1G20510,AT1G21250,AT1G21270,AT1G21400,AT1G21410,AT1G21910,AT1G22160,AT1G22300,AT1G23140,AT1G25560,AT1G27320,AT1G27330,AT1G27730,AT1G28370,AT1G28480,AT1G29450,AT1G29500,AT1G29510,AT1G29910…	GO:0010033
response to light stimulus	1.03296e-07	AT1G01120,AT1G05200,AT1G07090,AT1G10370,AT1G10670,AT1G14440,AT1G15820,AT1G17420,AT1G18400,AT1G18810,AT1G20340,AT1G20620,AT1G21400,AT1G25560,AT1G27730,AT1G29910,AT1G29920,AT1G31580,AT1G35210,AT1G37130,AT1G42550,AT1G42970,AT1G43560,AT1G44575,AT1G51140,AT1G51400,AT1G52830,AT1G56510,AT1G61520,AT1G65060,AT1G66840,AT1G67740,AT1G68010,AT1G68530,AT1G68830,AT1G69570,AT1G69572,AT1G73805,AT1G74730,AT1G75100…	GO:0009416
response to external stimulus	1.37774e-07	AT1G01140,AT1G02120,AT1G02450,AT1G02800,AT1G04770,AT1G05200,AT1G05680,AT1G06160,AT1G08190,AT1G09750,AT1G10300,AT1G10670,AT1G11310,AT1G13230,AT1G13440,AT1G15330,AT1G15460,AT1G16410,AT1G17420,AT1G17600,AT1G18570,AT1G18810,AT1G19180,AT1G19250,AT1G19670,AT1G20020,AT1G20510,AT1G20620,AT1G21250,AT1G21400,AT1G22160,AT1G22890,AT1G24150,AT1G27320,AT1G27950,AT1G28380,AT1G29340,AT1G31580,AT1G32060,AT1G33560…	GO:0009605
tetrapyrrole metabolic process	1.51902e-07	AT1G03475,AT1G10670,AT1G19670,AT1G27320,AT1G44446,AT1G50170,AT1G56200,AT1G58300,AT1G69740,AT2G20570,AT2G20890,AT2G40490,AT2G44520,AT2G47770,AT3G14110,AT3G14930,AT3G21200,AT3G22840,AT3G44880,AT3G51820,AT3G56940,AT3G59400,AT4G01690,AT4G17600,AT4G18480,AT4G22920,AT4G27430,AT4G32770,AT5G08280,AT5G26030,AT5G38520,AT5G40850,AT5G44190,AT5G45930,AT5G47110,AT5G50920,AT5G58250	GO:0033013
electron transport chain	2.07953e-07	AT1G08380,AT1G10960,AT1G15120,AT1G55670,AT1G60600,AT1G67740,AT1G80230,AT2G02510,AT2G46820,AT3G15850,AT3G21200,AT3G27240,AT3G50820,AT3G52730,AT3G54050,AT4G01050,AT4G03280,AT4G04020,AT4G04640,AT4G09650,AT4G10040,AT4G14890,AT4G21280,AT4G22890,AT4G23890,AT4G27800,AT4G30950,AT4G32470,AT4G37830,AT5G10000,AT5G37510,AT5G51040,AT5G52840,AT5G64040,AT5G65165,ATCG00270,ATCG00280,ATCG00540,ATCG01010,ATCG01050…	GO:0022900
response to external biotic stimulus	2.59731e-07	AT1G02120,AT1G02450,AT1G02800,AT1G06160,AT1G09750,AT1G10300,AT1G11310,AT1G13230,AT1G13440,AT1G16410,AT1G17420,AT1G17600,AT1G18570,AT1G19180,AT1G19250,AT1G19670,AT1G20020,AT1G20510,AT1G21250,AT1G22890,AT1G24150,AT1G27320,AT1G27950,AT1G28380,AT1G29340,AT1G31580,AT1G32060,AT1G33560,AT1G33970,AT1G37130,AT1G43640,AT1G49430,AT1G51090,AT1G51500,AT1G51660,AT1G52400,AT1G55490,AT1G56190,AT1G56510,AT1G58360…	GO:0043207
response to other organism	2.59731e-07	AT1G02120,AT1G02450,AT1G02800,AT1G06160,AT1G09750,AT1G10300,AT1G11310,AT1G13230,AT1G13440,AT1G16410,AT1G17420,AT1G17600,AT1G18570,AT1G19180,AT1G19250,AT1G19670,AT1G20020,AT1G20510,AT1G21250,AT1G22890,AT1G24150,AT1G27320,AT1G27950,AT1G28380,AT1G29340,AT1G31580,AT1G32060,AT1G33560,AT1G33970,AT1G37130,AT1G43640,AT1G49430,AT1G51090,AT1G51500,AT1G51660,AT1G52400,AT1G55490,AT1G56190,AT1G56510,AT1G58360…	GO:0051707
pigment metabolic process	3.44875e-07	AT1G03475,AT1G06000,AT1G10670,AT1G19670,AT1G27320,AT1G44446,AT1G50170,AT1G53500,AT1G58300,AT1G69690,AT1G69740,AT1G70000,AT1G78570,AT2G20570,AT2G20890,AT2G26170,AT2G36790,AT2G40490,AT2G44520,AT3G04870,AT3G14110,AT3G14930,AT3G21200,AT3G22840,AT3G44880,AT3G51820,AT3G56940,AT3G59400,AT4G01690,AT4G17600,AT4G18480,AT4G22570,AT4G22920,AT4G25700,AT4G27430,AT4G27830,AT5G06130,AT5G08280,AT5G13930,AT5G17230…	GO:0042440
biological process involved in interspecies interaction between organisms	4.92838e-07	AT1G02120,AT1G02450,AT1G02800,AT1G06160,AT1G09750,AT1G10300,AT1G11310,AT1G13230,AT1G13440,AT1G16410,AT1G17420,AT1G17600,AT1G18570,AT1G19180,AT1G19250,AT1G19670,AT1G20020,AT1G20510,AT1G21250,AT1G22890,AT1G24150,AT1G27320,AT1G27950,AT1G28380,AT1G29340,AT1G31580,AT1G32060,AT1G33560,AT1G33970,AT1G37130,AT1G43640,AT1G49430,AT1G51090,AT1G51500,AT1G51660,AT1G52400,AT1G55490,AT1G56190,AT1G56510,AT1G58360…	GO:0044419
pigment biosynthetic process	6.32093e-07	AT1G03475,AT1G06000,AT1G10670,AT1G44446,AT1G50170,AT1G53500,AT1G69690,AT1G69740,AT1G70000,AT1G78570,AT2G20570,AT2G26170,AT2G36790,AT2G40490,AT2G44520,AT3G04870,AT3G14110,AT3G14930,AT3G21200,AT3G22840,AT3G51820,AT3G56940,AT3G59400,AT4G01690,AT4G17600,AT4G18480,AT4G22570,AT4G25700,AT4G27430,AT5G06130,AT5G08280,AT5G13930,AT5G17230,AT5G26030,AT5G40850,AT5G44190,AT5G45930,AT5G46760,AT5G47110,AT5G49330…	GO:0046148
cellular response to chemical stimulus	7.2248e-07	AT1G02120,AT1G04120,AT1G05100,AT1G05200,AT1G05680,AT1G06160,AT1G07135,AT1G07890,AT1G08420,AT1G09210,AT1G14200,AT1G14550,AT1G15460,AT1G17290,AT1G18100,AT1G19180,AT1G19250,AT1G21410,AT1G21550,AT1G21910,AT1G22220,AT1G22300,AT1G23140,AT1G23710,AT1G25560,AT1G26270,AT1G27320,AT1G27330,AT1G27730,AT1G28370,AT1G28480,AT1G29450,AT1G29500,AT1G29510,AT1G31170,AT1G32130,AT1G32928,AT1G33600,AT1G35240,AT1G42550…	GO:0070887
photosynthesis, light harvesting in photosystem I	8.78015e-07	AT1G08380,AT1G15820,AT1G29910,AT1G29920,AT1G61520,AT1G76570,AT2G05070,AT2G05100,AT2G34430,AT3G08940,AT3G27690,AT3G47470,AT3G54890,AT3G61470,AT5G01530,AT5G54270	GO:0009768
response to temperature stimulus	9.83173e-07	AT1G01120,AT1G01140,AT1G03680,AT1G05140,AT1G05200,AT1G07890,AT1G15950,AT1G20620,AT1G21910,AT1G22890,AT1G23740,AT1G27320,AT1G27730,AT1G29390,AT1G32060,AT1G35680,AT1G42970,AT1G51670,AT1G52690,AT1G55490,AT1G56300,AT1G56600,AT1G61520,AT1G67090,AT1G68530,AT1G70200,AT1G74710,AT1G76560,AT1G79440,AT1G79550,AT2G03440,AT2G05070,AT2G05100,AT2G17870,AT2G22540,AT2G26250,AT2G27710,AT2G31180,AT2G33800,AT2G37190…	GO:0009266
response to radiation	1.07951e-06	AT1G01120,AT1G05200,AT1G07090,AT1G10370,AT1G10670,AT1G14440,AT1G15820,AT1G17420,AT1G18400,AT1G18810,AT1G20340,AT1G20620,AT1G21400,AT1G25560,AT1G27730,AT1G29910,AT1G29920,AT1G31580,AT1G35210,AT1G37130,AT1G42550,AT1G42970,AT1G43560,AT1G44575,AT1G51140,AT1G51400,AT1G52830,AT1G56510,AT1G61520,AT1G65060,AT1G66840,AT1G67740,AT1G68010,AT1G68530,AT1G68830,AT1G69570,AT1G69572,AT1G73805,AT1G74730,AT1G75100…	GO:0009314
response to biotic stimulus	1.15324e-06	AT1G02120,AT1G02450,AT1G02800,AT1G06160,AT1G09750,AT1G10300,AT1G11310,AT1G13230,AT1G13440,AT1G16410,AT1G17420,AT1G17600,AT1G18570,AT1G19180,AT1G19250,AT1G19670,AT1G20020,AT1G20510,AT1G21250,AT1G22890,AT1G24150,AT1G27320,AT1G27950,AT1G28380,AT1G29340,AT1G31580,AT1G32060,AT1G33560,AT1G33970,AT1G37130,AT1G43640,AT1G49430,AT1G51090,AT1G51500,AT1G51660,AT1G52400,AT1G55490,AT1G56190,AT1G56510,AT1G58360…	GO:0009607
chlorophyll metabolic process	3.22824e-06	AT1G03475,AT1G10670,AT1G19670,AT1G27320,AT1G44446,AT1G56200,AT1G69740,AT2G20570,AT2G20890,AT2G40490,AT3G14110,AT3G14930,AT3G21200,AT3G22840,AT3G44880,AT3G51820,AT3G56940,AT3G59400,AT4G01690,AT4G17600,AT4G18480,AT4G22920,AT4G27430,AT4G32770,AT5G08280,AT5G38520,AT5G40850,AT5G44190,AT5G45930,AT5G47110,AT5G50920,AT5G58250	GO:0015994
porphyrin-containing compound biosynthetic process	1.72076e-05	AT1G03475,AT1G10670,AT1G44446,AT1G50170,AT1G69740,AT2G20570,AT2G40490,AT2G44520,AT3G14110,AT3G14930,AT3G21200,AT3G22840,AT3G51820,AT3G56940,AT3G59400,AT4G01690,AT4G17600,AT4G18480,AT4G27430,AT5G08280,AT5G26030,AT5G40850,AT5G44190,AT5G45930,AT5G47110,AT5G50920,AT5G58250	GO:0006779
photosynthetic electron transport chain	1.76774e-05	AT1G08380,AT1G55670,AT1G60600,AT1G67740,AT2G46820,AT3G15850,AT3G21200,AT3G50820,AT3G54050,AT4G01050,AT4G03280,AT4G04020,AT4G04640,AT4G09650,AT4G21280,AT4G22890,AT4G23890,AT4G27800,AT4G30950,AT5G64040,ATCG00270,ATCG00280,ATCG00540,ATCG01060	GO:0009767
response to high light intensity	5.88167e-05	AT1G17420,AT1G27730,AT1G61520,AT1G67740,AT1G79600,AT2G05070,AT2G05100,AT2G47450,AT3G15850,AT3G22840,AT3G27690,AT3G47470,AT3G50820,AT3G54890,AT3G61470,AT4G04020,AT4G14890,AT4G30950,AT4G32770,AT5G07690,AT5G54270,AT5G58070,AT5G61230,AT5G61510	GO:0009644
response to water deprivation	6.60615e-05	AT1G02820,AT1G05680,AT1G10370,AT1G22890,AT1G27320,AT1G27730,AT1G32560,AT1G33560,AT1G44170,AT1G45249,AT1G52400,AT1G52690,AT1G54100,AT1G56600,AT1G64660,AT1G64670,AT1G65484,AT1G65486,AT1G68010,AT1G79600,AT2G05070,AT2G05100,AT2G18960,AT2G20890,AT2G26740,AT2G35300,AT2G37760,AT2G37770,AT2G38470,AT2G38530,AT2G39800,AT2G47800,AT3G02480,AT3G08770,AT3G10500,AT3G14440,AT3G17410,AT3G19580,AT3G20660,AT3G22490…	GO:0009414
tetrapyrrole biosynthetic process	6.90183e-05	AT1G03475,AT1G10670,AT1G44446,AT1G50170,AT1G69740,AT2G20570,AT2G40490,AT2G44520,AT3G14110,AT3G14930,AT3G21200,AT3G22840,AT3G51820,AT3G56940,AT3G59400,AT4G01690,AT4G17600,AT4G18480,AT4G27430,AT5G08280,AT5G26030,AT5G40850,AT5G44190,AT5G45930,AT5G47110,AT5G50920,AT5G58250	GO:0033014
monocarboxylic acid biosynthetic process	7.62433e-05	AT1G01120,AT1G04220,AT1G06350,AT1G08980,AT1G10670,AT1G17420,AT1G19250,AT1G20510,AT1G49430,AT1G53280,AT1G54580,AT1G61850,AT1G64400,AT1G64670,AT1G68530,AT1G72520,AT1G73805,AT1G74710,AT1G76680,AT1G80360,AT2G03440,AT2G18750,AT2G22230,AT2G26250,AT2G32720,AT2G33150,AT2G38010,AT2G46720,AT3G02610,AT3G06470,AT3G10340,AT3G11170,AT3G14440,AT3G15850,AT3G25780,AT3G27785,AT3G44300,AT3G44310,AT3G53260,AT3G55360…	GO:0072330
response to acid chemical	7.7035e-05	AT1G02820,AT1G05200,AT1G05680,AT1G10370,AT1G22890,AT1G27320,AT1G27730,AT1G32560,AT1G33560,AT1G44170,AT1G45249,AT1G52400,AT1G52690,AT1G54100,AT1G56600,AT1G64660,AT1G64670,AT1G65484,AT1G65486,AT1G68010,AT1G79600,AT2G05070,AT2G05100,AT2G18960,AT2G20890,AT2G26740,AT2G35300,AT2G37760,AT2G37770,AT2G38470,AT2G38530,AT2G39800,AT2G43430,AT2G47800,AT3G02480,AT3G08770,AT3G10500,AT3G14440,AT3G17410,AT3G19580…	GO:0001101
response to water	8.76334e-05	AT1G02820,AT1G05680,AT1G10370,AT1G22890,AT1G27320,AT1G27730,AT1G32560,AT1G33560,AT1G44170,AT1G45249,AT1G52400,AT1G52690,AT1G54100,AT1G56600,AT1G64660,AT1G64670,AT1G65484,AT1G65486,AT1G68010,AT1G79600,AT2G05070,AT2G05100,AT2G18960,AT2G20890,AT2G26740,AT2G35300,AT2G37760,AT2G37770,AT2G38470,AT2G38530,AT2G39800,AT2G47800,AT3G02480,AT3G08770,AT3G10500,AT3G14440,AT3G17410,AT3G19580,AT3G20470,AT3G20660…	GO:0009415
chlorophyll biosynthetic process	0.000178058	AT1G03475,AT1G10670,AT1G44446,AT1G69740,AT2G20570,AT2G40490,AT3G14110,AT3G14930,AT3G21200,AT3G22840,AT3G51820,AT3G56940,AT3G59400,AT4G01690,AT4G17600,AT4G18480,AT4G27430,AT5G08280,AT5G40850,AT5G44190,AT5G45930,AT5G47110,AT5G50920,AT5G58250	GO:0015995
response to abscisic acid	0.000198624	AT1G01560,AT1G04120,AT1G05100,AT1G05200,AT1G05680,AT1G10940,AT1G17840,AT1G18100,AT1G19870,AT1G22300,AT1G23140,AT1G27320,AT1G27730,AT1G42550,AT1G43910,AT1G44170,AT1G45249,AT1G47510,AT1G51500,AT1G52400,AT1G54100,AT1G56600,AT1G63840,AT1G64670,AT1G68670,AT1G80730,AT2G03440,AT2G05070,AT2G05100,AT2G05710,AT2G18960,AT2G22660,AT2G23430,AT2G26110,AT2G26980,AT2G29940,AT2G32690,AT2G37220,AT2G38310,AT2G38940…	GO:0009737
defense response to other organism	0.000221141	AT1G02120,AT1G02450,AT1G06160,AT1G09750,AT1G10300,AT1G11310,AT1G13440,AT1G17600,AT1G18570,AT1G19180,AT1G19250,AT1G19670,AT1G20020,AT1G21250,AT1G22890,AT1G24150,AT1G27320,AT1G27950,AT1G28380,AT1G29340,AT1G31580,AT1G32060,AT1G33560,AT1G33970,AT1G49430,AT1G51090,AT1G51500,AT1G51660,AT1G52400,AT1G55490,AT1G56190,AT1G56510,AT1G61850,AT1G63880,AT1G64670,AT1G65060,AT1G65930,AT1G66540,AT1G73805,AT1G74710…	GO:0098542
response to alcohol	0.000288199	AT1G01560,AT1G04120,AT1G05100,AT1G05200,AT1G05680,AT1G10940,AT1G17840,AT1G18100,AT1G19870,AT1G22300,AT1G23140,AT1G27320,AT1G27730,AT1G42550,AT1G43910,AT1G44170,AT1G45249,AT1G47510,AT1G51500,AT1G52400,AT1G54100,AT1G56600,AT1G63840,AT1G64670,AT1G68670,AT1G80730,AT2G03440,AT2G05070,AT2G05100,AT2G05710,AT2G18960,AT2G22660,AT2G23430,AT2G26110,AT2G26980,AT2G29940,AT2G32690,AT2G33150,AT2G37220,AT2G38310…	GO:0097305
cellular respiration	0.000344255	AT1G08480,AT1G15120,AT1G47420,AT1G54340,AT1G65930,AT1G80230,AT2G05710,AT2G36220,AT2G41730,AT2G42790,AT2G44520,AT2G46390,AT2G46505,AT3G10020,AT3G15020,AT3G21720,AT3G27240,AT3G47833,AT3G52730,AT3G58740,AT4G10040,AT4G32470,AT4G37830,AT4G38680,AT5G03860,AT5G08300,AT5G15090,AT5G37510,AT5G43330,AT5G51040,AT5G52840,AT5G55070,AT5G58330,AT5G65165,ATCG00130,ATCG00430,ATCG00470,ATCG01010,ATCG01050,ATCG01070…	GO:0045333
small molecule biosynthetic process	0.000372977	AT1G01120,AT1G01480,AT1G04220,AT1G06350,AT1G08980,AT1G10670,AT1G11790,AT1G13440,AT1G17420,AT1G19250,AT1G20510,AT1G23310,AT1G26570,AT1G30520,AT1G48320,AT1G49430,AT1G53280,AT1G54580,AT1G56190,AT1G58080,AT1G60600,AT1G61850,AT1G62960,AT1G64400,AT1G64660,AT1G64670,AT1G68530,AT1G72520,AT1G73805,AT1G74710,AT1G76680,AT1G78050,AT1G79550,AT1G80360,AT2G01140,AT2G03440,AT2G14750,AT2G18750,AT2G21330,AT2G22230…	GO:0044283
plastid organization	0.000377769	AT1G01790,AT1G04770,AT1G07120,AT1G35680,AT1G42550,AT1G44575,AT1G56190,AT1G56200,AT1G66840,AT1G68590,AT1G70200,AT1G74730,AT1G75100,AT1G75720,AT1G79600,AT1G79850,AT2G04270,AT2G17940,AT2G18710,AT2G20570,AT2G20890,AT2G21280,AT2G21290,AT2G24060,AT2G25625,AT2G28000,AT2G28800,AT2G33150,AT2G33800,AT2G34620,AT2G34860,AT2G46820,AT3G08010,AT3G12780,AT3G18870,AT3G45780,AT3G47450,AT3G54990,AT3G56910,AT3G56940…	GO:0009657
protein-chromophore linkage	0.000423923	AT1G15820,AT1G29910,AT1G29920,AT1G61520,AT1G76570,AT2G05070,AT2G05100,AT2G34430,AT3G08940,AT3G27690,AT3G45780,AT3G47470,AT3G54890,AT3G61470,AT4G17600,AT5G01530,AT5G47110,AT5G54270,AT5G63860,ATCG00270,ATCG00280	GO:0018298
energy derivation by oxidation of organic compounds	0.000677594	AT1G05610,AT1G08480,AT1G15120,AT1G47420,AT1G54340,AT1G65930,AT1G80230,AT2G05710,AT2G36220,AT2G41730,AT2G42790,AT2G44520,AT2G46390,AT2G46505,AT3G03250,AT3G10020,AT3G15020,AT3G21720,AT3G27240,AT3G47833,AT3G52730,AT3G58740,AT4G10040,AT4G32470,AT4G37830,AT4G38680,AT5G03860,AT5G08300,AT5G15090,AT5G37510,AT5G43330,AT5G51040,AT5G52840,AT5G55070,AT5G58330,AT5G65165,ATCG00130,ATCG00430,ATCG00470,ATCG01010…	GO:0015980
response to osmotic stress	0.000783556	AT1G01140,AT1G02820,AT1G04120,AT1G04220,AT1G05100,AT1G05680,AT1G10370,AT1G10940,AT1G17840,AT1G22890,AT1G24460,AT1G27320,AT1G27730,AT1G28380,AT1G32560,AT1G42550,AT1G44170,AT1G45249,AT1G47510,AT1G51460,AT1G51500,AT1G52400,AT1G54100,AT1G56600,AT1G64670,AT1G78310,AT2G01980,AT2G03440,AT2G03760,AT2G21410,AT2G22660,AT2G23030,AT2G28190,AT2G32860,AT2G33080,AT2G34620,AT2G35300,AT2G37760,AT2G37770,AT2G38170…	GO:0006970
defense response	0.000791895	AT1G02120,AT1G02450,AT1G03440,AT1G06160,AT1G09750,AT1G10300,AT1G11310,AT1G13440,AT1G17380,AT1G17420,AT1G17600,AT1G18570,AT1G19180,AT1G19250,AT1G19670,AT1G20020,AT1G20650,AT1G21250,AT1G22890,AT1G24150,AT1G27320,AT1G27950,AT1G28280,AT1G28380,AT1G29340,AT1G31540,AT1G31580,AT1G32060,AT1G33560,AT1G33970,AT1G49430,AT1G51090,AT1G51500,AT1G51660,AT1G52030,AT1G52040,AT1G52400,AT1G55490,AT1G56190,AT1G56510…	GO:0006952
fatty acid metabolic process	0.000841705	AT1G01120,AT1G01600,AT1G04220,AT1G06290,AT1G06350,AT1G10670,AT1G30520,AT1G49430,AT1G54580,AT1G61850,AT1G64400,AT1G65890,AT1G68530,AT1G76150,AT1G76290,AT2G22230,AT2G26250,AT2G32720,AT2G33150,AT2G38010,AT2G42790,AT2G45970,AT2G46720,AT2G47240,AT3G02610,AT3G05970,AT3G06470,AT3G07560,AT3G11170,AT3G15850,AT3G27785,AT3G51840,AT3G55360,AT3G63170,AT4G00360,AT4G13840,AT4G14430,AT4G14440,AT4G16760,AT4G19045…	GO:0006631
response to chitin	0.00089838	AT1G07530,AT1G27730,AT1G34180,AT1G64380,AT1G66160,AT1G80840,AT2G17040,AT2G33580,AT2G34600,AT2G38470,AT2G40140,AT3G05200,AT3G19580,AT3G21150,AT3G21630,AT3G23230,AT3G23250,AT3G45640,AT3G46600,AT3G46620,AT3G50060,AT3G52800,AT3G56400,AT4G17500,AT4G18880,AT4G23810,AT4G26120,AT4G30370,AT4G31550,AT4G33050,AT5G03680,AT5G10380,AT5G18610,AT5G27420,AT5G59450,AT5G59820,AT5G66070,AT5G67300	GO:0010200
ATP metabolic process	0.00102427	AT1G01090,AT1G13440,AT1G15120,AT1G51650,AT1G56190,AT1G78050,AT1G79550,AT1G80230,AT2G01140,AT2G21330,AT2G21410,AT2G22480,AT2G31865,AT3G12780,AT3G20040,AT3G27240,AT3G52300,AT3G52730,AT3G52930,AT3G55440,AT4G04640,AT4G09650,AT4G10040,AT4G29130,AT4G32470,AT4G37830,AT4G38970,AT5G08570,AT5G37510,AT5G47030,AT5G51040,AT5G56350,AT5G65165,ATCG00120,ATCG00130,ATCG00470,ATCG00480,ATCG01010,ATCG01050,ATCG01070	GO:0046034
response to light intensity	0.00116907	AT1G17420,AT1G21400,AT1G27730,AT1G61520,AT1G67740,AT1G68830,AT1G79600,AT2G05070,AT2G05100,AT2G27820,AT2G28190,AT2G41100,AT2G43010,AT2G47450,AT3G02730,AT3G15850,AT3G22840,AT3G27690,AT3G47470,AT3G48390,AT3G50820,AT3G54890,AT3G61470,AT4G02380,AT4G04020,AT4G04850,AT4G14890,AT4G30950,AT4G32770,AT5G07690,AT5G18170,AT5G42890,AT5G47390,AT5G54270,AT5G58070,AT5G59820,AT5G61230,AT5G61510,AT5G63190	GO:0009642
response to reactive oxygen species	0.00262507	AT1G05680,AT1G07890,AT1G20620,AT1G35580,AT1G51400,AT1G61120,AT1G69890,AT1G72520,AT2G01980,AT2G28190,AT2G46370,AT3G05970,AT3G06590,AT3G08640,AT3G10920,AT3G10985,AT3G14110,AT3G17790,AT3G47450,AT3G48360,AT3G56240,AT3G56400,AT4G02380,AT4G09010,AT4G13540,AT4G18880,AT4G23100,AT4G23140,AT4G23810,AT4G26070,AT4G35090,AT5G05410,AT5G12030,AT5G23310,AT5G24110,AT5G37670,AT5G39610,AT5G42980,AT5G46350,AT5G58070…	GO:0000302
aerobic respiration	0.00285674	AT1G08480,AT1G15120,AT1G47420,AT1G54340,AT1G65930,AT1G80230,AT2G05710,AT2G42790,AT2G46390,AT2G46505,AT3G15020,AT3G21720,AT3G47833,AT3G58740,AT4G10040,AT4G32470,AT4G37830,AT5G03860,AT5G08300,AT5G15090,AT5G43330,AT5G51040,AT5G55070,AT5G58330,AT5G65165,ATCG00430,ATCG01050,ATCG01100	GO:0009060
response to karrikin	0.00480764	AT1G05680,AT1G10370,AT1G10960,AT1G17200,AT1G33560,AT1G44575,AT1G61890,AT1G70000,AT2G16660,AT2G26250,AT2G27820,AT2G36080,AT2G40080,AT2G46170,AT3G17609,AT3G19450,AT3G22840,AT3G45060,AT3G47470,AT3G52930,AT3G53260,AT3G55120,AT4G02940,AT4G03280,AT4G14440,AT4G31870,AT4G35110,AT5G05270,AT5G08050,AT5G08640,AT5G17050,AT5G57785,AT5G64410,AT5G64620	GO:0080167
photosynthesis, light harvesting in photosystem II	0.00486274	AT2G05070,AT2G05100,AT2G34430,AT3G27690,AT5G54270,ATCG00080,ATCG00270,ATCG00710	GO:0009769
response to salicylic acid	0.00500982	AT1G02120,AT1G05560,AT1G21250,AT1G21270,AT1G21910,AT1G28480,AT1G65484,AT1G76680,AT1G79680,AT1G80840,AT2G03760,AT2G14560,AT2G25000,AT2G32690,AT2G37710,AT3G03450,AT3G20470,AT3G48360,AT3G51430,AT3G56400,AT3G61190,AT3G61260,AT4G03480,AT4G16890,AT4G23170,AT4G23810,AT5G01900,AT5G03350,AT5G05190,AT5G06320,AT5G08760,AT5G08790,AT5G13170,AT5G13320,AT5G22570,AT5G24110,AT5G24530,AT5G48485,AT5G67300	GO:0009751
organic acid biosynthetic process	0.00684031	AT1G01120,AT1G01480,AT1G04220,AT1G06350,AT1G08980,AT1G10670,AT1G11790,AT1G17420,AT1G19250,AT1G20510,AT1G23310,AT1G26570,AT1G49430,AT1G53280,AT1G54580,AT1G58080,AT1G61850,AT1G62960,AT1G64400,AT1G64660,AT1G64670,AT1G68530,AT1G72520,AT1G73805,AT1G74710,AT1G76680,AT1G80360,AT2G03440,AT2G14750,AT2G18750,AT2G22230,AT2G22250,AT2G26250,AT2G26400,AT2G27820,AT2G32720,AT2G33150,AT2G35500,AT2G38010,AT2G39800…	GO:0016053
carboxylic acid biosynthetic process	0.00725381	AT1G01120,AT1G01480,AT1G04220,AT1G06350,AT1G08980,AT1G10670,AT1G11790,AT1G17420,AT1G19250,AT1G20510,AT1G23310,AT1G26570,AT1G49430,AT1G53280,AT1G54580,AT1G58080,AT1G61850,AT1G62960,AT1G64400,AT1G64660,AT1G64670,AT1G68530,AT1G72520,AT1G73805,AT1G74710,AT1G76680,AT1G80360,AT2G03440,AT2G14750,AT2G18750,AT2G22230,AT2G22250,AT2G26250,AT2G26400,AT2G27820,AT2G32720,AT2G33150,AT2G38010,AT2G39800,AT2G46720…	GO:0046394
fatty acid derivative biosynthetic process	0.0148507	AT1G01120,AT1G06350,AT1G10670,AT1G49430,AT1G51500,AT1G68530,AT2G26800,AT2G47240,AT3G55360,AT4G13840,AT4G24510,AT5G37300,AT5G57800,AT5G61590,AT5G62470	GO:1901570
response to salt stress	0.0215137	AT1G01140,AT1G02820,AT1G04120,AT1G05680,AT1G10370,AT1G10940,AT1G17840,AT1G22890,AT1G24460,AT1G27320,AT1G27730,AT1G28380,AT1G44170,AT1G45249,AT1G47510,AT1G51460,AT1G51500,AT1G52400,AT1G54100,AT1G56600,AT1G78310,AT2G01980,AT2G03440,AT2G03760,AT2G21410,AT2G28190,AT2G32860,AT2G33080,AT2G34620,AT2G37760,AT2G37770,AT2G38170,AT2G38470,AT2G39800,AT2G43430,AT2G47770,AT3G03450,AT3G03640,AT3G06590,AT3G08720…	GO:0009651
reductive pentose-phosphate cycle	0.021646	AT1G32060,AT1G42970,AT1G56190,AT1G67090,AT1G76560,AT2G45290,AT3G04790,AT3G12780,AT3G54050,AT3G55800,ATCG00490	GO:0019253
cuticle development	0.0248924	AT1G01120,AT1G17840,AT1G27950,AT1G51140,AT1G64670,AT1G68530,AT2G26250,AT2G38530,AT2G46720,AT3G43720,AT3G55360,AT4G00730,AT4G25050,AT5G57800	GO:0042335
regulation of generation of precursor metabolites and energy	0.026138	AT1G55670,AT1G56190,AT1G67740,AT1G68830,AT1G71500,AT1G79550,AT3G12780,AT3G15850,AT3G50820,AT4G04020,AT4G30950,AT4G38680,ATCG00300	GO:0043467
oxidative phosphorylation	0.0277709	AT1G15120,AT1G56190,AT1G79550,AT1G80230,AT3G12780,AT3G27240,AT3G52730,AT4G10040,AT4G32470,AT4G37830,AT5G37510,AT5G51040,AT5G65165,ATCG00130,ATCG00470,ATCG00480,ATCG01010,ATCG01050,ATCG01070	GO:0006119
oxidation-reduction process	0.0367883	AT1G01600,AT1G02190,AT1G03400,AT1G09480,AT1G09500,AT1G09510,AT1G14190,AT1G15140,AT1G20020,AT1G20620,AT1G23740,AT1G28030,AT1G49140,AT1G50450,AT1G54340,AT1G54500,AT1G54870,AT1G57770,AT1G64710,AT1G65560,AT1G65840,AT1G65860,AT1G71500,AT1G75260,AT1G76680,AT1G78490,AT2G21260,AT2G21860,AT2G24270,AT2G24580,AT2G24800,AT2G24820,AT2G26400,AT2G26500,AT2G29090,AT2G34790,AT2G37240,AT2G37760,AT2G37770,AT2G43020…	GO:0055114
wax biosynthetic process	0.0379967	AT1G01120,AT1G06350,AT1G10670,AT1G49430,AT1G51500,AT1G68530,AT2G47240,AT3G55360,AT4G13840,AT4G24510,AT5G37300,AT5G57800,AT5G61590,AT5G62470	GO:0010025
photosynthesis, dark reaction	0.038923	AT1G32060,AT1G42970,AT1G56190,AT1G67090,AT1G76560,AT2G45290,AT3G04790,AT3G12780,AT3G54050,AT3G55800,ATCG00490	GO:0019685
carboxylic acid catabolic process	0.049338	AT1G03090,AT1G06290,AT1G17290,AT1G23310,AT1G64190,AT1G64660,AT1G76150,AT1G79440,AT1G80360,AT2G14170,AT2G20340,AT2G26800,AT2G29090,AT2G30660,AT2G33150,AT2G42790,AT3G02360,AT3G07560,AT3G10340,AT3G51840,AT3G53260,AT4G10490,AT4G13360,AT4G14430,AT4G14440,AT4G16760,AT4G33010,AT4G37930,AT5G18170,AT5G24530,AT5G36160,AT5G41670,AT5G42890,AT5G47720,AT5G54080,AT5G55070	GO:0046395
tricarboxylic acid cycle	0.0498124	AT1G08480,AT1G47420,AT1G54340,AT1G65930,AT2G05710,AT2G42790,AT2G46390,AT2G46505,AT3G15020,AT3G21720,AT3G47833,AT3G58740,AT5G03860,AT5G08300,AT5G43330,AT5G51040,AT5G55070,AT5G58330,AT5G65165	GO:0006099
