# Supplementary material for: Transcriptomic profiling reveals histone acetylation-regulated genes involved in somatic embryogenesis in Arabidopsis thaliana
Source: BMC Genomics. 2024 Aug 15;25:788. doi: 10.1186/s12864-024-10623-5 (PMC11325840; doi:10.1186/s12864-024-10623-5)
Supplement: Supplementary file 7 — Additional file 7: Dataset S3 [file 12864_2024_10623_MOESM7_ESM.xlsx]

## Sheet: GO analysis 947 DEGs
GO TERM	p-value	Matches	GO ID
cell cycle	1.68201e-97	AT1G01690,AT1G02730,AT1G02970,AT1G03780,AT1G04730,AT1G05370,AT1G06590,AT1G06660,AT1G07370,AT1G08130,AT1G08260,AT1G08560,AT1G09200,AT1G09450,AT1G13330,AT1G14350,AT1G14630,AT1G15940,AT1G17480,AT1G18040,AT1G18370,AT1G20610,AT1G20720,AT1G20930,AT1G22260,AT1G26330,AT1G29630,AT1G33420,AT1G34355,AT1G35530,AT1G35780,AT1G44110,AT1G44900,AT1G49620,AT1G49910,AT1G50240,AT1G53070,AT1G53140,AT1G53490,AT1G54960…	GO:0007049
cell cycle process	1.83048e-84	AT1G01690,AT1G02730,AT1G02970,AT1G03780,AT1G04730,AT1G05370,AT1G06590,AT1G06660,AT1G13330,AT1G14350,AT1G14630,AT1G15940,AT1G17480,AT1G18370,AT1G20610,AT1G20720,AT1G20930,AT1G22260,AT1G29630,AT1G33420,AT1G35530,AT1G35780,AT1G44110,AT1G44900,AT1G49910,AT1G50240,AT1G53070,AT1G53140,AT1G53490,AT1G54960,AT1G55350,AT1G61000,AT1G63100,AT1G63810,AT1G64625,AT1G69770,AT1G70210,AT1G71830,AT1G72250,AT1G72670…	GO:0022402
DNA metabolic process	4.86701e-70	AT1G01690,AT1G01880,AT1G05910,AT1G06590,AT1G07370,AT1G08130,AT1G08260,AT1G09200,AT1G10930,AT1G13330,AT1G14350,AT1G14410,AT1G15940,AT1G19100,AT1G20720,AT1G21690,AT1G22260,AT1G27880,AT1G29630,AT1G31010,AT1G35530,AT1G44900,AT1G51130,AT1G53490,AT1G54440,AT1G55350,AT1G57820,AT1G60930,AT1G63100,AT1G63160,AT1G65470,AT1G66050,AT1G66730,AT1G67180,AT1G67320,AT1G67630,AT1G69770,AT1G71310,AT1G72270,AT1G75090…	GO:0006259
chromosome organization	2.23093e-58	AT1G01690,AT1G03780,AT1G04730,AT1G06590,AT1G10930,AT1G13330,AT1G14410,AT1G15940,AT1G22260,AT1G27880,AT1G44900,AT1G49910,AT1G53490,AT1G57820,AT1G61000,AT1G66050,AT1G77600,AT1G77720,AT1G78770,AT1G79890,AT1G79950,AT2G05120,AT2G06510,AT2G14050,AT2G16440,AT2G20635,AT2G28620,AT2G31270,AT2G32590,AT2G33560,AT2G36200,AT2G37420,AT2G39090,AT2G46980,AT2G47980,AT3G01015,AT3G02680,AT3G05740,AT3G10690,AT3G12280…	GO:0051276
mitotic cell cycle	1.2315e-50	AT1G02730,AT1G03780,AT1G06590,AT1G08260,AT1G09450,AT1G20610,AT1G20930,AT1G44110,AT1G44900,AT1G49910,AT1G61000,AT1G63100,AT1G69770,AT1G70210,AT1G76310,AT1G76540,AT1G77320,AT1G77720,AT1G78770,AT1G80370,AT2G01905,AT2G16440,AT2G20635,AT2G26760,AT2G27970,AT2G28620,AT2G29550,AT2G31270,AT2G32590,AT2G33560,AT2G36200,AT2G37420,AT2G38620,AT2G39090,AT2G45490,AT2G47980,AT3G01015,AT3G02680,AT3G05330,AT3G05480…	GO:0000278
mitotic cell cycle process	1.65639e-49	AT1G02730,AT1G03780,AT1G06590,AT1G20610,AT1G20930,AT1G44110,AT1G44900,AT1G49910,AT1G61000,AT1G69770,AT1G70210,AT1G76310,AT1G76540,AT1G77320,AT1G77720,AT1G78770,AT1G80370,AT2G01905,AT2G16440,AT2G20635,AT2G26760,AT2G28620,AT2G32590,AT2G33560,AT2G36200,AT2G37420,AT2G38620,AT2G39090,AT2G45490,AT3G01015,AT3G02680,AT3G05330,AT3G05480,AT3G12280,AT3G16320,AT3G16730,AT3G17360,AT3G18730,AT3G19050,AT3G19590…	GO:1903047
cell division	5.91412e-49	AT1G02730,AT1G02970,AT1G03780,AT1G05370,AT1G05950,AT1G06590,AT1G08130,AT1G08260,AT1G08560,AT1G10270,AT1G12380,AT1G14350,AT1G15940,AT1G17480,AT1G18040,AT1G18370,AT1G19980,AT1G20610,AT1G22260,AT1G29630,AT1G33420,AT1G35780,AT1G44110,AT1G46480,AT1G49910,AT1G50240,AT1G53070,AT1G53140,AT1G54960,AT1G55540,AT1G57820,AT1G59980,AT1G61000,AT1G61260,AT1G63810,AT1G65470,AT1G65710,AT1G69770,AT1G70210,AT1G72250…	GO:0051301
DNA damage response	6.52553e-49	AT1G01880,AT1G07370,AT1G08130,AT1G08260,AT1G10930,AT1G14410,AT1G15940,AT1G19100,AT1G20720,AT1G21690,AT1G27880,AT1G29630,AT1G35530,AT1G44900,AT1G51130,AT1G63160,AT1G65470,AT1G66730,AT1G71310,AT1G75090,AT1G77320,AT1G77470,AT1G77600,AT1G78650,AT1G79890,AT1G79950,AT1G80710,AT1G80850,AT2G02090,AT2G06510,AT2G14050,AT2G16440,AT2G19520,AT2G21800,AT2G28130,AT2G41460,AT3G02680,AT3G02820,AT3G02920,AT3G05480…	GO:0006974
regulation of cell cycle	8.70491e-49	AT1G02970,AT1G03780,AT1G06590,AT1G07370,AT1G09200,AT1G14350,AT1G18040,AT1G20610,AT1G20930,AT1G26330,AT1G35530,AT1G44110,AT1G49620,AT1G49910,AT1G55350,AT1G63100,AT1G65470,AT1G70210,AT1G72670,AT1G76310,AT1G76540,AT1G77320,AT1G77720,AT1G78770,AT1G80370,AT1G80710,AT2G01905,AT2G02820,AT2G20635,AT2G26760,AT2G27970,AT2G31270,AT2G33560,AT2G36010,AT2G38620,AT2G39090,AT2G45490,AT2G46980,AT3G01015,AT3G02680…	GO:0051726
DNA repair	1.41866e-47	AT1G01880,AT1G07370,AT1G08130,AT1G08260,AT1G10930,AT1G14410,AT1G15940,AT1G19100,AT1G20720,AT1G21690,AT1G27880,AT1G29630,AT1G35530,AT1G44900,AT1G51130,AT1G63160,AT1G65470,AT1G66730,AT1G71310,AT1G75090,AT1G77470,AT1G77600,AT1G78650,AT1G79950,AT1G80850,AT2G02090,AT2G06510,AT2G14050,AT2G16440,AT2G19520,AT2G21800,AT2G28130,AT2G41460,AT3G02680,AT3G02920,AT3G05480,AT3G05740,AT3G09100,AT3G16730,AT3G16980…	GO:0006281
nuclear division	3.27024e-47	AT1G01690,AT1G03780,AT1G06590,AT1G06660,AT1G13330,AT1G14630,AT1G20720,AT1G22260,AT1G35530,AT1G49910,AT1G50240,AT1G53490,AT1G61000,AT1G64625,AT1G77320,AT1G77720,AT1G78770,AT2G01990,AT2G06510,AT2G20635,AT2G28620,AT2G32590,AT2G33560,AT2G36200,AT2G37420,AT2G39090,AT2G47980,AT3G01015,AT3G02680,AT3G12280,AT3G16730,AT3G16980,AT3G18524,AT3G19210,AT3G19590,AT3G22880,AT3G23670,AT3G23890,AT3G25980,AT3G27120…	GO:0000280
organelle fission	7.63612e-42	AT1G01690,AT1G03780,AT1G06590,AT1G06660,AT1G13330,AT1G14630,AT1G20720,AT1G22260,AT1G35530,AT1G49910,AT1G50240,AT1G53490,AT1G61000,AT1G64625,AT1G77320,AT1G77720,AT1G78770,AT2G01990,AT2G06510,AT2G20635,AT2G28620,AT2G32590,AT2G33560,AT2G36200,AT2G37420,AT2G39090,AT2G47980,AT3G01015,AT3G02680,AT3G12280,AT3G16730,AT3G16980,AT3G18524,AT3G19210,AT3G19590,AT3G22880,AT3G23670,AT3G23890,AT3G25980,AT3G27120…	GO:0048285
regulation of cell cycle process	4.22556e-41	AT1G02970,AT1G03780,AT1G06590,AT1G14350,AT1G20930,AT1G35530,AT1G49910,AT1G55350,AT1G63100,AT1G72670,AT1G76540,AT1G77320,AT1G77720,AT1G78770,AT1G80370,AT1G80710,AT2G02820,AT2G20635,AT2G31270,AT2G33560,AT2G38620,AT2G39090,AT2G45490,AT2G46980,AT3G01015,AT3G02680,AT3G02820,AT3G05480,AT3G12280,AT3G16320,AT3G16980,AT3G17360,AT3G18524,AT3G19050,AT3G19590,AT3G20150,AT3G23670,AT3G25980,AT3G27120,AT3G44050…	GO:0010564
nuclear chromosome segregation	6.24231e-39	AT1G01690,AT1G03780,AT1G06590,AT1G13330,AT1G22260,AT1G49910,AT1G53490,AT1G61000,AT1G77720,AT1G78770,AT2G06510,AT2G20635,AT2G28620,AT2G32590,AT2G33560,AT2G36200,AT2G37420,AT2G39090,AT2G47980,AT3G01015,AT3G02680,AT3G12280,AT3G16320,AT3G16730,AT3G16980,AT3G19590,AT3G22880,AT3G23890,AT3G25980,AT3G27730,AT3G47460,AT3G48190,AT3G50240,AT3G61650,AT3G63480,AT4G11990,AT4G14970,AT4G17380,AT4G21270,AT4G21530…	GO:0098813
chromosome segregation	2.42878e-38	AT1G01690,AT1G03780,AT1G06590,AT1G13330,AT1G22260,AT1G49910,AT1G53490,AT1G61000,AT1G77720,AT1G78770,AT2G06510,AT2G20635,AT2G24970,AT2G28620,AT2G32590,AT2G33560,AT2G36200,AT2G37420,AT2G39090,AT2G44190,AT2G47980,AT3G01015,AT3G02680,AT3G12280,AT3G16320,AT3G16730,AT3G16980,AT3G19590,AT3G22880,AT3G23890,AT3G25980,AT3G27730,AT3G44050,AT3G47460,AT3G48190,AT3G48210,AT3G50240,AT3G59550,AT3G60660,AT3G61650…	GO:0007059
DNA recombination	2.25966e-37	AT1G01690,AT1G08130,AT1G10930,AT1G13330,AT1G15940,AT1G20720,AT1G22260,AT1G27880,AT1G35530,AT1G44900,AT1G51130,AT1G53490,AT1G60930,AT1G65470,AT1G66730,AT1G67180,AT1G71310,AT1G77320,AT1G77600,AT1G79950,AT2G06510,AT2G14050,AT2G16440,AT2G21800,AT3G02680,AT3G02920,AT3G05740,AT3G09100,AT3G18524,AT3G18730,AT3G19210,AT3G22880,AT3G23890,AT3G27120,AT3G27730,AT3G48190,AT3G59550,AT4G02060,AT4G02110,AT4G02460…	GO:0006310
meiotic cell cycle	3.6203e-35	AT1G01690,AT1G05370,AT1G06590,AT1G06660,AT1G13330,AT1G14350,AT1G14630,AT1G15940,AT1G20720,AT1G22260,AT1G29630,AT1G34355,AT1G35530,AT1G35780,AT1G49910,AT1G50240,AT1G53490,AT1G61000,AT1G64625,AT1G71830,AT1G72250,AT1G77320,AT1G77720,AT2G01990,AT2G02820,AT2G03280,AT2G06510,AT2G14050,AT2G16850,AT2G21800,AT2G36010,AT2G39870,AT2G42120,AT2G46980,AT2G47980,AT3G02680,AT3G03130,AT3G12280,AT3G16730,AT3G18524…	GO:0051321
cell cycle phase transition	5.39448e-32	AT1G02970,AT1G06590,AT1G14350,AT1G20610,AT1G20930,AT1G44110,AT1G49910,AT1G70210,AT1G76310,AT1G76540,AT1G77320,AT1G77720,AT1G78770,AT1G80370,AT1G80710,AT2G01905,AT2G02820,AT2G20635,AT2G26760,AT2G31270,AT2G33560,AT2G38620,AT2G39090,AT3G02680,AT3G02820,AT3G05480,AT3G12280,AT3G16320,AT3G18730,AT3G19590,AT3G25980,AT3G54710,AT4G14310,AT4G14970,AT4G21530,AT4G24710,AT4G28230,AT4G30870,AT4G32700,AT4G35620…	GO:0044770
DNA replication	2.26465e-30	AT1G07370,AT1G08130,AT1G08260,AT1G09200,AT1G10930,AT1G14350,AT1G21690,AT1G27880,AT1G31010,AT1G44900,AT1G55350,AT1G63100,AT1G63160,AT1G65470,AT1G66730,AT1G67320,AT1G67630,AT1G77320,AT1G77470,AT1G78650,AT1G78770,AT1G79950,AT2G02820,AT2G06510,AT2G16440,AT2G21790,AT2G31270,AT2G38620,AT2G42120,AT3G02820,AT3G02920,AT3G05740,AT3G12280,AT3G18730,AT3G28730,AT3G54710,AT3G54750,AT3G57860,AT4G02060,AT4G14310…	GO:0006260
meiotic cell cycle process	4.11236e-29	AT1G01690,AT1G05370,AT1G06590,AT1G06660,AT1G13330,AT1G14350,AT1G14630,AT1G15940,AT1G20720,AT1G22260,AT1G29630,AT1G35530,AT1G35780,AT1G50240,AT1G53490,AT1G61000,AT1G64625,AT1G71830,AT1G72250,AT1G77320,AT1G77720,AT2G01990,AT2G02820,AT2G03280,AT2G06510,AT2G16850,AT2G39870,AT2G42120,AT2G46980,AT2G47980,AT3G02680,AT3G03130,AT3G12280,AT3G16730,AT3G18524,AT3G19210,AT3G22880,AT3G23670,AT3G23890,AT3G27120…	GO:1903046
organelle organization	1.30695e-27	AT1G01690,AT1G03780,AT1G04600,AT1G04730,AT1G06590,AT1G06660,AT1G08560,AT1G10930,AT1G13330,AT1G14410,AT1G14630,AT1G14690,AT1G15940,AT1G18610,AT1G18830,AT1G19980,AT1G20720,AT1G22260,AT1G24310,AT1G27880,AT1G31010,AT1G35530,AT1G44900,AT1G49910,AT1G50240,AT1G53490,AT1G53510,AT1G54960,AT1G57820,AT1G61000,AT1G63480,AT1G64625,AT1G66050,AT1G71830,AT1G76110,AT1G77320,AT1G77600,AT1G77720,AT1G78430,AT1G78770…	GO:0006996
DNA-templated DNA replication	2.69321e-27	AT1G07370,AT1G08130,AT1G08260,AT1G10930,AT1G14350,AT1G21690,AT1G27880,AT1G31010,AT1G44900,AT1G55350,AT1G63100,AT1G63160,AT1G66730,AT1G67320,AT1G67630,AT1G77320,AT1G77470,AT1G78650,AT1G78770,AT1G79950,AT2G02820,AT2G16440,AT2G31270,AT2G38620,AT2G42120,AT3G02820,AT3G05740,AT3G12280,AT3G18730,AT3G54710,AT3G54750,AT4G02060,AT4G14310,AT4G24790,AT4G32700,AT4G35740,AT5G07810,AT5G11510,AT5G16690,AT5G20850…	GO:0006261
regulation of cell cycle phase transition	4.24126e-27	AT1G02970,AT1G06590,AT1G14350,AT1G20930,AT1G49910,AT1G76540,AT1G77320,AT1G77720,AT1G78770,AT1G80370,AT1G80710,AT2G02820,AT2G20635,AT2G31270,AT2G33560,AT2G38620,AT2G39090,AT3G02680,AT3G02820,AT3G05480,AT3G12280,AT3G19590,AT3G25980,AT3G54710,AT4G14970,AT4G21530,AT4G24710,AT4G28230,AT4G30870,AT4G32700,AT5G05510,AT5G11300,AT5G14250,AT5G49880,AT5G52910,AT5G66130	GO:1901987
double-strand break repair	1.90766e-25	AT1G08130,AT1G10930,AT1G20720,AT1G27880,AT1G35530,AT1G44900,AT1G65470,AT1G66730,AT1G71310,AT1G79950,AT2G06510,AT2G14050,AT2G16440,AT3G02680,AT3G02920,AT3G05740,AT3G18730,AT3G19210,AT3G22880,AT3G48190,AT3G59550,AT4G02060,AT4G02110,AT4G02390,AT4G14970,AT4G16970,AT4G21070,AT4G29170,AT4G30870,AT4G32700,AT4G35740,AT5G01630,AT5G07660,AT5G15920,AT5G20850,AT5G21140,AT5G22750,AT5G24280,AT5G27680,AT5G40840…	GO:0006302
meiotic nuclear division	5.50345e-25	AT1G01690,AT1G06590,AT1G06660,AT1G13330,AT1G14630,AT1G20720,AT1G22260,AT1G35530,AT1G50240,AT1G53490,AT1G61000,AT1G64625,AT1G77320,AT2G01990,AT2G06510,AT2G47980,AT3G02680,AT3G12280,AT3G18524,AT3G19210,AT3G22880,AT3G23670,AT3G23890,AT3G27120,AT3G27730,AT3G43210,AT3G48190,AT3G57860,AT3G63480,AT4G14150,AT4G14310,AT4G14970,AT4G17380,AT4G21270,AT4G22970,AT4G24710,AT4G29170,AT4G30870,AT4G35520,AT5G20850…	GO:0140013
microtubule-based process	2.88584e-23	AT1G03780,AT1G14690,AT1G18370,AT1G18550,AT1G19980,AT1G20060,AT1G53510,AT1G54960,AT1G61000,AT1G63640,AT1G72250,AT2G22610,AT2G28620,AT2G29550,AT2G36200,AT2G37420,AT2G44190,AT2G45490,AT3G01015,AT3G04630,AT3G05330,AT3G06030,AT3G10180,AT3G10310,AT3G17360,AT3G19050,AT3G20150,AT3G23670,AT3G43210,AT3G44050,AT3G50240,AT3G58650,AT3G60660,AT3G60840,AT3G61650,AT3G63480,AT4G05190,AT4G11990,AT4G14150,AT4G14330…	GO:0007017
double-strand break repair via homologous recombination	9.12848e-23	AT1G10930,AT1G27880,AT1G35530,AT1G44900,AT1G65470,AT1G71310,AT1G79950,AT2G06510,AT2G14050,AT2G16440,AT3G02680,AT3G02920,AT3G05740,AT3G18730,AT3G19210,AT3G22880,AT3G48190,AT3G59550,AT4G02060,AT4G02110,AT4G16970,AT4G21070,AT4G30870,AT4G35740,AT5G01630,AT5G07660,AT5G15920,AT5G20850,AT5G21140,AT5G22750,AT5G24280,AT5G27680,AT5G40840,AT5G44635,AT5G46280,AT5G61460,AT5G63540,AT5G64630	GO:0000724
sister chromatid segregation	1.165e-22	AT1G03780,AT1G06590,AT1G49910,AT1G61000,AT1G77720,AT1G78770,AT2G20635,AT2G28620,AT2G32590,AT2G33560,AT2G36200,AT2G37420,AT2G39090,AT3G01015,AT3G16320,AT3G16730,AT3G19590,AT3G23890,AT3G25980,AT3G47460,AT3G61650,AT4G11990,AT4G21530,AT4G22860,AT5G05510,AT5G05620,AT5G15510,AT5G37630,AT5G48600,AT5G49880,AT5G62410	GO:0000819
recombinational repair	5.60652e-22	AT1G10930,AT1G27880,AT1G35530,AT1G44900,AT1G65470,AT1G71310,AT1G79950,AT2G06510,AT2G14050,AT2G16440,AT3G02680,AT3G02920,AT3G05740,AT3G18730,AT3G19210,AT3G22880,AT3G48190,AT3G59550,AT4G02060,AT4G02110,AT4G16970,AT4G21070,AT4G30870,AT4G35740,AT5G01630,AT5G07660,AT5G15920,AT5G20850,AT5G21140,AT5G22750,AT5G24280,AT5G27680,AT5G40840,AT5G44635,AT5G46280,AT5G61460,AT5G63540,AT5G64630	GO:0000725
nucleic acid metabolic process	2.43311e-21	AT1G01690,AT1G01880,AT1G02370,AT1G03360,AT1G03760,AT1G04080,AT1G05910,AT1G05950,AT1G06590,AT1G06660,AT1G07370,AT1G07740,AT1G08130,AT1G08260,AT1G09200,AT1G09470,AT1G09700,AT1G10540,AT1G10750,AT1G10930,AT1G11950,AT1G12020,AT1G12380,AT1G13030,AT1G13330,AT1G14350,AT1G14410,AT1G14510,AT1G14640,AT1G15480,AT1G15940,AT1G16070,AT1G16520,AT1G16630,AT1G17460,AT1G18040,AT1G18610,AT1G19100,AT1G19850,AT1G19980…	GO:0090304
regulation of organelle organization	2.49027e-21	AT1G03780,AT1G06590,AT1G14410,AT1G35530,AT1G44900,AT1G49910,AT1G57820,AT1G66050,AT1G77720,AT1G78430,AT1G78770,AT1G79950,AT2G20635,AT2G29890,AT2G33560,AT2G39090,AT2G44690,AT2G46980,AT3G01015,AT3G05330,AT3G12280,AT3G16320,AT3G17360,AT3G18524,AT3G19050,AT3G19590,AT3G20150,AT3G23670,AT3G25980,AT3G27120,AT3G44050,AT3G48190,AT3G57860,AT3G60660,AT4G05520,AT4G11990,AT4G14150,AT4G14310,AT4G21530,AT4G22860…	GO:0033043
mitotic cell cycle phase transition	2.34307e-20	AT1G06590,AT1G20610,AT1G20930,AT1G44110,AT1G49910,AT1G70210,AT1G76310,AT1G76540,AT1G77320,AT1G77720,AT1G78770,AT1G80370,AT2G01905,AT2G20635,AT2G26760,AT2G33560,AT2G38620,AT2G39090,AT3G02680,AT3G12280,AT3G16320,AT3G18730,AT3G19590,AT3G25980,AT4G21530,AT4G28230,AT4G35620,AT4G37490,AT5G05510,AT5G06150,AT5G11300,AT5G14250,AT5G49880,AT5G66130	GO:0044772
sexual reproduction	2.60127e-20	AT1G01690,AT1G05370,AT1G06590,AT1G06660,AT1G13330,AT1G14350,AT1G14630,AT1G15940,AT1G20720,AT1G22260,AT1G29630,AT1G34355,AT1G35530,AT1G35780,AT1G49910,AT1G50240,AT1G53490,AT1G61000,AT1G64625,AT1G71830,AT1G72250,AT1G77320,AT1G77720,AT2G01990,AT2G02820,AT2G03280,AT2G06510,AT2G14050,AT2G16850,AT2G21800,AT2G39870,AT2G42120,AT2G46040,AT2G46980,AT2G47980,AT3G02680,AT3G03130,AT3G12280,AT3G16320,AT3G16730…	GO:0019953
mitotic nuclear division	5.61009e-20	AT1G03780,AT1G06590,AT1G49910,AT1G61000,AT1G77720,AT1G78770,AT2G20635,AT2G28620,AT2G32590,AT2G33560,AT2G36200,AT2G37420,AT2G39090,AT3G01015,AT3G16730,AT3G19590,AT3G25980,AT3G47460,AT3G57860,AT3G61650,AT4G11990,AT4G22860,AT4G28230,AT5G05510,AT5G05620,AT5G15510,AT5G37630,AT5G48600,AT5G49880,AT5G62410	GO:0140014
cellular component organization	1.95639e-19	AT1G01690,AT1G02090,AT1G02730,AT1G03780,AT1G04080,AT1G04600,AT1G04730,AT1G05490,AT1G05950,AT1G06590,AT1G06660,AT1G08560,AT1G10930,AT1G13030,AT1G13330,AT1G13790,AT1G14410,AT1G14510,AT1G14630,AT1G14690,AT1G15940,AT1G18610,AT1G18830,AT1G19100,AT1G19980,AT1G20720,AT1G21610,AT1G21970,AT1G22260,AT1G24310,AT1G27880,AT1G29630,AT1G30620,AT1G31010,AT1G35530,AT1G44900,AT1G49910,AT1G50240,AT1G53490,AT1G53510…	GO:0016043
mitotic sister chromatid segregation	3.33027e-19	AT1G03780,AT1G49910,AT1G61000,AT1G77720,AT2G20635,AT2G28620,AT2G32590,AT2G33560,AT2G36200,AT2G37420,AT3G01015,AT3G16730,AT3G19590,AT3G25980,AT3G47460,AT3G61650,AT4G11990,AT4G22860,AT5G05510,AT5G05620,AT5G15510,AT5G37630,AT5G48600,AT5G49880,AT5G62410	GO:0000070
microtubule-based movement	6.46097e-19	AT1G18370,AT1G18550,AT1G20060,AT1G63640,AT1G72250,AT2G22610,AT2G28620,AT2G36200,AT2G37420,AT3G10180,AT3G10310,AT3G17360,AT3G19050,AT3G20150,AT3G23670,AT3G43210,AT3G44050,AT3G50240,AT3G63480,AT4G05190,AT4G14150,AT4G14330,AT4G21270,AT5G02370,AT5G23910,AT5G27550,AT5G33300,AT5G60930	GO:0007018
regulation of mitotic cell cycle	8.33802e-19	AT1G06590,AT1G20930,AT1G49910,AT1G63100,AT1G76540,AT1G77320,AT1G77720,AT1G78770,AT1G80370,AT2G20635,AT2G27970,AT2G33560,AT2G38620,AT2G39090,AT3G02680,AT3G05480,AT3G12280,AT3G19590,AT3G25980,AT3G57860,AT4G14970,AT4G21530,AT4G28230,AT4G30870,AT4G37650,AT5G05510,AT5G11300,AT5G14250,AT5G49880,AT5G66130	GO:0007346
cellular response to stress	4.78322e-18	AT1G01880,AT1G07370,AT1G08130,AT1G08260,AT1G10930,AT1G14410,AT1G15940,AT1G19100,AT1G20720,AT1G21690,AT1G27880,AT1G29630,AT1G32540,AT1G35530,AT1G44900,AT1G51130,AT1G60930,AT1G63160,AT1G65470,AT1G66090,AT1G66730,AT1G71310,AT1G73570,AT1G75090,AT1G77320,AT1G77470,AT1G77600,AT1G78650,AT1G79350,AT1G79890,AT1G79950,AT1G80710,AT1G80850,AT2G02090,AT2G06510,AT2G14050,AT2G16440,AT2G19520,AT2G21800,AT2G28130…	GO:0033554
cellular component organization or biogenesis	2.31338e-17	AT1G01690,AT1G02090,AT1G02730,AT1G03360,AT1G03780,AT1G04080,AT1G04600,AT1G04730,AT1G05490,AT1G05950,AT1G06590,AT1G06660,AT1G08560,AT1G09470,AT1G09700,AT1G10930,AT1G12020,AT1G12380,AT1G13030,AT1G13330,AT1G13790,AT1G14410,AT1G14510,AT1G14630,AT1G14690,AT1G15940,AT1G18610,AT1G18830,AT1G19100,AT1G19980,AT1G20720,AT1G21610,AT1G21970,AT1G22260,AT1G24310,AT1G27690,AT1G27880,AT1G28300,AT1G29630,AT1G30620…	GO:0071840
nucleobase-containing compound metabolic process	4.10371e-17	AT1G01690,AT1G01880,AT1G02370,AT1G03360,AT1G03760,AT1G04080,AT1G05910,AT1G05950,AT1G06590,AT1G06660,AT1G07370,AT1G07740,AT1G08130,AT1G08260,AT1G09200,AT1G09470,AT1G09700,AT1G10540,AT1G10750,AT1G10930,AT1G11950,AT1G12020,AT1G12380,AT1G13030,AT1G13330,AT1G14350,AT1G14410,AT1G14510,AT1G14640,AT1G15480,AT1G15940,AT1G16070,AT1G16520,AT1G16630,AT1G17460,AT1G18040,AT1G18610,AT1G19100,AT1G19850,AT1G19980…	GO:0006139
microtubule cytoskeleton organization involved in mitosis	4.398e-17	AT1G03780,AT1G61000,AT2G28620,AT2G36200,AT2G37420,AT2G45490,AT3G01015,AT3G17360,AT3G19050,AT3G20150,AT3G23670,AT3G44050,AT3G50240,AT3G58650,AT3G61650,AT4G11990,AT4G14150,AT4G22860,AT4G32830,AT5G05620,AT5G15510,AT5G60930	GO:1902850
negative regulation of cell cycle	8.05232e-17	AT1G02970,AT1G06590,AT1G35530,AT1G49620,AT1G49910,AT1G77320,AT1G77720,AT1G80710,AT2G20635,AT2G31270,AT2G33560,AT3G02680,AT3G02820,AT3G05480,AT3G12280,AT3G18524,AT3G19590,AT3G25980,AT3G27120,AT3G54710,AT4G14970,AT4G24710,AT4G30870,AT4G37650,AT5G05510,AT5G49880,AT5G52910,AT5G66130	GO:0045786
spindle organization	9.41016e-17	AT1G03780,AT1G61000,AT2G28620,AT2G36200,AT2G37420,AT2G44190,AT2G45490,AT3G01015,AT3G17360,AT3G19050,AT3G20150,AT3G23670,AT3G44050,AT3G50240,AT3G61650,AT4G05190,AT4G11990,AT4G14150,AT4G21270,AT4G21820,AT4G22860,AT4G32830,AT5G05620,AT5G15510,AT5G27550,AT5G57880,AT5G60930,AT5G67270	GO:0007051
mitotic spindle organization	1.28675e-16	AT1G03780,AT1G61000,AT2G28620,AT2G36200,AT2G37420,AT2G45490,AT3G01015,AT3G17360,AT3G19050,AT3G20150,AT3G23670,AT3G44050,AT3G50240,AT3G61650,AT4G11990,AT4G14150,AT4G22860,AT4G32830,AT5G05620,AT5G15510,AT5G60930	GO:0007052
negative regulation of cell cycle phase transition	1.94827e-16	AT1G02970,AT1G49910,AT1G77320,AT1G77720,AT1G80710,AT2G20635,AT2G31270,AT2G33560,AT3G02680,AT3G02820,AT3G05480,AT3G12280,AT3G19590,AT3G25980,AT3G54710,AT4G14970,AT4G24710,AT4G30870,AT5G05510,AT5G49880,AT5G52910,AT5G66130	GO:1901988
negative regulation of cell cycle process	2.16145e-16	AT1G02970,AT1G06590,AT1G35530,AT1G49910,AT1G77320,AT1G77720,AT1G80710,AT2G20635,AT2G31270,AT2G33560,AT3G02680,AT3G02820,AT3G05480,AT3G12280,AT3G18524,AT3G19590,AT3G25980,AT3G27120,AT3G54710,AT4G14970,AT4G24710,AT4G30870,AT5G05510,AT5G49880,AT5G52910,AT5G66130	GO:0010948
microtubule cytoskeleton organization	2.382e-16	AT1G03780,AT1G14690,AT1G19980,AT1G53510,AT1G54960,AT1G61000,AT2G28620,AT2G29550,AT2G36200,AT2G37420,AT2G44190,AT2G45490,AT3G01015,AT3G04630,AT3G05330,AT3G06030,AT3G17360,AT3G19050,AT3G20150,AT3G23670,AT3G43210,AT3G44050,AT3G50240,AT3G58650,AT3G60660,AT3G60840,AT3G61650,AT4G05190,AT4G11990,AT4G14150,AT4G21270,AT4G21820,AT4G22860,AT4G32830,AT5G05620,AT5G15510,AT5G18700,AT5G23430,AT5G27550,AT5G51600…	GO:0000226
cell cycle checkpoint signaling	2.59127e-15	AT1G02970,AT1G49910,AT1G77320,AT1G77720,AT1G80710,AT2G20635,AT2G31270,AT2G33560,AT3G02680,AT3G02820,AT3G05480,AT3G19590,AT3G25980,AT3G54710,AT4G14970,AT4G24710,AT4G30870,AT5G05510,AT5G49880,AT5G52910,AT5G66130	GO:0000075
homologous recombination	3.75898e-15	AT1G01690,AT1G13330,AT1G15940,AT1G20720,AT1G22260,AT1G35530,AT1G53490,AT1G67180,AT1G77320,AT1G77600,AT2G06510,AT3G02680,AT3G18524,AT3G19210,AT3G22880,AT3G23890,AT3G27120,AT3G27730,AT3G48190,AT4G14970,AT4G17380,AT4G24710,AT4G29170,AT4G30870,AT4G35520,AT5G20850,AT5G57880,AT5G63540,AT5G63920	GO:0035825
regulation of mitotic cell cycle phase transition	1.65507e-14	AT1G06590,AT1G20930,AT1G49910,AT1G76540,AT1G77320,AT1G77720,AT1G78770,AT1G80370,AT2G20635,AT2G33560,AT2G38620,AT2G39090,AT3G02680,AT3G12280,AT3G19590,AT3G25980,AT4G21530,AT4G28230,AT5G05510,AT5G11300,AT5G14250,AT5G49880,AT5G66130	GO:1901990
meiosis I	2.28501e-14	AT1G01690,AT1G06590,AT1G13330,AT1G20720,AT1G22260,AT1G53490,AT1G77320,AT2G06510,AT2G47980,AT3G02680,AT3G12280,AT3G19210,AT3G22880,AT3G23890,AT3G27730,AT3G48190,AT3G57860,AT3G63480,AT4G14970,AT4G17380,AT4G24710,AT4G29170,AT4G30870,AT4G35520,AT5G20850,AT5G57880,AT5G63540,AT5G63920	GO:0007127
regulation of chromosome organization	3.39299e-14	AT1G06590,AT1G14410,AT1G44900,AT1G49910,AT1G57820,AT1G66050,AT1G77720,AT1G78770,AT1G79950,AT2G20635,AT2G33560,AT2G39090,AT2G46980,AT3G16320,AT3G19590,AT3G25980,AT3G48190,AT4G21530,AT4G22970,AT4G28230,AT5G05510,AT5G39550,AT5G49880	GO:0033044
meiosis I cell cycle process	8.03091e-14	AT1G01690,AT1G06590,AT1G13330,AT1G20720,AT1G22260,AT1G53490,AT1G77320,AT2G06510,AT2G47980,AT3G02680,AT3G12280,AT3G19210,AT3G22880,AT3G23890,AT3G27730,AT3G48190,AT3G57860,AT3G63480,AT4G14970,AT4G17380,AT4G24710,AT4G29170,AT4G30870,AT4G35520,AT5G20850,AT5G57880,AT5G63540,AT5G63920	GO:0061982
cytoskeleton organization	8.77469e-14	AT1G03780,AT1G04600,AT1G14690,AT1G19980,AT1G53510,AT1G54960,AT1G61000,AT1G63480,AT1G78430,AT2G28620,AT2G29550,AT2G29890,AT2G31650,AT2G36200,AT2G37420,AT2G37620,AT2G44190,AT2G44690,AT2G45490,AT3G01015,AT3G04630,AT3G05330,AT3G06030,AT3G17360,AT3G19050,AT3G20150,AT3G23670,AT3G43210,AT3G44050,AT3G50240,AT3G53750,AT3G58650,AT3G60660,AT3G60840,AT3G61650,AT4G05190,AT4G05520,AT4G11990,AT4G14150,AT4G21270…	GO:0007010
heterocycle metabolic process	9.13933e-14	AT1G01690,AT1G01880,AT1G02370,AT1G03360,AT1G03760,AT1G04080,AT1G05910,AT1G05950,AT1G06590,AT1G06660,AT1G07370,AT1G07740,AT1G08130,AT1G08260,AT1G09200,AT1G09470,AT1G09700,AT1G10540,AT1G10750,AT1G10930,AT1G11950,AT1G12020,AT1G12380,AT1G13030,AT1G13330,AT1G14350,AT1G14410,AT1G14510,AT1G14640,AT1G15480,AT1G15940,AT1G16070,AT1G16520,AT1G16630,AT1G17460,AT1G18040,AT1G18610,AT1G19100,AT1G19850,AT1G19980…	GO:0046483
reciprocal meiotic recombination	9.42536e-14	AT1G01690,AT1G13330,AT1G20720,AT1G22260,AT1G35530,AT1G53490,AT1G77320,AT2G06510,AT3G02680,AT3G18524,AT3G19210,AT3G22880,AT3G23890,AT3G27120,AT3G27730,AT3G48190,AT4G14970,AT4G17380,AT4G24710,AT4G29170,AT4G30870,AT4G35520,AT5G20850,AT5G57880,AT5G63540,AT5G63920	GO:0007131
reciprocal homologous recombination	9.42536e-14	AT1G01690,AT1G13330,AT1G20720,AT1G22260,AT1G35530,AT1G53490,AT1G77320,AT2G06510,AT3G02680,AT3G18524,AT3G19210,AT3G22880,AT3G23890,AT3G27120,AT3G27730,AT3G48190,AT4G14970,AT4G17380,AT4G24710,AT4G29170,AT4G30870,AT4G35520,AT5G20850,AT5G57880,AT5G63540,AT5G63920	GO:0140527
cytokinesis	1.15654e-13	AT1G02730,AT1G05370,AT1G14350,AT1G17480,AT1G18370,AT1G29630,AT1G33420,AT1G35780,AT1G50240,AT1G53070,AT1G53140,AT1G54960,AT1G63810,AT1G69770,AT1G72250,AT2G02820,AT2G16850,AT2G26180,AT2G28620,AT2G41820,AT2G45490,AT3G03130,AT3G05330,AT3G17360,AT3G19050,AT3G22780,AT3G23670,AT3G27330,AT3G43210,AT3G58650,AT3G61650,AT4G13710,AT4G14150,AT4G14310,AT4G17240,AT4G22970,AT4G28230,AT4G31840,AT4G32730,AT4G32830…	GO:0000910
regulation of cellular component organization	1.41035e-13	AT1G03780,AT1G06590,AT1G14410,AT1G35530,AT1G44900,AT1G49910,AT1G55350,AT1G57820,AT1G66050,AT1G77720,AT1G78430,AT1G78770,AT1G79950,AT2G20635,AT2G29890,AT2G33560,AT2G39090,AT2G41230,AT2G44690,AT2G46980,AT3G01015,AT3G05330,AT3G12280,AT3G16320,AT3G17360,AT3G18524,AT3G19050,AT3G19590,AT3G20150,AT3G23670,AT3G25980,AT3G27120,AT3G44050,AT3G48190,AT3G57860,AT3G60660,AT4G05520,AT4G11990,AT4G14150,AT4G14310…	GO:0051128
regulation of biological process	1.48547e-13	AT1G02090,AT1G02970,AT1G03360,AT1G03760,AT1G03780,AT1G04080,AT1G05470,AT1G05490,AT1G05910,AT1G05950,AT1G06590,AT1G06660,AT1G07370,AT1G07880,AT1G07970,AT1G08260,AT1G09200,AT1G09450,AT1G09470,AT1G09700,AT1G10230,AT1G10540,AT1G11130,AT1G11950,AT1G12020,AT1G12380,AT1G13790,AT1G14350,AT1G14410,AT1G14510,AT1G15080,AT1G16070,AT1G16520,AT1G17460,AT1G18040,AT1G18610,AT1G19100,AT1G19115,AT1G19330,AT1G19850…	GO:0050789
cellular response to stimulus	2.16828e-13	AT1G01880,AT1G02090,AT1G02970,AT1G03980,AT1G05470,AT1G07370,AT1G07880,AT1G08130,AT1G08260,AT1G09450,AT1G10230,AT1G10930,AT1G11130,AT1G14350,AT1G14410,AT1G15080,AT1G15940,AT1G19100,AT1G19850,AT1G20720,AT1G20930,AT1G21690,AT1G21830,AT1G21970,AT1G24095,AT1G27880,AT1G29630,AT1G30320,AT1G30330,AT1G32540,AT1G35530,AT1G44900,AT1G46480,AT1G49910,AT1G51130,AT1G53510,AT1G54200,AT1G54960,AT1G60930,AT1G61260…	GO:0051716
biological regulation	1.76404e-12	AT1G02090,AT1G02970,AT1G03360,AT1G03760,AT1G03780,AT1G04080,AT1G05470,AT1G05490,AT1G05910,AT1G05950,AT1G06590,AT1G06660,AT1G07370,AT1G07880,AT1G07970,AT1G08260,AT1G09200,AT1G09450,AT1G09470,AT1G09700,AT1G10230,AT1G10540,AT1G11130,AT1G11950,AT1G12020,AT1G12380,AT1G13790,AT1G14350,AT1G14410,AT1G14510,AT1G15080,AT1G16070,AT1G16520,AT1G17460,AT1G18040,AT1G18610,AT1G19100,AT1G19115,AT1G19330,AT1G19630…	GO:0065007
meiotic chromosome segregation	2.36009e-12	AT1G01690,AT1G13330,AT1G22260,AT1G53490,AT1G61000,AT2G06510,AT2G47980,AT3G02680,AT3G12280,AT3G22880,AT3G23890,AT3G27730,AT3G48190,AT3G63480,AT4G14970,AT4G17380,AT4G21270,AT4G22970,AT4G24710,AT4G30870,AT5G57880,AT5G63540,AT5G63920	GO:0045132
cellular aromatic compound metabolic process	5.00852e-12	AT1G01690,AT1G01880,AT1G02370,AT1G03360,AT1G03760,AT1G04080,AT1G05910,AT1G05950,AT1G06590,AT1G06660,AT1G07370,AT1G07740,AT1G08130,AT1G08260,AT1G09200,AT1G09470,AT1G09700,AT1G10540,AT1G10750,AT1G10930,AT1G11950,AT1G12020,AT1G12380,AT1G13030,AT1G13330,AT1G14350,AT1G14410,AT1G14510,AT1G14640,AT1G15480,AT1G15940,AT1G16070,AT1G16520,AT1G16630,AT1G17460,AT1G18040,AT1G18610,AT1G19100,AT1G19850,AT1G19980…	GO:0006725
regulation of nuclear division	1.55366e-11	AT1G06590,AT1G35530,AT1G49910,AT1G77720,AT1G78770,AT2G20635,AT2G33560,AT2G39090,AT3G12280,AT3G18524,AT3G19590,AT3G25980,AT3G27120,AT3G57860,AT4G24710,AT5G05510,AT5G49880	GO:0051783
DNA conformation change	1.71776e-11	AT1G10930,AT1G27880,AT1G44900,AT1G79890,AT1G79950,AT2G14050,AT2G16440,AT3G02680,AT3G05740,AT3G10690,AT3G23890,AT4G02060,AT4G35740,AT5G04130,AT5G27680,AT5G44635,AT5G46280,AT5G63920	GO:0071103
mitotic spindle assembly	2.0307e-11	AT1G03780,AT2G28620,AT2G36200,AT2G37420,AT3G01015,AT3G17360,AT3G19050,AT3G20150,AT3G23670,AT3G44050,AT4G11990,AT4G14150,AT4G22860,AT5G15510	GO:0090307
regulation of macromolecule metabolic process	2.422e-11	AT1G03360,AT1G03760,AT1G03780,AT1G05490,AT1G05910,AT1G05950,AT1G06590,AT1G06660,AT1G07370,AT1G07970,AT1G09200,AT1G09700,AT1G10540,AT1G11950,AT1G12380,AT1G13790,AT1G14350,AT1G14410,AT1G14510,AT1G16070,AT1G16520,AT1G17460,AT1G18040,AT1G18610,AT1G19100,AT1G19850,AT1G20610,AT1G20910,AT1G20930,AT1G21610,AT1G21970,AT1G26330,AT1G27690,AT1G28300,AT1G30320,AT1G30330,AT1G31280,AT1G33420,AT1G35530,AT1G42470…	GO:0060255
regionalization	4.24482e-11	AT1G05470,AT1G09700,AT1G09812,AT1G11130,AT1G12380,AT1G14350,AT1G14630,AT1G16520,AT1G19850,AT1G29630,AT1G30490,AT1G35780,AT1G52150,AT1G55350,AT1G60030,AT1G73590,AT1G77600,AT1G79420,AT2G02560,AT2G02820,AT2G16850,AT2G21050,AT2G31650,AT2G32010,AT2G32280,AT2G34710,AT2G38620,AT2G41820,AT2G45450,AT2G46990,AT3G09070,AT3G48440,AT3G52770,AT3G53190,AT3G56810,AT4G09060,AT4G13750,AT4G14740,AT4G20910,AT4G32700…	GO:0003002
reproductive process	5.93498e-11	AT1G01690,AT1G02370,AT1G04080,AT1G05370,AT1G05470,AT1G06590,AT1G06660,AT1G08260,AT1G09470,AT1G10180,AT1G10270,AT1G10540,AT1G10750,AT1G11130,AT1G12020,AT1G12380,AT1G13330,AT1G14350,AT1G14630,AT1G14970,AT1G15940,AT1G16640,AT1G17460,AT1G18610,AT1G19850,AT1G20720,AT1G21690,AT1G21970,AT1G22260,AT1G26330,AT1G28300,AT1G29630,AT1G30330,AT1G30490,AT1G33420,AT1G34355,AT1G35530,AT1G35780,AT1G44900,AT1G46480…	GO:0022414
organic cyclic compound metabolic process	9.32139e-11	AT1G01690,AT1G01880,AT1G02370,AT1G03360,AT1G03760,AT1G04080,AT1G05910,AT1G05950,AT1G06590,AT1G06660,AT1G07370,AT1G07740,AT1G08130,AT1G08260,AT1G09200,AT1G09470,AT1G09700,AT1G10540,AT1G10750,AT1G10930,AT1G11950,AT1G12020,AT1G12380,AT1G13030,AT1G13330,AT1G14350,AT1G14410,AT1G14510,AT1G14640,AT1G15480,AT1G15940,AT1G16070,AT1G16520,AT1G16630,AT1G17460,AT1G18040,AT1G18610,AT1G19100,AT1G19630,AT1G19850…	GO:1901360
chromosome separation	1.20701e-10	AT1G06590,AT1G49910,AT1G77720,AT1G78770,AT2G20635,AT2G33560,AT2G39090,AT3G16730,AT3G19590,AT3G25980,AT4G22970,AT5G05510,AT5G49880	GO:0051304
negative regulation of mitotic cell cycle	1.22263e-10	AT1G49910,AT1G77320,AT1G77720,AT2G20635,AT2G33560,AT3G02680,AT3G05480,AT3G12280,AT3G19590,AT3G25980,AT4G14970,AT4G30870,AT4G37650,AT5G05510,AT5G49880,AT5G66130	GO:0045930
regulation of metabolic process	1.26519e-10	AT1G03360,AT1G03760,AT1G03780,AT1G05490,AT1G05910,AT1G05950,AT1G06590,AT1G06660,AT1G07370,AT1G07970,AT1G09200,AT1G09470,AT1G09700,AT1G10540,AT1G11950,AT1G12380,AT1G13790,AT1G14350,AT1G14410,AT1G14510,AT1G16070,AT1G16520,AT1G17460,AT1G18040,AT1G18610,AT1G19100,AT1G19850,AT1G19980,AT1G20610,AT1G20910,AT1G20930,AT1G21610,AT1G21970,AT1G24095,AT1G26330,AT1G27690,AT1G28300,AT1G29630,AT1G30320,AT1G30330…	GO:0019222
regulation of DNA metabolic process	1.31622e-10	AT1G06590,AT1G07370,AT1G09200,AT1G14350,AT1G14410,AT1G19100,AT1G35530,AT1G54440,AT1G55350,AT1G63100,AT1G78770,AT1G79950,AT2G02820,AT2G31270,AT2G38620,AT2G38810,AT3G02820,AT3G05480,AT3G12280,AT3G16730,AT3G18524,AT3G27120,AT3G48190,AT3G54710,AT4G02060,AT4G32970,AT5G11470,AT5G11510,AT5G24330,AT5G40460,AT5G52910,AT5G63950,AT5G66130,AT5G66750	GO:0051052
macromolecule metabolic process	1.70963e-10	AT1G01690,AT1G01880,AT1G02090,AT1G02370,AT1G02730,AT1G02970,AT1G03360,AT1G03760,AT1G03780,AT1G04080,AT1G04150,AT1G05490,AT1G05820,AT1G05910,AT1G05950,AT1G06590,AT1G06660,AT1G06700,AT1G07370,AT1G07740,AT1G07880,AT1G07970,AT1G08130,AT1G08260,AT1G09200,AT1G09450,AT1G09470,AT1G09700,AT1G10230,AT1G10540,AT1G10750,AT1G10930,AT1G11130,AT1G11950,AT1G12020,AT1G12380,AT1G13030,AT1G13330,AT1G13790,AT1G14260…	GO:0043170
reproduction	1.83176e-10	AT1G01690,AT1G02370,AT1G04080,AT1G05370,AT1G05470,AT1G06590,AT1G06660,AT1G08260,AT1G09470,AT1G10180,AT1G10270,AT1G10540,AT1G10750,AT1G11130,AT1G12020,AT1G12380,AT1G13330,AT1G14350,AT1G14630,AT1G14970,AT1G15940,AT1G16640,AT1G17460,AT1G18610,AT1G19850,AT1G20720,AT1G21690,AT1G21970,AT1G22260,AT1G26330,AT1G28300,AT1G29630,AT1G30330,AT1G30490,AT1G33420,AT1G34355,AT1G35530,AT1G35780,AT1G44900,AT1G46480…	GO:0000003
regulation of cellular process	2.19706e-10	AT1G02090,AT1G02970,AT1G03360,AT1G03760,AT1G03780,AT1G05470,AT1G05910,AT1G05950,AT1G06590,AT1G06660,AT1G07370,AT1G07880,AT1G08260,AT1G09200,AT1G09450,AT1G09470,AT1G09700,AT1G10230,AT1G10540,AT1G11130,AT1G11950,AT1G12380,AT1G14350,AT1G14410,AT1G14510,AT1G15080,AT1G16070,AT1G16520,AT1G18040,AT1G19100,AT1G19850,AT1G20610,AT1G20910,AT1G20930,AT1G21830,AT1G21970,AT1G24095,AT1G26330,AT1G27690,AT1G28300…	GO:0050794
DNA duplex unwinding	3.04289e-10	AT1G10930,AT1G27880,AT1G44900,AT1G79890,AT1G79950,AT2G14050,AT2G16440,AT3G02680,AT3G05740,AT4G02060,AT4G35740,AT5G27680,AT5G44635,AT5G46280	GO:0032508
DNA geometric change	6.65178e-10	AT1G10930,AT1G27880,AT1G44900,AT1G79890,AT1G79950,AT2G14050,AT2G16440,AT3G02680,AT3G05740,AT4G02060,AT4G35740,AT5G27680,AT5G44635,AT5G46280	GO:0032392
mitotic sister chromatid separation	6.99656e-10	AT1G06590,AT1G49910,AT1G77720,AT1G78770,AT2G20635,AT2G33560,AT2G39090,AT3G16730,AT3G19590,AT3G25980,AT5G05510,AT5G49880	GO:0051306
pattern specification process	8.37835e-10	AT1G05370,AT1G05470,AT1G09700,AT1G09812,AT1G11130,AT1G12020,AT1G12380,AT1G14350,AT1G14630,AT1G16520,AT1G19850,AT1G29630,AT1G30490,AT1G35780,AT1G52150,AT1G54200,AT1G55350,AT1G60030,AT1G70940,AT1G73590,AT1G77600,AT1G79420,AT2G02560,AT2G02820,AT2G16850,AT2G21050,AT2G28350,AT2G31650,AT2G32010,AT2G32280,AT2G34710,AT2G38620,AT2G41820,AT2G45450,AT2G46990,AT3G09070,AT3G17030,AT3G48440,AT3G52770,AT3G53190…	GO:0007389
spindle assembly	1.17999e-09	AT1G03780,AT2G28620,AT2G36200,AT2G37420,AT2G44190,AT3G01015,AT3G17360,AT3G19050,AT3G20150,AT3G23670,AT3G44050,AT4G05190,AT4G11990,AT4G14150,AT4G21270,AT4G22860,AT5G15510,AT5G27550,AT5G67270	GO:0051225
homologous chromosome pairing at meiosis	1.3855e-09	AT1G01690,AT1G13330,AT1G22260,AT1G53490,AT2G06510,AT3G02680,AT3G12280,AT3G22880,AT3G27730,AT3G48190,AT3G63480,AT4G14970,AT4G17380,AT4G24710,AT4G30870,AT5G57880	GO:0007129
chromosome organization involved in meiotic cell cycle	1.47634e-09	AT1G01690,AT1G13330,AT1G22260,AT1G53490,AT2G06510,AT2G46980,AT3G02680,AT3G12280,AT3G16730,AT3G22880,AT3G27730,AT3G48190,AT3G63480,AT4G14970,AT4G17380,AT4G24710,AT4G30870,AT5G20850,AT5G57880	GO:0070192
homologous chromosome segregation	1.50136e-09	AT1G01690,AT1G13330,AT1G22260,AT1G53490,AT2G06510,AT2G47980,AT3G02680,AT3G12280,AT3G22880,AT3G27730,AT3G48190,AT3G63480,AT4G14970,AT4G17380,AT4G24710,AT4G30870,AT5G57880	GO:0045143
regulation of mitotic nuclear division	2.01772e-09	AT1G06590,AT1G49910,AT1G77720,AT1G78770,AT2G20635,AT2G33560,AT2G39090,AT3G19590,AT3G25980,AT3G57860,AT5G05510,AT5G49880	GO:0007088
negative regulation of nuclear division	3.91763e-09	AT1G35530,AT1G49910,AT1G77720,AT2G20635,AT2G33560,AT3G18524,AT3G19590,AT3G25980,AT3G27120,AT4G24710,AT5G05510,AT5G49880	GO:0051784
metaphase/anaphase transition of mitotic cell cycle	4.34856e-09	AT1G06590,AT1G49910,AT1G77720,AT1G78770,AT2G20635,AT2G33560,AT2G39090,AT3G16320,AT3G19590,AT3G25980,AT4G21530,AT5G05510,AT5G49880	GO:0007091
metaphase/anaphase transition of cell cycle	4.34856e-09	AT1G06590,AT1G49910,AT1G77720,AT1G78770,AT2G20635,AT2G33560,AT2G39090,AT3G16320,AT3G19590,AT3G25980,AT4G21530,AT5G05510,AT5G49880	GO:0044784
DNA unwinding involved in DNA replication	4.9893e-09	AT1G10930,AT1G27880,AT1G44900,AT2G16440,AT3G05740,AT4G02060,AT4G35740,AT5G27680,AT5G44635,AT5G46280	GO:0006268
tissue development	5.02607e-09	AT1G02670,AT1G04080,AT1G04150,AT1G05370,AT1G05470,AT1G06590,AT1G09470,AT1G10750,AT1G11130,AT1G12380,AT1G14350,AT1G14510,AT1G14630,AT1G16640,AT1G19850,AT1G23380,AT1G24095,AT1G27690,AT1G29630,AT1G30490,AT1G31320,AT1G33420,AT1G35780,AT1G44900,AT1G46480,AT1G52150,AT1G54180,AT1G54200,AT1G55350,AT1G60030,AT1G61450,AT1G63420,AT1G63480,AT1G64625,AT1G65470,AT1G67320,AT1G67720,AT1G67780,AT1G70940,AT1G72250…	GO:0009888
regulation of mitotic metaphase/anaphase transition	5.26471e-09	AT1G06590,AT1G49910,AT1G77720,AT1G78770,AT2G20635,AT2G33560,AT2G39090,AT3G19590,AT3G25980,AT4G21530,AT5G05510,AT5G49880	GO:0030071
regulation of metaphase/anaphase transition of cell cycle	5.26471e-09	AT1G06590,AT1G49910,AT1G77720,AT1G78770,AT2G20635,AT2G33560,AT2G39090,AT3G19590,AT3G25980,AT4G21530,AT5G05510,AT5G49880	GO:1902099
cellular nitrogen compound metabolic process	5.57487e-09	AT1G01690,AT1G01880,AT1G02370,AT1G03360,AT1G03760,AT1G03980,AT1G04080,AT1G05910,AT1G05950,AT1G06590,AT1G06660,AT1G07370,AT1G07740,AT1G08130,AT1G08260,AT1G09200,AT1G09470,AT1G09700,AT1G10540,AT1G10750,AT1G10930,AT1G11950,AT1G12020,AT1G12380,AT1G13030,AT1G13330,AT1G14350,AT1G14410,AT1G14510,AT1G14640,AT1G15480,AT1G15940,AT1G16070,AT1G16520,AT1G16630,AT1G17460,AT1G18040,AT1G18610,AT1G19100,AT1G19850…	GO:0034641
epigenetic regulation of gene expression	7.78485e-09	AT1G05490,AT1G13790,AT1G18610,AT1G19100,AT1G21610,AT1G21970,AT1G54440,AT1G57820,AT1G65470,AT1G66050,AT1G69770,AT1G79350,AT2G19520,AT2G23740,AT2G31650,AT3G03300,AT3G12280,AT3G17030,AT3G18730,AT3G20010,AT3G20740,AT3G42670,AT3G43920,AT3G48440,AT3G61670,AT3G62300,AT4G02020,AT4G23860,AT4G27510,AT4G28190,AT5G11470,AT5G13960,AT5G20320,AT5G37010,AT5G39550,AT5G43990,AT5G49160,AT5G56740,AT5G59390,AT5G61060…	GO:0040029
male meiotic nuclear division	9.11586e-09	AT1G06660,AT1G14630,AT1G50240,AT1G64625,AT1G77320,AT2G01990,AT2G06510,AT3G23670,AT3G43210,AT4G14150,AT4G21270,AT5G44040,AT5G56580,AT5G57880	GO:0007140
regulation of sister chromatid segregation	9.11586e-09	AT1G06590,AT1G49910,AT1G77720,AT1G78770,AT2G20635,AT2G33560,AT2G39090,AT3G16320,AT3G19590,AT3G25980,AT4G21530,AT5G05510,AT5G49880	GO:0033045
mitotic cell cycle checkpoint signaling	9.8804e-09	AT1G49910,AT1G77320,AT1G77720,AT2G20635,AT2G33560,AT3G02680,AT3G05480,AT3G19590,AT3G25980,AT4G14970,AT4G30870,AT5G05510,AT5G49880,AT5G66130	GO:0007093
regulation of mitotic sister chromatid separation	1.20409e-08	AT1G06590,AT1G49910,AT1G77720,AT1G78770,AT2G20635,AT2G33560,AT2G39090,AT3G19590,AT3G25980,AT5G05510,AT5G49880	GO:0010965
regulation of mitotic spindle organization	1.20409e-08	AT1G03780,AT3G01015,AT3G17360,AT3G19050,AT3G20150,AT3G23670,AT3G44050,AT4G11990,AT4G14150,AT4G22860,AT5G15510	GO:0060236
regulation of spindle organization	1.20409e-08	AT1G03780,AT3G01015,AT3G17360,AT3G19050,AT3G20150,AT3G23670,AT3G44050,AT4G11990,AT4G14150,AT4G22860,AT5G15510	GO:0090224
regulation of chromosome separation	1.20409e-08	AT1G06590,AT1G49910,AT1G77720,AT1G78770,AT2G20635,AT2G33560,AT2G39090,AT3G19590,AT3G25980,AT5G05510,AT5G49880	GO:1905818
protein-DNA complex organization	2.26606e-08	AT1G05490,AT1G13790,AT1G14510,AT1G18610,AT1G19100,AT1G21610,AT1G21970,AT1G29630,AT1G54440,AT1G57820,AT1G64253,AT1G65470,AT1G66050,AT1G69770,AT1G73570,AT1G77310,AT1G79350,AT2G16780,AT2G19520,AT2G23740,AT2G31270,AT2G31650,AT2G45100,AT3G03300,AT3G12280,AT3G17030,AT3G18730,AT3G20010,AT3G20740,AT3G22880,AT3G42670,AT3G43920,AT3G48440,AT3G54710,AT3G60830,AT3G61670,AT3G62300,AT4G02020,AT4G18470,AT4G23860…	GO:0071824
regulatory ncRNA-mediated post-transcriptional gene silencing	2.85764e-08	AT1G05490,AT1G09700,AT1G31280,AT1G63020,AT2G27880,AT2G32940,AT2G40030,AT3G03300,AT3G15140,AT3G23780,AT3G42670,AT3G43920,AT4G11130,AT4G20910,AT5G20320,AT5G23880,AT5G43810	GO:0035194
regulation of chromosome segregation	3.51075e-08	AT1G06590,AT1G49910,AT1G77720,AT1G78770,AT2G20635,AT2G33560,AT2G39090,AT3G16320,AT3G19590,AT3G25980,AT4G21530,AT5G05510,AT5G49880	GO:0051983
cytokinesis by cell plate formation	5.85757e-08	AT1G02730,AT1G14350,AT1G18370,AT1G50240,AT1G53140,AT1G54960,AT2G02820,AT2G28620,AT3G05330,AT3G17360,AT3G19050,AT3G22780,AT3G23670,AT3G43210,AT3G58650,AT3G61650,AT4G14150,AT4G14310,AT4G22970,AT5G05620,AT5G18700,AT5G51600	GO:0000911
regulatory ncRNA-mediated gene silencing	7.31684e-08	AT1G03360,AT1G05490,AT1G09700,AT1G13790,AT1G19100,AT1G31280,AT1G54440,AT1G63020,AT2G02090,AT2G19520,AT2G19910,AT2G27880,AT2G30280,AT2G32940,AT2G40030,AT3G03300,AT3G15140,AT3G15390,AT3G20010,AT3G23780,AT3G42670,AT3G43920,AT4G11130,AT4G20910,AT5G20320,AT5G23880,AT5G43810,AT5G43990,AT5G59390	GO:0031047
regulation of microtubule-based process	8.91948e-08	AT1G03780,AT3G01015,AT3G05330,AT3G17360,AT3G19050,AT3G20150,AT3G23670,AT3G44050,AT3G60660,AT4G11990,AT4G14150,AT4G22860,AT5G15510,AT5G67270	GO:0032886
regulation of microtubule cytoskeleton organization	8.91948e-08	AT1G03780,AT3G01015,AT3G05330,AT3G17360,AT3G19050,AT3G20150,AT3G23670,AT3G44050,AT3G60660,AT4G11990,AT4G14150,AT4G22860,AT5G15510,AT5G67270	GO:0070507
xylem and phloem pattern formation	9.28666e-08	AT1G05470,AT1G09700,AT1G11130,AT1G14630,AT1G19850,AT1G73590,AT2G02560,AT2G21050,AT2G32010,AT2G32280,AT2G46990,AT3G09070,AT3G48440,AT3G52770,AT4G13750,AT4G14740,AT4G20910,AT5G22930,AT5G43870,AT5G51590,AT5G55540,AT5G60690	GO:0010051
chromatin remodeling	1.68937e-07	AT1G05490,AT1G13790,AT1G18610,AT1G19100,AT1G21610,AT1G21970,AT1G54440,AT1G57820,AT1G65470,AT1G66050,AT1G69770,AT1G79350,AT2G16780,AT2G19520,AT2G23740,AT2G31650,AT3G03300,AT3G12280,AT3G17030,AT3G18730,AT3G20010,AT3G20740,AT3G42670,AT3G43920,AT3G48440,AT3G61670,AT3G62300,AT4G02020,AT4G18470,AT4G23860,AT4G27510,AT4G28190,AT4G37210,AT5G02520,AT5G08230,AT5G11470,AT5G13960,AT5G18620,AT5G20320,AT5G22330…	GO:0006338
negative regulation of biological process	1.87295e-07	AT1G02970,AT1G03360,AT1G03760,AT1G05490,AT1G05950,AT1G06590,AT1G08260,AT1G09700,AT1G13790,AT1G14410,AT1G17460,AT1G18610,AT1G19100,AT1G19980,AT1G21610,AT1G29630,AT1G30320,AT1G31280,AT1G35530,AT1G44900,AT1G49620,AT1G49910,AT1G54440,AT1G57820,AT1G63020,AT1G63300,AT1G65470,AT1G66050,AT1G69770,AT1G77110,AT1G77320,AT1G77470,AT1G77720,AT1G79950,AT1G80710,AT2G02090,AT2G19520,AT2G19910,AT2G20635,AT2G23740…	GO:0048519
negative regulation of chromosome organization	2.01768e-07	AT1G14410,AT1G44900,AT1G49910,AT1G77720,AT2G20635,AT2G33560,AT3G19590,AT3G25980,AT5G05510,AT5G49880	GO:2001251
anatomical structure arrangement	2.07603e-07	AT1G06590,AT1G10750,AT1G11130,AT1G12380,AT1G20930,AT1G30490,AT1G52150,AT1G55350,AT1G65470,AT1G72250,AT1G73590,AT1G76540,AT1G79420,AT2G31650,AT2G34710,AT2G35350,AT2G41820,AT2G45450,AT3G18730,AT3G22780,AT3G52770,AT4G13710,AT4G23860,AT4G32700,AT4G32880,AT5G02440,AT5G27030,AT5G40460,AT5G40640,AT5G43810,AT5G48800,AT5G55540,AT5G60690,AT5G64630,AT5G67200	GO:0048532
chromatin organization	2.78914e-07	AT1G05490,AT1G13790,AT1G14510,AT1G18610,AT1G19100,AT1G21610,AT1G21970,AT1G29630,AT1G54440,AT1G57820,AT1G64253,AT1G65470,AT1G66050,AT1G69770,AT1G73570,AT1G77310,AT1G79350,AT2G16780,AT2G19520,AT2G23740,AT2G31650,AT3G03300,AT3G12280,AT3G17030,AT3G18730,AT3G20010,AT3G20740,AT3G42670,AT3G43920,AT3G48440,AT3G60830,AT3G61670,AT3G62300,AT4G02020,AT4G18470,AT4G23860,AT4G27510,AT4G28190,AT4G37210,AT4G39790…	GO:0006325
negative regulation of gene expression	3.49733e-07	AT1G03360,AT1G05490,AT1G09700,AT1G13790,AT1G17460,AT1G19100,AT1G21610,AT1G31280,AT1G54440,AT1G57820,AT1G63020,AT1G65470,AT1G66050,AT1G69770,AT2G02090,AT2G19520,AT2G19910,AT2G23740,AT2G27880,AT2G30280,AT2G32940,AT2G40030,AT3G03300,AT3G03950,AT3G15140,AT3G15390,AT3G16980,AT3G18210,AT3G20010,AT3G23780,AT3G42670,AT3G43920,AT4G02020,AT4G11130,AT4G20910,AT4G35550,AT5G11470,AT5G13960,AT5G16260,AT5G20320…	GO:0010629
multicellular organismal process	3.67151e-07	AT1G01690,AT1G01880,AT1G02090,AT1G02370,AT1G02670,AT1G02730,AT1G04080,AT1G04150,AT1G05370,AT1G05470,AT1G06590,AT1G06660,AT1G07880,AT1G08260,AT1G09470,AT1G09700,AT1G09812,AT1G10180,AT1G10270,AT1G10540,AT1G10750,AT1G11130,AT1G12020,AT1G12380,AT1G14350,AT1G14510,AT1G14630,AT1G14970,AT1G15940,AT1G16520,AT1G16640,AT1G17460,AT1G18370,AT1G18610,AT1G19850,AT1G21690,AT1G21970,AT1G23380,AT1G24095,AT1G26330…	GO:0032501
negative regulation of macromolecule metabolic process	3.85258e-07	AT1G03360,AT1G03760,AT1G05490,AT1G05950,AT1G06590,AT1G09700,AT1G13790,AT1G14410,AT1G17460,AT1G19100,AT1G21610,AT1G31280,AT1G35530,AT1G49620,AT1G54440,AT1G57820,AT1G63020,AT1G65470,AT1G66050,AT1G69770,AT1G79950,AT2G02090,AT2G19520,AT2G19910,AT2G23740,AT2G27880,AT2G30280,AT2G30470,AT2G32940,AT2G40030,AT3G01320,AT3G02820,AT3G03300,AT3G03950,AT3G09370,AT3G15140,AT3G15390,AT3G16980,AT3G18210,AT3G18524…	GO:0010605
post-transcriptional gene silencing	4.92253e-07	AT1G03360,AT1G05490,AT1G09700,AT1G31280,AT1G63020,AT2G27880,AT2G32940,AT2G40030,AT3G03300,AT3G15140,AT3G23780,AT3G42670,AT3G43920,AT4G11130,AT4G20910,AT5G20320,AT5G23880,AT5G43810	GO:0016441
negative regulation of cellular component organization	6.89248e-07	AT1G14410,AT1G35530,AT1G44900,AT1G49910,AT1G77720,AT1G79950,AT2G20635,AT2G29890,AT2G33560,AT3G18524,AT3G19590,AT3G25980,AT3G27120,AT4G24710,AT5G05510,AT5G49880	GO:0051129
negative regulation of gene expression, epigenetic	6.98897e-07	AT1G05490,AT1G13790,AT1G19100,AT1G21610,AT1G54440,AT1G57820,AT1G65470,AT1G66050,AT1G69770,AT2G19520,AT2G23740,AT3G03300,AT3G20010,AT3G42670,AT3G43920,AT4G02020,AT5G11470,AT5G13960,AT5G20320,AT5G39550,AT5G43990,AT5G49160,AT5G56740,AT5G59390,AT5G61060,AT5G64630,AT5G66750	GO:0045814
DNA integrity checkpoint signaling	7.67236e-07	AT1G02970,AT1G77320,AT1G80710,AT2G31270,AT3G02680,AT3G02820,AT3G05480,AT3G54710,AT4G14970,AT4G30870,AT5G52910,AT5G66130	GO:0031570
negative regulation of mitotic cell cycle phase transition	7.67236e-07	AT1G49910,AT1G77320,AT1G77720,AT2G20635,AT2G33560,AT3G02680,AT3G12280,AT3G19590,AT3G25980,AT5G05510,AT5G49880,AT5G66130	GO:1901991
negative regulation of organelle organization	8.65685e-07	AT1G14410,AT1G35530,AT1G44900,AT1G49910,AT1G77720,AT2G20635,AT2G29890,AT2G33560,AT3G18524,AT3G19590,AT3G25980,AT3G27120,AT4G24710,AT5G05510,AT5G49880	GO:0010639
cellular process	8.77317e-07	AT1G01690,AT1G01880,AT1G02090,AT1G02370,AT1G02690,AT1G02730,AT1G02970,AT1G03360,AT1G03760,AT1G03780,AT1G03980,AT1G04080,AT1G04600,AT1G04730,AT1G05370,AT1G05470,AT1G05490,AT1G05910,AT1G05950,AT1G06310,AT1G06590,AT1G06660,AT1G06700,AT1G07370,AT1G07740,AT1G07880,AT1G08130,AT1G08260,AT1G08560,AT1G09200,AT1G09450,AT1G09470,AT1G09700,AT1G10180,AT1G10230,AT1G10270,AT1G10540,AT1G10750,AT1G10930,AT1G11130…	GO:0009987
DNA strand elongation involved in DNA replication	1.20848e-06	AT1G07370,AT1G08130,AT1G08260,AT1G66730,AT1G78650,AT2G16440,AT2G42120,AT4G02060,AT5G46280,AT5G67100	GO:0006271
DNA strand elongation	1.20848e-06	AT1G07370,AT1G08130,AT1G08260,AT1G66730,AT1G78650,AT2G16440,AT2G42120,AT4G02060,AT5G46280,AT5G67100	GO:0022616
multicellular organism development	1.85474e-06	AT1G01690,AT1G01880,AT1G02090,AT1G02370,AT1G02670,AT1G02730,AT1G04080,AT1G04150,AT1G05370,AT1G05470,AT1G06590,AT1G06660,AT1G07880,AT1G08260,AT1G09470,AT1G09700,AT1G09812,AT1G10270,AT1G10540,AT1G10750,AT1G11130,AT1G12020,AT1G12380,AT1G14350,AT1G14510,AT1G14630,AT1G14970,AT1G15940,AT1G16520,AT1G16640,AT1G17460,AT1G18370,AT1G18610,AT1G19850,AT1G21690,AT1G21970,AT1G24095,AT1G26330,AT1G28300,AT1G29630…	GO:0007275
regulation of protein kinase activity	2.42567e-06	AT1G03780,AT1G20610,AT1G44110,AT1G49620,AT1G70210,AT1G76310,AT1G80370,AT2G01905,AT2G26760,AT3G01015,AT4G11990,AT4G22860,AT4G35620,AT4G37490,AT5G01770,AT5G06150,AT5G11300,AT5G15510	GO:0045859
regulation of DNA replication	2.80173e-06	AT1G07370,AT1G14350,AT1G55350,AT1G63100,AT1G78770,AT2G02820,AT2G31270,AT2G38620,AT3G02820,AT3G12280,AT3G54710,AT4G02060,AT5G11510,AT5G24330,AT5G40460,AT5G52910	GO:0006275
response to ionizing radiation	2.83714e-06	AT1G66730,AT3G02680,AT3G05480,AT3G19210,AT3G48190,AT4G21070,AT4G29170,AT4G37490,AT5G06150,AT5G07660,AT5G20850,AT5G61460	GO:0010212
regulation of kinase activity	3.10885e-06	AT1G03780,AT1G20610,AT1G44110,AT1G49620,AT1G70210,AT1G76310,AT1G80370,AT2G01905,AT2G26760,AT3G01015,AT4G11990,AT4G22860,AT4G35620,AT4G37490,AT5G01770,AT5G06150,AT5G11300,AT5G15510	GO:0043549
mismatch repair	5.31473e-06	AT1G07370,AT1G79950,AT3G18524,AT3G24320,AT3G24495,AT4G02070,AT4G02460,AT4G17380,AT4G25540,AT4G35520	GO:0006298
cell cycle DNA replication	5.67462e-06	AT1G14350,AT1G44900,AT1G55350,AT1G63100,AT1G78770,AT2G02820,AT2G16440,AT2G31270,AT2G38620,AT3G12280,AT3G54710,AT3G54750,AT4G14310,AT5G11510,AT5G20850,AT5G40460,AT5G44635,AT5G46280,AT5G67100	GO:0044786
mitotic spindle assembly checkpoint signaling	7.07938e-06	AT1G49910,AT1G77720,AT2G20635,AT2G33560,AT3G19590,AT3G25980,AT5G05510,AT5G49880	GO:0007094
spindle checkpoint signaling	7.07938e-06	AT1G49910,AT1G77720,AT2G20635,AT2G33560,AT3G19590,AT3G25980,AT5G05510,AT5G49880	GO:0031577
negative regulation of sister chromatid segregation	7.07938e-06	AT1G49910,AT1G77720,AT2G20635,AT2G33560,AT3G19590,AT3G25980,AT5G05510,AT5G49880	GO:0033046
regulation of mitotic sister chromatid segregation	7.07938e-06	AT1G49910,AT1G77720,AT2G20635,AT2G33560,AT3G19590,AT3G25980,AT5G05510,AT5G49880	GO:0033047
negative regulation of mitotic sister chromatid segregation	7.07938e-06	AT1G49910,AT1G77720,AT2G20635,AT2G33560,AT3G19590,AT3G25980,AT5G05510,AT5G49880	GO:0033048
negative regulation of mitotic metaphase/anaphase transition	7.07938e-06	AT1G49910,AT1G77720,AT2G20635,AT2G33560,AT3G19590,AT3G25980,AT5G05510,AT5G49880	GO:0045841
negative regulation of chromosome segregation	7.07938e-06	AT1G49910,AT1G77720,AT2G20635,AT2G33560,AT3G19590,AT3G25980,AT5G05510,AT5G49880	GO:0051985
spindle assembly checkpoint signaling	7.07938e-06	AT1G49910,AT1G77720,AT2G20635,AT2G33560,AT3G19590,AT3G25980,AT5G05510,AT5G49880	GO:0071173
mitotic spindle checkpoint signaling	7.07938e-06	AT1G49910,AT1G77720,AT2G20635,AT2G33560,AT3G19590,AT3G25980,AT5G05510,AT5G49880	GO:0071174
negative regulation of metaphase/anaphase transition of cell cycle	7.07938e-06	AT1G49910,AT1G77720,AT2G20635,AT2G33560,AT3G19590,AT3G25980,AT5G05510,AT5G49880	GO:1902100
negative regulation of chromosome separation	7.07938e-06	AT1G49910,AT1G77720,AT2G20635,AT2G33560,AT3G19590,AT3G25980,AT5G05510,AT5G49880	GO:1905819
negative regulation of mitotic sister chromatid separation	7.07938e-06	AT1G49910,AT1G77720,AT2G20635,AT2G33560,AT3G19590,AT3G25980,AT5G05510,AT5G49880	GO:2000816
negative regulation of metabolic process	7.49882e-06	AT1G03360,AT1G03760,AT1G05490,AT1G05950,AT1G06590,AT1G09700,AT1G13790,AT1G14410,AT1G17460,AT1G18610,AT1G19100,AT1G19980,AT1G21610,AT1G29630,AT1G30320,AT1G31280,AT1G35530,AT1G49620,AT1G54440,AT1G57820,AT1G63020,AT1G63300,AT1G65470,AT1G66050,AT1G69770,AT1G79950,AT2G02090,AT2G19520,AT2G19910,AT2G23740,AT2G27880,AT2G30280,AT2G30470,AT2G32940,AT2G40030,AT3G01320,AT3G02820,AT3G03300,AT3G03950,AT3G09370…	GO:0009892
nuclear DNA replication	7.85605e-06	AT1G44900,AT2G16440,AT2G31270,AT3G54710,AT3G54750,AT5G20850,AT5G44635,AT5G46280,AT5G67100	GO:0033260
developmental process	7.98003e-06	AT1G01690,AT1G01880,AT1G02090,AT1G02370,AT1G02670,AT1G02730,AT1G04080,AT1G04150,AT1G05370,AT1G05470,AT1G06590,AT1G06660,AT1G07880,AT1G08260,AT1G09470,AT1G09700,AT1G09812,AT1G10270,AT1G10540,AT1G10750,AT1G11130,AT1G12020,AT1G12380,AT1G14350,AT1G14510,AT1G14630,AT1G14970,AT1G15940,AT1G16520,AT1G16640,AT1G17460,AT1G18370,AT1G18610,AT1G19850,AT1G20930,AT1G21510,AT1G21690,AT1G21970,AT1G23380,AT1G24095…	GO:0032502
cell cycle G2/M phase transition	9.20941e-06	AT1G02970,AT1G20930,AT1G76540,AT1G77320,AT1G80370,AT2G38620,AT3G02680,AT3G18730,AT4G28230,AT4G32700,AT5G11300,AT5G14250,AT5G66130	GO:0044839
heterochromatin formation	9.35098e-06	AT1G05490,AT1G13790,AT1G19100,AT1G54440,AT1G57820,AT1G65470,AT1G66050,AT2G19520,AT3G20010,AT3G42670,AT4G02020,AT5G11470,AT5G39550,AT5G43990,AT5G56740,AT5G59390,AT5G64630,AT5G66750	GO:0031507
regulation of cytoskeleton organization	1.00598e-05	AT1G03780,AT2G29890,AT2G44690,AT3G01015,AT3G05330,AT3G17360,AT3G19050,AT3G20150,AT3G23670,AT3G44050,AT3G60660,AT4G05520,AT4G11990,AT4G14150,AT4G22860,AT4G28950,AT5G15510,AT5G67270	GO:0051493
anatomical structure development	1.12601e-05	AT1G01690,AT1G01880,AT1G02090,AT1G02370,AT1G02670,AT1G02730,AT1G04080,AT1G04150,AT1G05370,AT1G05470,AT1G06590,AT1G06660,AT1G07880,AT1G08260,AT1G09470,AT1G09700,AT1G09812,AT1G10270,AT1G10540,AT1G10750,AT1G11130,AT1G12020,AT1G12380,AT1G14350,AT1G14510,AT1G14630,AT1G14970,AT1G15940,AT1G16520,AT1G16640,AT1G17460,AT1G18370,AT1G18610,AT1G19850,AT1G21690,AT1G21970,AT1G23380,AT1G24095,AT1G26330,AT1G27690…	GO:0048856
regulation of transferase activity	1.22016e-05	AT1G03780,AT1G20610,AT1G44110,AT1G49620,AT1G70210,AT1G76310,AT1G80370,AT2G01905,AT2G26760,AT3G01015,AT3G57860,AT4G11990,AT4G22860,AT4G33270,AT4G35620,AT4G37490,AT5G01770,AT5G06150,AT5G11300,AT5G13840,AT5G15510	GO:0051338
cytoskeleton-dependent cytokinesis	1.31384e-05	AT1G02730,AT1G17480,AT1G50240,AT1G69770,AT1G72250,AT2G26180,AT2G28620,AT3G05330,AT3G17360,AT3G19050,AT3G23670,AT3G43210,AT3G61650,AT4G14150,AT4G14310,AT5G05180,AT5G05620,AT5G18700,AT5G49160,AT5G56580	GO:0061640
leaf vascular tissue pattern formation	1.4166e-05	AT1G05470,AT1G09700,AT1G11130,AT1G19850,AT2G32010,AT2G32280,AT3G52770,AT4G13750,AT4G14740,AT4G20910,AT5G43870,AT5G55540	GO:0010305
DNA replication initiation	1.43932e-05	AT1G44900,AT1G67630,AT1G77320,AT2G16440,AT2G31270,AT3G54710,AT4G02060,AT5G16690,AT5G44635,AT5G46280,AT5G67100	GO:0006270
heterochromatin organization	1.5142e-05	AT1G05490,AT1G13790,AT1G19100,AT1G54440,AT1G57820,AT1G65470,AT1G66050,AT2G19520,AT3G20010,AT3G42670,AT4G02020,AT5G11470,AT5G39550,AT5G43990,AT5G56740,AT5G59390,AT5G64630,AT5G66750	GO:0070828
negative regulation of mitotic nuclear division	2.03756e-05	AT1G49910,AT1G77720,AT2G20635,AT2G33560,AT3G19590,AT3G25980,AT5G05510,AT5G49880	GO:0045839
regulation of spindle assembly	2.81559e-05	AT3G17360,AT3G19050,AT3G20150,AT3G23670,AT3G44050,AT4G14150	GO:0090169
regulation of mitotic spindle assembly	2.81559e-05	AT3G17360,AT3G19050,AT3G20150,AT3G23670,AT3G44050,AT4G14150	GO:1901673
regulation of cell cycle G2/M phase transition	3.70366e-05	AT1G02970,AT1G20930,AT1G76540,AT1G77320,AT1G80370,AT2G38620,AT3G02680,AT4G28230,AT4G32700,AT5G11300,AT5G14250,AT5G66130	GO:1902749
regulation of protein phosphorylation	4.44501e-05	AT1G03780,AT1G20610,AT1G44110,AT1G49620,AT1G70210,AT1G76310,AT1G80370,AT2G01905,AT2G26760,AT3G01015,AT4G11990,AT4G22860,AT4G35620,AT4G37490,AT5G01770,AT5G06150,AT5G11300,AT5G15510	GO:0001932
meristem structural organization	4.56456e-05	AT1G11130,AT1G12380,AT1G20930,AT1G30490,AT1G52150,AT1G55350,AT1G65470,AT1G76540,AT1G79420,AT2G34710,AT2G35350,AT2G41820,AT3G18730,AT3G22780,AT4G23860,AT4G32700,AT4G32880,AT5G27030,AT5G40640,AT5G43810,AT5G48800,AT5G55540,AT5G60690,AT5G64630,AT5G67200	GO:0009933
sister chromatid cohesion	4.60258e-05	AT1G04730,AT1G15940,AT1G77600,AT1G79890,AT2G20635,AT2G33560,AT2G47980,AT3G59550,AT4G22970,AT5G07660,AT5G15920,AT5G40840,AT5G61460	GO:0007062
regulation of DNA-templated DNA replication	4.60258e-05	AT1G14350,AT1G55350,AT1G63100,AT1G78770,AT2G02820,AT2G31270,AT2G38620,AT3G02820,AT3G12280,AT3G54710,AT4G02060,AT5G11510,AT5G40460,AT5G52910	GO:0090329
siRNA processing	4.65786e-05	AT1G09700,AT1G54440,AT1G63020,AT2G19910,AT2G32940,AT2G40030,AT3G03300,AT3G15390,AT3G23780,AT3G43920,AT4G11130,AT4G20910,AT5G20320	GO:0030422
DNA-templated DNA replication maintenance of fidelity	5.09623e-05	AT1G08260,AT1G79950,AT3G02820,AT3G18730,AT5G07810,AT5G20850,AT5G52910,AT5G63960	GO:0045005
regulation of primary metabolic process	7.87777e-05	AT1G03360,AT1G03760,AT1G03780,AT1G05910,AT1G05950,AT1G06590,AT1G06660,AT1G07370,AT1G07970,AT1G09200,AT1G09470,AT1G09700,AT1G10540,AT1G11950,AT1G12380,AT1G14350,AT1G14410,AT1G14510,AT1G16070,AT1G16520,AT1G18040,AT1G19100,AT1G19850,AT1G20610,AT1G20910,AT1G21970,AT1G24095,AT1G26330,AT1G28300,AT1G29630,AT1G30330,AT1G31280,AT1G33420,AT1G35530,AT1G42470,AT1G44110,AT1G46480,AT1G47270,AT1G47655,AT1G49620…	GO:0080090
regulation of phosphorylation	0.000116483	AT1G03780,AT1G20610,AT1G44110,AT1G49620,AT1G70210,AT1G76310,AT1G80370,AT2G01905,AT2G26760,AT3G01015,AT4G11990,AT4G22860,AT4G35620,AT4G37490,AT5G01770,AT5G06150,AT5G11300,AT5G15510	GO:0042325
regulation of cellular metabolic process	0.000206394	AT1G03360,AT1G03760,AT1G03780,AT1G05910,AT1G05950,AT1G06590,AT1G06660,AT1G07370,AT1G09200,AT1G09470,AT1G09700,AT1G10540,AT1G11950,AT1G12380,AT1G14350,AT1G14410,AT1G14510,AT1G16070,AT1G16520,AT1G18040,AT1G19100,AT1G19850,AT1G20610,AT1G20910,AT1G21970,AT1G26330,AT1G28300,AT1G29630,AT1G30330,AT1G31280,AT1G32540,AT1G33420,AT1G35530,AT1G42470,AT1G44110,AT1G46480,AT1G47270,AT1G47655,AT1G49620,AT1G54440…	GO:0031323
DNA methylation-dependent heterochromatin formation	0.000209105	AT1G05490,AT1G13790,AT1G19100,AT1G54440,AT1G57820,AT1G66050,AT2G19520,AT3G20010,AT3G42670,AT5G39550,AT5G43990,AT5G59390,AT5G66750	GO:0006346
regulation of nitrogen compound metabolic process	0.000225605	AT1G03360,AT1G03760,AT1G03780,AT1G05910,AT1G05950,AT1G06590,AT1G06660,AT1G07370,AT1G07970,AT1G09200,AT1G09470,AT1G09700,AT1G10540,AT1G11950,AT1G12380,AT1G14350,AT1G14410,AT1G14510,AT1G16070,AT1G16520,AT1G18040,AT1G19100,AT1G19850,AT1G20610,AT1G20910,AT1G21970,AT1G24095,AT1G26330,AT1G28300,AT1G29630,AT1G30330,AT1G31280,AT1G33420,AT1G35530,AT1G42470,AT1G44110,AT1G46480,AT1G47270,AT1G47655,AT1G49620…	GO:0051171
phloem or xylem histogenesis	0.000247026	AT1G29630,AT1G31320,AT1G46480,AT1G52150,AT1G54200,AT1G64625,AT1G67720,AT1G78430,AT1G78770,AT2G18060,AT2G27230,AT2G32280,AT2G35600,AT2G38070,AT2G41820,AT2G44830,AT2G45420,AT3G09070,AT3G25590,AT3G51740,AT3G56270,AT4G14740,AT4G32880,AT4G35550,AT4G36160,AT5G13290,AT5G20540,AT5G43870,AT5G51590,AT5G53830,AT5G60200,AT5G60690,AT5G61480,AT5G62710,AT5G64530	GO:0010087
facultative heterochromatin formation	0.000275817	AT1G05490,AT1G13790,AT1G19100,AT1G54440,AT1G57820,AT1G66050,AT2G19520,AT3G20010,AT3G42670,AT5G39550,AT5G43990,AT5G59390,AT5G66750	GO:0140718
G2/M transition of mitotic cell cycle	0.000355856	AT1G20930,AT1G76540,AT1G77320,AT1G80370,AT2G38620,AT3G02680,AT3G18730,AT4G28230,AT5G11300,AT5G14250,AT5G66130	GO:0000086
meristem development	0.000356254	AT1G02670,AT1G04080,AT1G04150,AT1G05370,AT1G05470,AT1G06590,AT1G10750,AT1G11130,AT1G12380,AT1G14510,AT1G14630,AT1G16640,AT1G19850,AT1G23380,AT1G30490,AT1G33420,AT1G44900,AT1G46480,AT1G52150,AT1G54200,AT1G63420,AT1G70940,AT1G72250,AT1G79420,AT2G03830,AT2G18780,AT2G19520,AT2G27230,AT2G33880,AT2G34710,AT2G35350,AT2G35600,AT2G37930,AT2G39870,AT2G41820,AT3G11260,AT3G15720,AT3G18730,AT3G30300,AT3G48970…	GO:0048507
regulation of gene expression	0.000428569	AT1G03360,AT1G03760,AT1G05490,AT1G05910,AT1G05950,AT1G06590,AT1G06660,AT1G07970,AT1G09700,AT1G10540,AT1G11950,AT1G12380,AT1G13790,AT1G14350,AT1G14410,AT1G14510,AT1G16070,AT1G17460,AT1G18040,AT1G18610,AT1G19100,AT1G19850,AT1G20910,AT1G20930,AT1G21610,AT1G21970,AT1G26330,AT1G27690,AT1G28300,AT1G30320,AT1G30330,AT1G31280,AT1G33420,AT1G46480,AT1G47270,AT1G47655,AT1G54440,AT1G57820,AT1G61260,AT1G63020…	GO:0010468
DNA replication checkpoint signaling	0.00045502	AT1G02970,AT1G77320,AT2G31270,AT3G02820,AT3G05480,AT3G54710,AT5G52910,AT5G66130	GO:0000076
cellular response to ionizing radiation	0.000679767	AT1G66730,AT3G02680,AT3G05480,AT3G19210,AT4G21070	GO:0071479
double-strand break repair via break-induced replication	0.000762331	AT1G44900,AT2G16440,AT4G02060,AT4G16970,AT4G30870,AT5G44635,AT5G46280	GO:0000727
regulation of protein modification process	0.000878614	AT1G03780,AT1G20610,AT1G44110,AT1G49620,AT1G70210,AT1G76310,AT1G80370,AT2G01905,AT2G23740,AT2G26760,AT3G01015,AT3G57860,AT4G11990,AT4G18465,AT4G21070,AT4G22860,AT4G33270,AT4G35620,AT4G37490,AT5G01770,AT5G06150,AT5G11300,AT5G11470,AT5G13840,AT5G15510	GO:0031399
male gamete generation	0.0010204	AT1G06660,AT1G14630,AT1G50240,AT1G64625,AT1G77320,AT2G01990,AT2G06510,AT2G46040,AT3G23670,AT3G43210,AT4G14150,AT4G21270,AT5G44040,AT5G56580,AT5G57880	GO:0048232
cellular response to auxin stimulus	0.00145698	AT1G10230,AT1G14350,AT1G19850,AT1G30330,AT1G54200,AT1G64625,AT1G70940,AT1G73590,AT1G77110,AT2G21050,AT2G26700,AT2G28350,AT2G33310,AT2G46990,AT3G16500,AT3G20630,AT3G51670,AT3G62100,AT4G14560,AT4G14740,AT4G17980,AT4G32280,AT4G37900,AT5G01240,AT5G02440,AT5G43870,AT5G47370,AT5G54510,AT5G55540,AT5G57420,AT5G60450,AT5G65510	GO:0071365
mitotic recombination	0.00159125	AT3G02680,AT3G18524,AT3G22880,AT4G25540,AT4G30870,AT5G20850,AT5G63950	GO:0006312
chiasma assembly	0.00159125	AT1G01690,AT1G13330,AT1G53490,AT2G06510,AT3G22880,AT3G27730,AT4G24710,AT4G30870,AT5G57880	GO:0051026
DNA modification	0.00169224	AT1G05910,AT1G08130,AT1G54440,AT1G57820,AT1G66050,AT1G69770,AT1G72270,AT2G30280,AT2G32940,AT2G38810,AT2G40030,AT3G23780,AT4G02390,AT5G11470,AT5G39550,AT5G49160,AT5G59390,AT5G66750	GO:0006304
cellularization	0.00211271	AT1G18370,AT1G50240,AT1G61000,AT2G44190,AT3G43210,AT5G18700	GO:0007349
regulation of G2/M transition of mitotic cell cycle	0.00218788	AT1G20930,AT1G76540,AT1G77320,AT1G80370,AT2G38620,AT3G02680,AT4G28230,AT5G11300,AT5G14250,AT5G66130	GO:0010389
gamete generation	0.00342829	AT1G06660,AT1G14630,AT1G50240,AT1G64625,AT1G77320,AT2G01990,AT2G06510,AT2G46040,AT3G16320,AT3G23670,AT3G43210,AT4G14150,AT4G21270,AT4G37750,AT5G44040,AT5G56580,AT5G57880	GO:0007276
cellular process involved in reproduction in multicellular organism	0.00342829	AT1G06660,AT1G14630,AT1G50240,AT1G64625,AT1G77320,AT2G01990,AT2G06510,AT2G46040,AT3G23670,AT3G43210,AT4G14150,AT4G21270,AT5G44040,AT5G56580,AT5G57880	GO:0022412
response to auxin	0.00355344	AT1G09700,AT1G10230,AT1G14350,AT1G19850,AT1G30330,AT1G54200,AT1G63420,AT1G64625,AT1G70940,AT1G73590,AT1G75580,AT1G76610,AT1G77110,AT2G02560,AT2G14960,AT2G21050,AT2G26700,AT2G28350,AT2G33310,AT2G34680,AT2G35600,AT2G46990,AT2G47260,AT3G08760,AT3G09370,AT3G11260,AT3G16500,AT3G20630,AT3G28857,AT3G29370,AT3G50410,AT3G51670,AT3G62100,AT4G14560,AT4G14740,AT4G17980,AT4G27260,AT4G32280,AT4G32880,AT4G35550…	GO:0009733
regulation of protein serine/threonine kinase activity	0.00378183	AT1G20610,AT1G44110,AT1G49620,AT1G70210,AT1G76310,AT1G80370,AT2G01905,AT2G26760,AT4G35620,AT4G37490,AT5G01770,AT5G06150,AT5G11300	GO:0071900
male meiosis cytokinesis	0.00392841	AT1G50240,AT3G23670,AT3G43210,AT4G14150,AT5G56580	GO:0007112
regulatory ncRNA processing	0.00413491	AT1G03360,AT1G09700,AT1G54440,AT1G63020,AT2G19910,AT2G32940,AT2G40030,AT3G03300,AT3G15390,AT3G23780,AT3G43920,AT4G11130,AT4G20910,AT5G20320	GO:0070918
anatomical structure morphogenesis	0.0076124	AT1G02670,AT1G04150,AT1G05370,AT1G05470,AT1G06590,AT1G07880,AT1G08260,AT1G10750,AT1G11130,AT1G12020,AT1G12380,AT1G14350,AT1G14630,AT1G18370,AT1G24095,AT1G30490,AT1G33420,AT1G44900,AT1G50240,AT1G52150,AT1G54200,AT1G61000,AT1G70940,AT1G72250,AT1G73590,AT1G74720,AT1G77110,AT1G77600,AT1G79420,AT2G02820,AT2G03830,AT2G19520,AT2G21050,AT2G27230,AT2G28620,AT2G28950,AT2G31650,AT2G32280,AT2G34680,AT2G34710…	GO:0009653
regulation of cyclin-dependent protein serine/threonine kinase activity	0.00921504	AT1G20610,AT1G44110,AT1G49620,AT1G70210,AT1G76310,AT1G80370,AT2G01905,AT2G26760,AT4G35620,AT4G37490,AT5G06150,AT5G11300	GO:0000079
regulation of cyclin-dependent protein kinase activity	0.00921504	AT1G20610,AT1G44110,AT1G49620,AT1G70210,AT1G76310,AT1G80370,AT2G01905,AT2G26760,AT4G35620,AT4G37490,AT5G06150,AT5G11300	GO:1904029
DNA damage checkpoint signaling	0.00948323	AT1G77320,AT1G80710,AT3G02680,AT3G05480,AT4G14970,AT4G30870,AT5G66130	GO:0000077
signal transduction in response to DNA damage	0.00948323	AT1G77320,AT1G80710,AT3G02680,AT3G05480,AT4G14970,AT4G30870,AT5G66130	GO:0042770
regulation of phosphate metabolic process	0.00977276	AT1G03760,AT1G03780,AT1G20610,AT1G44110,AT1G49620,AT1G70210,AT1G76310,AT1G80370,AT2G01905,AT2G26760,AT3G01015,AT4G11990,AT4G22860,AT4G35620,AT4G37490,AT5G01770,AT5G06150,AT5G11300,AT5G15510	GO:0019220
cell cycle G1/S phase transition	0.0107881	AT1G14350,AT1G20930,AT1G76540,AT2G02820,AT2G38620,AT3G12280	GO:0044843
mitotic DNA replication	0.0107881	AT1G44900,AT2G16440,AT5G20850,AT5G44635,AT5G46280,AT5G67100	GO:1902969
regulation of phosphorus metabolic process	0.0109886	AT1G03760,AT1G03780,AT1G20610,AT1G44110,AT1G49620,AT1G70210,AT1G76310,AT1G80370,AT2G01905,AT2G26760,AT3G01015,AT4G11990,AT4G22860,AT4G35620,AT4G37490,AT5G01770,AT5G06150,AT5G11300,AT5G15510	GO:0051174
auxin-activated signaling pathway	0.0118956	AT1G10230,AT1G14350,AT1G19850,AT1G30330,AT1G54200,AT1G70940,AT1G73590,AT1G77110,AT2G21050,AT2G26700,AT2G28350,AT2G33310,AT2G44830,AT2G46990,AT3G16500,AT3G20630,AT3G62100,AT4G14560,AT4G14740,AT4G32280,AT4G37900,AT5G01240,AT5G43870,AT5G47370,AT5G54510,AT5G55540,AT5G57420,AT5G60450,AT5G65510	GO:0009734
gametophyte development	0.0119079	AT1G01690,AT1G01880,AT1G06590,AT1G06660,AT1G14350,AT1G15940,AT1G18370,AT1G34355,AT1G42470,AT1G47270,AT1G50240,AT1G60870,AT1G65470,AT1G71830,AT1G76110,AT1G79950,AT2G02820,AT2G06510,AT2G16440,AT2G16850,AT2G31270,AT2G35950,AT2G45100,AT2G46040,AT3G03110,AT3G12280,AT3G23670,AT3G28730,AT3G43210,AT3G53190,AT3G54710,AT3G57860,AT3G59550,AT3G61650,AT3G63480,AT4G02060,AT4G02460,AT4G14150,AT4G14310,AT4G29170…	GO:0048229
double-strand break repair via synthesis-dependent strand annealing	0.0132459	AT1G35530,AT3G19210,AT3G22880,AT3G48190,AT5G20850,AT5G22750	GO:0045003
spindle elongation	0.0132459	AT2G28620,AT2G36200,AT2G37420,AT3G50240,AT5G60930	GO:0051231
negative regulation of meiotic cell cycle	0.0163618	AT1G35530,AT1G77720,AT3G18524,AT3G27120,AT4G24710	GO:0051447
positive regulation of cell cycle	0.0171867	AT1G06590,AT1G55350,AT1G65470,AT1G78770,AT2G36010,AT2G39090,AT3G50410,AT4G22970,AT5G14250	GO:0045787
positive regulation of protein kinase activity	0.020783	AT1G03780,AT3G01015,AT4G11990,AT4G22860,AT5G01770,AT5G15510	GO:0045860
DNA alkylation	0.0224288	AT1G54440,AT1G57820,AT1G66050,AT1G69770,AT2G30280,AT2G32940,AT2G38810,AT2G40030,AT3G23780,AT5G11470,AT5G39550,AT5G49160,AT5G59390,AT5G66750	GO:0006305
DNA methylation	0.0224288	AT1G54440,AT1G57820,AT1G66050,AT1G69770,AT2G30280,AT2G32940,AT2G38810,AT2G40030,AT3G23780,AT5G11470,AT5G39550,AT5G49160,AT5G59390,AT5G66750	GO:0006306
regulation of meristem structural organization	0.0244581	AT1G20930,AT1G55350,AT1G65470,AT1G76540,AT3G18730,AT3G22780,AT5G43810	GO:0009934
nitrogen compound metabolic process	0.0304785	AT1G01690,AT1G01880,AT1G02090,AT1G02370,AT1G02970,AT1G03360,AT1G03760,AT1G03780,AT1G03980,AT1G04080,AT1G05820,AT1G05910,AT1G05950,AT1G06590,AT1G06660,AT1G06700,AT1G07370,AT1G07740,AT1G07880,AT1G07970,AT1G08130,AT1G08260,AT1G09200,AT1G09450,AT1G09470,AT1G09700,AT1G10230,AT1G10540,AT1G10750,AT1G10930,AT1G11130,AT1G11950,AT1G12020,AT1G12380,AT1G12940,AT1G13030,AT1G13330,AT1G14260,AT1G14350,AT1G14410…	GO:0006807
negative regulation of cellular process	0.0308222	AT1G02970,AT1G03360,AT1G03760,AT1G06590,AT1G09700,AT1G14410,AT1G35530,AT1G44900,AT1G49620,AT1G49910,AT1G63020,AT1G77110,AT1G77320,AT1G77720,AT1G79950,AT1G80710,AT2G20635,AT2G29890,AT2G30470,AT2G31270,AT2G33560,AT3G01320,AT3G02680,AT3G02820,AT3G03950,AT3G05480,AT3G09370,AT3G12280,AT3G14362,AT3G18524,AT3G19590,AT3G20740,AT3G25980,AT3G27120,AT3G54710,AT3G60670,AT4G11130,AT4G14970,AT4G18470,AT4G20910…	GO:0048523
mitotic chromosome condensation	0.0340482	AT2G32590,AT3G47460,AT5G37630,AT5G48600,AT5G62410	GO:0007076
cytokinetic process	0.0340482	AT1G17480,AT1G72670,AT2G26180,AT3G05330,AT3G23670,AT3G61650,AT4G14150,AT4G31840,AT5G05620,AT5G18700	GO:0032506
positive regulation of kinase activity	0.0371855	AT1G03780,AT3G01015,AT4G11990,AT4G22860,AT5G01770,AT5G15510	GO:0033674
regulation of organelle assembly	0.0371855	AT3G17360,AT3G19050,AT3G20150,AT3G23670,AT3G44050,AT4G14150	GO:1902115
shoot system morphogenesis	0.038462	AT1G04150,AT1G05470,AT1G12380,AT1G14350,AT1G30490,AT1G52150,AT1G54200,AT1G73590,AT1G77600,AT1G79420,AT2G02820,AT2G19520,AT2G21050,AT2G32280,AT2G34710,AT2G41820,AT2G45450,AT2G46990,AT3G09070,AT3G12280,AT3G19540,AT3G20630,AT3G52770,AT3G61650,AT4G32880,AT5G05620,AT5G20540,AT5G27030,AT5G40460,AT5G43810,AT5G48800,AT5G51550,AT5G55540,AT5G56790,AT5G61480,AT5G62710,AT5G67100	GO:0010016
embryo development ending in seed dormancy	0.0391704	AT1G05470,AT1G06590,AT1G08260,AT1G10270,AT1G10750,AT1G11130,AT1G12380,AT1G14630,AT1G19850,AT1G21690,AT1G21970,AT1G28300,AT1G30490,AT1G44900,AT1G46480,AT1G49870,AT1G55350,AT1G55540,AT1G60870,AT1G63420,AT1G69490,AT1G69770,AT1G71830,AT1G73590,AT1G79350,AT2G21050,AT2G26700,AT2G32280,AT2G33880,AT2G34710,AT2G35340,AT2G38160,AT2G46990,AT3G01410,AT3G02210,AT3G09070,AT3G15720,AT3G20440,AT3G20630,AT3G48470…	GO:0009793
histone modification	0.0452828	AT1G11950,AT1G61215,AT1G69770,AT2G17900,AT2G23740,AT2G31650,AT2G46040,AT3G20740,AT4G02020,AT4G18470,AT4G21070,AT5G11470,AT5G13960,AT5G22330,AT5G24330,AT5G43990,AT5G55760,AT5G56740,AT5G61060,AT5G67630	GO:0016570
regulation of nucleobase-containing compound metabolic process	0.0578334	AT1G03360,AT1G03760,AT1G05910,AT1G05950,AT1G06590,AT1G06660,AT1G07370,AT1G09200,AT1G09470,AT1G09700,AT1G10540,AT1G11950,AT1G12380,AT1G14350,AT1G14410,AT1G14510,AT1G16070,AT1G16520,AT1G18040,AT1G19100,AT1G19850,AT1G20910,AT1G21970,AT1G26330,AT1G28300,AT1G29630,AT1G30330,AT1G33420,AT1G35530,AT1G46480,AT1G47270,AT1G47655,AT1G54440,AT1G55350,AT1G61260,AT1G63020,AT1G63100,AT1G63480,AT1G64625,AT1G67320…	GO:0019219
post-embryonic development	0.0615542	AT1G02090,AT1G02370,AT1G04080,AT1G05470,AT1G06590,AT1G07880,AT1G08260,AT1G09470,AT1G10270,AT1G10540,AT1G10750,AT1G11130,AT1G12020,AT1G12380,AT1G14350,AT1G14630,AT1G14970,AT1G16640,AT1G17460,AT1G18610,AT1G19850,AT1G21690,AT1G21970,AT1G28300,AT1G30330,AT1G30490,AT1G33420,AT1G44900,AT1G46480,AT1G49870,AT1G52150,AT1G54200,AT1G55350,AT1G55540,AT1G60870,AT1G62380,AT1G63300,AT1G63420,AT1G63810,AT1G64625…	GO:0009791
regulation of meiotic cell cycle	0.0627079	AT1G35530,AT1G77720,AT2G36010,AT3G18524,AT3G27120,AT3G57860,AT4G24710	GO:0051445
embryo development	0.0639611	AT1G05470,AT1G06590,AT1G08260,AT1G10270,AT1G10750,AT1G11130,AT1G12380,AT1G14630,AT1G14970,AT1G19850,AT1G21690,AT1G21970,AT1G28300,AT1G30490,AT1G44900,AT1G46480,AT1G49870,AT1G55350,AT1G55540,AT1G60870,AT1G63420,AT1G69490,AT1G69770,AT1G71830,AT1G73590,AT1G79350,AT2G16440,AT2G21050,AT2G26700,AT2G32280,AT2G33880,AT2G34710,AT2G35340,AT2G38160,AT2G46990,AT3G01410,AT3G02210,AT3G09070,AT3G15720,AT3G17030…	GO:0009790
system development	0.0655402	AT1G02370,AT1G02670,AT1G02730,AT1G04080,AT1G04150,AT1G05470,AT1G06590,AT1G07880,AT1G08260,AT1G09470,AT1G10270,AT1G10540,AT1G10750,AT1G11130,AT1G12020,AT1G12380,AT1G14350,AT1G14510,AT1G14630,AT1G14970,AT1G16640,AT1G17460,AT1G18610,AT1G19850,AT1G21690,AT1G21970,AT1G24095,AT1G26330,AT1G28300,AT1G30330,AT1G30490,AT1G33420,AT1G44900,AT1G46480,AT1G49870,AT1G52150,AT1G54180,AT1G54200,AT1G55350,AT1G55540…	GO:0048731
DNA biosynthetic process	0.066373	AT1G07370,AT1G08130,AT1G14410,AT1G66730,AT1G78650,AT2G06510,AT3G48470,AT5G16850,AT5G44740,AT5G67100	GO:0071897
gene silencing by RNA-directed DNA methylation	0.066373	AT1G05490,AT1G13790,AT1G19100,AT1G54440,AT2G19520,AT3G20010,AT3G42670,AT5G43990,AT5G59390	GO:0080188
xylem development	0.0676191	AT1G64625,AT2G18060,AT2G27230,AT2G45420,AT3G56270,AT4G32880,AT4G36160,AT5G51590,AT5G53830,AT5G60690,AT5G61480,AT5G64530	GO:0010089
activation of protein kinase activity	0.0737804	AT1G03780,AT3G01015,AT4G11990,AT4G22860,AT5G15510	GO:0032147
meiotic cytokinesis	0.0737804	AT1G50240,AT3G23670,AT3G43210,AT4G14150,AT5G56580	GO:0033206
non-membrane-bounded organelle assembly	0.0821086	AT1G03780,AT2G28620,AT2G36200,AT2G37420,AT2G44190,AT3G01015,AT3G17360,AT3G19050,AT3G20150,AT3G23670,AT3G44050,AT4G05190,AT4G11990,AT4G14150,AT4G21270,AT4G22860,AT5G15510,AT5G27550,AT5G67270	GO:0140694
macromolecule methylation	0.0968377	AT1G04150,AT1G09200,AT1G54440,AT1G57820,AT1G66050,AT1G69770,AT2G17900,AT2G23740,AT2G30280,AT2G31650,AT2G32940,AT2G38810,AT2G40030,AT3G20020,AT3G20740,AT3G23780,AT3G56120,AT4G02020,AT4G27340,AT4G40000,AT5G11470,AT5G13960,AT5G24330,AT5G39550,AT5G43990,AT5G49160,AT5G59390,AT5G66750	GO:0043414
protein-containing complex organization	0.0975167	AT1G02090,AT1G04080,AT1G05490,AT1G05950,AT1G13030,AT1G13790,AT1G14510,AT1G18610,AT1G19100,AT1G21610,AT1G21970,AT1G24310,AT1G29630,AT1G54440,AT1G57820,AT1G64253,AT1G65470,AT1G66050,AT1G69770,AT1G73570,AT1G77310,AT1G79350,AT2G02560,AT2G16780,AT2G19520,AT2G23740,AT2G29890,AT2G31270,AT2G31650,AT2G45100,AT3G01015,AT3G03300,AT3G03970,AT3G05790,AT3G12280,AT3G13640,AT3G17030,AT3G18730,AT3G20010,AT3G20740…	GO:0043933

## Sheet: GO analysis 2445 DEGs
GO TERM	p-value	Matches	GO ID
cell wall organization or biogenesis	2.48972e-18	AT1G02360,AT1G02575,AT1G05570,AT1G05850,AT1G06120,AT1G06640,AT1G07000,AT1G08200,AT1G08990,AT1G09390,AT1G10050,AT1G10380,AT1G10550,AT1G11545,AT1G12040,AT1G12560,AT1G14160,AT1G15690,AT1G17430,AT1G17620,AT1G18690,AT1G19360,AT1G19900,AT1G19940,AT1G20190,AT1G20490,AT1G21310,AT1G22230,AT1G22330,AT1G23480,AT1G23720,AT1G24170,AT1G26250,AT1G27930,AT1G28240,AT1G32740,AT1G33800,AT1G41830,AT1G43650,AT1G45201…	GO:0071554
secondary metabolic process	9.30738e-15	AT1G01420,AT1G02940,AT1G02950,AT1G04360,AT1G05850,AT1G07640,AT1G08500,AT1G11440,AT1G16400,AT1G17147,AT1G17190,AT1G18140,AT1G18980,AT1G20490,AT1G20780,AT1G21100,AT1G21120,AT1G21310,AT1G22230,AT1G22900,AT1G24170,AT1G26970,AT1G27130,AT1G28815,AT1G30700,AT1G31720,AT1G32100,AT1G33540,AT1G33800,AT1G35180,AT1G35250,AT1G35260,AT1G35330,AT1G41830,AT1G45201,AT1G45688,AT1G47480,AT1G47600,AT1G48690,AT1G49860…	GO:0019748
cell wall organization	1.71304e-14	AT1G05570,AT1G07000,AT1G08200,AT1G08990,AT1G10550,AT1G11545,AT1G12040,AT1G12560,AT1G14160,AT1G15690,AT1G19360,AT1G19900,AT1G19940,AT1G20190,AT1G21310,AT1G23480,AT1G23720,AT1G24170,AT1G26250,AT1G27930,AT1G28240,AT1G53830,AT1G54940,AT1G56550,AT1G57590,AT1G62440,AT1G62980,AT1G63000,AT1G64440,AT1G65310,AT1G65610,AT1G67330,AT1G68725,AT1G77130,AT1G78240,AT2G03220,AT2G15300,AT2G15350,AT2G15370,AT2G15390…	GO:0071555
external encapsulating structure organization	1.06276e-13	AT1G05570,AT1G07000,AT1G08200,AT1G08990,AT1G10550,AT1G11545,AT1G12040,AT1G12560,AT1G14160,AT1G15690,AT1G19360,AT1G19900,AT1G19940,AT1G20190,AT1G21310,AT1G23480,AT1G23720,AT1G24170,AT1G26250,AT1G27930,AT1G28240,AT1G32740,AT1G53830,AT1G54940,AT1G56550,AT1G57590,AT1G62440,AT1G62980,AT1G63000,AT1G64440,AT1G65310,AT1G65610,AT1G67330,AT1G68725,AT1G70170,AT1G77130,AT1G78240,AT2G03220,AT2G15300,AT2G15350…	GO:0045229
cell wall polysaccharide metabolic process	4.69182e-13	AT1G08990,AT1G10050,AT1G10550,AT1G11545,AT1G18690,AT1G27930,AT1G28240,AT1G32740,AT1G33800,AT1G45688,AT1G54940,AT1G58370,AT1G64440,AT1G65310,AT1G67330,AT1G68725,AT1G70230,AT1G74380,AT1G77130,AT1G78240,AT2G03220,AT2G15350,AT2G15370,AT2G15390,AT2G18800,AT2G18840,AT2G27500,AT2G28110,AT2G35610,AT2G37090,AT2G40320,AT2G41770,AT3G10740,AT3G44990,AT3G55830,AT3G55990,AT4G01770,AT4G02500,AT4G08160,AT4G09990…	GO:0010383
cell wall macromolecule metabolic process	7.77576e-13	AT1G02360,AT1G05850,AT1G08990,AT1G10050,AT1G10550,AT1G11545,AT1G18690,AT1G27930,AT1G28240,AT1G32740,AT1G33800,AT1G45688,AT1G54940,AT1G58370,AT1G64440,AT1G65310,AT1G67330,AT1G68725,AT1G70230,AT1G74380,AT1G77130,AT1G78240,AT2G03220,AT2G15350,AT2G15370,AT2G15390,AT2G18800,AT2G18840,AT2G27500,AT2G28110,AT2G35610,AT2G37090,AT2G40320,AT2G41770,AT3G02880,AT3G10740,AT3G12500,AT3G16920,AT3G44990,AT3G55830…	GO:0044036
hemicellulose metabolic process	1.52864e-10	AT1G08990,AT1G10050,AT1G10550,AT1G11545,AT1G18690,AT1G27930,AT1G28240,AT1G33800,AT1G54940,AT1G58370,AT1G64440,AT1G65310,AT1G67330,AT1G70230,AT1G74380,AT1G77130,AT2G03220,AT2G15350,AT2G15370,AT2G15390,AT2G18800,AT2G28110,AT2G37090,AT2G40320,AT3G10740,AT3G44990,AT3G55990,AT4G02500,AT4G08160,AT4G09990,AT4G25820,AT4G28850,AT4G30280,AT5G01360,AT5G01620,AT5G07720,AT5G57530,AT5G57540,AT5G64020,AT5G65730	GO:0010410
root epidermal cell differentiation	1.75745e-10	AT1G01380,AT1G03870,AT1G05850,AT1G10480,AT1G12040,AT1G12560,AT1G12950,AT1G16440,AT1G19360,AT1G24620,AT1G27740,AT1G49240,AT1G63450,AT1G64440,AT1G65610,AT1G66470,AT1G74380,AT2G03720,AT2G17720,AT2G18840,AT2G26420,AT2G33710,AT2G35610,AT2G41970,AT2G45890,AT3G01730,AT3G06300,AT3G13410,AT3G18780,AT3G21340,AT3G28710,AT3G56930,AT3G57630,AT3G62680,AT4G00150,AT4G02500,AT4G15290,AT4G17800,AT4G18640,AT4G26690…	GO:0010053
phenylpropanoid metabolic process	4.46861e-10	AT1G05850,AT1G18140,AT1G22900,AT1G31720,AT1G32100,AT1G33800,AT1G51680,AT1G58170,AT1G61590,AT1G61810,AT1G61820,AT1G66230,AT2G05440,AT2G21100,AT2G22990,AT2G28670,AT2G29130,AT2G30210,AT2G36880,AT2G37040,AT2G37360,AT2G38080,AT2G39430,AT3G09220,AT3G11430,AT3G16920,AT3G21240,AT3G24020,AT3G44540,AT3G50740,AT3G55230,AT4G11190,AT4G13580,AT4G24520,AT4G26220,AT4G31940,AT4G33790,AT5G01050,AT5G01190,AT5G03260…	GO:0009698
trichoblast differentiation	1.44231e-09	AT1G01380,AT1G03870,AT1G10480,AT1G12040,AT1G12560,AT1G12950,AT1G16440,AT1G19360,AT1G24620,AT1G27740,AT1G49240,AT1G63450,AT1G65610,AT1G66470,AT1G74380,AT2G03720,AT2G17720,AT2G18840,AT2G26420,AT2G35610,AT2G41970,AT2G45890,AT3G01730,AT3G06300,AT3G13410,AT3G18780,AT3G21340,AT3G56930,AT3G57630,AT3G62680,AT4G00150,AT4G02500,AT4G15290,AT4G17800,AT4G18640,AT4G26690,AT4G29180,AT4G31250,AT4G33880,AT4G34580…	GO:0010054
trichoblast maturation	1.37057e-08	AT1G01380,AT1G03870,AT1G10480,AT1G12560,AT1G12950,AT1G16440,AT1G19360,AT1G24620,AT1G27740,AT1G49240,AT1G63450,AT1G65610,AT1G66470,AT1G74380,AT2G03720,AT2G17720,AT2G18840,AT2G26420,AT2G35610,AT2G41970,AT2G45890,AT3G01730,AT3G06300,AT3G13410,AT3G18780,AT3G21340,AT3G56930,AT3G57630,AT4G00150,AT4G02500,AT4G15290,AT4G17800,AT4G18640,AT4G26690,AT4G29180,AT4G31250,AT4G33880,AT4G34580,AT4G34720,AT5G05500…	GO:0048764
root hair cell differentiation	1.37057e-08	AT1G01380,AT1G03870,AT1G10480,AT1G12560,AT1G12950,AT1G16440,AT1G19360,AT1G24620,AT1G27740,AT1G49240,AT1G63450,AT1G65610,AT1G66470,AT1G74380,AT2G03720,AT2G17720,AT2G18840,AT2G26420,AT2G35610,AT2G41970,AT2G45890,AT3G01730,AT3G06300,AT3G13410,AT3G18780,AT3G21340,AT3G56930,AT3G57630,AT4G00150,AT4G02500,AT4G15290,AT4G17800,AT4G18640,AT4G26690,AT4G29180,AT4G31250,AT4G33880,AT4G34580,AT4G34720,AT5G05500…	GO:0048765
root morphogenesis	2.34868e-08	AT1G01380,AT1G01660,AT1G02575,AT1G03870,AT1G04040,AT1G04360,AT1G05660,AT1G05700,AT1G05850,AT1G08200,AT1G10480,AT1G12040,AT1G12560,AT1G12950,AT1G13510,AT1G14160,AT1G14960,AT1G15350,AT1G16440,AT1G17285,AT1G17430,AT1G18970,AT1G19360,AT1G21310,AT1G22230,AT1G23480,AT1G23560,AT1G24170,AT1G24620,AT1G26360,AT1G26960,AT1G27740,AT1G29280,AT1G30750,AT1G31885,AT1G35330,AT1G44608,AT1G47610,AT1G49100,AT1G49240…	GO:0010015
cell maturation	2.44334e-08	AT1G01380,AT1G03870,AT1G10480,AT1G12560,AT1G12950,AT1G16440,AT1G19360,AT1G24620,AT1G27740,AT1G49240,AT1G63450,AT1G65610,AT1G66470,AT1G74380,AT2G03720,AT2G17720,AT2G18840,AT2G26420,AT2G35610,AT2G41970,AT2G45890,AT3G01730,AT3G06300,AT3G13410,AT3G18780,AT3G21340,AT3G56930,AT3G57630,AT4G00150,AT4G02500,AT4G15290,AT4G17800,AT4G18640,AT4G26690,AT4G29180,AT4G31250,AT4G33880,AT4G34580,AT4G34720,AT5G05500…	GO:0048469
hydrogen peroxide metabolic process	3.60217e-08	AT1G05240,AT1G05260,AT1G30870,AT1G34510,AT1G44970,AT1G49570,AT1G54410,AT1G64060,AT1G65970,AT1G68850,AT2G18980,AT2G35380,AT2G37130,AT2G38380,AT2G38390,AT2G39040,AT3G01190,AT3G21770,AT3G32980,AT3G49960,AT4G11290,AT4G16270,AT4G20860,AT4G23450,AT4G26010,AT4G30170,AT4G33420,AT4G37530,AT5G14130,AT5G15180,AT5G17820,AT5G19890,AT5G22410,AT5G34850,AT5G42180,AT5G64100,AT5G66390,AT5G67400	GO:0042743
hydrogen peroxide catabolic process	6.46838e-08	AT1G05240,AT1G05260,AT1G30870,AT1G34510,AT1G44970,AT1G49570,AT1G65970,AT1G68850,AT2G18980,AT2G35380,AT2G37130,AT2G38380,AT2G38390,AT2G39040,AT3G01190,AT3G21770,AT3G32980,AT3G49960,AT4G11290,AT4G16270,AT4G26010,AT4G30170,AT4G33420,AT4G37530,AT5G14130,AT5G15180,AT5G17820,AT5G19890,AT5G22410,AT5G34850,AT5G42180,AT5G64100,AT5G66390,AT5G67400	GO:0042744
cell wall polysaccharide biosynthetic process	6.66289e-08	AT1G08990,AT1G18690,AT1G27930,AT1G28240,AT1G33800,AT1G54940,AT1G64440,AT1G67330,AT1G68725,AT1G74380,AT1G77130,AT1G78240,AT2G03220,AT2G15350,AT2G15370,AT2G15390,AT2G18840,AT2G28110,AT2G35610,AT2G37090,AT2G41770,AT3G55990,AT4G01770,AT4G02500,AT4G09990,AT5G01360,AT5G01620,AT5G07720,AT5G15630,AT5G41040,AT5G47530,AT5G49270,AT5G60920,AT5G60950,AT5G64020	GO:0070592
root development	2.50751e-07	AT1G01380,AT1G01453,AT1G01660,AT1G02575,AT1G02900,AT1G03840,AT1G03870,AT1G04040,AT1G04360,AT1G05650,AT1G05660,AT1G05700,AT1G05850,AT1G07640,AT1G07710,AT1G08200,AT1G09560,AT1G10050,AT1G10480,AT1G12040,AT1G12110,AT1G12240,AT1G12560,AT1G12950,AT1G13260,AT1G13300,AT1G13510,AT1G14160,AT1G14500,AT1G14860,AT1G14960,AT1G15210,AT1G15350,AT1G16440,AT1G17285,AT1G17430,AT1G18140,AT1G18970,AT1G18980,AT1G19360…	GO:0048364
plant-type cell wall organization or biogenesis	4.24879e-07	AT1G08200,AT1G10380,AT1G10550,AT1G12560,AT1G15690,AT1G17620,AT1G19940,AT1G20190,AT1G20490,AT1G21310,AT1G22230,AT1G22330,AT1G23720,AT1G24170,AT1G26250,AT1G27930,AT1G28240,AT1G32740,AT1G41830,AT1G43650,AT1G45201,AT1G45688,AT1G60270,AT1G62980,AT1G62990,AT1G64440,AT1G66230,AT1G67330,AT1G68725,AT1G72160,AT1G77130,AT1G78240,AT2G03220,AT2G17710,AT2G18840,AT2G22170,AT2G28110,AT2G28315,AT2G32530,AT2G35610…	GO:0071669
secondary metabolite biosynthetic process	4.29411e-07	AT1G04360,AT1G05850,AT1G07640,AT1G11440,AT1G16400,AT1G18140,AT1G20490,AT1G21310,AT1G22230,AT1G22900,AT1G24170,AT1G30700,AT1G32100,AT1G35180,AT1G35250,AT1G35260,AT1G35330,AT1G41830,AT1G45201,AT1G47480,AT1G51840,AT1G54000,AT1G58170,AT1G60270,AT1G61590,AT1G61810,AT1G61820,AT1G62570,AT1G62800,AT1G65820,AT1G65880,AT1G66230,AT1G70810,AT1G72160,AT1G74100,AT1G76790,AT2G04080,AT2G05440,AT2G21100,AT2G22330…	GO:0044550
response to stimulus	9.19208e-07	AT1G01420,AT1G01440,AT1G01470,AT1G01500,AT1G02360,AT1G02400,AT1G02580,AT1G02900,AT1G02940,AT1G02950,AT1G03020,AT1G03220,AT1G03380,AT1G03840,AT1G03850,AT1G03870,AT1G03880,AT1G03920,AT1G04040,AT1G04240,AT1G04430,AT1G04440,AT1G04490,AT1G05240,AT1G05260,AT1G05340,AT1G05530,AT1G05570,AT1G05700,AT1G05850,AT1G06620,AT1G06640,AT1G06830,AT1G07000,AT1G07150,AT1G07560,AT1G07610,AT1G07640,AT1G08200,AT1G08320…	GO:0050896
plant epidermal cell differentiation	1.92122e-06	AT1G01380,AT1G03870,AT1G05850,AT1G10480,AT1G12040,AT1G12560,AT1G12950,AT1G16440,AT1G17285,AT1G19360,AT1G24620,AT1G27740,AT1G49240,AT1G63450,AT1G64440,AT1G65610,AT1G66470,AT1G74380,AT1G79840,AT2G03720,AT2G17720,AT2G18840,AT2G26420,AT2G33710,AT2G35610,AT2G37260,AT2G41970,AT2G45890,AT3G01730,AT3G06300,AT3G13410,AT3G18780,AT3G21340,AT3G28710,AT3G56930,AT3G57630,AT3G62680,AT4G00150,AT4G02500,AT4G15290…	GO:0090627
root system development	2.47772e-06	AT1G01380,AT1G01453,AT1G01660,AT1G02575,AT1G02900,AT1G03840,AT1G03870,AT1G04040,AT1G04360,AT1G05650,AT1G05660,AT1G05700,AT1G05850,AT1G07640,AT1G07710,AT1G08200,AT1G10050,AT1G10480,AT1G12040,AT1G12110,AT1G12240,AT1G12560,AT1G12950,AT1G13260,AT1G13300,AT1G13510,AT1G14160,AT1G14500,AT1G14860,AT1G14960,AT1G15210,AT1G15350,AT1G16440,AT1G17285,AT1G17430,AT1G18140,AT1G18970,AT1G18980,AT1G19360,AT1G21310…	GO:0022622
plant-type cell wall organization	3.09835e-06	AT1G10550,AT1G12560,AT1G15690,AT1G20190,AT1G21310,AT1G23720,AT1G26250,AT1G27930,AT1G28240,AT1G62980,AT1G64440,AT1G67330,AT1G68725,AT1G78240,AT2G18840,AT2G35610,AT2G41770,AT2G45890,AT3G12977,AT3G26610,AT3G28550,AT3G29360,AT3G54580,AT3G54590,AT3G55830,AT4G01630,AT4G01770,AT4G08400,AT4G08410,AT4G13390,AT4G26690,AT4G34600,AT4G34720,AT5G01360,AT5G15630,AT5G17420,AT5G35190,AT5G41040,AT5G44585,AT5G49270…	GO:0009664
phenylpropanoid biosynthetic process	3.96403e-06	AT1G05850,AT1G22900,AT1G32100,AT1G58170,AT1G61590,AT1G61810,AT1G61820,AT1G66230,AT2G05440,AT2G21100,AT2G28670,AT2G36880,AT2G37040,AT2G37360,AT2G38080,AT2G39430,AT3G11430,AT3G16920,AT3G24020,AT3G44540,AT3G55230,AT4G11190,AT4G13580,AT4G26220,AT4G31940,AT4G33790,AT5G01190,AT5G03260,AT5G05170,AT5G13580,AT5G16600,AT5G23190,AT5G41040,AT5G42500,AT5G42510,AT5G42655,AT5G48100,AT5G48930,AT5G49660,AT5G58860…	GO:0009699
root hair cell development	7.98889e-06	AT1G01380,AT1G03870,AT1G10480,AT1G12560,AT1G12950,AT1G16440,AT1G19360,AT1G24620,AT1G49240,AT1G63450,AT1G65610,AT1G74380,AT2G17720,AT2G26420,AT2G35610,AT2G41970,AT2G45890,AT3G01730,AT3G06300,AT3G13410,AT3G18780,AT3G56930,AT3G57630,AT4G00150,AT4G02500,AT4G15290,AT4G31250,AT4G34580,AT5G05500,AT5G06270,AT5G20490,AT5G24910,AT5G44020,AT5G44610,AT5G49270,AT5G56540,AT5G58010,AT5G60660,AT5G61350	GO:0080147
polysaccharide metabolic process	1.34264e-05	AT1G05570,AT1G05850,AT1G08990,AT1G10050,AT1G10550,AT1G11440,AT1G11545,AT1G11920,AT1G15690,AT1G18690,AT1G19940,AT1G24170,AT1G27930,AT1G28240,AT1G32740,AT1G33800,AT1G45688,AT1G53830,AT1G54940,AT1G58370,AT1G63450,AT1G64440,AT1G65310,AT1G65610,AT1G67330,AT1G68725,AT1G70230,AT1G74380,AT1G77130,AT1G78240,AT2G03220,AT2G15350,AT2G15370,AT2G15390,AT2G18800,AT2G18840,AT2G19150,AT2G27500,AT2G28110,AT2G28315…	GO:0005976
transmembrane transport	4.35139e-05	AT1G02260,AT1G05700,AT1G07560,AT1G08890,AT1G11260,AT1G11450,AT1G12110,AT1G12950,AT1G15690,AT1G16370,AT1G16390,AT1G17810,AT1G18420,AT1G18880,AT1G20840,AT1G22540,AT1G22550,AT1G25480,AT1G29020,AT1G31770,AT1G31885,AT1G32450,AT1G33090,AT1G35670,AT1G35720,AT1G44800,AT1G52710,AT1G53270,AT1G55730,AT1G63010,AT1G64200,AT1G64210,AT1G64780,AT1G69810,AT1G70300,AT1G70330,AT1G71090,AT1G72125,AT1G72130,AT1G72140…	GO:0055085
cell wall biogenesis	5.93953e-05	AT1G08200,AT1G10550,AT1G11545,AT1G17620,AT1G19940,AT1G20490,AT1G22230,AT1G32740,AT1G41830,AT1G43650,AT1G45201,AT1G45688,AT1G58270,AT1G60270,AT1G62990,AT1G63450,AT1G64440,AT1G65310,AT1G66230,AT1G68725,AT1G72160,AT1G74650,AT1G77130,AT1G78240,AT2G03220,AT2G15350,AT2G15370,AT2G15390,AT2G17710,AT2G18800,AT2G18840,AT2G22170,AT2G28110,AT2G28315,AT2G32530,AT2G35610,AT2G37090,AT2G38080,AT2G39180,AT2G40320…	GO:0042546
reactive oxygen species metabolic process	6.84651e-05	AT1G04970,AT1G05240,AT1G05260,AT1G30870,AT1G34510,AT1G44970,AT1G49570,AT1G54410,AT1G63245,AT1G64060,AT1G65970,AT1G68850,AT2G01900,AT2G17420,AT2G18980,AT2G35380,AT2G37130,AT2G38380,AT2G38390,AT2G39040,AT3G01190,AT3G21770,AT3G32980,AT3G49960,AT3G56350,AT4G11290,AT4G12290,AT4G16270,AT4G20860,AT4G23450,AT4G26010,AT4G30170,AT4G33420,AT4G37530,AT5G14130,AT5G15180,AT5G17820,AT5G19890,AT5G22410,AT5G34850…	GO:0072593
xyloglucan metabolic process	7.98353e-05	AT1G10550,AT1G11545,AT1G18690,AT1G64440,AT1G65310,AT1G70230,AT1G74380,AT2G03220,AT2G15350,AT2G15370,AT2G15390,AT2G18800,AT3G44990,AT4G02500,AT4G25820,AT4G28850,AT4G30280,AT5G07720,AT5G57530,AT5G57540,AT5G64020,AT5G65730	GO:0010411
lignin metabolic process	0.000106208	AT1G05850,AT1G18140,AT1G31720,AT1G33800,AT1G61590,AT1G61810,AT1G61820,AT1G66230,AT2G28670,AT2G29130,AT2G30210,AT2G36880,AT2G37040,AT2G38080,AT3G09220,AT3G16920,AT3G50740,AT4G26220,AT5G01050,AT5G01190,AT5G03260,AT5G05170,AT5G16600,AT5G48100,AT5G48930,AT5G49660,AT5G58910,AT5G66390,AT5G66690	GO:0009808
cell development	0.000118049	AT1G01380,AT1G03870,AT1G05700,AT1G10480,AT1G12040,AT1G12560,AT1G12950,AT1G16440,AT1G19360,AT1G22740,AT1G24620,AT1G26700,AT1G27380,AT1G27740,AT1G49100,AT1G49240,AT1G51880,AT1G62440,AT1G63450,AT1G64690,AT1G64980,AT1G65610,AT1G66470,AT1G67030,AT1G74380,AT1G79250,AT1G79860,AT2G03720,AT2G17720,AT2G18840,AT2G26420,AT2G28960,AT2G33710,AT2G35610,AT2G36880,AT2G41970,AT2G45890,AT3G01730,AT3G06300,AT3G13410…	GO:0048468
polysaccharide biosynthetic process	0.000190894	AT1G05570,AT1G05850,AT1G08990,AT1G18690,AT1G24170,AT1G27930,AT1G28240,AT1G32740,AT1G33800,AT1G54940,AT1G63450,AT1G64440,AT1G67330,AT1G68725,AT1G74380,AT1G77130,AT1G78240,AT2G03220,AT2G15350,AT2G15370,AT2G15390,AT2G18840,AT2G28110,AT2G28315,AT2G32530,AT2G35610,AT2G37090,AT2G41770,AT3G02880,AT3G55990,AT3G62660,AT4G01410,AT4G01770,AT4G02500,AT4G09990,AT4G15290,AT4G20460,AT4G23990,AT4G26940,AT4G30560…	GO:0000271
response to inorganic substance	0.000312176	AT1G01470,AT1G03020,AT1G03220,AT1G04040,AT1G04490,AT1G05260,AT1G05340,AT1G05700,AT1G05850,AT1G06620,AT1G06640,AT1G07000,AT1G07560,AT1G07610,AT1G08200,AT1G08500,AT1G10090,AT1G12110,AT1G13360,AT1G14185,AT1G14860,AT1G15350,AT1G15380,AT1G15400,AT1G15690,AT1G16060,AT1G16150,AT1G16370,AT1G16420,AT1G17147,AT1G17340,AT1G18150,AT1G18390,AT1G18970,AT1G18980,AT1G19190,AT1G20490,AT1G20840,AT1G21140,AT1G21310…	GO:0010035
phenylpropanoid catabolic process	0.000488939	AT1G18140,AT2G29130,AT2G30210,AT2G37040,AT2G38080,AT3G09220,AT5G01050,AT5G01190,AT5G03260,AT5G48100,AT5G58910	GO:0046271
lignin catabolic process	0.000488939	AT1G18140,AT2G29130,AT2G30210,AT2G37040,AT2G38080,AT3G09220,AT5G01050,AT5G01190,AT5G03260,AT5G48100,AT5G58910	GO:0046274
anatomical structure maturation	0.000499739	AT1G01380,AT1G01453,AT1G01660,AT1G03870,AT1G03880,AT1G05700,AT1G10480,AT1G12150,AT1G12560,AT1G12950,AT1G16440,AT1G17430,AT1G19360,AT1G21310,AT1G23060,AT1G23480,AT1G24170,AT1G24620,AT1G27740,AT1G35730,AT1G49100,AT1G49240,AT1G56630,AT1G63450,AT1G65610,AT1G66470,AT1G74380,AT1G76240,AT2G03720,AT2G04680,AT2G17720,AT2G18840,AT2G18980,AT2G24430,AT2G26420,AT2G33710,AT2G33790,AT2G35610,AT2G36290,AT2G40230…	GO:0071695
carbohydrate biosynthetic process	0.000541228	AT1G05570,AT1G05850,AT1G07640,AT1G08990,AT1G18690,AT1G24170,AT1G27930,AT1G28240,AT1G32740,AT1G33800,AT1G54940,AT1G60140,AT1G63450,AT1G64440,AT1G67330,AT1G68725,AT1G70290,AT1G73250,AT1G74380,AT1G74650,AT1G77130,AT1G78090,AT1G78240,AT2G01530,AT2G03220,AT2G15350,AT2G15370,AT2G15390,AT2G18840,AT2G25450,AT2G28110,AT2G28315,AT2G32530,AT2G35610,AT2G37090,AT2G39180,AT2G41770,AT2G46740,AT2G46750,AT2G46760…	GO:0016051
plant epidermis development	0.000734639	AT1G01380,AT1G01660,AT1G02575,AT1G03870,AT1G04360,AT1G05700,AT1G05850,AT1G06120,AT1G08200,AT1G10480,AT1G12040,AT1G12560,AT1G12950,AT1G15350,AT1G16440,AT1G17430,AT1G19360,AT1G20160,AT1G21310,AT1G22230,AT1G22440,AT1G23060,AT1G23480,AT1G24170,AT1G24620,AT1G27740,AT1G29025,AT1G29280,AT1G35330,AT1G49030,AT1G49100,AT1G49240,AT1G50560,AT1G53340,AT1G56550,AT1G58270,AT1G58520,AT1G60050,AT1G63450,AT1G64200…	GO:0090558
response to oxidative stress	0.000788986	AT1G03220,AT1G03850,AT1G05240,AT1G05260,AT1G05340,AT1G09350,AT1G10090,AT1G15380,AT1G16420,AT1G17147,AT1G18150,AT1G21310,AT1G30850,AT1G30870,AT1G31770,AT1G34510,AT1G35720,AT1G44970,AT1G45145,AT1G49300,AT1G49570,AT1G53130,AT1G59590,AT1G65610,AT1G65970,AT1G68850,AT1G69150,AT1G69790,AT1G73260,AT1G76410,AT1G79510,AT1G80240,AT2G04795,AT2G06050,AT2G15220,AT2G17420,AT2G18980,AT2G22170,AT2G24550,AT2G27310…	GO:0006979
carbohydrate metabolic process	0.000862805	AT1G02360,AT1G05570,AT1G05650,AT1G05660,AT1G05850,AT1G07640,AT1G08990,AT1G09350,AT1G09390,AT1G09780,AT1G10050,AT1G10550,AT1G11440,AT1G11545,AT1G11920,AT1G12240,AT1G15690,AT1G18690,AT1G19940,AT1G24170,AT1G27930,AT1G28240,AT1G29200,AT1G32740,AT1G33800,AT1G45688,AT1G47600,AT1G51470,AT1G53830,AT1G54940,AT1G58370,AT1G60140,AT1G60270,AT1G61810,AT1G61820,AT1G62660,AT1G63450,AT1G64440,AT1G65310,AT1G65590…	GO:0005975
plant organ morphogenesis	0.000961456	AT1G01380,AT1G01453,AT1G01660,AT1G02575,AT1G03870,AT1G04040,AT1G04360,AT1G05660,AT1G05700,AT1G05850,AT1G08200,AT1G10480,AT1G12040,AT1G12560,AT1G12950,AT1G13510,AT1G14160,AT1G14960,AT1G15350,AT1G16440,AT1G17285,AT1G17430,AT1G18140,AT1G18970,AT1G19360,AT1G21310,AT1G22230,AT1G23480,AT1G23560,AT1G24170,AT1G24620,AT1G26360,AT1G26960,AT1G27740,AT1G29280,AT1G30750,AT1G31770,AT1G31885,AT1G35330,AT1G44608…	GO:1905392
inorganic anion transport	0.00244059	AT1G07560,AT1G12110,AT1G14040,AT1G18880,AT1G22540,AT1G22550,AT1G32450,AT1G51880,AT1G60050,AT1G63010,AT1G64210,AT1G64650,AT1G68740,AT1G72130,AT1G72140,AT1G80050,AT1G80310,AT2G32830,AT2G38100,AT3G22570,AT3G23430,AT3G29034,AT3G45650,AT3G45680,AT3G45700,AT3G45710,AT3G50610,AT4G08300,AT4G08620,AT4G10380,AT4G15380,AT4G17970,AT4G19030,AT4G20450,AT4G25350,AT5G06570,AT5G40890,AT5G43350,AT5G49660,AT5G66815…	GO:0015698
cell-cell junction assembly	0.00395469	AT1G14160,AT2G27370,AT2G36100,AT3G11550,AT5G06200,AT5G15290	GO:0007043
xylan metabolic process	0.00431959	AT1G08990,AT1G10050,AT1G27930,AT1G28240,AT1G33800,AT1G54940,AT1G58370,AT1G67330,AT1G77130,AT2G28110,AT2G37090,AT2G40320,AT3G10740,AT3G55990,AT4G08160,AT4G09990,AT5G01360,AT5G01620,AT5G64020	GO:0045491
developmental maturation	0.00572637	AT1G01380,AT1G01453,AT1G01660,AT1G03870,AT1G03880,AT1G05700,AT1G10480,AT1G12150,AT1G12560,AT1G12950,AT1G16440,AT1G17430,AT1G19360,AT1G21310,AT1G23060,AT1G23480,AT1G24170,AT1G24620,AT1G27740,AT1G35730,AT1G49100,AT1G49240,AT1G56630,AT1G63450,AT1G65610,AT1G66470,AT1G74380,AT1G76240,AT2G03720,AT2G04680,AT2G17720,AT2G18840,AT2G18980,AT2G24430,AT2G26420,AT2G33710,AT2G33790,AT2G35610,AT2G36290,AT2G40230…	GO:0021700
cellular catabolic process	0.0157719	AT1G01440,AT1G02400,AT1G02940,AT1G02950,AT1G03380,AT1G05240,AT1G05260,AT1G05340,AT1G06570,AT1G10090,AT1G11440,AT1G11840,AT1G13360,AT1G13460,AT1G14220,AT1G14240,AT1G14860,AT1G17190,AT1G18140,AT1G18860,AT1G20780,AT1G22440,AT1G22740,AT1G23120,AT1G27130,AT1G30110,AT1G30700,AT1G30870,AT1G32700,AT1G34510,AT1G44970,AT1G49500,AT1G49570,AT1G49860,AT1G52080,AT1G52330,AT1G53560,AT1G53680,AT1G54710,AT1G54740…	GO:0044248
root hair elongation	0.0193949	AT1G03870,AT1G10480,AT1G12560,AT1G12950,AT1G24620,AT1G49240,AT1G63450,AT1G65610,AT1G74380,AT2G26420,AT2G41970,AT2G45890,AT3G01730,AT3G13410,AT3G18780,AT3G56930,AT4G00150,AT4G02500,AT4G15290,AT4G31250,AT4G34580,AT5G05500,AT5G20490,AT5G44020,AT5G44610,AT5G49270,AT5G56540,AT5G60660	GO:0048767
response to salt	0.0225054	AT1G01470,AT1G03020,AT1G03220,AT1G05260,AT1G05340,AT1G05850,AT1G06620,AT1G06640,AT1G07000,AT1G08500,AT1G10090,AT1G12110,AT1G13360,AT1G14860,AT1G15350,AT1G15380,AT1G15400,AT1G15690,AT1G16060,AT1G16370,AT1G17340,AT1G18390,AT1G19190,AT1G20490,AT1G20840,AT1G22500,AT1G22885,AT1G25422,AT1G26850,AT1G27200,AT1G30700,AT1G31710,AT1G32450,AT1G35720,AT1G43160,AT1G43650,AT1G44770,AT1G49450,AT1G49500,AT1G49660…	GO:1902074
cell junction assembly	0.0254277	AT1G14160,AT2G27370,AT2G36100,AT3G11550,AT5G06200,AT5G15290	GO:0034329
response to oxygen-containing compound	0.0256421	AT1G01440,AT1G01470,AT1G03020,AT1G03220,AT1G03840,AT1G03880,AT1G05260,AT1G05340,AT1G05570,AT1G05850,AT1G06620,AT1G06640,AT1G07000,AT1G07640,AT1G08200,AT1G08500,AT1G09780,AT1G10050,AT1G10090,AT1G10480,AT1G11440,AT1G11545,AT1G12010,AT1G12110,AT1G12240,AT1G13100,AT1G13260,AT1G13300,AT1G13360,AT1G13460,AT1G13600,AT1G13960,AT1G14860,AT1G15100,AT1G15350,AT1G15380,AT1G15400,AT1G15550,AT1G15690,AT1G16060…	GO:1901700
glucan metabolic process	0.0395257	AT1G05570,AT1G05850,AT1G10550,AT1G11545,AT1G15690,AT1G18690,AT1G19940,AT1G64440,AT1G65310,AT1G65610,AT1G70230,AT1G74380,AT2G03220,AT2G15350,AT2G15370,AT2G15390,AT2G18800,AT2G18840,AT2G27500,AT2G32530,AT2G41770,AT3G44990,AT3G55830,AT4G01410,AT4G02500,AT4G11050,AT4G15210,AT4G15290,AT4G23990,AT4G25820,AT4G26690,AT4G26940,AT4G28850,AT4G30280,AT4G32410,AT5G01360,AT5G05170,AT5G07720,AT5G15630,AT5G17420…	GO:0044042
nitrate import	0.0507802	AT1G12110,AT1G18880,AT1G22540,AT1G22550,AT1G32450,AT1G72130,AT1G72140,AT2G38100,AT3G45650,AT3G45680,AT3G50610,AT5G40890,AT5G49660,AT5G66815,AT5G66816	GO:1902025
response to chemical	0.0599225	AT1G01440,AT1G01470,AT1G02360,AT1G02940,AT1G02950,AT1G03020,AT1G03220,AT1G03840,AT1G03850,AT1G03870,AT1G03880,AT1G04040,AT1G04240,AT1G04430,AT1G04490,AT1G05260,AT1G05340,AT1G05570,AT1G05700,AT1G05850,AT1G06620,AT1G06640,AT1G07000,AT1G07150,AT1G07560,AT1G07610,AT1G07640,AT1G08200,AT1G08320,AT1G08500,AT1G09780,AT1G09932,AT1G10050,AT1G10090,AT1G10480,AT1G11440,AT1G11545,AT1G12010,AT1G12110,AT1G12240…	GO:0042221
jasmonic acid metabolic process	0.0666203	AT1G53130,AT1G76690,AT2G06050,AT2G23560,AT2G23600,AT2G23610,AT2G23620,AT3G25770,AT3G45140,AT3G48520,AT4G03560,AT4G37150,AT5G42650,AT5G44585,AT5G63450	GO:0009694
