# Supplementary material for: Transcriptomic profiling reveals histone acetylation-regulated genes involved in somatic embryogenesis in Arabidopsis thaliana
Source: BMC Genomics. 2024 Aug 15;25:788. doi: 10.1186/s12864-024-10623-5 (PMC11325840; doi:10.1186/s12864-024-10623-5)
Supplement: Supplementary file 9 — Additional file 9: Dataset S4 [file 12864_2024_10623_MOESM9_ESM.xlsx]

## Sheet: Summary DEGs TFs
	ET 5D UP	ET 5D DOWN	ET 10D UP	ET 10D DOWN	EA 5D UP	EA 5D DOWN	EA 10D UP	EA 10D DOWN			ET 5D UP	ET 10D UP	EA 5D UP	EA 10D UP	ET 5D DOWN	ET 10D DOWN	EA 5D DOWN	EA 10D DOWN
	%	%	%	%	%	%	%	%			%	%	%	%	%	%	%	%
ABI3VP1	26.3158	12.2807	38.5965	1.75439	33.3333	8.77193	38.5965	8.77193		ABI3VP1	26.3158	38.5965	33.3333	38.5965	12.2807	1.75439	8.77193	8.77193
Alfin-like	28.5714	0	42.8571	0	42.8571	0	42.8571	0		Alfin-like	28.5714	42.8571	42.8571	42.8571	0	0	0	0
AP2-EREBP	11.6438	24.6575	22.6027	19.863	13.6986	32.1918	17.8082	30.8219		AP2-EREBP	11.6438	22.6027	13.6986	17.8082	24.6575	19.863	32.1918	30.8219
ARF	39.1304	0	47.8261	0	43.4783	0	34.7826	8.69565		ARF	39.1304	47.8261	43.4783	34.7826	0	0	0	8.69565
ARID	40	0	60	0	80	0	70	0		ARID	40	60	80	70	0	0	0	0
ARR-B	15.3846	7.69231	23.0769	23.0769	7.69231	15.3846	7.69231	23.0769		ARR-B	15.3846	23.0769	7.69231	7.69231	7.69231	23.0769	15.3846	23.0769
AUX/IAA	37.037	14.8148	62.963	14.8148	55.5556	18.5185	59.2593	18.5185		AUX/IAA	37.037	62.963	55.5556	59.2593	14.8148	14.8148	18.5185	18.5185
BBR/BPC	0	14.2857	14.2857	0	14.2857	0	14.2857	0		BBR/BPC	0	14.2857	14.2857	14.2857	14.2857	0	0	0
BES1	12.5	12.5	37.5	0	25	12.5	50	0		BES1	12.5	37.5	25	50	12.5	0	12.5	0
bHLH	8.82353	34.5588	16.9118	37.5	9.55882	38.2353	11.0294	47.0588		bHLH	8.82353	16.9118	9.55882	11.0294	34.5588	37.5	38.2353	47.0588
BSD	0	45.4545	0	36.3636	9.09091	36.3636	18.1818	27.2727		BSD	0	0	9.09091	18.1818	45.4545	36.3636	36.3636	27.2727
bZIP	1.42857	37.1429	5.71429	30	4.28571	40	11.4286	31.4286		bZIP	1.42857	5.71429	4.28571	11.4286	37.1429	30	40	31.4286
C2C2-CO-like	23.5294	23.5294	23.5294	29.4118	5.88235	23.5294	11.7647	41.1765		C2C2-CO-like	23.5294	23.5294	5.88235	11.7647	23.5294	29.4118	23.5294	41.1765
C2C2-Dof	27.7778	27.7778	30.5556	13.8889	44.4444	16.6667	44.4444	25		C2C2-Dof	27.7778	30.5556	44.4444	44.4444	27.7778	13.8889	16.6667	25
C2C2-GATA	37.931	10.3448	31.0345	17.2414	34.4828	20.6897	27.5862	20.6897		C2C2-GATA	37.931	31.0345	34.4828	27.5862	10.3448	17.2414	20.6897	20.6897
C2C2-YABBY	33.3333	0	50	0	0	0	0	16.6667		C2C2-YABBY	33.3333	50	0	0	0	0	0	16.6667
C2H2	8.08081	27.2727	14.1414	23.2323	10.101	34.3434	12.1212	32.3232		C2H2	8.08081	14.1414	10.101	12.1212	27.2727	23.2323	34.3434	32.3232
C3H	26.4706	5.88235	35.2941	2.94118	23.5294	4.41176	22.0588	7.35294		C3H	26.4706	35.2941	23.5294	22.0588	5.88235	2.94118	4.41176	7.35294
CAMTA	16.6667	0	16.6667	16.6667	33.3333	0	33.3333	16.6667		CAMTA	16.6667	16.6667	33.3333	33.3333	0	16.6667	0	16.6667
CCAAT	11.6279	6.97674	20.9302	9.30233	18.6047	9.30233	13.9535	11.6279		CCAAT	11.6279	20.9302	18.6047	13.9535	6.97674	9.30233	9.30233	11.6279
Coactivator p15	0	0	0	0	33.3333	0	33.3333	0		Coactivator p15	0	0	33.3333	33.3333	0	0	0	0
CPP	75	0	75	0	62.5	0	50	0		CPP	75	75	62.5	50	0	0	0	0
CSD	0	0	25	0	0	50	0	0		CSD	0	25	0	0	0	0	50	0
DBP	0	25	25	50	0	25	0	0		DBP	0	25	0	0	25	50	25	0
DDT	25	0	25	0	25	0	25	0		DDT	25	25	25	25	0	0	0	0
E2F-DP	57.1429	0	42.8571	0	57.1429	0	42.8571	0		E2F-DP	57.1429	42.8571	57.1429	42.8571	0	0	0	0
EIL	0	50	0	33.3333	16.6667	33.3333	16.6667	16.6667		EIL	0	0	16.6667	16.6667	50	33.3333	33.3333	16.6667
FAR1	5.88235	0	5.88235	0	17.6471	0	35.2941	5.88235		FAR1	5.88235	5.88235	17.6471	35.2941	0	0	0	5.88235
FHA	17.6471	11.7647	23.5294	0	29.4118	0	23.5294	5.88235		FHA	17.6471	23.5294	29.4118	23.5294	11.7647	0	0	5.88235
G2-like	10.2564	33.3333	20.5128	35.8974	10.2564	43.5897	10.2564	51.2821		G2-like	10.2564	20.5128	10.2564	10.2564	33.3333	35.8974	43.5897	51.2821
GeBP	0	10	20	10	25	20	40	10		GeBP	0	20	25	40	10	10	20	10
GNAT	3.22581	12.9032	3.22581	6.45161	3.22581	16.129	16.129	19.3548		GNAT	3.22581	3.22581	3.22581	16.129	12.9032	6.45161	16.129	19.3548
GRAS	6.06061	21.2121	18.1818	21.2121	15.1515	42.4242	21.2121	27.2727		GRAS	6.06061	18.1818	15.1515	21.2121	21.2121	21.2121	42.4242	27.2727
GRF	0	55.5556	22.2222	44.4444	0	44.4444	11.1111	66.6667		GRF	0	22.2222	0	11.1111	55.5556	44.4444	44.4444	66.6667
HB	29.6703	16.4835	47.2527	20.8791	21.978	24.1758	25.2747	38.4615		HB	29.6703	47.2527	21.978	25.2747	16.4835	20.8791	24.1758	38.4615
HMG	45.4545	0	36.3636	9.09091	27.2727	0	72.7273	0		HMG	45.4545	36.3636	27.2727	72.7273	0	9.09091	0	0
HRT	50	0	50	0	0	0	0	0		HRT	50	50	0	0	0	0	0	0
HSF	4.34783	26.087	4.34783	21.7391	4.34783	26.087	13.0435	13.0435		HSF	4.34783	4.34783	4.34783	13.0435	26.087	21.7391	26.087	13.0435
IWS1	0	0	0	0	0	50	0	0		IWS1	0	0	0	0	0	0	50	0
Jumonji	20	13.3333	40	6.66667	26.6667	0	46.6667	0		Jumonji	20	40	26.6667	46.6667	13.3333	6.66667	0	0
LFY	0	0	0	0	0	0	0	0		LFY	0	0	0	0	0	0	0	0
LIM	0	33.3333	0	0	0	16.6667	0	16.6667		LIM	0	0	0	0	33.3333	0	16.6667	16.6667
LOB	13.9535	25.5814	18.6047	18.6047	18.6047	18.6047	23.2558	25.5814		LOB	13.9535	18.6047	18.6047	23.2558	25.5814	18.6047	18.6047	25.5814
LUG	50	0	50	0	50	0	50	0		LUG	50	50	50	50	0	0	0	0
MADS	7.76699	12.6214	9.70874	10.6796	7.76699	10.6796	7.76699	12.6214		MADS	7.76699	9.70874	7.76699	7.76699	12.6214	10.6796	10.6796	12.6214
MBF1	0	0	0	0	0	0	33.3333	0		MBF1	0	0	0	33.3333	0	0	0	0
MED6	0	0	0	0	0	0	0	0		MED6	0	0	0	0	0	0	0	0
MED7	0	50	0	0	0	0	0	0		MED7	0	0	0	0	50	0	0	0
mTERF	32.3529	2.94118	2.94118	0	26.4706	0	23.5294	8.82353		mTERF	32.3529	2.94118	26.4706	23.5294	2.94118	0	0	8.82353
MYB	8.96552	28.2759	17.2414	32.4138	10.3448	39.3103	9.65517	44.1379		MYB	8.96552	17.2414	10.3448	9.65517	28.2759	32.4138	39.3103	44.1379
MYB-related	10.7692	26.1538	9.23077	13.8462	10.7692	24.6154	12.3077	21.5385		MYB-related	10.7692	9.23077	10.7692	12.3077	26.1538	13.8462	24.6154	21.5385
NAC	23.7624	20.7921	29.703	18.8119	25.7426	22.7723	24.7525	32.6733		NAC	23.7624	29.703	25.7426	24.7525	20.7921	18.8119	22.7723	32.6733
NOZZLE	100	0	100	0	100	0	0	0		NOZZLE	100	100	100	0	0	0	0	0
OFP	5.55556	22.2222	27.7778	22.2222	27.7778	38.8889	22.2222	27.7778		OFP	5.55556	27.7778	27.7778	22.2222	22.2222	22.2222	38.8889	27.7778
Orphans	8.43373	26.506	9.63855	18.0723	7.22892	21.6867	18.0723	24.0964		Orphans	8.43373	9.63855	7.22892	18.0723	26.506	18.0723	21.6867	24.0964
PBF-2-like	100	0	66.6667	0	66.6667	0	33.3333	0		PBF-2-like	100	66.6667	66.6667	33.3333	0	0	0	0
PHD	30.2326	0	25.5814	4.65116	37.2093	4.65116	37.2093	0		PHD	30.2326	25.5814	37.2093	37.2093	0	4.65116	4.65116	0
PLATZ	18.1818	18.1818	18.1818	45.4545	27.2727	36.3636	27.2727	45.4545		PLATZ	18.1818	18.1818	27.2727	27.2727	18.1818	45.4545	36.3636	45.4545
Pseudo ARR-B	60	20	20	20	40	0	20	20		Pseudo ARR-B	60	20	40	20	20	20	0	20
RB	100	0	100	0	100	0	100	0		RB	100	100	100	100	0	0	0	0
Rcd1-like	100	0	66.6667	0	0	0	33.3333	0		Rcd1-like	100	66.6667	0	33.3333	0	0	0	0
RWP-RK	7.14286	21.4286	14.2857	35.7143	7.14286	14.2857	14.2857	28.5714		RWP-RK	7.14286	14.2857	7.14286	14.2857	21.4286	35.7143	14.2857	28.5714
SAP	0	0	100	0	100	0	100	0		SAP	0	100	100	100	0	0	0	0
SBP	6.25	12.5	6.25	6.25	18.75	0	0	12.5		SBP	6.25	6.25	18.75	0	12.5	6.25	0	12.5
SET	30.303	3.0303	27.2727	3.0303	45.4545	3.0303	42.4242	12.1212		SET	30.303	27.2727	45.4545	42.4242	3.0303	3.0303	3.0303	12.1212
Sigma70-like	50	16.6667	0	33.3333	0	16.6667	0	50		Sigma70-like	50	0	0	0	16.6667	33.3333	16.6667	50
SNF2	65.7895	2.63158	55.2632	0	57.8947	0	60.5263	0		SNF2	65.7895	55.2632	57.8947	60.5263	2.63158	0	0	0
SOH1	0	0	0	0	0	0	0	0		SOH1	0	0	0	0	0	0	0	0
SRS	10	0	40	10	10	0	30	10		SRS	10	40	10	30	0	10	0	10
SWI/SNF-BAF60b	25	0	31.25	0	25	0	43.75	6.25		SWI/SNF-BAF60b	25	31.25	25	43.75	0	0	0	6.25
SWI/SNF-SWI3	40	0	20	0	0	0	40	0		SWI/SNF-SWI3	40	20	0	40	0	0	0	0
TAZ	0	14.2857	14.2857	0	14.2857	14.2857	14.2857	14.2857		TAZ	0	14.2857	14.2857	14.2857	14.2857	0	14.2857	14.2857
TCP	20.8333	4.16667	12.5	25	8.33333	12.5	0	45.8333		TCP	20.8333	12.5	8.33333	0	4.16667	25	12.5	45.8333
Tify	6.66667	26.6667	20	13.3333	26.6667	40	13.3333	46.6667		Tify	6.66667	20	26.6667	13.3333	26.6667	13.3333	40	46.6667
TRAF	24	16	8	12	24	20	16	32		TRAF	24	8	24	16	16	12	20	32
Trihelix	13.6364	18.1818	13.6364	4.54545	9.09091	22.7273	4.54545	27.2727		Trihelix	13.6364	13.6364	9.09091	4.54545	18.1818	4.54545	22.7273	27.2727
TUB	20	40	40	20	40	30	40	50		TUB	20	40	40	40	40	20	30	50
ULT	100	0	100	0	50	0	50	50		ULT	100	100	50	50	0	0	0	50
VOZ	0	0	50	0	0	0	0	0		VOZ	0	50	0	0	0	0	0	0
WRKY	20.8333	19.4444	12.5	36.1111	11.1111	37.5	6.94444	48.6111		WRKY	20.8333	12.5	11.1111	6.94444	19.4444	36.1111	37.5	48.6111
zf-HD	23.5294	23.5294	41.1765	5.88235	0	23.5294	5.88235	29.4118		zf-HD	23.5294	41.1765	0	5.88235	23.5294	5.88235	23.5294	29.4118
S1Fa-like	0	100	0	0	0	33.3333	0	0		S1Fa-like	0	0	0	0	100	0	33.3333	0
%	17.4472	19.3756	22.36	17.8604	18.6869	22.2681	20.5693	25.8494		%	17.4472	22.36	18.6869	20.5693	19.3756	17.8604	22.2681	25.8494

## Sheet: ET 5d up-regulated
				ET 5d up
Protein ID	Family			AT1G01030		Total TFs		%
AT1G01030	ABI3VP1			AT1G16640		15	ABI3VP1	26.3158	57	ABI3VP1
AT1G16640	ABI3VP1			AT1G28300		2	Alfin-like	28.5714	7	Alfin-like
AT1G28300	ABI3VP1			AT2G24680		17	AP2-EREBP	11.6438	146	AP2-EREBP
AT2G24680	ABI3VP1			AT2G30470		9	ARF	39.1304	23	ARF
AT2G30470	ABI3VP1			AT2G46870		4	ARID	40	10	ARID
AT2G46870	ABI3VP1			AT3G06160		2	ARR-B	15.3846	13	ARR-B
AT3G06160	ABI3VP1			AT3G26790		10	AUX/IAA	37.037	27	AUX/IAA
AT3G26790	ABI3VP1			AT3G53310		0	BBR/BPC	0	7	BBR/BPC
AT3G53310	ABI3VP1			AT3G61970		1	BES1	12.5	8	BES1
AT3G61970	ABI3VP1			AT4G21550		12	bHLH	8.82353	136	bHLH
AT4G21550	ABI3VP1			AT4G31615		0	BSD	0	11	BSD
AT4G31615	ABI3VP1			AT5G42700		1	bZIP	1.42857	70	bZIP
AT5G42700	ABI3VP1			AT5G60130		4	C2C2-CO-like	23.5294	17	C2C2-CO-like
AT5G60130	ABI3VP1			AT5G60142		10	C2C2-Dof	27.7778	36	C2C2-Dof
AT5G60142	ABI3VP1			AT1G14510		11	C2C2-GATA	37.931	29	C2C2-GATA
AT1G14510	Alfin-like			AT5G20510		2	C2C2-YABBY	33.3333	6	C2C2-YABBY
AT5G20510	Alfin-like			AT1G12980		8	C2H2	8.08081	99	C2H2
AT1G12980	AP2-EREBP			AT1G53170		18	C3H	26.4706	68	C3H
AT1G53170	AP2-EREBP			AT2G46310		1	CAMTA	16.6667	6	CAMTA
AT2G46310	AP2-EREBP			AT2G47520		5	CCAAT	11.6279	43	CCAAT
AT2G47520	AP2-EREBP			AT3G54320		0	Coactivator p15	0	3	Coactivator p15
AT3G54320	AP2-EREBP			AT4G11140		6	CPP	75	8	CPP
AT4G11140	AP2-EREBP			AT4G13040		0	CSD	0	4	CSD
AT4G13040	AP2-EREBP			AT4G23750		0	DBP	0	4	DBP
AT4G23750	AP2-EREBP			AT4G37750		1	DDT	25	4	DDT
AT4G37750	AP2-EREBP			AT5G07310		4	E2F-DP	57.1429	7	E2F-DP
AT5G07310	AP2-EREBP			AT5G13330		0	EIL	0	6	EIL
AT5G13330	AP2-EREBP			AT5G17430		1	FAR1	5.88235	17	FAR1
AT5G17430	AP2-EREBP			AT5G25190		3	FHA	17.6471	17	FHA
AT5G25190	AP2-EREBP			AT5G47220		4	G2-like	10.2564	39	G2-like
AT5G47220	AP2-EREBP			AT5G61600		0	GeBP	0	20	GeBP
AT5G61600	AP2-EREBP			AT5G61890		1	GNAT	3.22581	31	GNAT
AT5G61890	AP2-EREBP			AT5G65510		2	GRAS	6.06061	33	GRAS
AT5G65510	AP2-EREBP			AT1G19850		0	GRF	0	9	GRF
AT1G19850	ARF			AT1G30330		27	HB	29.6703	91	HB
AT1G30330	ARF			AT1G77850		5	HMG	45.4545	11	HMG
AT1G77850	ARF			AT2G28350		1	HRT	50	2	HRT
AT2G28350	ARF			AT2G33860		1	HSF	4.34783	23	HSF
AT2G33860	ARF			AT2G46530		0	IWS1	0	2	IWS1
AT2G46530	ARF			AT3G61830		3	Jumonji	20	15	Jumonji
AT3G61830	ARF			AT5G60450		0	LFY	0	1	LFY
AT5G60450	ARF			AT5G62000		0	LIM	0	6	LIM
AT5G62000	ARF			AT1G20910		6	LOB	13.9535	43	LOB
AT1G20910	ARID			AT1G76110		1	LUG	50	2	LUG
AT1G76110	ARID			AT2G17410		8	MADS	7.76699	103	MADS
AT2G17410	ARID			AT2G46040		0	MBF1	0	3	MBF1
AT2G46040	ARID			AT4G18020		0	MED6	0	1	MED6
AT4G18020	ARR-B			AT5G07210		0	MED7	0	2	MED7
AT5G07210	ARR-B			AT1G51950		11	mTERF	32.3529	34	mTERF
AT1G51950	AUX/IAA			AT1G80390		13	MYB	8.96552	145	MYB
AT1G80390	AUX/IAA			AT2G33310		7	MYB-related	10.7692	65	MYB-related
AT2G33310	AUX/IAA			AT2G46990		24	NAC	23.7624	101	NAC
AT2G46990	AUX/IAA			AT3G15540		1	NOZZLE	100	1	NOZZLE
AT3G15540	AUX/IAA			AT3G16500		1	OFP	5.55556	18	OFP
AT3G16500	AUX/IAA			AT3G62100		7	Orphans	8.43373	83	Orphans
AT3G62100	AUX/IAA			AT4G14560		3	PBF-2-like	100	3	PBF-2-like
AT4G14560	AUX/IAA			AT4G29080		13	PHD	30.2326	43	PHD
AT4G29080	AUX/IAA			AT4G32280		2	PLATZ	18.1818	11	PLATZ
AT4G32280	AUX/IAA			AT4G18890		3	Pseudo ARR-B	60	5	Pseudo ARR-B
AT4G18890	BES1			AT1G49770		1	RB	100	1	RB
AT1G49770	bHLH			AT1G59640		3	Rcd1-like	100	3	Rcd1-like
AT1G59640	bHLH			AT2G24260		1	RWP-RK	7.14286	14	RWP-RK
AT2G24260	bHLH			AT2G41130		0	SAP	0	1	SAP
AT2G41130	bHLH			AT2G42300		1	SBP	6.25	16	SBP
AT2G42300	bHLH			AT2G46510		10	SET	30.303	33	SET
AT2G46510	bHLH			AT3G26744		3	Sigma70-like	50	6	Sigma70-like
AT3G26744	bHLH			AT3G56770		25	SNF2	65.7895	38	SNF2
AT3G56770	bHLH			AT5G10570		0	SOH1	0	1	SOH1
AT5G10570	bHLH			AT5G38860		1	SRS	10	10	SRS
AT5G38860	bHLH			AT5G50915		4	SWI/SNF-BAF60b	25	16	SWI/SNF-BAF60b
AT5G50915	bHLH			AT5G67110		2	SWI/SNF-SWI3	40	5	SWI/SNF-SWI3
AT5G67110	bHLH			AT1G19490		0	TAZ	0	7	TAZ
AT1G19490	bZIP			AT1G25440		5	TCP	20.8333	24	TCP
AT1G25440	C2C2-CO-like			AT1G49130		1	Tify	6.66667	15	Tify
AT1G49130	C2C2-CO-like			AT1G68520		6	TRAF	24	25	TRAF
AT1G68520	C2C2-CO-like			AT2G33500		3	Trihelix	13.6364	22	Trihelix
AT2G33500	C2C2-CO-like			AT1G47655		2	TUB	20	10	TUB
AT1G47655	C2C2-Dof			AT1G51700		2	ULT	100	2	ULT
AT1G51700	C2C2-Dof			AT2G28510		0	VOZ	0	2	VOZ
AT2G28510	C2C2-Dof			AT2G46590		15	WRKY	20.8333	72	WRKY
AT2G46590	C2C2-Dof			AT3G45610		4	zf-HD	23.5294	17	zf-HD
AT3G45610	C2C2-Dof			AT3G50410		0	S1Fa-like	0	3	S1Fa-like
AT3G50410	C2C2-Dof			AT4G24060		380		17.4472	2178
AT4G24060	C2C2-Dof			AT4G38000
AT4G38000	C2C2-Dof			AT5G60200
AT5G60200	C2C2-Dof			AT5G65590
AT5G65590	C2C2-Dof			AT2G28340
AT2G28340	C2C2-GATA			AT3G06740
AT3G06740	C2C2-GATA			AT3G16870
AT3G16870	C2C2-GATA			AT3G20750
AT3G20750	C2C2-GATA			AT3G24050
AT3G24050	C2C2-GATA			AT3G51080
AT3G51080	C2C2-GATA			AT4G26150
AT4G26150	C2C2-GATA			AT4G36240
AT4G36240	C2C2-GATA			AT5G49300
AT5G49300	C2C2-GATA			AT5G56860
AT5G56860	C2C2-GATA			AT5G66320
AT5G66320	C2C2-GATA			AT1G08465
AT1G08465	C2C2-YABBY			AT2G26580
AT2G26580	C2C2-YABBY			AT2G02080
AT2G02080	C2H2			AT2G23740
AT2G23740	C2H2			AT3G13810
AT3G13810	C2H2			AT3G20880
AT3G20880	C2H2			AT3G50700
AT3G50700	C2H2			AT3G57670
AT3G57670	C2H2			AT5G03740
AT5G03740	C2H2			AT5G60470
AT5G60470	C2H2			AT1G10320
AT1G10320	C3H			AT1G29560
AT1G29560	C3H			AT1G66810
AT1G66810	C3H			AT1G68200
AT1G68200	C3H			AT1G75340
AT1G75340	C3H			AT2G28450
AT2G28450	C3H			AT2G29580
AT2G29580	C3H			AT2G35430
AT2G35430	C3H			AT2G47680
AT2G47680	C3H			AT3G02830
AT3G02830	C3H			AT3G08505
AT3G08505	C3H			AT3G21810
AT3G21810	C3H			AT3G48440
AT3G48440	C3H			AT5G07060
AT5G07060	C3H			AT5G18550
AT5G18550	C3H			AT5G40880
AT5G40880	C3H			AT5G49200
AT5G49200	C3H			AT5G58620
AT5G58620	C3H			AT2G22300
AT2G22300	CAMTA			AT1G21970
AT1G21970	CCAAT			AT1G72830
AT1G72830	CCAAT			AT3G20670
AT3G20670	CCAAT			AT4G27230
AT4G27230	CCAAT			AT5G19490
AT5G19490	CCAAT			AT2G20110
AT2G20110	CPP			AT3G04850
AT3G04850	CPP			AT3G16160
AT3G16160	CPP			AT3G22760
AT3G22760	CPP			AT3G22780
AT3G22780	CPP			AT4G29000
AT4G29000	CPP			AT5G08630
AT5G08630	DDT			AT1G47870
AT1G47870	E2F-DP			AT2G36010
AT2G36010	E2F-DP			AT3G01330
AT3G01330	E2F-DP			AT5G14960
AT5G14960	E2F-DP			AT2G32250
AT2G32250	FAR1			AT1G34355
AT1G34355	FHA			AT3G02680
AT3G02680	FHA			AT5G07400
AT5G07400	FHA			AT2G20570
AT2G20570	G2-like			AT3G04450
AT3G04450	G2-like			AT4G13640
AT4G13640	G2-like			AT4G17695
AT4G17695	G2-like			AT2G41450
AT2G41450	GNAT			AT1G63100
AT1G63100	GRAS			AT4G37650
AT4G37650	GRAS			AT1G05230
AT1G05230	HB			AT1G23380
AT1G23380	HB			AT1G30490
AT1G30490	HB			AT1G46480
AT1G46480	HB			AT1G52150
AT1G52150	HB			AT2G16400
AT2G16400	HB			AT2G22430
AT2G22430	HB			AT2G22800
AT2G22800	HB			AT2G28610
AT2G28610	HB			AT2G32370
AT2G32370	HB			AT2G33880
AT2G33880	HB			AT2G34710
AT2G34710	HB			AT3G11260
AT3G11260	HB			AT3G19510
AT3G19510	HB			AT4G16780
AT4G16780	HB			AT4G21750
AT4G21750	HB			AT4G32880
AT4G32880	HB			AT4G35550
AT4G35550	HB			AT4G37790
AT4G37790	HB			AT5G02030
AT5G02030	HB			AT5G05770
AT5G05770	HB			AT5G06710
AT5G06710	HB			AT5G11060
AT5G11060	HB			AT5G25220
AT5G25220	HB			AT5G44180
AT5G44180	HB			AT5G47370
AT5G47370	HB			AT5G60690
AT5G60690	HB			AT3G28730
AT3G28730	HMG			AT4G11080
AT4G11080	HMG			AT4G23800
AT4G23800	HMG			AT5G23405
AT5G23405	HMG			AT5G23420
AT5G23420	HMG			AT5G56780
AT5G56780	HRT			AT1G67970
AT1G67970	HSF			AT1G11950
AT1G11950	Jumonji			AT1G63490
AT1G63490	Jumonji			AT5G06550
AT5G06550	Jumonji			AT1G07900
AT1G07900	LOB			AT1G31320
AT1G31320	LOB			AT1G65620
AT1G65620	LOB			AT2G42430
AT2G42430	LOB			AT2G45420
AT2G45420	LOB			AT3G11090
AT3G11090	LOB			AT4G32551
AT4G32551	LUG			AT1G18750
AT1G18750	MADS			AT1G31140
AT1G31140	MADS			AT1G47760
AT1G47760	MADS			AT2G22540
AT2G22540	MADS			AT3G57390
AT3G57390	MADS			AT4G24540
AT4G24540	MADS			AT5G23260
AT5G23260	MADS			AT5G38740
AT5G38740	MADS			AT1G21150
AT1G21150	mTERF			AT1G62010
AT1G62010	mTERF			AT1G62150
AT1G62150	mTERF			AT2G21710
AT2G21710	mTERF			AT2G34620
AT2G34620	mTERF			AT3G18870
AT3G18870	mTERF			AT4G02990
AT4G02990	mTERF			AT4G14605
AT4G14605	mTERF			AT5G06810
AT5G06810	mTERF			AT5G54180
AT5G54180	mTERF			AT5G55580
AT5G55580	mTERF			AT1G14350
AT1G14350	MYB			AT1G74430
AT1G74430	MYB			AT2G02820
AT2G02820	MYB			AT2G39880
AT2G39880	MYB			AT3G09370
AT3G09370	MYB			AT3G18100
AT3G18100	MYB			AT3G27785
AT3G27785	MYB			AT3G62610
AT3G62610	MYB			AT4G32730
AT4G32730	MYB			AT4G34990
AT4G34990	MYB			AT5G02320
AT5G02320	MYB			AT5G11510
AT5G11510	MYB			AT5G23000
AT5G23000	MYB			AT1G07540
AT1G07540	MYB-related			AT1G17460
AT1G17460	MYB-related			AT2G33610
AT2G33610	MYB-related			AT2G47620
AT2G47620	MYB-related			AT3G05380
AT3G05380	MYB-related			AT3G07740
AT3G07740	MYB-related			AT5G27610
AT5G27610	MYB-related			AT1G01010
AT1G01010	NAC			AT1G02220
AT1G02220	NAC			AT1G02230
AT1G02230	NAC			AT1G25580
AT1G25580	NAC			AT1G32870
AT1G32870	NAC			AT1G34180
AT1G34180	NAC			AT1G52890
AT1G52890	NAC			AT1G69490
AT1G69490	NAC			AT2G17040
AT2G17040	NAC			AT2G18060
AT2G18060	NAC			AT2G43000
AT2G43000	NAC			AT3G01600
AT3G01600	NAC			AT3G10500
AT3G10500	NAC			AT3G44350
AT3G44350	NAC			AT4G01540
AT4G01540	NAC			AT4G01550
AT4G01550	NAC			AT4G17980
AT4G17980	NAC			AT4G29230
AT4G29230	NAC			AT4G36160
AT4G36160	NAC			AT5G14490
AT5G14490	NAC			AT5G22290
AT5G22290	NAC			AT5G46590
AT5G46590	NAC			AT5G64060
AT5G64060	NAC			AT5G64530
AT5G64530	NAC			AT4G27330
AT4G27330	NOZZLE			AT2G32100
AT2G32100	OFP			AT1G10450
AT1G10450	Orphans			AT1G59890
AT1G59890	Orphans			AT3G01320
AT3G01320	Orphans			AT4G10240
AT4G10240	Orphans			AT4G21430
AT4G21430	Orphans			AT5G14370
AT5G14370	Orphans			AT5G57180
AT5G57180	Orphans			AT1G14410
AT1G14410	PBF-2-like			AT1G71260
AT1G71260	PBF-2-like			AT2G02740
AT2G02740	PBF-2-like			AT1G05830
AT1G05830	PHD			AT1G33420
AT1G33420	PHD			AT1G66170
AT1G66170	PHD			AT1G68030
AT1G68030	PHD			AT1G79350
AT1G79350	PHD			AT2G19260
AT2G19260	PHD			AT2G25170
AT2G25170	PHD			AT2G31650
AT2G31650	PHD			AT3G53680
AT3G53680	PHD			AT3G61740
AT3G61740	PHD			AT4G12620
AT4G12620	PHD			AT5G24330
AT5G24330	PHD			AT5G58610
AT5G58610	PHD			AT2G01818
AT2G01818	PLATZ			AT3G60670
AT3G60670	PLATZ			AT5G02810
AT5G02810	Pseudo ARR-B			AT5G60100
AT5G60100	Pseudo ARR-B			AT5G61380
AT5G61380	Pseudo ARR-B			AT3G12280
AT3G12280	RB			AT2G32550
AT2G32550	Rcd1-like			AT3G20800
AT3G20800	Rcd1-like			AT5G12980
AT5G12980	Rcd1-like			AT3G59580
AT3G59580	RWP-RK			AT2G42200
AT2G42200	SBP			AT1G01920
AT1G01920	SET			AT1G04050
AT1G04050	SET			AT1G14030
AT1G14030	SET			AT1G24610
AT1G24610	SET			AT3G07670
AT3G07670	SET			AT3G56570
AT3G56570	SET			AT4G02020
AT4G02020	SET			AT5G13960
AT5G13960	SET			AT5G14260
AT5G14260	SET			AT5G43990
AT5G43990	SET			AT1G08540
AT1G08540	Sigma70-like			AT2G36990
AT2G36990	Sigma70-like			AT5G13730
AT5G13730	Sigma70-like			AT1G02670
AT1G02670	SNF2			AT1G03750
AT1G03750	SNF2			AT1G05490
AT1G05490	SNF2			AT1G08600
AT1G08600	SNF2			AT1G11100
AT1G11100	SNF2			AT1G48310
AT1G48310	SNF2			AT1G61140
AT1G61140	SNF2			AT2G02090
AT2G02090	SNF2			AT2G18760
AT2G18760	SNF2			AT2G28290
AT2G28290	SNF2			AT2G44980
AT2G44980	SNF2			AT3G19210
AT3G19210	SNF2			AT3G20010
AT3G20010	SNF2			AT3G24340
AT3G24340	SNF2			AT3G42670
AT3G42670	SNF2			AT3G54280
AT3G54280	SNF2			AT3G54460
AT3G54460	SNF2			AT4G31900
AT4G31900	SNF2			AT5G05130
AT5G05130	SNF2			AT5G07810
AT5G07810	SNF2			AT5G18620
AT5G18620	SNF2			AT5G22750
AT5G22750	SNF2			AT5G43530
AT5G43530	SNF2			AT5G63950
AT5G63950	SNF2			AT5G66750
AT5G66750	SNF2			AT3G51060
AT3G51060	SRS			AT1G49520
AT1G49520	SWI/SNF-BAF60b			AT2G14880
AT2G14880	SWI/SNF-BAF60b			AT3G48600
AT3G48600	SWI/SNF-BAF60b			AT4G34290
AT4G34290	SWI/SNF-BAF60b			AT1G62830
AT1G62830	SWI/SNF-SWI3			AT1G67370
AT1G67370	SWI/SNF-SWI3			AT1G30210
AT1G30210	TCP			AT1G72010
AT1G72010	TCP			AT3G02150
AT3G02150	TCP			AT5G08070
AT5G08070	TCP			AT5G60970
AT5G60970	TCP			AT5G13220
AT5G13220	Tify			AT1G04390
AT1G04390	TRAF			AT2G41370
AT2G41370	TRAF			AT3G57130
AT3G57130	TRAF			AT4G26120
AT4G26120	TRAF			AT5G13060
AT5G13060	TRAF			AT5G45110
AT5G45110	TRAF			AT5G01380
AT5G01380	Trihelix			AT5G03680
AT5G03680	Trihelix			AT5G63420
AT5G63420	Trihelix			AT1G16070
AT1G16070	TUB			AT1G47270
AT1G47270	TUB			AT2G20825
AT2G20825	ULT			AT4G28190
AT4G28190	ULT			AT1G66600
AT1G66600	WRKY			AT1G69310
AT1G69310	WRKY			AT2G21900
AT2G21900	WRKY			AT2G40750
AT2G40750	WRKY			AT2G46400
AT2G46400	WRKY			AT2G47260
AT2G47260	WRKY			AT3G56400
AT3G56400	WRKY			AT4G24240
AT4G24240	WRKY			AT4G30935
AT4G30935	WRKY			AT4G31800
AT4G31800	WRKY			AT5G22570
AT5G22570	WRKY			AT5G26170
AT5G26170	WRKY			AT5G46350
AT5G46350	WRKY			AT5G56270
AT5G56270	WRKY			AT5G64810
AT5G64810	WRKY			AT1G14440
AT1G14440	zf-HD			AT1G14687
AT1G14687	zf-HD			AT3G28920
AT3G28920	zf-HD			AT5G39760
AT5G39760	zf-HD

## Sheet: ET 5d down-regulated
				ET 5d down
Protein ID	Family			AT1G26680		Total TFs		%
AT1G26680	ABI3VP1			AT1G49475		7	ABI3VP1	12.2807	57	ABI3VP1
AT1G49475	ABI3VP1			AT1G49480		0	Alfin-like	0	7	Alfin-like
AT1G49480	ABI3VP1			AT3G18990		36	AP2-EREBP	24.6575	146	AP2-EREBP
AT3G18990	ABI3VP1			AT4G00260		0	ARF	0	23	ARF
AT4G00260	ABI3VP1			AT4G31660		0	ARID	0	10	ARID
AT4G31660	ABI3VP1			AT4G31680		1	ARR-B	7.69231	13	ARR-B
AT4G31680	ABI3VP1			AT1G01250		4	AUX/IAA	14.8148	27	AUX/IAA
AT1G01250	AP2-EREBP			AT1G12610		1	BBR/BPC	14.2857	7	BBR/BPC
AT1G12610	AP2-EREBP			AT1G13260		1	BES1	12.5	8	BES1
AT1G13260	AP2-EREBP			AT1G16060		47	bHLH	34.5588	136	bHLH
AT1G16060	AP2-EREBP			AT1G22190		5	BSD	45.4545	11	BSD
AT1G22190	AP2-EREBP			AT1G43160		26	bZIP	37.1429	70	bZIP
AT1G43160	AP2-EREBP			AT1G46768		4	C2C2-CO-like	23.5294	17	C2C2-CO-like
AT1G46768	AP2-EREBP			AT1G50640		10	C2C2-Dof	27.7778	36	C2C2-Dof
AT1G50640	AP2-EREBP			AT1G68840		3	C2C2-GATA	10.3448	29	C2C2-GATA
AT1G68840	AP2-EREBP			AT1G71520		0	C2C2-YABBY	0	6	C2C2-YABBY
AT1G71520	AP2-EREBP			AT1G75490		27	C2H2	27.2727	99	C2H2
AT1G75490	AP2-EREBP			AT2G22200		4	C3H	5.88235	68	C3H
AT2G22200	AP2-EREBP			AT2G25820		0	CAMTA	0	6	CAMTA
AT2G25820	AP2-EREBP			AT2G33710		3	CCAAT	6.97674	43	CCAAT
AT2G33710	AP2-EREBP			AT2G39250		0	Coactivator p15	0	3	Coactivator p15
AT2G39250	AP2-EREBP			AT3G14230		0	CPP	0	8	CPP
AT3G14230	AP2-EREBP			AT3G15210		0	CSD	0	4	CSD
AT3G15210	AP2-EREBP			AT3G50260		1	DBP	25	4	DBP
AT3G50260	AP2-EREBP			AT3G60490		0	DDT	0	4	DDT
AT3G60490	AP2-EREBP			AT4G06746		0	E2F-DP	0	7	E2F-DP
AT4G06746	AP2-EREBP			AT4G13620		3	EIL	50	6	EIL
AT4G13620	AP2-EREBP			AT4G18450		0	FAR1	0	17	FAR1
AT4G18450	AP2-EREBP			AT4G25470		2	FHA	11.7647	17	FHA
AT4G25470	AP2-EREBP			AT4G25480		13	G2-like	33.3333	39	G2-like
AT4G25480	AP2-EREBP			AT4G27950		2	GeBP	10	20	GeBP
AT4G27950	AP2-EREBP			AT4G32800		4	GNAT	12.9032	31	GNAT
AT4G32800	AP2-EREBP			AT4G39780		7	GRAS	21.2121	33	GRAS
AT4G39780	AP2-EREBP			AT5G13910		5	GRF	55.5556	9	GRF
AT5G13910	AP2-EREBP			AT5G18450		15	HB	16.4835	91	HB
AT5G18450	AP2-EREBP			AT5G18560		0	HMG	0	11	HMG
AT5G18560	AP2-EREBP			AT5G19790		0	HRT	0	2	HRT
AT5G19790	AP2-EREBP			AT5G25810		6	HSF	26.087	23	HSF
AT5G25810	AP2-EREBP			AT5G47230		0	IWS1	0	2	IWS1
AT5G47230	AP2-EREBP			AT5G52020		2	Jumonji	13.3333	15	Jumonji
AT5G52020	AP2-EREBP			AT5G60120		0	LFY	0	1	LFY
AT5G60120	AP2-EREBP			AT5G64750		2	LIM	33.3333	6	LIM
AT5G64750	AP2-EREBP			AT4G16110		11	LOB	25.5814	43	LOB
AT4G16110	ARR-B			AT1G04240		0	LUG	0	2	LUG
AT1G04240	AUX/IAA			AT3G17600		13	MADS	12.6214	103	MADS
AT3G17600	AUX/IAA			AT4G14550		0	MBF1	0	3	MBF1
AT4G14550	AUX/IAA			AT5G25890		0	MED6	0	1	MED6
AT5G25890	AUX/IAA			AT2G01930		1	MED7	50	2	MED7
AT2G01930	BBR/BPC			AT4G36780		1	mTERF	2.94118	34	mTERF
AT4G36780	BES1			AT1G10120		41	MYB	28.2759	145	MYB
AT1G10120	bHLH			AT1G25310		17	MYB-related	26.1538	65	MYB-related
AT1G25310	bHLH			AT1G27740		21	NAC	20.7921	101	NAC
AT1G27740	bHLH			AT1G32640		0	NOZZLE	0	1	NOZZLE
AT1G32640	bHLH			AT1G62975		4	OFP	22.2222	18	OFP
AT1G62975	bHLH			AT1G66470		22	Orphans	26.506	83	Orphans
AT1G66470	bHLH			AT1G68240		0	PBF-2-like	0	3	PBF-2-like
AT1G68240	bHLH			AT1G71200		0	PHD	0	43	PHD
AT1G71200	bHLH			AT1G74500		2	PLATZ	18.1818	11	PLATZ
AT1G74500	bHLH			AT2G14760		1	Pseudo ARR-B	20	5	Pseudo ARR-B
AT2G14760	bHLH			AT2G16910		0	RB	0	1	RB
AT2G16910	bHLH			AT2G18300		0	Rcd1-like	0	3	Rcd1-like
AT2G18300	bHLH			AT2G22750		3	RWP-RK	21.4286	14	RWP-RK
AT2G22750	bHLH			AT2G22770		0	SAP	0	1	SAP
AT2G22770	bHLH			AT2G28160		2	SBP	12.5	16	SBP
AT2G28160	bHLH			AT2G31220		1	SET	3.0303	33	SET
AT2G31220	bHLH			AT2G43140		1	Sigma70-like	16.6667	6	Sigma70-like
AT2G43140	bHLH			AT3G06120		1	SNF2	2.63158	38	SNF2
AT3G06120	bHLH			AT3G07340		0	SOH1	0	1	SOH1
AT3G07340	bHLH			AT3G21330		0	SRS	0	10	SRS
AT3G21330	bHLH			AT3G47640		0	SWI/SNF-BAF60b	0	16	SWI/SNF-BAF60b
AT3G47640	bHLH			AT3G50330		0	SWI/SNF-SWI3	0	5	SWI/SNF-SWI3
AT3G50330	bHLH			AT3G56970		1	TAZ	14.2857	7	TAZ
AT3G56970	bHLH			AT3G56980		1	TCP	4.16667	24	TCP
AT3G56980	bHLH			AT3G61950		4	Tify	26.6667	15	Tify
AT3G61950	bHLH			AT3G62090		4	TRAF	16	25	TRAF
AT3G62090	bHLH			AT4G00050		4	Trihelix	18.1818	22	Trihelix
AT4G00050	bHLH			AT4G00480		4	TUB	40	10	TUB
AT4G00480	bHLH			AT4G05170		0	ULT	0	2	ULT
AT4G05170	bHLH			AT4G14410		0	VOZ	0	2	VOZ
AT4G14410	bHLH			AT4G16430		14	WRKY	19.4444	72	WRKY
AT4G16430	bHLH			AT4G25400		4	zf-HD	23.5294	17	zf-HD
AT4G25400	bHLH			AT4G25410		3	S1Fa-like	100	3	S1Fa-like
AT4G25410	bHLH			AT4G28790		422		19.3756	2178
AT4G28790	bHLH			AT4G29930
AT4G29930	bHLH			AT4G33880
AT4G33880	bHLH			AT4G37850
AT4G37850	bHLH			AT5G04150
AT5G04150	bHLH			AT5G37800
AT5G37800	bHLH			AT5G43175
AT5G43175	bHLH			AT5G48560
AT5G48560	bHLH			AT5G51780
AT5G51780	bHLH			AT5G51790
AT5G51790	bHLH			AT5G54680
AT5G54680	bHLH			AT5G58010
AT5G58010	bHLH			AT5G65320
AT5G65320	bHLH			AT5G65640
AT5G65640	bHLH			AT1G03350
AT1G03350	BSD			AT1G10720
AT1G10720	BSD			AT3G61420
AT3G61420	BSD			AT4G13110
AT4G13110	BSD			AT5G65910
AT5G65910	BSD			AT1G06850
AT1G06850	bZIP			AT1G08320
AT1G08320	bZIP			AT1G13600
AT1G13600	bZIP			AT1G32150
AT1G32150	bZIP			AT1G68880
AT1G68880	bZIP			AT1G77920
AT1G77920	bZIP			AT2G18160
AT2G18160	bZIP			AT2G22850
AT2G22850	bZIP			AT2G40620
AT2G40620	bZIP			AT2G41070
AT2G41070	bZIP			AT3G10800
AT3G10800	bZIP			AT3G19290
AT3G19290	bZIP			AT3G49760
AT3G49760	bZIP			AT3G51960
AT3G51960	bZIP			AT3G56660
AT3G56660	bZIP			AT3G56850
AT3G56850	bZIP			AT3G58120
AT3G58120	bZIP			AT3G62420
AT3G62420	bZIP			AT4G34000
AT4G34000	bZIP			AT4G35040
AT4G35040	bZIP			AT5G06839
AT5G06839	bZIP			AT5G10030
AT5G10030	bZIP			AT5G24800
AT5G24800	bZIP			AT5G28770
AT5G28770	bZIP			AT5G49450
AT5G49450	bZIP			AT5G65210
AT5G65210	bZIP			AT2G47890
AT2G47890	C2C2-CO-like			AT3G02380
AT3G02380	C2C2-CO-like			AT5G15840
AT5G15840	C2C2-CO-like			AT5G57660
AT5G57660	C2C2-CO-like			AT1G07640
AT1G07640	C2C2-Dof			AT1G21340
AT1G21340	C2C2-Dof			AT1G26790
AT1G26790	C2C2-Dof			AT2G28810
AT2G28810	C2C2-Dof			AT2G34140
AT2G34140	C2C2-Dof			AT3G47500
AT3G47500	C2C2-Dof			AT3G52440
AT3G52440	C2C2-Dof			AT5G39660
AT5G39660	C2C2-Dof			AT5G60850
AT5G60850	C2C2-Dof			AT5G62430
AT5G62430	C2C2-Dof			AT2G45050
AT2G45050	C2C2-GATA			AT3G54810
AT3G54810	C2C2-GATA			AT5G25830
AT5G25830	C2C2-GATA			AT1G02030
AT1G02030	C2H2			AT1G02040
AT1G02040	C2H2			AT1G03840
AT1G03840	C2H2			AT1G10480
AT1G10480	C2H2			AT1G25250
AT1G25250	C2H2			AT1G34370
AT1G34370	C2H2			AT1G75710
AT1G75710	C2H2			AT2G28200
AT2G28200	C2H2			AT2G29660
AT2G29660	C2H2			AT2G37740
AT2G37740	C2H2			AT2G41835
AT2G41835	C2H2			AT3G10470
AT3G10470	C2H2			AT3G49930
AT3G49930	C2H2			AT3G53600
AT3G53600	C2H2			AT3G58070
AT3G58070	C2H2			AT5G03150
AT5G03150	C2H2			AT5G03510
AT5G03510	C2H2			AT5G04390
AT5G04390	C2H2			AT5G10970
AT5G10970	C2H2			AT5G22890
AT5G22890	C2H2			AT5G25160
AT5G25160	C2H2			AT5G43540
AT5G43540	C2H2			AT5G44160
AT5G44160	C2H2			AT5G56200
AT5G56200	C2H2			AT5G57520
AT5G57520	C2H2			AT5G63280
AT5G63280	C2H2			AT5G67450
AT5G67450	C2H2			AT1G03790
AT1G03790	C3H			AT1G19860
AT1G19860	C3H			AT2G05160
AT2G05160	C3H			AT5G07500
AT5G07500	C3H			AT2G47810
AT2G47810	CCAAT			AT3G05690
AT3G05690	CCAAT			AT5G08190
AT5G08190	CCAAT			AT3G51470
AT3G51470	DBP			AT5G10120
AT5G10120	EIL			AT5G21120
AT5G21120	EIL			AT5G65100
AT5G65100	EIL			AT3G07220
AT3G07220	FHA			AT5G47790
AT5G47790	FHA			AT1G13300
AT1G13300	G2-like			AT2G03500
AT2G03500	G2-like			AT2G38300
AT2G38300	G2-like			AT2G40260
AT2G40260	G2-like			AT2G40970
AT2G40970	G2-like			AT2G42660
AT2G42660	G2-like			AT3G04030
AT3G04030	G2-like			AT3G10760
AT3G10760	G2-like			AT3G12730
AT3G12730	G2-like			AT3G25790
AT3G25790	G2-like			AT5G06800
AT5G06800	G2-like			AT5G18240
AT5G18240	G2-like			AT5G29000
AT5G29000	G2-like			AT4G00130
AT4G00130	GeBP			AT4G00390
AT4G00390	GeBP			AT2G06025
AT2G06025	GNAT			AT3G02980
AT3G02980	GNAT			AT5G16800
AT5G16800	GNAT			AT5G67430
AT5G67430	GNAT			AT1G07520
AT1G07520	GRAS			AT2G01570
AT2G01570	GRAS			AT2G04890
AT2G04890	GRAS			AT2G29060
AT2G29060	GRAS			AT2G45160
AT2G45160	GRAS			AT3G60630
AT3G60630	GRAS			AT4G00150
AT4G00150	GRAS			AT2G22840
AT2G22840	GRF			AT2G36400
AT2G36400	GRF			AT3G52910
AT3G52910	GRF			AT4G24150
AT4G24150	GRF			AT5G53660
AT5G53660	GRF			AT1G26960
AT1G26960	HB			AT1G62990
AT1G62990	HB			AT1G79840
AT1G79840	HB			AT2G27220
AT2G27220	HB			AT3G01220
AT3G01220	HB			AT3G01470
AT3G01470	HB			AT4G17460
AT4G17460	HB			AT4G32040
AT4G32040	HB			AT4G34610
AT4G34610	HB			AT4G36740
AT4G36740	HB			AT4G40060
AT4G40060	HB			AT5G15150
AT5G15150	HB			AT5G52170
AT5G52170	HB			AT5G53980
AT5G53980	HB			AT5G59340
AT5G59340	HB			AT3G22830
AT3G22830	HSF			AT3G24520
AT3G24520	HSF			AT3G51910
AT3G51910	HSF			AT3G63350
AT3G63350	HSF			AT5G45710
AT5G45710	HSF			AT5G62020
AT5G62020	HSF			AT1G08620
AT1G08620	Jumonji			AT5G46910
AT5G46910	Jumonji			AT1G01780
AT1G01780	LIM			AT3G55770
AT3G55770	LIM			AT1G67100
AT1G67100	LOB			AT2G30130
AT2G30130	LOB			AT2G30340
AT2G30340	LOB			AT2G31310
AT2G31310	LOB			AT2G40470
AT2G40470	LOB			AT3G27650
AT3G27650	LOB			AT3G49940
AT3G49940	LOB			AT3G58190
AT3G58190	LOB			AT4G37540
AT4G37540	LOB			AT5G66870
AT5G66870	LOB			AT5G67420
AT5G67420	LOB			AT1G17310
AT1G17310	MADS			AT1G71692
AT1G71692	MADS			AT1G77950
AT1G77950	MADS			AT2G14210
AT2G14210	MADS			AT2G22630
AT2G22630	MADS			AT3G05860
AT3G05860	MADS			AT3G57230
AT3G57230	MADS			AT4G09960
AT4G09960	MADS			AT4G11880
AT4G11880	MADS			AT4G37940
AT4G37940	MADS			AT5G10140
AT5G10140	MADS			AT5G48670
AT5G48670	MADS			AT5G65070
AT5G65070	MADS			AT5G03220
AT5G03220	MED7			AT1G79220
AT1G79220	mTERF			AT1G09540
AT1G09540	MYB			AT1G16490
AT1G16490	MYB			AT1G18710
AT1G18710	MYB			AT1G22640
AT1G22640	MYB			AT1G34670
AT1G34670	MYB			AT1G35515
AT1G35515	MYB			AT1G49010
AT1G49010	MYB			AT1G57560
AT1G57560	MYB			AT1G66230
AT1G66230	MYB			AT1G74080
AT1G74080	MYB			AT1G74650
AT1G74650	MYB			AT2G16720
AT2G16720	MYB			AT2G36890
AT2G36890	MYB			AT2G38090
AT2G38090	MYB			AT2G47460
AT2G47460	MYB			AT3G02940
AT3G02940	MYB			AT3G11280
AT3G11280	MYB			AT3G24310
AT3G24310	MYB			AT3G27920
AT3G27920	MYB			AT3G46130
AT3G46130	MYB			AT3G48920
AT3G48920	MYB			AT3G53200
AT3G53200	MYB			AT4G01680
AT4G01680	MYB			AT4G05100
AT4G05100	MYB			AT4G17785
AT4G17785	MYB			AT4G28110
AT4G28110	MYB			AT5G05790
AT5G05790	MYB			AT5G10280
AT5G10280	MYB			AT5G14340
AT5G14340	MYB			AT5G14750
AT5G14750	MYB			AT5G16600
AT5G16600	MYB			AT5G16770
AT5G16770	MYB			AT5G26660
AT5G26660	MYB			AT5G35550
AT5G35550	MYB			AT5G40330
AT5G40330	MYB			AT5G49620
AT5G49620	MYB			AT5G54230
AT5G54230	MYB			AT5G57620
AT5G57620	MYB			AT5G58900
AT5G58900	MYB			AT5G60890
AT5G60890	MYB			AT5G65790
AT5G65790	MYB			AT1G01060
AT1G01060	MYB-related			AT1G01380
AT1G01380	MYB-related			AT1G18330
AT1G18330	MYB-related			AT1G19000
AT1G19000	MYB-related			AT1G74840
AT1G74840	MYB-related			AT1G75250
AT1G75250	MYB-related			AT2G03470
AT2G03470	MYB-related			AT2G18328
AT2G18328	MYB-related			AT2G36960
AT2G36960	MYB-related			AT2G46410
AT2G46410	MYB-related			AT2G46830
AT2G46830	MYB-related			AT3G09600
AT3G09600	MYB-related			AT3G16350
AT3G16350	MYB-related			AT5G02840
AT5G02840	MYB-related			AT5G37260
AT5G37260	MYB-related			AT5G53200
AT5G53200	MYB-related			AT5G59780
AT5G59780	MYB-related			AT1G32510
AT1G32510	NAC			AT1G33280
AT1G33280	NAC			AT1G56010
AT1G56010	NAC			AT1G76420
AT1G76420	NAC			AT1G77450
AT1G77450	NAC			AT2G24430
AT2G24430	NAC			AT2G27300
AT2G27300	NAC			AT2G33480
AT2G33480	NAC			AT3G04060
AT3G04060	NAC			AT3G04420
AT3G04420	NAC			AT3G12977
AT3G12977	NAC			AT3G18400
AT3G18400	NAC			AT3G29035
AT3G29035	NAC			AT3G44290
AT3G44290	NAC			AT4G10350
AT4G10350	NAC			AT4G28530
AT4G28530	NAC			AT5G07680
AT5G07680	NAC			AT5G14000
AT5G14000	NAC			AT5G18300
AT5G18300	NAC			AT5G50820
AT5G50820	NAC			AT5G61430
AT5G61430	NAC			AT1G79960
AT1G79960	OFP			AT3G52540
AT3G52540	OFP			AT4G14860
AT4G14860	OFP			AT5G58360
AT5G58360	OFP			AT1G06040
AT1G06040	Orphans			AT1G10470
AT1G10470	Orphans			AT1G59940
AT1G59940	Orphans			AT1G75540
AT1G75540	Orphans			AT1G78600
AT1G78600	Orphans			AT2G01830
AT2G01830	Orphans			AT2G31380
AT2G31380	Orphans			AT2G39830
AT2G39830	Orphans			AT2G41310
AT2G41310	Orphans			AT3G48100
AT3G48100	Orphans			AT3G56380
AT3G56380	Orphans			AT3G57040
AT3G57040	Orphans			AT4G15248
AT4G15248	Orphans			AT4G27310
AT4G27310	Orphans			AT4G38960
AT4G38960	Orphans			AT4G39070
AT4G39070	Orphans			AT5G10720
AT5G10720	Orphans			AT5G17890
AT5G17890	Orphans			AT5G41380
AT5G41380	Orphans			AT5G54470
AT5G54470	Orphans			AT5G59990
AT5G59990	Orphans			AT5G62920
AT5G62920	Orphans			AT1G32700
AT1G32700	PLATZ			AT2G12646
AT2G12646	PLATZ			AT2G46790
AT2G46790	Pseudo ARR-B			AT2G43500
AT2G43500	RWP-RK			AT4G24020
AT4G24020	RWP-RK			AT4G38340
AT4G38340	RWP-RK			AT2G37120
AT2G37120	S1Fa-like			AT3G09735
AT3G09735	S1Fa-like			AT3G53370
AT3G53370	S1Fa-like			AT1G02065
AT1G02065	SBP			AT3G57920
AT3G57920	SBP			AT1G02580
AT1G02580	SET			AT5G24120
AT5G24120	Sigma70-like			AT5G20420
AT5G20420	SNF2			AT4G37610
AT4G37610	TAZ			AT5G23280
AT5G23280	TCP			AT1G48500
AT1G48500	Tify			AT1G70700
AT1G70700	Tify			AT1G72450
AT1G72450	Tify			AT3G17860
AT3G17860	Tify			AT1G05690
AT1G05690	TRAF			AT1G64280
AT1G64280	TRAF			AT3G56230
AT3G56230	TRAF			AT5G63160
AT5G63160	TRAF			AT1G13450
AT1G13450	Trihelix			AT1G33240
AT1G33240	Trihelix			AT2G33550
AT2G33550	Trihelix			AT2G44730
AT2G44730	Trihelix			AT1G53320
AT1G53320	TUB			AT1G76900
AT1G76900	TUB			AT2G18280
AT2G18280	TUB			AT3G06380
AT3G06380	TUB			AT1G13960
AT1G13960	WRKY			AT1G18860
AT1G18860	WRKY			AT1G29280
AT1G29280	WRKY			AT1G30650
AT1G30650	WRKY			AT1G64000
AT1G64000	WRKY			AT1G68150
AT1G68150	WRKY			AT1G69810
AT1G69810	WRKY			AT2G34830
AT2G34830	WRKY			AT2G37260
AT2G37260	WRKY			AT3G01970
AT3G01970	WRKY			AT3G58710
AT3G58710	WRKY			AT4G04450
AT4G04450	WRKY			AT4G22070
AT4G22070	WRKY			AT5G07100
AT5G07100	WRKY			AT1G74660
AT1G74660	zf-HD			AT1G75240
AT1G75240	zf-HD			AT2G18350
AT2G18350	zf-HD			AT3G50890
AT3G50890	zf-HD

## Sheet: ET 10d up-regulated
				ET 10d up
Protein ID	Family			AT1G16640		Total TFs		%
AT1G16640	ABI3VP1			AT1G26680		22	ABI3VP1	38.5965	57	ABI3VP1
AT1G26680	ABI3VP1			AT1G28300		3	Alfin-like	42.8571	7	Alfin-like
AT1G28300	ABI3VP1			AT1G49475		33	AP2-EREBP	22.6027	146	AP2-EREBP
AT1G49475	ABI3VP1			AT1G49480		11	ARF	47.8261	23	ARF
AT1G49480	ABI3VP1			AT2G24680		6	ARID	60	10	ARID
AT2G24680	ABI3VP1			AT2G24700		3	ARR-B	23.0769	13	ARR-B
AT2G24700	ABI3VP1			AT2G30470		17	AUX/IAA	62.963	27	AUX/IAA
AT2G30470	ABI3VP1			AT3G18960		1	BBR/BPC	14.2857	7	BBR/BPC
AT3G18960	ABI3VP1			AT3G24650		3	BES1	37.5	8	BES1
AT3G24650	ABI3VP1			AT3G26790		23	bHLH	16.9118	136	bHLH
AT3G26790	ABI3VP1			AT3G53310		0	BSD	0	11	BSD
AT3G53310	ABI3VP1			AT4G01580		4	bZIP	5.71429	70	bZIP
AT4G01580	ABI3VP1			AT4G21550		4	C2C2-CO-like	23.5294	17	C2C2-CO-like
AT4G21550	ABI3VP1			AT4G31615		11	C2C2-Dof	30.5556	36	C2C2-Dof
AT4G31615	ABI3VP1			AT4G31620		9	C2C2-GATA	31.0345	29	C2C2-GATA
AT4G31620	ABI3VP1			AT4G33280		3	C2C2-YABBY	50	6	C2C2-YABBY
AT4G33280	ABI3VP1			AT5G18090		14	C2H2	14.1414	99	C2H2
AT5G18090	ABI3VP1			AT5G42700		24	C3H	35.2941	68	C3H
AT5G42700	ABI3VP1			AT5G58280		1	CAMTA	16.6667	6	CAMTA
AT5G58280	ABI3VP1			AT5G60130		9	CCAAT	20.9302	43	CCAAT
AT5G60130	ABI3VP1			AT5G66980		0	Coactivator p15	0	3	Coactivator p15
AT5G66980	ABI3VP1			AT1G14510		6	CPP	75	8	CPP
AT1G14510	Alfin-like			AT2G02470		1	CSD	25	4	CSD
AT2G02470	Alfin-like			AT5G20510		1	DBP	25	4	DBP
AT5G20510	Alfin-like			AT1G12980		1	DDT	25	4	DDT
AT1G12980	AP2-EREBP			AT1G19210		3	E2F-DP	42.8571	7	E2F-DP
AT1G19210	AP2-EREBP			AT1G22190		0	EIL	0	6	EIL
AT1G22190	AP2-EREBP			AT1G24590		1	FAR1	5.88235	17	FAR1
AT1G24590	AP2-EREBP			AT1G28370		4	FHA	23.5294	17	FHA
AT1G28370	AP2-EREBP			AT1G33760		8	G2-like	20.5128	39	G2-like
AT1G33760	AP2-EREBP			AT1G36060		4	GeBP	20	20	GeBP
AT1G36060	AP2-EREBP			AT1G51190		1	GNAT	3.22581	31	GNAT
AT1G51190	AP2-EREBP			AT1G53170		6	GRAS	18.1818	33	GRAS
AT1G53170	AP2-EREBP			AT1G74930		2	GRF	22.2222	9	GRF
AT1G74930	AP2-EREBP			AT1G78080		43	HB	47.2527	91	HB
AT1G78080	AP2-EREBP			AT1G80580		4	HMG	36.3636	11	HMG
AT1G80580	AP2-EREBP			AT2G44840		1	HRT	50	2	HRT
AT2G44840	AP2-EREBP			AT3G16770		1	HSF	4.34783	23	HSF
AT3G16770	AP2-EREBP			AT3G20840		0	IWS1	0	2	IWS1
AT3G20840	AP2-EREBP			AT3G54320		6	Jumonji	40	15	Jumonji
AT3G54320	AP2-EREBP			AT4G17490		0	LFY	0	1	LFY
AT4G17490	AP2-EREBP			AT4G23750		0	LIM	0	6	LIM
AT4G23750	AP2-EREBP			AT4G25470		8	LOB	18.6047	43	LOB
AT4G25470	AP2-EREBP			AT4G25490		1	LUG	50	2	LUG
AT4G25490	AP2-EREBP			AT4G34410		10	MADS	9.70874	103	MADS
AT4G34410	AP2-EREBP			AT4G37750		0	MBF1	0	3	MBF1
AT4G37750	AP2-EREBP			AT5G07310		0	MED6	0	1	MED6
AT5G07310	AP2-EREBP			AT5G10510		0	MED7	0	2	MED7
AT5G10510	AP2-EREBP			AT5G13330		1	mTERF	2.94118	34	mTERF
AT5G13330	AP2-EREBP			AT5G17430		25	MYB	17.2414	145	MYB
AT5G17430	AP2-EREBP			AT5G25190		6	MYB-related	9.23077	65	MYB-related
AT5G25190	AP2-EREBP			AT5G44210		30	NAC	29.703	101	NAC
AT5G44210	AP2-EREBP			AT5G47220		1	NOZZLE	100	1	NOZZLE
AT5G47220	AP2-EREBP			AT5G51190		5	OFP	27.7778	18	OFP
AT5G51190	AP2-EREBP			AT5G57390		8	Orphans	9.63855	83	Orphans
AT5G57390	AP2-EREBP			AT5G61600		2	PBF-2-like	66.6667	3	PBF-2-like
AT5G61600	AP2-EREBP			AT5G65510		11	PHD	25.5814	43	PHD
AT5G65510	AP2-EREBP			AT1G19220		2	PLATZ	18.1818	11	PLATZ
AT1G19220	ARF			AT1G19850		1	Pseudo ARR-B	20	5	Pseudo ARR-B
AT1G19850	ARF			AT1G30330		1	RB	100	1	RB
AT1G30330	ARF			AT2G28350		2	Rcd1-like	66.6667	3	Rcd1-like
AT2G28350	ARF			AT2G33860		2	RWP-RK	14.2857	14	RWP-RK
AT2G33860	ARF			AT2G46530		1	SAP	100	1	SAP
AT2G46530	ARF			AT3G61830		1	SBP	6.25	16	SBP
AT3G61830	ARF			AT4G23980		9	SET	27.2727	33	SET
AT4G23980	ARF			AT5G37020		0	Sigma70-like	0	6	Sigma70-like
AT5G37020	ARF			AT5G60450		21	SNF2	55.2632	38	SNF2
AT5G60450	ARF			AT5G62000		0	SOH1	0	1	SOH1
AT5G62000	ARF			AT1G20910		4	SRS	40	10	SRS
AT1G20910	ARID			AT1G55650		5	SWI/SNF-BAF60b	31.25	16	SWI/SNF-BAF60b
AT1G55650	ARID			AT1G76110		1	SWI/SNF-SWI3	20	5	SWI/SNF-SWI3
AT1G76110	ARID			AT1G76510		1	TAZ	14.2857	7	TAZ
AT1G76510	ARID			AT2G46040		3	TCP	12.5	24	TCP
AT2G46040	ARID			AT4G11400		3	Tify	20	15	Tify
AT4G11400	ARID			AT2G27070		2	TRAF	8	25	TRAF
AT2G27070	ARR-B			AT4G18020		3	Trihelix	13.6364	22	Trihelix
AT4G18020	ARR-B			AT5G07210		4	TUB	40	10	TUB
AT5G07210	ARR-B			AT1G04250		2	ULT	100	2	ULT
AT1G04250	AUX/IAA			AT1G04550		1	VOZ	50	2	VOZ
AT1G04550	AUX/IAA			AT1G15580		9	WRKY	12.5	72	WRKY
AT1G15580	AUX/IAA			AT1G51950		7	zf-HD	41.1765	17	zf-HD
AT1G51950	AUX/IAA			AT1G80390		0	S1Fa-like	0	3	S1Fa-like
AT1G80390	AUX/IAA			AT2G22670		487		22.36	2178
AT2G22670	AUX/IAA			AT2G33310
AT2G33310	AUX/IAA			AT2G46990
AT2G46990	AUX/IAA			AT3G15540
AT3G15540	AUX/IAA			AT3G16500
AT3G16500	AUX/IAA			AT3G23030
AT3G23030	AUX/IAA			AT3G23050
AT3G23050	AUX/IAA			AT3G62100
AT3G62100	AUX/IAA			AT4G14560
AT4G14560	AUX/IAA			AT4G29080
AT4G29080	AUX/IAA			AT4G32280
AT4G32280	AUX/IAA			AT5G65670
AT5G65670	AUX/IAA			AT2G35550
AT2G35550	BBR/BPC			AT1G75080
AT1G75080	BES1			AT1G78700
AT1G78700	BES1			AT4G18890
AT4G18890	BES1			AT1G03040
AT1G03040	bHLH			AT1G06170
AT1G06170	bHLH			AT1G09530
AT1G09530	bHLH			AT1G10585
AT1G10585	bHLH			AT1G10586
AT1G10586	bHLH			AT1G12860
AT1G12860	bHLH			AT1G22490
AT1G22490	bHLH			AT1G25330
AT1G25330	bHLH			AT1G26260
AT1G26260	bHLH			AT1G49770
AT1G49770	bHLH			AT1G59640
AT1G59640	bHLH			AT1G68810
AT1G68810	bHLH			AT2G24260
AT2G24260	bHLH			AT2G41130
AT2G41130	bHLH			AT2G46510
AT2G46510	bHLH			AT3G26744
AT3G26744	bHLH			AT3G56770
AT3G56770	bHLH			AT4G36930
AT4G36930	bHLH			AT5G09750
AT5G09750	bHLH			AT5G10570
AT5G10570	bHLH			AT5G38860
AT5G38860	bHLH			AT5G50915
AT5G50915	bHLH			AT5G67110
AT5G67110	bHLH			AT1G68640
AT1G68640	bZIP			AT2G41070
AT2G41070	bZIP			AT3G44460
AT3G44460	bZIP			AT4G34590
AT4G34590	bZIP			AT1G49130
AT1G49130	C2C2-CO-like			AT3G07650
AT3G07650	C2C2-CO-like			AT5G15840
AT5G15840	C2C2-CO-like			AT5G24930
AT5G24930	C2C2-CO-like			AT1G47655
AT1G47655	C2C2-Dof			AT1G64620
AT1G64620	C2C2-Dof			AT2G28510
AT2G28510	C2C2-Dof			AT2G46590
AT2G46590	C2C2-Dof			AT3G45610
AT3G45610	C2C2-Dof			AT3G50410
AT3G50410	C2C2-Dof			AT4G38000
AT4G38000	C2C2-Dof			AT5G60200
AT5G60200	C2C2-Dof			AT5G62940
AT5G62940	C2C2-Dof			AT5G65590
AT5G65590	C2C2-Dof			AT5G66940
AT5G66940	C2C2-Dof			AT2G28340
AT2G28340	C2C2-GATA			AT3G06740
AT3G06740	C2C2-GATA			AT3G20750
AT3G20750	C2C2-GATA			AT3G50870
AT3G50870	C2C2-GATA			AT4G32890
AT4G32890	C2C2-GATA			AT4G34680
AT4G34680	C2C2-GATA			AT5G26930
AT5G26930	C2C2-GATA			AT5G49300
AT5G49300	C2C2-GATA			AT5G66320
AT5G66320	C2C2-GATA			AT1G08465
AT1G08465	C2C2-YABBY			AT2G26580
AT2G26580	C2C2-YABBY			AT2G45190
AT2G45190	C2C2-YABBY			AT1G51220
AT1G51220	C2H2			AT1G66140
AT1G66140	C2H2			AT1G68130
AT1G68130	C2H2			AT2G01940
AT2G01940	C2H2			AT2G02080
AT2G02080	C2H2			AT2G23740
AT2G23740	C2H2			AT2G45120
AT2G45120	C2H2			AT3G13810
AT3G13810	C2H2			AT3G20880
AT3G20880	C2H2			AT3G57670
AT3G57670	C2H2			AT4G02670
AT4G02670	C2H2			AT4G16610
AT4G16610	C2H2			AT5G03150
AT5G03150	C2H2			AT5G03740
AT5G03740	C2H2			AT1G04990
AT1G04990	C3H			AT1G29560
AT1G29560	C3H			AT1G30460
AT1G30460	C3H			AT1G66810
AT1G66810	C3H			AT1G68200
AT1G68200	C3H			AT1G75340
AT1G75340	C3H			AT2G19810
AT2G19810	C3H			AT2G25900
AT2G25900	C3H			AT2G32930
AT2G32930	C3H			AT2G35430
AT2G35430	C3H			AT2G40140
AT2G40140	C3H			AT2G47680
AT2G47680	C3H			AT2G47850
AT2G47850	C3H			AT3G48440
AT3G48440	C3H			AT3G51950
AT3G51950	C3H			AT3G55980
AT3G55980	C3H			AT4G29190
AT4G29190	C3H			AT5G07060
AT5G07060	C3H			AT5G07500
AT5G07500	C3H			AT5G18550
AT5G18550	C3H			AT5G49200
AT5G49200	C3H			AT5G58620
AT5G58620	C3H			AT5G63260
AT5G63260	C3H			AT5G66270
AT5G66270	C3H			AT5G09410
AT5G09410	CAMTA			AT1G07980
AT1G07980	CCAAT			AT1G21970
AT1G21970	CCAAT			AT1G54160
AT1G54160	CCAAT			AT1G56170
AT1G56170	CCAAT			AT1G72830
AT1G72830	CCAAT			AT3G20670
AT3G20670	CCAAT			AT3G20910
AT3G20910	CCAAT			AT4G27230
AT4G27230	CCAAT			AT5G47670
AT5G47670	CCAAT			AT2G20110
AT2G20110	CPP			AT3G04850
AT3G04850	CPP			AT3G16160
AT3G16160	CPP			AT3G22780
AT3G22780	CPP			AT4G14770
AT4G14770	CPP			AT4G29000
AT4G29000	CPP			AT4G38680
AT4G38680	CSD			AT3G62260
AT3G62260	DBP			AT5G08630
AT5G08630	DDT			AT1G47870
AT1G47870	E2F-DP			AT2G36010
AT2G36010	E2F-DP			AT3G01330
AT3G01330	E2F-DP			AT1G76320
AT1G76320	FAR1			AT1G34355
AT1G34355	FHA			AT2G21530
AT2G21530	FHA			AT3G02680
AT3G02680	FHA			AT4G14490
AT4G14490	FHA			AT1G32240
AT1G32240	G2-like			AT1G69580
AT1G69580	G2-like			AT2G06020
AT2G06020	G2-like			AT2G20570
AT2G20570	G2-like			AT2G42660
AT2G42660	G2-like			AT4G13640
AT4G13640	G2-like			AT4G17695
AT4G17695	G2-like			AT5G05090
AT5G05090	G2-like			AT4G00238
AT4G00238	GeBP			AT4G00250
AT4G00250	GeBP			AT4G00270
AT4G00270	GeBP			AT5G14280
AT5G14280	GeBP			AT4G28030
AT4G28030	GNAT			AT1G63100
AT1G63100	GRAS			AT2G37650
AT2G37650	GRAS			AT3G03450
AT3G03450	GRAS			AT3G46600
AT3G46600	GRAS			AT3G50650
AT3G50650	GRAS			AT4G37650
AT4G37650	GRAS			AT3G13960
AT3G13960	GRF			AT4G37740
AT4G37740	GRF			AT1G05230
AT1G05230	HB			AT1G23380
AT1G23380	HB			AT1G30490
AT1G30490	HB			AT1G46480
AT1G46480	HB			AT1G52150
AT1G52150	HB			AT1G62360
AT1G62360	HB			AT1G70510
AT1G70510	HB			AT1G75430
AT1G75430	HB			AT2G01430
AT2G01430	HB			AT2G17950
AT2G17950	HB			AT2G22430
AT2G22430	HB			AT2G22800
AT2G22800	HB			AT2G27990
AT2G27990	HB			AT2G28610
AT2G28610	HB			AT2G32370
AT2G32370	HB			AT2G33880
AT2G33880	HB			AT2G34710
AT2G34710	HB			AT2G36610
AT2G36610	HB			AT2G44910
AT2G44910	HB			AT3G03660
AT3G03660	HB			AT3G11260
AT3G11260	HB			AT3G61150
AT3G61150	HB			AT4G03250
AT4G03250	HB			AT4G04890
AT4G04890	HB			AT4G08150
AT4G08150	HB			AT4G16780
AT4G16780	HB			AT4G21750
AT4G21750	HB			AT4G32880
AT4G32880	HB			AT4G32980
AT4G32980	HB			AT4G35550
AT4G35550	HB			AT4G37790
AT4G37790	HB			AT5G02030
AT5G02030	HB			AT5G03790
AT5G03790	HB			AT5G05770
AT5G05770	HB			AT5G06710
AT5G06710	HB			AT5G17810
AT5G17810	HB			AT5G25220
AT5G25220	HB			AT5G45980
AT5G45980	HB			AT5G46880
AT5G46880	HB			AT5G47370
AT5G47370	HB			AT5G59340
AT5G59340	HB			AT5G60690
AT5G60690	HB			AT5G66700
AT5G66700	HB			AT3G28730
AT3G28730	HMG			AT4G11080
AT4G11080	HMG			AT4G23800
AT4G23800	HMG			AT5G23420
AT5G23420	HMG			AT5G56780
AT5G56780	HRT			AT5G03720
AT5G03720	HSF			AT1G11950
AT1G11950	Jumonji			AT1G62310
AT1G62310	Jumonji			AT1G63490
AT1G63490	Jumonji			AT2G34880
AT2G34880	Jumonji			AT4G00990
AT4G00990	Jumonji			AT4G20400
AT4G20400	Jumonji			AT1G31320
AT1G31320	LOB			AT1G67100
AT1G67100	LOB			AT1G68510
AT1G68510	LOB			AT2G42430
AT2G42430	LOB			AT2G45410
AT2G45410	LOB			AT2G45420
AT2G45420	LOB			AT3G02550
AT3G02550	LOB			AT3G03760
AT3G03760	LOB			AT4G32551
AT4G32551	LUG			AT3G58780
AT3G58780	MADS			AT4G09960
AT4G09960	MADS			AT4G24540
AT4G24540	MADS			AT5G10140
AT5G10140	MADS			AT5G13790
AT5G13790	MADS			AT5G20240
AT5G20240	MADS			AT5G23260
AT5G23260	MADS			AT5G26950
AT5G26950	MADS			AT5G65050
AT5G65050	MADS			AT5G65330
AT5G65330	MADS			AT2G21710
AT2G21710	mTERF			AT1G14350
AT1G14350	MYB			AT1G16490
AT1G16490	MYB			AT1G25340
AT1G25340	MYB			AT1G26780
AT1G26780	MYB			AT1G49010
AT1G49010	MYB			AT1G68320
AT1G68320	MYB			AT1G74430
AT1G74430	MYB			AT2G02820
AT2G02820	MYB			AT2G32460
AT2G32460	MYB			AT2G37630
AT2G37630	MYB			AT2G39880
AT2G39880	MYB			AT3G09370
AT3G09370	MYB			AT3G12820
AT3G12820	MYB			AT3G27785
AT3G27785	MYB			AT3G28910
AT3G28910	MYB			AT3G47600
AT3G47600	MYB			AT3G50060
AT3G50060	MYB			AT3G61250
AT3G61250	MYB			AT3G62610
AT3G62610	MYB			AT4G32730
AT4G32730	MYB			AT4G37260
AT4G37260	MYB			AT5G11510
AT5G11510	MYB			AT5G17800
AT5G17800	MYB			AT5G52600
AT5G52600	MYB			AT5G65230
AT5G65230	MYB			AT1G07540
AT1G07540	MYB-related			AT1G17460
AT1G17460	MYB-related			AT1G58220
AT1G58220	MYB-related			AT3G05380
AT3G05380	MYB-related			AT5G04110
AT5G04110	MYB-related			AT5G27610
AT5G27610	MYB-related			AT1G01010
AT1G01010	NAC			AT1G02220
AT1G02220	NAC			AT1G02250
AT1G02250	NAC			AT1G26870
AT1G26870	NAC			AT1G32870
AT1G32870	NAC			AT1G69490
AT1G69490	NAC			AT1G76420
AT1G76420	NAC			AT1G79580
AT1G79580	NAC			AT2G18060
AT2G18060	NAC			AT3G01600
AT3G01600	NAC			AT3G10480
AT3G10480	NAC			AT3G15170
AT3G15170	NAC			AT3G15510
AT3G15510	NAC			AT3G44350
AT3G44350	NAC			AT3G49530
AT3G49530	NAC			AT4G01520
AT4G01520	NAC			AT4G01550
AT4G01550	NAC			AT4G17980
AT4G17980	NAC			AT4G29230
AT4G29230	NAC			AT4G36160
AT4G36160	NAC			AT5G08790
AT5G08790	NAC			AT5G09330
AT5G09330	NAC			AT5G14490
AT5G14490	NAC			AT5G39820
AT5G39820	NAC			AT5G46590
AT5G46590	NAC			AT5G53950
AT5G53950	NAC			AT5G56620
AT5G56620	NAC			AT5G64060
AT5G64060	NAC			AT5G64530
AT5G64530	NAC			AT5G66300
AT5G66300	NAC			AT4G27330
AT4G27330	NOZZLE			AT1G05420
AT1G05420	OFP			AT1G06920
AT1G06920	OFP			AT1G79960
AT1G79960	OFP			AT2G18500
AT2G18500	OFP			AT3G52525
AT3G52525	OFP			AT1G10450
AT1G10450	Orphans			AT1G74890
AT1G74890	Orphans			AT2G40670
AT2G40670	Orphans			AT3G01320
AT3G01320	Orphans			AT4G21430
AT4G21430	Orphans			AT4G27900
AT4G27900	Orphans			AT5G14370
AT5G14370	Orphans			AT5G15020
AT5G15020	Orphans			AT1G14410
AT1G14410	PBF-2-like			AT1G71260
AT1G71260	PBF-2-like			AT1G33420
AT1G33420	PHD			AT1G50620
AT1G50620	PHD			AT1G66170
AT1G66170	PHD			AT1G79350
AT1G79350	PHD			AT2G19260
AT2G19260	PHD			AT2G25170
AT2G25170	PHD			AT2G31650
AT2G31650	PHD			AT3G14980
AT3G14980	PHD			AT3G53680
AT3G53680	PHD			AT5G24330
AT5G24330	PHD			AT5G58610
AT5G58610	PHD			AT3G60670
AT3G60670	PLATZ			AT5G46710
AT5G46710	PLATZ			AT5G61380
AT5G61380	Pseudo ARR-B			AT3G12280
AT3G12280	RB			AT2G32550
AT2G32550	Rcd1-like			AT5G12980
AT5G12980	Rcd1-like			AT4G35590
AT4G35590	RWP-RK			AT4G38340
AT4G38340	RWP-RK			AT5G35770
AT5G35770	SAP			AT2G42200
AT2G42200	SBP			AT1G04050
AT1G04050	SET			AT1G76710
AT1G76710	SET			AT2G35160
AT2G35160	SET			AT2G44150
AT2G44150	SET			AT3G04380
AT3G04380	SET			AT4G02020
AT4G02020	SET			AT5G04940
AT5G04940	SET			AT5G13960
AT5G13960	SET			AT5G43990
AT5G43990	SET			AT1G02670
AT1G02670	SNF2			AT1G05490
AT1G05490	SNF2			AT1G08600
AT1G08600	SNF2			AT1G11100
AT1G11100	SNF2			AT2G02090
AT2G02090	SNF2			AT2G16390
AT2G16390	SNF2			AT2G28290
AT2G28290	SNF2			AT3G06400
AT3G06400	SNF2			AT3G12810
AT3G12810	SNF2			AT3G19210
AT3G19210	SNF2			AT3G20010
AT3G20010	SNF2			AT3G24340
AT3G24340	SNF2			AT3G42670
AT3G42670	SNF2			AT4G31900
AT4G31900	SNF2			AT5G05130
AT5G05130	SNF2			AT5G07810
AT5G07810	SNF2			AT5G18620
AT5G18620	SNF2			AT5G22750
AT5G22750	SNF2			AT5G43530
AT5G43530	SNF2			AT5G63950
AT5G63950	SNF2			AT5G66750
AT5G66750	SNF2			AT1G19790
AT1G19790	SRS			AT3G51060
AT3G51060	SRS			AT5G12330
AT5G12330	SRS			AT5G66350
AT5G66350	SRS			AT1G31760
AT1G31760	SWI/SNF-BAF60b			AT2G35605
AT2G35605	SWI/SNF-BAF60b			AT3G48600
AT3G48600	SWI/SNF-BAF60b			AT4G22360
AT4G22360	SWI/SNF-BAF60b			AT5G63700
AT5G63700	SWI/SNF-BAF60b			AT1G67370
AT1G67370	SWI/SNF-SWI3			AT1G67220
AT1G67220	TAZ			AT1G35560
AT1G35560	TCP			AT1G68800
AT1G68800	TCP			AT3G18550
AT3G18550	TCP			AT1G74950
AT1G74950	Tify			AT4G32570
AT4G32570	Tify			AT5G13220
AT5G13220	Tify			AT2G05330
AT2G05330	TRAF			AT2G41370
AT2G41370	TRAF			AT2G38250
AT2G38250	Trihelix			AT3G10000
AT3G10000	Trihelix			AT5G63420
AT5G63420	Trihelix			AT1G16070
AT1G16070	TUB			AT1G25280
AT1G25280	TUB			AT1G47270
AT1G47270	TUB			AT2G47900
AT2G47900	TUB			AT2G20825
AT2G20825	ULT			AT4G28190
AT4G28190	ULT			AT1G28520
AT1G28520	VOZ			AT1G69310
AT1G69310	WRKY			AT1G80840
AT1G80840	WRKY			AT2G30590
AT2G30590	WRKY			AT2G46400
AT2G46400	WRKY			AT2G47260
AT2G47260	WRKY			AT3G56400
AT3G56400	WRKY			AT4G31800
AT4G31800	WRKY			AT5G26170
AT5G26170	WRKY			AT5G64810
AT5G64810	WRKY			AT1G14440
AT1G14440	zf-HD			AT1G14687
AT1G14687	zf-HD			AT1G75240
AT1G75240	zf-HD			AT3G28920
AT3G28920	zf-HD			AT5G39760
AT5G39760	zf-HD			AT5G42780
AT5G42780	zf-HD			AT5G65410
AT5G65410	zf-HD

## Sheet: ET 10d down-regulated
Protein ID	Family			ET 10d down
AT3G61970	ABI3VP1			AT3G61970		Total TFs		%
AT1G12890	AP2-EREBP			AT1G12890		1	ABI3VP1	1.75439	57	ABI3VP1
AT1G13260	AP2-EREBP			AT1G13260		0	Alfin-like	0	7	Alfin-like
AT1G16060	AP2-EREBP			AT1G16060		29	AP2-EREBP	19.863	146	AP2-EREBP
AT1G43160	AP2-EREBP			AT1G43160		0	ARF	0	23	ARF
AT1G46768	AP2-EREBP			AT1G46768		0	ARID	0	10	ARID
AT1G50640	AP2-EREBP			AT1G50640		3	ARR-B	23.0769	13	ARR-B
AT1G72360	AP2-EREBP			AT1G72360		4	AUX/IAA	14.8148	27	AUX/IAA
AT1G72570	AP2-EREBP			AT1G72570		0	BBR/BPC	0	7	BBR/BPC
AT1G79700	AP2-EREBP			AT1G79700		0	BES1	0	8	BES1
AT2G20880	AP2-EREBP			AT2G20880		51	bHLH	37.5	136	bHLH
AT2G25820	AP2-EREBP			AT2G25820		4	BSD	36.3636	11	BSD
AT2G31230	AP2-EREBP			AT2G31230		21	bZIP	30	70	bZIP
AT2G33710	AP2-EREBP			AT2G33710		5	C2C2-CO-like	29.4118	17	C2C2-CO-like
AT2G35700	AP2-EREBP			AT2G35700		5	C2C2-Dof	13.8889	36	C2C2-Dof
AT2G39250	AP2-EREBP			AT2G39250		5	C2C2-GATA	17.2414	29	C2C2-GATA
AT3G14230	AP2-EREBP			AT3G14230		0	C2C2-YABBY	0	6	C2C2-YABBY
AT3G50260	AP2-EREBP			AT3G50260		23	C2H2	23.2323	99	C2H2
AT3G60490	AP2-EREBP			AT3G60490		2	C3H	2.94118	68	C3H
AT4G06746	AP2-EREBP			AT4G06746		1	CAMTA	16.6667	6	CAMTA
AT4G13620	AP2-EREBP			AT4G13620		4	CCAAT	9.30233	43	CCAAT
AT4G16750	AP2-EREBP			AT4G16750		0	Coactivator p15	0	3	Coactivator p15
AT4G27950	AP2-EREBP			AT4G27950		0	CPP	0	8	CPP
AT4G39780	AP2-EREBP			AT4G39780		0	CSD	0	4	CSD
AT5G07580	AP2-EREBP			AT5G07580		2	DBP	50	4	DBP
AT5G11190	AP2-EREBP			AT5G11190		0	DDT	0	4	DDT
AT5G18450	AP2-EREBP			AT5G18450		0	E2F-DP	0	7	E2F-DP
AT5G19790	AP2-EREBP			AT5G19790		2	EIL	33.3333	6	EIL
AT5G25810	AP2-EREBP			AT5G25810		0	FAR1	0	17	FAR1
AT5G60120	AP2-EREBP			AT5G60120		0	FHA	0	17	FHA
AT1G67710	ARR-B			AT1G67710		14	G2-like	35.8974	39	G2-like
AT4G16110	ARR-B			AT4G16110		2	GeBP	10	20	GeBP
AT4G31920	ARR-B			AT4G31920		2	GNAT	6.45161	31	GNAT
AT1G04240	AUX/IAA			AT1G04240		7	GRAS	21.2121	33	GRAS
AT1G15050	AUX/IAA			AT1G15050		4	GRF	44.4444	9	GRF
AT4G14550	AUX/IAA			AT4G14550		19	HB	20.8791	91	HB
AT5G25890	AUX/IAA			AT5G25890		1	HMG	9.09091	11	HMG
AT1G02340	bHLH			AT1G02340		0	HRT	0	2	HRT
AT1G05805	bHLH			AT1G05805		5	HSF	21.7391	23	HSF
AT1G25310	bHLH			AT1G25310		0	IWS1	0	2	IWS1
AT1G27740	bHLH			AT1G27740		1	Jumonji	6.66667	15	Jumonji
AT1G51070	bHLH			AT1G51070		0	LFY	0	1	LFY
AT1G62975	bHLH			AT1G62975		0	LIM	0	6	LIM
AT1G66470	bHLH			AT1G66470		8	LOB	18.6047	43	LOB
AT1G71200	bHLH			AT1G71200		0	LUG	0	2	LUG
AT2G14760	bHLH			AT2G14760		11	MADS	10.6796	103	MADS
AT2G18300	bHLH			AT2G18300		0	MBF1	0	3	MBF1
AT2G20180	bHLH			AT2G20180		0	MED6	0	1	MED6
AT2G22750	bHLH			AT2G22750		0	MED7	0	2	MED7
AT2G22770	bHLH			AT2G22770		0	mTERF	0	34	mTERF
AT2G28160	bHLH			AT2G28160		47	MYB	32.4138	145	MYB
AT2G40200	bHLH			AT2G40200		9	MYB-related	13.8462	65	MYB-related
AT2G41240	bHLH			AT2G41240		19	NAC	18.8119	101	NAC
AT2G42280	bHLH			AT2G42280		0	NOZZLE	0	1	NOZZLE
AT2G43140	bHLH			AT2G43140		4	OFP	22.2222	18	OFP
AT2G46810	bHLH			AT2G46810		15	Orphans	18.0723	83	Orphans
AT3G07340	bHLH			AT3G07340		0	PBF-2-like	0	3	PBF-2-like
AT3G21330	bHLH			AT3G21330		2	PHD	4.65116	43	PHD
AT3G23210	bHLH			AT3G23210		5	PLATZ	45.4545	11	PLATZ
AT3G24140	bHLH			AT3G24140		1	Pseudo ARR-B	20	5	Pseudo ARR-B
AT3G47640	bHLH			AT3G47640		0	RB	0	1	RB
AT3G50330	bHLH			AT3G50330		0	Rcd1-like	0	3	Rcd1-like
AT3G56970	bHLH			AT3G56970		5	RWP-RK	35.7143	14	RWP-RK
AT3G56980	bHLH			AT3G56980		0	SAP	0	1	SAP
AT3G61950	bHLH			AT3G61950		1	SBP	6.25	16	SBP
AT3G62090	bHLH			AT3G62090		1	SET	3.0303	33	SET
AT4G00870	bHLH			AT4G00870		2	Sigma70-like	33.3333	6	Sigma70-like
AT4G05170	bHLH			AT4G05170		0	SNF2	0	38	SNF2
AT4G09820	bHLH			AT4G09820		0	SOH1	0	1	SOH1
AT4G14410	bHLH			AT4G14410		1	SRS	10	10	SRS
AT4G16430	bHLH			AT4G16430		0	SWI/SNF-BAF60b	0	16	SWI/SNF-BAF60b
AT4G25400	bHLH			AT4G25400		0	SWI/SNF-SWI3	0	5	SWI/SNF-SWI3
AT4G25410	bHLH			AT4G25410		0	TAZ	0	7	TAZ
AT4G28811	bHLH			AT4G28811		6	TCP	25	24	TCP
AT4G29930	bHLH			AT4G29930		2	Tify	13.3333	15	Tify
AT4G33880	bHLH			AT4G33880		3	TRAF	12	25	TRAF
AT4G36060	bHLH			AT4G36060		1	Trihelix	4.54545	22	Trihelix
AT4G37850	bHLH			AT4G37850		2	TUB	20	10	TUB
AT5G04150	bHLH			AT5G04150		0	ULT	0	2	ULT
AT5G37800	bHLH			AT5G37800		0	VOZ	0	2	VOZ
AT5G41315	bHLH			AT5G41315		26	WRKY	36.1111	72	WRKY
AT5G48560	bHLH			AT5G48560		1	zf-HD	5.88235	17	zf-HD
AT5G51780	bHLH			AT5G51780		0	S1Fa-like	0	3	S1Fa-like
AT5G57150	bHLH			AT5G57150		389		17.8604	2178
AT5G58010	bHLH			AT5G58010
AT5G61270	bHLH			AT5G61270
AT5G65320	bHLH			AT5G65320
AT5G65640	bHLH			AT5G65640
AT1G03350	BSD			AT1G03350
AT1G10720	BSD			AT1G10720
AT3G61420	BSD			AT3G61420
AT5G65910	BSD			AT5G65910
AT1G08320	bZIP			AT1G08320
AT1G13600	bZIP			AT1G13600
AT1G49720	bZIP			AT1G49720
AT1G68880	bZIP			AT1G68880
AT1G77920	bZIP			AT1G77920
AT2G22850	bZIP			AT2G22850
AT2G40620	bZIP			AT2G40620
AT3G12250	bZIP			AT3G12250
AT3G49760	bZIP			AT3G49760
AT3G51960	bZIP			AT3G51960
AT3G54620	bZIP			AT3G54620
AT4G34000	bZIP			AT4G34000
AT4G35040	bZIP			AT4G35040
AT4G37730	bZIP			AT4G37730
AT5G06839	bZIP			AT5G06839
AT5G10030	bZIP			AT5G10030
AT5G15830	bZIP			AT5G15830
AT5G24800	bZIP			AT5G24800
AT5G28770	bZIP			AT5G28770
AT5G49450	bZIP			AT5G49450
AT5G65210	bZIP			AT5G65210
AT1G68520	C2C2-CO-like			AT1G68520
AT1G73870	C2C2-CO-like			AT1G73870
AT2G47890	C2C2-CO-like			AT2G47890
AT3G02380	C2C2-CO-like			AT3G02380
AT5G57660	C2C2-CO-like			AT5G57660
AT1G07640	C2C2-Dof			AT1G07640
AT1G26790	C2C2-Dof			AT1G26790
AT2G28810	C2C2-Dof			AT2G28810
AT3G47500	C2C2-Dof			AT3G47500
AT5G62430	C2C2-Dof			AT5G62430
AT2G45050	C2C2-GATA			AT2G45050
AT4G17570	C2C2-GATA			AT4G17570
AT4G26150	C2C2-GATA			AT4G26150
AT5G25830	C2C2-GATA			AT5G25830
AT5G56860	C2C2-GATA			AT5G56860
AT1G03840	C2H2			AT1G03840
AT1G10480	C2H2			AT1G10480
AT1G24625	C2H2			AT1G24625
AT1G25250	C2H2			AT1G25250
AT1G26610	C2H2			AT1G26610
AT1G34370	C2H2			AT1G34370
AT2G18490	C2H2			AT2G18490
AT2G28710	C2H2			AT2G28710
AT2G29660	C2H2			AT2G29660
AT2G37740	C2H2			AT2G37740
AT2G41940	C2H2			AT2G41940
AT3G10470	C2H2			AT3G10470
AT3G49930	C2H2			AT3G49930
AT5G03510	C2H2			AT5G03510
AT5G04390	C2H2			AT5G04390
AT5G10970	C2H2			AT5G10970
AT5G22890	C2H2			AT5G22890
AT5G25160	C2H2			AT5G25160
AT5G43540	C2H2			AT5G43540
AT5G44160	C2H2			AT5G44160
AT5G56200	C2H2			AT5G56200
AT5G63280	C2H2			AT5G63280
AT5G67450	C2H2			AT5G67450
AT2G05160	C3H			AT2G05160
AT5G06420	C3H			AT5G06420
AT3G16940	CAMTA			AT3G16940
AT1G17590	CCAAT			AT1G17590
AT2G34720	CCAAT			AT2G34720
AT2G47810	CCAAT			AT2G47810
AT3G05690	CCAAT			AT3G05690
AT1G48040	DBP			AT1G48040
AT3G51470	DBP			AT3G51470
AT5G21120	EIL			AT5G21120
AT5G65100	EIL			AT5G65100
AT1G13300	G2-like			AT1G13300
AT2G03500	G2-like			AT2G03500
AT2G38300	G2-like			AT2G38300
AT2G40260	G2-like			AT2G40260
AT2G40970	G2-like			AT2G40970
AT3G04030	G2-like			AT3G04030
AT3G13040	G2-like			AT3G13040
AT3G25790	G2-like			AT3G25790
AT4G28610	G2-like			AT4G28610
AT4G37180	G2-like			AT4G37180
AT5G06800	G2-like			AT5G06800
AT5G18240	G2-like			AT5G18240
AT5G29000	G2-like			AT5G29000
AT5G45580	G2-like			AT5G45580
AT2G36340	GeBP			AT2G36340
AT4G00390	GeBP			AT4G00390
AT1G32070	GNAT			AT1G32070
AT5G67430	GNAT			AT5G67430
AT1G21450	GRAS			AT1G21450
AT1G50420	GRAS			AT1G50420
AT2G04890	GRAS			AT2G04890
AT2G29060	GRAS			AT2G29060
AT3G13840	GRAS			AT3G13840
AT3G49950	GRAS			AT3G49950
AT4G00150	GRAS			AT4G00150
AT2G22840	GRF			AT2G22840
AT2G45480	GRF			AT2G45480
AT4G24150	GRF			AT4G24150
AT5G53660	GRF			AT5G53660
AT1G19700	HB			AT1G19700
AT1G20700	HB			AT1G20700
AT1G26960	HB			AT1G26960
AT1G62990	HB			AT1G62990
AT1G75410	HB			AT1G75410
AT1G79840	HB			AT1G79840
AT2G18550	HB			AT2G18550
AT2G35940	HB			AT2G35940
AT2G46680	HB			AT2G46680
AT3G01220	HB			AT3G01220
AT3G01470	HB			AT3G01470
AT3G18010	HB			AT3G18010
AT4G34610	HB			AT4G34610
AT4G36870	HB			AT4G36870
AT4G40060	HB			AT4G40060
AT5G15150	HB			AT5G15150
AT5G41410	HB			AT5G41410
AT5G52170	HB			AT5G52170
AT5G53980	HB			AT5G53980
AT1G20693	HMG			AT1G20693
AT3G02990	HSF			AT3G02990
AT3G24520	HSF			AT3G24520
AT3G51910	HSF			AT3G51910
AT5G45710	HSF			AT5G45710
AT5G62020	HSF			AT5G62020
AT2G38950	Jumonji			AT2G38950
AT2G30340	LOB			AT2G30340
AT2G31310	LOB			AT2G31310
AT3G49940	LOB			AT3G49940
AT3G58190	LOB			AT3G58190
AT4G37540	LOB			AT4G37540
AT5G06080	LOB			AT5G06080
AT5G66870	LOB			AT5G66870
AT5G67420	LOB			AT5G67420
AT1G71692	MADS			AT1G71692
AT1G77950	MADS			AT1G77950
AT2G14210	MADS			AT2G14210
AT2G22630	MADS			AT2G22630
AT2G45660	MADS			AT2G45660
AT3G05860	MADS			AT3G05860
AT3G54340	MADS			AT3G54340
AT3G57230	MADS			AT3G57230
AT4G11880	MADS			AT4G11880
AT4G37940	MADS			AT4G37940
AT5G62165	MADS			AT5G62165
AT1G09540	MYB			AT1G09540
AT1G17950	MYB			AT1G17950
AT1G18710	MYB			AT1G18710
AT1G34670	MYB			AT1G34670
AT1G35515	MYB			AT1G35515
AT1G56650	MYB			AT1G56650
AT1G57560	MYB			AT1G57560
AT1G66230	MYB			AT1G66230
AT1G66390	MYB			AT1G66390
AT1G73410	MYB			AT1G73410
AT1G74080	MYB			AT1G74080
AT1G74650	MYB			AT1G74650
AT1G79180	MYB			AT1G79180
AT2G16720	MYB			AT2G16720
AT2G38090	MYB			AT2G38090
AT3G01140	MYB			AT3G01140
AT3G02940	MYB			AT3G02940
AT3G11280	MYB			AT3G11280
AT3G12720	MYB			AT3G12720
AT3G13540	MYB			AT3G13540
AT3G24310	MYB			AT3G24310
AT3G30210	MYB			AT3G30210
AT3G46130	MYB			AT3G46130
AT3G48920	MYB			AT3G48920
AT3G49690	MYB			AT3G49690
AT3G53200	MYB			AT3G53200
AT4G05100	MYB			AT4G05100
AT4G21440	MYB			AT4G21440
AT4G25560	MYB			AT4G25560
AT4G28110	MYB			AT4G28110
AT4G33450	MYB			AT4G33450
AT4G38620	MYB			AT4G38620
AT5G05790	MYB			AT5G05790
AT5G10280	MYB			AT5G10280
AT5G12870	MYB			AT5G12870
AT5G14340	MYB			AT5G14340
AT5G15310	MYB			AT5G15310
AT5G16600	MYB			AT5G16600
AT5G16770	MYB			AT5G16770
AT5G26660	MYB			AT5G26660
AT5G40330	MYB			AT5G40330
AT5G52260	MYB			AT5G52260
AT5G54230	MYB			AT5G54230
AT5G57620	MYB			AT5G57620
AT5G58900	MYB			AT5G58900
AT5G60890	MYB			AT5G60890
AT5G65790	MYB			AT5G65790
AT1G01380	MYB-related			AT1G01380
AT1G01520	MYB-related			AT1G01520
AT1G71030	MYB-related			AT1G71030
AT1G74840	MYB-related			AT1G74840
AT2G18328	MYB-related			AT2G18328
AT2G30424	MYB-related			AT2G30424
AT3G16350	MYB-related			AT3G16350
AT5G02840	MYB-related			AT5G02840
AT5G59780	MYB-related			AT5G59780
AT1G28470	NAC			AT1G28470
AT1G32510	NAC			AT1G32510
AT1G56010	NAC			AT1G56010
AT2G02450	NAC			AT2G02450
AT2G24430	NAC			AT2G24430
AT2G27300	NAC			AT2G27300
AT2G33480	NAC			AT2G33480
AT2G43000	NAC			AT2G43000
AT3G04060	NAC			AT3G04060
AT3G04070	NAC			AT3G04070
AT3G12977	NAC			AT3G12977
AT3G18400	NAC			AT3G18400
AT3G29035	NAC			AT3G29035
AT4G28530	NAC			AT4G28530
AT5G07680	NAC			AT5G07680
AT5G13180	NAC			AT5G13180
AT5G14000	NAC			AT5G14000
AT5G18300	NAC			AT5G18300
AT5G61430	NAC			AT5G61430
AT3G52540	OFP			AT3G52540
AT4G14860	OFP			AT4G14860
AT4G18830	OFP			AT4G18830
AT5G58360	OFP			AT5G58360
AT1G59940	Orphans			AT1G59940
AT1G75540	Orphans			AT1G75540
AT1G78600	Orphans			AT1G78600
AT2G01830	Orphans			AT2G01830
AT2G17820	Orphans			AT2G17820
AT2G41310	Orphans			AT2G41310
AT3G04580	Orphans			AT3G04580
AT3G21890	Orphans			AT3G21890
AT3G57040	Orphans			AT3G57040
AT4G25990	Orphans			AT4G25990
AT4G39070	Orphans			AT4G39070
AT5G10720	Orphans			AT5G10720
AT5G17890	Orphans			AT5G17890
AT5G62920	Orphans			AT5G62920
AT5G66630	Orphans			AT5G66630
AT2G37520	PHD			AT2G37520
AT3G20280	PHD			AT3G20280
AT1G21000	PLATZ			AT1G21000
AT1G32700	PLATZ			AT1G32700
AT1G76590	PLATZ			AT1G76590
AT2G12646	PLATZ			AT2G12646
AT2G27930	PLATZ			AT2G27930
AT2G46790	Pseudo ARR-B			AT2G46790
AT1G20640	RWP-RK			AT1G20640
AT2G17150	RWP-RK			AT2G17150
AT2G43500	RWP-RK			AT2G43500
AT4G24020	RWP-RK			AT4G24020
AT4G35270	RWP-RK			AT4G35270
AT1G02065	SBP			AT1G02065
AT1G02580	SET			AT1G02580
AT5G13730	Sigma70-like			AT5G13730
AT5G24120	Sigma70-like			AT5G24120
AT2G21400	SRS			AT2G21400
AT1G30210	TCP			AT1G30210
AT2G31070	TCP			AT2G31070
AT3G02150	TCP			AT3G02150
AT4G18390	TCP			AT4G18390
AT5G23280	TCP			AT5G23280
AT5G60970	TCP			AT5G60970
AT1G48500	Tify			AT1G48500
AT1G72450	Tify			AT1G72450
AT1G64280	TRAF			AT1G64280
AT3G56230	TRAF			AT3G56230
AT5G63160	TRAF			AT5G63160
AT2G33550	Trihelix			AT2G33550
AT2G18280	TUB			AT2G18280
AT5G18680	TUB			AT5G18680
AT1G13960	WRKY			AT1G13960
AT1G18860	WRKY			AT1G18860
AT1G29280	WRKY			AT1G29280
AT1G30650	WRKY			AT1G30650
AT1G62300	WRKY			AT1G62300
AT1G64000	WRKY			AT1G64000
AT1G68150	WRKY			AT1G68150
AT1G69810	WRKY			AT1G69810
AT2G03340	WRKY			AT2G03340
AT2G24570	WRKY			AT2G24570
AT2G30250	WRKY			AT2G30250
AT2G34830	WRKY			AT2G34830
AT2G37260	WRKY			AT2G37260
AT2G40750	WRKY			AT2G40750
AT2G46130	WRKY			AT2G46130
AT3G01970	WRKY			AT3G01970
AT3G58710	WRKY			AT3G58710
AT4G01720	WRKY			AT4G01720
AT4G04450	WRKY			AT4G04450
AT4G22070	WRKY			AT4G22070
AT4G23550	WRKY			AT4G23550
AT5G07100	WRKY			AT5G07100
AT5G13080	WRKY			AT5G13080
AT5G15130	WRKY			AT5G15130
AT5G41570	WRKY			AT5G41570
AT5G52830	WRKY			AT5G52830
AT2G18350	zf-HD			AT2G18350

## Sheet: EA 5d up-regulated
Protein ID	Family			EA 5d up		Total TFs		%
AT1G16640	ABI3VP1			AT1G16640		19	ABI3VP1	33.3333	57	ABI3VP1
AT1G26680	ABI3VP1			AT1G26680		3	Alfin-like	42.8571	7	Alfin-like
AT1G28300	ABI3VP1			AT1G28300		20	AP2-EREBP	13.6986	146	AP2-EREBP
AT2G24700	ABI3VP1			AT2G24700		10	ARF	43.4783	23	ARF
AT2G30470	ABI3VP1			AT2G30470		8	ARID	80	10	ARID
AT2G35310	ABI3VP1			AT2G35310		1	ARR-B	7.69231	13	ARR-B
AT2G46870	ABI3VP1			AT2G46870		15	AUX/IAA	55.5556	27	AUX/IAA
AT3G06160	ABI3VP1			AT3G06160		1	BBR/BPC	14.2857	7	BBR/BPC
AT3G19184	ABI3VP1			AT3G19184		2	BES1	25	8	BES1
AT3G53310	ABI3VP1			AT3G53310		13	bHLH	9.55882	136	bHLH
AT4G01580	ABI3VP1			AT4G01580		1	BSD	9.09091	11	BSD
AT4G21550	ABI3VP1			AT4G21550		3	bZIP	4.28571	70	bZIP
AT4G31615	ABI3VP1			AT4G31615		1	C2C2-CO-like	5.88235	17	C2C2-CO-like
AT4G32010	ABI3VP1			AT4G32010		16	C2C2-Dof	44.4444	36	C2C2-Dof
AT4G33280	ABI3VP1			AT4G33280		10	C2C2-GATA	34.4828	29	C2C2-GATA
AT5G18000	ABI3VP1			AT5G18000		0	C2C2-YABBY	0	6	C2C2-YABBY
AT5G18090	ABI3VP1			AT5G18090		10	C2H2	10.101	99	C2H2
AT5G42700	ABI3VP1			AT5G42700		16	C3H	23.5294	68	C3H
AT5G58280	ABI3VP1			AT5G58280		2	CAMTA	33.3333	6	CAMTA
AT1G14510	Alfin-like			AT1G14510		8	CCAAT	18.6047	43	CCAAT
AT5G05610	Alfin-like			AT5G05610		1	Coactivator p15	33.3333	3	Coactivator p15
AT5G20510	Alfin-like			AT5G20510		5	CPP	62.5	8	CPP
AT1G12980	AP2-EREBP			AT1G12980		0	CSD	0	4	CSD
AT1G24590	AP2-EREBP			AT1G24590		0	DBP	0	4	DBP
AT1G28360	AP2-EREBP			AT1G28360		1	DDT	25	4	DDT
AT1G51190	AP2-EREBP			AT1G51190		4	E2F-DP	57.1429	7	E2F-DP
AT1G78080	AP2-EREBP			AT1G78080		1	EIL	16.6667	6	EIL
AT2G46310	AP2-EREBP			AT2G46310		3	FAR1	17.6471	17	FAR1
AT3G16280	AP2-EREBP			AT3G16280		5	FHA	29.4118	17	FHA
AT3G16770	AP2-EREBP			AT3G16770		4	G2-like	10.2564	39	G2-like
AT3G20840	AP2-EREBP			AT3G20840		5	GeBP	25	20	GeBP
AT4G11140	AP2-EREBP			AT4G11140		1	GNAT	3.22581	31	GNAT
AT4G37750	AP2-EREBP			AT4G37750		5	GRAS	15.1515	33	GRAS
AT5G07310	AP2-EREBP			AT5G07310		0	GRF	0	9	GRF
AT5G10510	AP2-EREBP			AT5G10510		20	HB	21.978	91	HB
AT5G13330	AP2-EREBP			AT5G13330		3	HMG	27.2727	11	HMG
AT5G17430	AP2-EREBP			AT5G17430		0	HRT	0	2	HRT
AT5G25190	AP2-EREBP			AT5G25190		1	HSF	4.34783	23	HSF
AT5G51190	AP2-EREBP			AT5G51190		0	IWS1	0	2	IWS1
AT5G61890	AP2-EREBP			AT5G61890		4	Jumonji	26.6667	15	Jumonji
AT5G65510	AP2-EREBP			AT5G65510		0	LFY	0	1	LFY
AT5G67180	AP2-EREBP			AT5G67180		0	LIM	0	6	LIM
AT1G19850	ARF			AT1G19850		8	LOB	18.6047	43	LOB
AT1G30330	ARF			AT1G30330		1	LUG	50	2	LUG
AT1G59750	ARF			AT1G59750		8	MADS	7.76699	103	MADS
AT1G77850	ARF			AT1G77850		0	MBF1	0	3	MBF1
AT2G28350	ARF			AT2G28350		0	MED6	0	1	MED6
AT2G33860	ARF			AT2G33860		0	MED7	0	2	MED7
AT3G61830	ARF			AT3G61830		9	mTERF	26.4706	34	mTERF
AT4G30080	ARF			AT4G30080		15	MYB	10.3448	145	MYB
AT5G37020	ARF			AT5G37020		7	MYB-related	10.7692	65	MYB-related
AT5G60450	ARF			AT5G60450		26	NAC	25.7426	101	NAC
AT1G20910	ARID			AT1G20910		1	NOZZLE	100	1	NOZZLE
AT1G55650	ARID			AT1G55650		5	OFP	27.7778	18	OFP
AT1G76110	ARID			AT1G76110		6	Orphans	7.22892	83	Orphans
AT1G76510	ARID			AT1G76510		2	PBF-2-like	66.6667	3	PBF-2-like
AT2G17410	ARID			AT2G17410		16	PHD	37.2093	43	PHD
AT2G46040	ARID			AT2G46040		3	PLATZ	27.2727	11	PLATZ
AT3G13350	ARID			AT3G13350		2	Pseudo ARR-B	40	5	Pseudo ARR-B
AT3G43240	ARID			AT3G43240		1	RB	100	1	RB
AT5G07210	ARR-B			AT5G07210		0	Rcd1-like	0	3	Rcd1-like
AT1G04100	AUX/IAA			AT1G04100		1	RWP-RK	7.14286	14	RWP-RK
AT1G04550	AUX/IAA			AT1G04550		1	SAP	100	1	SAP
AT1G51950	AUX/IAA			AT1G51950		3	SBP	18.75	16	SBP
AT2G22670	AUX/IAA			AT2G22670		15	SET	45.4545	33	SET
AT2G33310	AUX/IAA			AT2G33310		0	Sigma70-like	0	6	Sigma70-like
AT2G46990	AUX/IAA			AT2G46990		22	SNF2	57.8947	38	SNF2
AT3G16500	AUX/IAA			AT3G16500		0	SOH1	0	1	SOH1
AT3G23050	AUX/IAA			AT3G23050		1	SRS	10	10	SRS
AT3G62100	AUX/IAA			AT3G62100		4	SWI/SNF-BAF60b	25	16	SWI/SNF-BAF60b
AT4G14560	AUX/IAA			AT4G14560		0	SWI/SNF-SWI3	0	5	SWI/SNF-SWI3
AT4G28640	AUX/IAA			AT4G28640		1	TAZ	14.2857	7	TAZ
AT4G29080	AUX/IAA			AT4G29080		2	TCP	8.33333	24	TCP
AT4G32280	AUX/IAA			AT4G32280		4	Tify	26.6667	15	Tify
AT5G43700	AUX/IAA			AT5G43700		6	TRAF	24	25	TRAF
AT5G65670	AUX/IAA			AT5G65670		2	Trihelix	9.09091	22	Trihelix
AT1G68120	BBR/BPC			AT1G68120		4	TUB	40	10	TUB
AT4G18890	BES1			AT4G18890		1	ULT	50	2	ULT
AT5G45300	BES1			AT5G45300		0	VOZ	0	2	VOZ
AT1G03040	bHLH			AT1G03040		8	WRKY	11.1111	72	WRKY
AT1G09530	bHLH			AT1G09530		0	zf-HD	0	17	zf-HD
AT1G12860	bHLH			AT1G12860		0	S1Fa-like	0	3	S1Fa-like
AT1G26260	bHLH			AT1G26260		407		18.6869	2178
AT1G68810	bHLH			AT1G68810
AT2G41130	bHLH			AT2G41130
AT3G25710	bHLH			AT3G25710
AT3G56770	bHLH			AT3G56770
AT3G62090	bHLH			AT3G62090
AT4G02590	bHLH			AT4G02590
AT4G36930	bHLH			AT4G36930
AT5G10570	bHLH			AT5G10570
AT5G50915	bHLH			AT5G50915
AT1G55750	BSD			AT1G55750
AT1G19490	bZIP			AT1G19490
AT2G35530	bZIP			AT2G35530
AT5G06950	bZIP			AT5G06950
AT2G33500	C2C2-CO-like			AT2G33500
AT1G21340	C2C2-Dof			AT1G21340
AT1G47655	C2C2-Dof			AT1G47655
AT1G64620	C2C2-Dof			AT1G64620
AT2G28510	C2C2-Dof			AT2G28510
AT2G34140	C2C2-Dof			AT2G34140
AT2G46590	C2C2-Dof			AT2G46590
AT3G45610	C2C2-Dof			AT3G45610
AT3G50410	C2C2-Dof			AT3G50410
AT3G52440	C2C2-Dof			AT3G52440
AT3G61850	C2C2-Dof			AT3G61850
AT4G00940	C2C2-Dof			AT4G00940
AT4G24060	C2C2-Dof			AT4G24060
AT5G60200	C2C2-Dof			AT5G60200
AT5G60850	C2C2-Dof			AT5G60850
AT5G62940	C2C2-Dof			AT5G62940
AT5G66940	C2C2-Dof			AT5G66940
AT1G51600	C2C2-GATA			AT1G51600
AT3G06740	C2C2-GATA			AT3G06740
AT3G16870	C2C2-GATA			AT3G16870
AT3G21175	C2C2-GATA			AT3G21175
AT3G50870	C2C2-GATA			AT3G50870
AT3G51080	C2C2-GATA			AT3G51080
AT4G24470	C2C2-GATA			AT4G24470
AT4G32890	C2C2-GATA			AT4G32890
AT4G36240	C2C2-GATA			AT4G36240
AT5G66320	C2C2-GATA			AT5G66320
AT1G08290	C2H2			AT1G08290
AT1G51220	C2H2			AT1G51220
AT2G23740	C2H2			AT2G23740
AT3G20880	C2H2			AT3G20880
AT3G48430	C2H2			AT3G48430
AT3G50700	C2H2			AT3G50700
AT3G57670	C2H2			AT3G57670
AT5G03740	C2H2			AT5G03740
AT5G60470	C2H2			AT5G60470
AT5G66730	C2H2			AT5G66730
AT1G19860	C3H			AT1G19860
AT1G75340	C3H			AT1G75340
AT2G19810	C3H			AT2G19810
AT2G35430	C3H			AT2G35430
AT2G47680	C3H			AT2G47680
AT2G47850	C3H			AT2G47850
AT3G08505	C3H			AT3G08505
AT3G12680	C3H			AT3G12680
AT3G48440	C3H			AT3G48440
AT3G51950	C3H			AT3G51950
AT4G29190	C3H			AT4G29190
AT5G12440	C3H			AT5G12440
AT5G18550	C3H			AT5G18550
AT5G49200	C3H			AT5G49200
AT5G56900	C3H			AT5G56900
AT5G63260	C3H			AT5G63260
AT2G22300	CAMTA			AT2G22300
AT5G09410	CAMTA			AT5G09410
AT1G08880	CCAAT			AT1G08880
AT1G21970	CCAAT			AT1G21970
AT1G54160	CCAAT			AT1G54160
AT1G54690	CCAAT			AT1G54690
AT1G72830	CCAAT			AT1G72830
AT3G20910	CCAAT			AT3G20910
AT4G27230	CCAAT			AT4G27230
AT5G19490	CCAAT			AT5G19490
AT5G09240	Coactivator p15			AT5G09240
AT2G20110	CPP			AT2G20110
AT3G04850	CPP			AT3G04850
AT3G22760	CPP			AT3G22760
AT3G22780	CPP			AT3G22780
AT4G29000	CPP			AT4G29000
AT5G35210	DDT			AT5G35210
AT2G36010	E2F-DP			AT2G36010
AT3G01330	E2F-DP			AT3G01330
AT3G48160	E2F-DP			AT3G48160
AT5G14960	E2F-DP			AT5G14960
AT3G20770	EIL			AT3G20770
AT1G76320	FAR1			AT1G76320
AT2G43280	FAR1			AT2G43280
AT3G06250	FAR1			AT3G06250
AT1G34355	FHA			AT1G34355
AT2G45460	FHA			AT2G45460
AT3G02680	FHA			AT3G02680
AT3G54350	FHA			AT3G54350
AT5G07400	FHA			AT5G07400
AT1G69580	G2-like			AT1G69580
AT2G20400	G2-like			AT2G20400
AT3G04450	G2-like			AT3G04450
AT4G13640	G2-like			AT4G13640
AT1G66420	GeBP			AT1G66420
AT4G00238	GeBP			AT4G00238
AT4G00250	GeBP			AT4G00250
AT4G01260	GeBP			AT4G01260
AT5G14280	GeBP			AT5G14280
AT2G41450	GNAT			AT2G41450
AT1G55580	GRAS			AT1G55580
AT1G63100	GRAS			AT1G63100
AT1G66350	GRAS			AT1G66350
AT4G37650	GRAS			AT4G37650
AT5G48150	GRAS			AT5G48150
AT1G23380	HB			AT1G23380
AT1G27050	HB			AT1G27050
AT1G30490	HB			AT1G30490
AT1G46480	HB			AT1G46480
AT1G52150	HB			AT1G52150
AT1G62360	HB			AT1G62360
AT2G01430	HB			AT2G01430
AT2G33880	HB			AT2G33880
AT2G34710	HB			AT2G34710
AT3G03660	HB			AT3G03660
AT3G11260	HB			AT3G11260
AT3G19510	HB			AT3G19510
AT4G02560	HB			AT4G02560
AT4G03250	HB			AT4G03250
AT4G32880	HB			AT4G32880
AT4G35550	HB			AT4G35550
AT5G05770	HB			AT5G05770
AT5G06710	HB			AT5G06710
AT5G47370	HB			AT5G47370
AT5G60690	HB			AT5G60690
AT3G28730	HMG			AT3G28730
AT4G23800	HMG			AT4G23800
AT5G23405	HMG			AT5G23405
AT3G02990	HSF			AT3G02990
AT1G09060	Jumonji			AT1G09060
AT1G11950	Jumonji			AT1G11950
AT1G62310	Jumonji			AT1G62310
AT4G20400	Jumonji			AT4G20400
AT1G31320	LOB			AT1G31320
AT1G65620	LOB			AT1G65620
AT2G40470	LOB			AT2G40470
AT2G42430	LOB			AT2G42430
AT2G45410	LOB			AT2G45410
AT2G45420	LOB			AT2G45420
AT4G00210	LOB			AT4G00210
AT5G06080	LOB			AT5G06080
AT2G32700	LUG			AT2G32700
AT1G47760	MADS			AT1G47760
AT4G09960	MADS			AT4G09960
AT5G13790	MADS			AT5G13790
AT5G20240	MADS			AT5G20240
AT5G26950	MADS			AT5G26950
AT5G60910	MADS			AT5G60910
AT5G65050	MADS			AT5G65050
AT5G65060	MADS			AT5G65060
AT1G21150	mTERF			AT1G21150
AT1G61990	mTERF			AT1G61990
AT1G62010	mTERF			AT1G62010
AT1G62085	mTERF			AT1G62085
AT2G21710	mTERF			AT2G21710
AT3G46950	mTERF			AT3G46950
AT4G02990	mTERF			AT4G02990
AT4G19650	mTERF			AT4G19650
AT5G06810	mTERF			AT5G06810
AT1G14350	MYB			AT1G14350
AT1G48000	MYB			AT1G48000
AT1G63910	MYB			AT1G63910
AT1G68320	MYB			AT1G68320
AT2G02820	MYB			AT2G02820
AT2G39880	MYB			AT2G39880
AT3G06490	MYB			AT3G06490
AT3G09370	MYB			AT3G09370
AT3G18100	MYB			AT3G18100
AT3G24310	MYB			AT3G24310
AT3G62610	MYB			AT3G62610
AT4G32730	MYB			AT4G32730
AT4G37780	MYB			AT4G37780
AT5G11510	MYB			AT5G11510
AT5G17800	MYB			AT5G17800
AT1G06910	MYB-related			AT1G06910
AT1G17460	MYB-related			AT1G17460
AT1G72650	MYB-related			AT1G72650
AT3G05380	MYB-related			AT3G05380
AT3G07740	MYB-related			AT3G07740
AT3G49850	MYB-related			AT3G49850
AT5G04110	MYB-related			AT5G04110
AT1G25580	NAC			AT1G25580
AT1G26870	NAC			AT1G26870
AT1G52890	NAC			AT1G52890
AT1G69490	NAC			AT1G69490
AT1G79580	NAC			AT1G79580
AT2G17040	NAC			AT2G17040
AT2G18060	NAC			AT2G18060
AT3G01600	NAC			AT3G01600
AT3G10480	NAC			AT3G10480
AT3G10490	NAC			AT3G10490
AT3G15510	NAC			AT3G15510
AT3G18400	NAC			AT3G18400
AT3G44350	NAC			AT3G44350
AT3G49530	NAC			AT3G49530
AT4G10350	NAC			AT4G10350
AT4G17980	NAC			AT4G17980
AT4G36160	NAC			AT4G36160
AT5G14000	NAC			AT5G14000
AT5G14490	NAC			AT5G14490
AT5G22290	NAC			AT5G22290
AT5G39820	NAC			AT5G39820
AT5G46590	NAC			AT5G46590
AT5G56620	NAC			AT5G56620
AT5G64060	NAC			AT5G64060
AT5G64530	NAC			AT5G64530
AT5G66300	NAC			AT5G66300
AT4G27330	NOZZLE			AT4G27330
AT1G06920	OFP			AT1G06920
AT1G79960	OFP			AT1G79960
AT2G30400	OFP			AT2G30400
AT2G32100	OFP			AT2G32100
AT5G19650	OFP			AT5G19650
AT1G19050	Orphans			AT1G19050
AT3G01320	Orphans			AT3G01320
AT4G00760	Orphans			AT4G00760
AT4G10240	Orphans			AT4G10240
AT5G53420	Orphans			AT5G53420
AT5G66610	Orphans			AT5G66610
AT1G14410	PBF-2-like			AT1G14410
AT2G02740	PBF-2-like			AT2G02740
AT1G05830	PHD			AT1G05830
AT1G33420	PHD			AT1G33420
AT1G43770	PHD			AT1G43770
AT1G79350	PHD			AT1G79350
AT2G31650	PHD			AT2G31650
AT3G01460	PHD			AT3G01460
AT3G14980	PHD			AT3G14980
AT3G53680	PHD			AT3G53680
AT3G61740	PHD			AT3G61740
AT4G12620	PHD			AT4G12620
AT4G22140	PHD			AT4G22140
AT4G27910	PHD			AT4G27910
AT5G09790	PHD			AT5G09790
AT5G24330	PHD			AT5G24330
AT5G53430	PHD			AT5G53430
AT5G58610	PHD			AT5G58610
AT1G31040	PLATZ			AT1G31040
AT2G01818	PLATZ			AT2G01818
AT3G60670	PLATZ			AT3G60670
AT5G02810	Pseudo ARR-B			AT5G02810
AT5G61380	Pseudo ARR-B			AT5G61380
AT3G12280	RB			AT3G12280
AT4G35590	RWP-RK			AT4G35590
AT5G35770	SAP			AT5G35770
AT1G02065	SBP			AT1G02065
AT1G27360	SBP			AT1G27360
AT1G27370	SBP			AT1G27370
AT1G01920	SET			AT1G01920
AT1G04050	SET			AT1G04050
AT1G73100	SET			AT1G73100
AT2G18850	SET			AT2G18850
AT2G24740	SET			AT2G24740
AT2G35160	SET			AT2G35160
AT2G44150	SET			AT2G44150
AT3G04380	SET			AT3G04380
AT3G55080	SET			AT3G55080
AT4G02020	SET			AT4G02020
AT4G30860	SET			AT4G30860
AT5G04940	SET			AT5G04940
AT5G13960	SET			AT5G13960
AT5G17240	SET			AT5G17240
AT5G43990	SET			AT5G43990
AT1G02670	SNF2			AT1G02670
AT1G05490	SNF2			AT1G05490
AT1G48310	SNF2			AT1G48310
AT1G50410	SNF2			AT1G50410
AT2G02090	SNF2			AT2G02090
AT2G16390	SNF2			AT2G16390
AT2G21450	SNF2			AT2G21450
AT2G44980	SNF2			AT2G44980
AT3G12810	SNF2			AT3G12810
AT3G19210	SNF2			AT3G19210
AT3G20010	SNF2			AT3G20010
AT3G42670	SNF2			AT3G42670
AT3G54280	SNF2			AT3G54280
AT3G57300	SNF2			AT3G57300
AT5G05130	SNF2			AT5G05130
AT5G07810	SNF2			AT5G07810
AT5G18620	SNF2			AT5G18620
AT5G19310	SNF2			AT5G19310
AT5G22750	SNF2			AT5G22750
AT5G43530	SNF2			AT5G43530
AT5G63950	SNF2			AT5G63950
AT5G66750	SNF2			AT5G66750
AT5G12330	SRS			AT5G12330
AT4G22360	SWI/SNF-BAF60b			AT4G22360
AT4G34290	SWI/SNF-BAF60b			AT4G34290
AT5G08430	SWI/SNF-BAF60b			AT5G08430
AT5G63700	SWI/SNF-BAF60b			AT5G63700
AT3G12980	TAZ			AT3G12980
AT1G30210	TCP			AT1G30210
AT1G72010	TCP			AT1G72010
AT4G14713	Tify			AT4G14713
AT4G14720	Tify			AT4G14720
AT4G32570	Tify			AT4G32570
AT5G13220	Tify			AT5G13220
AT1G04390	TRAF			AT1G04390
AT1G55760	TRAF			AT1G55760
AT2G05330	TRAF			AT2G05330
AT3G57130	TRAF			AT3G57130
AT4G26120	TRAF			AT4G26120
AT5G13060	TRAF			AT5G13060
AT5G01380	Trihelix			AT5G01380
AT5G63420	Trihelix			AT5G63420
AT1G16070	TUB			AT1G16070
AT1G25280	TUB			AT1G25280
AT1G47270	TUB			AT1G47270
AT2G47900	TUB			AT2G47900
AT4G28190	ULT			AT4G28190
AT2G30590	WRKY			AT2G30590
AT2G47260	WRKY			AT2G47260
AT4G24240	WRKY			AT4G24240
AT4G26640	WRKY			AT4G26640
AT4G30935	WRKY			AT4G30935
AT4G31800	WRKY			AT4G31800
AT5G26170	WRKY			AT5G26170
AT5G28650	WRKY			AT5G28650

## Sheet: EA 5d down-regulated
Protein ID	Family			EA 5d down		Total TFs		%
AT2G36080	ABI3VP1			AT1G10120		5	ABI3VP1	8.77193	57	ABI3VP1
AT3G11580	ABI3VP1			AT1G76900		0	Alfin-like	0	7	Alfin-like
AT4G31640	ABI3VP1			AT4G02640		47	AP2-EREBP	32.1918	146	AP2-EREBP
AT4G31650	ABI3VP1			AT1G10720		0	ARF	0	23	ARF
AT5G06250	ABI3VP1			AT3G23690		0	ARID	0	10	ARID
AT1G01250	AP2-EREBP			AT4G37740		2	ARR-B	15.3846	13	ARR-B
AT1G12610	AP2-EREBP			AT3G54620		5	AUX/IAA	18.5185	27	AUX/IAA
AT1G13260	AP2-EREBP			AT3G44460		0	BBR/BPC	0	7	BBR/BPC
AT1G16060	AP2-EREBP			AT3G13810		1	BES1	12.5	8	BES1
AT1G21910	AP2-EREBP			AT4G32040		52	bHLH	38.2353	136	bHLH
AT1G25560	AP2-EREBP			AT1G50600		4	BSD	36.3636	11	BSD
AT1G28370	AP2-EREBP			AT1G51070		28	bZIP	40	70	bZIP
AT1G43160	AP2-EREBP			AT4G17570		4	C2C2-CO-like	23.5294	17	C2C2-CO-like
AT1G64380	AP2-EREBP			AT5G67300		6	C2C2-Dof	16.6667	36	C2C2-Dof
AT1G68840	AP2-EREBP			AT2G06025		6	C2C2-GATA	20.6897	29	C2C2-GATA
AT1G71520	AP2-EREBP			AT5G02840		0	C2C2-YABBY	0	6	C2C2-YABBY
AT1G72360	AP2-EREBP			AT1G03350		34	C2H2	34.3434	99	C2H2
AT1G77200	AP2-EREBP			AT3G45260		3	C3H	4.41176	68	C3H
AT1G79700	AP2-EREBP			AT4G14410		0	CAMTA	0	6	CAMTA
AT2G20880	AP2-EREBP			AT5G08790		4	CCAAT	9.30233	43	CCAAT
AT2G22200	AP2-EREBP			AT1G07530		0	Coactivator p15	0	3	Coactivator p15
AT2G23340	AP2-EREBP			AT3G61420		0	CPP	0	8	CPP
AT2G25820	AP2-EREBP			AT1G14687		2	CSD	50	4	CSD
AT2G28550	AP2-EREBP			AT4G24020		1	DBP	25	4	DBP
AT2G31230	AP2-EREBP			AT4G35040		0	DDT	0	4	DDT
AT2G33710	AP2-EREBP			AT1G27320		0	E2F-DP	0	7	E2F-DP
AT2G39250	AP2-EREBP			AT2G28200		2	EIL	33.3333	6	EIL
AT2G47520	AP2-EREBP			AT4G39100		0	FAR1	0	17	FAR1
AT3G50260	AP2-EREBP			AT1G70000		0	FHA	0	17	FHA
AT3G54990	AP2-EREBP			AT3G57230		17	G2-like	43.5897	39	G2-like
AT3G60490	AP2-EREBP			AT1G62300		4	GeBP	20	20	GeBP
AT4G06746	AP2-EREBP			AT3G19290		5	GNAT	16.129	31	GNAT
AT4G13620	AP2-EREBP			AT3G54220		14	GRAS	42.4242	33	GRAS
AT4G16750	AP2-EREBP			AT5G45710		4	GRF	44.4444	9	GRF
AT4G17500	AP2-EREBP			AT3G06380		22	HB	24.1758	91	HB
AT4G25470	AP2-EREBP			AT3G04930		0	HMG	0	11	HMG
AT4G25480	AP2-EREBP			AT2G18280		0	HRT	0	2	HRT
AT4G27950	AP2-EREBP			AT2G03340		6	HSF	26.087	23	HSF
AT4G36900	AP2-EREBP			AT3G47640		1	IWS1	50	2	IWS1
AT4G39780	AP2-EREBP			AT1G06180		0	Jumonji	0	15	Jumonji
AT5G05410	AP2-EREBP			AT2G28550		0	LFY	0	1	LFY
AT5G11590	AP2-EREBP			AT2G45160		1	LIM	16.6667	6	LIM
AT5G13910	AP2-EREBP			AT1G03970		8	LOB	18.6047	43	LOB
AT5G18450	AP2-EREBP			AT1G16490		0	LUG	0	2	LUG
AT5G18560	AP2-EREBP			AT3G46640		11	MADS	10.6796	103	MADS
AT5G19790	AP2-EREBP			AT1G76880		0	MBF1	0	3	MBF1
AT5G25810	AP2-EREBP			AT5G24800		0	MED6	0	1	MED6
AT5G44210	AP2-EREBP			AT5G60890		0	MED7	0	2	MED7
AT5G47230	AP2-EREBP			AT3G05690		0	mTERF	0	34	mTERF
AT5G52020	AP2-EREBP			AT4G28030		57	MYB	39.3103	145	MYB
AT5G60120	AP2-EREBP			AT2G33550		16	MYB-related	24.6154	65	MYB-related
AT5G61600	AP2-EREBP			AT1G63650		23	NAC	22.7723	101	NAC
AT1G67710	ARR-B			AT2G45680		0	NOZZLE	0	1	NOZZLE
AT4G16110	ARR-B			AT1G26220		7	OFP	38.8889	18	OFP
AT1G04240	AUX/IAA			AT4G38680		18	Orphans	21.6867	83	Orphans
AT1G52830	AUX/IAA			AT2G27050		0	PBF-2-like	0	3	PBF-2-like
AT3G04730	AUX/IAA			AT1G77950		2	PHD	4.65116	43	PHD
AT4G14550	AUX/IAA			AT4G00730		4	PLATZ	36.3636	11	PLATZ
AT5G25890	AUX/IAA			AT5G10030		0	Pseudo ARR-B	0	5	Pseudo ARR-B
AT4G36780	BES1			AT3G48590		0	RB	0	1	RB
AT1G02340	bHLH			AT1G32130		0	Rcd1-like	0	3	Rcd1-like
AT1G05805	bHLH			AT5G24120		2	RWP-RK	14.2857	14	RWP-RK
AT1G10120	bHLH			AT2G01570		0	SAP	0	1	SAP
AT1G27740	bHLH			AT1G13960		0	SBP	0	16	SBP
AT1G32640	bHLH			AT1G14600		1	SET	3.0303	33	SET
AT1G51070	bHLH			AT3G51470		1	Sigma70-like	16.6667	6	Sigma70-like
AT1G51140	bHLH			AT2G40140		0	SNF2	0	38	SNF2
AT1G62975	bHLH			AT1G19180		0	SOH1	0	1	SOH1
AT1G63650	bHLH			AT1G51140		0	SRS	0	10	SRS
AT1G66470	bHLH			AT1G77450		0	SWI/SNF-BAF60b	0	16	SWI/SNF-BAF60b
AT2G14760	bHLH			AT5G15210		0	SWI/SNF-SWI3	0	5	SWI/SNF-SWI3
AT2G18300	bHLH			AT5G65640		1	TAZ	14.2857	7	TAZ
AT2G20180	bHLH			AT2G41940		3	TCP	12.5	24	TCP
AT2G22770	bHLH			AT5G46760		6	Tify	40	15	Tify
AT2G28160	bHLH			AT2G02080		5	TRAF	20	25	TRAF
AT2G31220	bHLH			AT3G54810		5	Trihelix	22.7273	22	Trihelix
AT2G43140	bHLH			AT3G60630		3	TUB	30	10	TUB
AT2G46810	bHLH			AT4G01120		0	ULT	0	2	ULT
AT3G07340	bHLH			AT3G03450		0	VOZ	0	2	VOZ
AT3G23690	bHLH			AT3G60390		27	WRKY	37.5	72	WRKY
AT3G47640	bHLH			AT1G75410		4	zf-HD	23.5294	17	zf-HD
AT3G50330	bHLH			AT3G57480		1	S1Fa-like	33.3333	3	S1Fa-like
AT3G56970	bHLH			AT2G46410		485		22.2681	2178
AT3G56980	bHLH			AT5G01840
AT3G61950	bHLH			AT1G55110
AT4G00050	bHLH			AT2G31180
AT4G00480	bHLH			AT1G63820
AT4G05170	bHLH			AT3G53370
AT4G09820	bHLH			AT5G57180
AT4G14410	bHLH			AT5G05090
AT4G25400	bHLH			AT1G64380
AT4G25410	bHLH			AT2G03500
AT4G29930	bHLH			AT3G17609
AT4G33880	bHLH			AT1G64280
AT4G36540	bHLH			AT1G06850
AT4G37850	bHLH			AT5G17890
AT5G04150	bHLH			AT2G36050
AT5G08130	bHLH			AT3G09600
AT5G37800	bHLH			AT2G46830
AT5G41315	bHLH			AT3G05670
AT5G43175	bHLH			AT5G57660
AT5G46690	bHLH			AT3G10760
AT5G46760	bHLH			AT1G19000
AT5G46830	bHLH			AT1G75540
AT5G48560	bHLH			AT2G02070
AT5G51780	bHLH			AT5G07500
AT5G51790	bHLH			AT5G28300
AT5G58010	bHLH			AT5G52600
AT5G61270	bHLH			AT3G49950
AT5G65320	bHLH			AT4G38620
AT5G65640	bHLH			AT5G41315
AT5G67060	bHLH			AT5G03150
AT1G03350	BSD			AT5G08130
AT1G10720	BSD			AT5G52170
AT3G61420	BSD			AT4G37180
AT4G13110	BSD			AT1G76420
AT1G03970	bZIP			AT5G49330
AT1G06850	bZIP			AT3G12977
AT1G08320	bZIP			AT4G00050
AT1G13600	bZIP			AT1G69570
AT1G45249	bZIP			AT4G39780
AT1G68880	bZIP			AT2G22840
AT2G18160	bZIP			AT1G14580
AT2G22850	bZIP			AT5G04820
AT2G40620	bZIP			AT5G62470
AT2G42380	bZIP			AT5G52830
AT3G17609	bZIP			AT1G21000
AT3G19290	bZIP			AT3G50060
AT3G44460	bZIP			AT2G23340
AT3G49760	bZIP			AT5G60120
AT3G51960	bZIP			AT2G33710
AT3G54620	bZIP			AT4G17900
AT3G58120	bZIP			AT5G41920
AT4G01120	bZIP			AT1G18330
AT4G02640	bZIP			AT1G66470
AT4G34000	bZIP			AT5G06250
AT4G35040	bZIP			AT2G38470
AT5G06839	bZIP			AT3G52910
AT5G10030	bZIP			AT3G61950
AT5G15830	bZIP			AT5G47640
AT5G24800	bZIP			AT4G35270
AT5G28770	bZIP			AT5G39660
AT5G49450	bZIP			AT5G54470
AT5G65210	bZIP			AT5G61270
AT2G47890	C2C2-CO-like			AT2G46810
AT3G02380	C2C2-CO-like			AT1G33240
AT5G24930	C2C2-CO-like			AT5G23000
AT5G57660	C2C2-CO-like			AT2G17870
AT1G07640	C2C2-Dof			AT5G46690
AT1G26790	C2C2-Dof			AT1G69690
AT1G29160	C2C2-Dof			AT5G59450
AT1G69570	C2C2-Dof			AT3G58070
AT2G28810	C2C2-Dof			AT5G44210
AT5G39660	C2C2-Dof			AT2G23290
AT2G45050	C2C2-GATA			AT1G02220
AT3G54810	C2C2-GATA			AT4G00480
AT3G60530	C2C2-GATA			AT4G16110
AT4G17570	C2C2-GATA			AT2G17820
AT5G25830	C2C2-GATA			AT2G36340
AT5G56860	C2C2-GATA			AT1G25560
AT1G03840	C2H2			AT1G72360
AT1G10480	C2H2			AT3G48100
AT1G14580	C2H2			AT4G37940
AT1G27730	C2H2			AT5G65310
AT1G55110	C2H2			AT2G46680
AT2G01940	C2H2			AT5G44160
AT2G02070	C2H2			AT2G39250
AT2G02080	C2H2			AT1G05805
AT2G28200	C2H2			AT4G27310
AT2G28710	C2H2			AT5G44190
AT2G29660	C2H2			AT2G29660
AT2G37740	C2H2			AT2G36400
AT2G41940	C2H2			AT3G04030
AT3G10470	C2H2			AT1G19700
AT3G13810	C2H2			AT3G04730
AT3G19580	C2H2			AT2G47520
AT3G45260	C2H2			AT2G40670
AT3G49930	C2H2			AT5G61600
AT3G53600	C2H2			AT5G16560
AT3G57480	C2H2			AT3G21150
AT3G58070	C2H2			AT2G40620
AT5G03150	C2H2			AT2G27930
AT5G03510	C2H2			AT5G51790
AT5G04340	C2H2			AT4G36780
AT5G04390	C2H2			AT1G45249
AT5G10970	C2H2			AT5G67420
AT5G22890	C2H2			AT5G56860
AT5G25160	C2H2			AT2G47890
AT5G43540	C2H2			AT1G35515
AT5G44160	C2H2			AT4G14550
AT5G56200	C2H2			AT1G05690
AT5G57520	C2H2			AT3G11580
AT5G59820	C2H2			AT4G31650
AT5G67450	C2H2			AT2G43140
AT2G05160	C3H			AT2G18160
AT2G40140	C3H			AT1G07640
AT5G07500	C3H			AT4G36710
AT2G47810	CCAAT			AT1G79180
AT3G05690	CCAAT			AT2G47460
AT3G48590	CCAAT			AT3G24520
AT5G47640	CCAAT			AT1G74840
AT2G17870	CSD			AT5G37260
AT4G38680	CSD			AT1G79700
AT3G51470	DBP			AT1G01010
AT2G27050	EIL			AT1G77200
AT5G21120	EIL			AT1G28470
AT1G13300	G2-like			AT2G39830
AT1G14600	G2-like			AT2G18350
AT1G68670	G2-like			AT4G13110
AT2G03500	G2-like			AT2G01940
AT2G38300	G2-like			AT3G01470
AT2G40260	G2-like			AT2G20180
AT2G40970	G2-like			AT2G41310
AT3G04030	G2-like			AT1G70510
AT3G10760	G2-like			AT3G21890
AT3G25790	G2-like			AT2G31220
AT3G46640	G2-like			AT3G46600
AT4G37180	G2-like			AT5G42630
AT5G05090	G2-like			AT2G38090
AT5G06800	G2-like			AT5G24930
AT5G16560	G2-like			AT3G02380
AT5G42630	G2-like			AT3G16350
AT5G44190	G2-like			AT5G22570
AT2G36340	GeBP			AT2G45660
AT3G04930	GeBP			AT2G42040
AT4G00130	GeBP			AT5G07100
AT4G00390	GeBP			AT3G19580
AT1G26220	GNAT			AT1G12610
AT2G06025	GNAT			AT1G01250
AT2G32030	GNAT			AT1G32700
AT4G28030	GNAT			AT1G27730
AT5G67430	GNAT			AT2G28610
AT1G07530	GRAS			AT2G42380
AT1G50600	GRAS			AT1G30650
AT2G01570	GRAS			AT5G14750
AT2G29060	GRAS			AT5G50820
AT2G45160	GRAS			AT1G02230
AT3G03450	GRAS			AT4G36990
AT3G46600	GRAS			AT2G28710
AT3G49950	GRAS			AT2G27300
AT3G54220	GRAS			AT5G01200
AT3G60630	GRAS			AT5G18450
AT4G00150	GRAS			AT3G60530
AT4G36710	GRAS			AT5G63090
AT5G41920	GRAS			AT1G21910
AT5G59450	GRAS			AT2G24430
AT2G22840	GRF			AT5G47230
AT2G36400	GRF			AT5G41380
AT3G52910	GRF			AT5G23280
AT4G37740	GRF			AT2G37260
AT1G19700	HB			AT4G16750
AT1G26960	HB			AT1G12260
AT1G62990	HB			AT2G28810
AT1G69780	HB			AT1G79840
AT1G70510	HB			AT5G28770
AT1G75410	HB			AT1G69780
AT1G79840	HB			AT5G53200
AT2G22800	HB			AT1G04240
AT2G27220	HB			AT2G40260
AT2G28610	HB			AT5G48560
AT2G35940	HB			AT5G04340
AT2G46680	HB			AT5G11590
AT3G01220	HB			AT1G05420
AT3G01470	HB			AT4G37540
AT3G60390	HB			AT5G05410
AT4G00730	HB			AT4G01540
AT4G32040	HB			AT5G59820
AT4G40060	HB			AT2G36890
AT5G15150	HB			AT3G54990
AT5G52170	HB			AT2G22800
AT5G53980	HB			AT5G10970
AT5G65310	HB			AT4G00390
AT3G22830	HSF			AT1G09540
AT3G24520	HSF			AT2G22770
AT3G51910	HSF			AT3G52540
AT3G63350	HSF			AT5G03510
AT4G36990	HSF			AT5G22890
AT5G45710	HSF			AT3G04070
AT1G32130	IWS1			AT4G25480
AT1G01780	LIM			AT4G34000
AT2G30340	LOB			AT1G56650
AT2G31310	LOB			AT5G06839
AT2G42440	LOB			AT1G22640
AT3G27650	LOB			AT1G18570
AT3G49940	LOB			AT1G32640
AT4G37540	LOB			AT3G50330
AT5G63090	LOB			AT1G03840
AT5G67420	LOB			AT4G23550
AT1G17310	MADS			AT1G68670
AT1G71692	MADS			AT1G80840
AT1G77950	MADS			AT5G16770
AT2G22630	MADS			AT3G17860
AT2G45660	MADS			AT5G04390
AT3G05860	MADS			AT3G56400
AT3G54340	MADS			AT5G41570
AT3G57230	MADS			AT2G18300
AT4G11880	MADS			AT1G52880
AT4G22950	MADS			AT4G27950
AT4G37940	MADS			AT2G30340
AT1G06180	MYB			AT1G01780
AT1G09540	MYB			AT4G29930
AT1G16490	MYB			AT1G17310
AT1G18570	MYB			AT2G29060
AT1G18710	MYB			AT2G36080
AT1G22640	MYB			AT1G29160
AT1G34670	MYB			AT4G31640
AT1G35515	MYB			AT4G17500
AT1G56650	MYB			AT3G51960
AT1G57560	MYB			AT2G32030
AT1G66230	MYB			AT4G36900
AT1G73410	MYB			AT1G71520
AT1G74080	MYB			AT2G22850
AT1G74650	MYB			AT3G10000
AT1G79180	MYB			AT1G75250
AT2G16720	MYB			AT2G35940
AT2G23290	MYB			AT1G28370
AT2G31180	MYB			AT5G57520
AT2G36890	MYB			AT3G60490
AT2G38090	MYB			AT5G65320
AT2G47460	MYB			AT5G12870
AT3G02940	MYB			AT2G34600
AT3G10590	MYB			AT3G12720
AT3G11280	MYB			AT4G06746
AT3G12720	MYB			AT5G46830
AT3G27920	MYB			AT1G67710
AT3G46130	MYB			AT3G10590
AT3G48920	MYB			AT1G62990
AT3G49690	MYB			AT1G16060
AT3G50060	MYB			AT4G22950
AT3G53200	MYB			AT5G65210
AT4G01680	MYB			AT2G18328
AT4G05100	MYB			AT2G22630
AT4G17785	MYB			AT5G25830
AT4G21440	MYB			AT3G04420
AT4G25560	MYB			AT1G26790
AT4G28110	MYB			AT4G25560
AT4G38620	MYB			AT4G22070
AT5G01200	MYB			AT2G20880
AT5G05790	MYB			AT3G49690
AT5G12870	MYB			AT3G54340
AT5G14340	MYB			AT1G71692
AT5G14750	MYB			AT1G66230
AT5G16600	MYB			AT1G18710
AT5G16770	MYB			AT1G57560
AT5G23000	MYB			AT1G10480
AT5G26660	MYB			AT4G09820
AT5G40330	MYB			AT4G00150
AT5G49330	MYB			AT1G02580
AT5G52600	MYB			AT3G01080
AT5G54230	MYB			AT2G30250
AT5G57620	MYB			AT5G67060
AT5G58900	MYB			AT3G48920
AT5G60890	MYB			AT3G22830
AT5G62470	MYB			AT5G61620
AT5G65790	MYB			AT2G40750
AT5G67300	MYB			AT1G52830
AT1G01380	MYB-related			AT5G06800
AT1G18330	MYB-related			AT5G04150
AT1G19000	MYB-related			AT3G58120
AT1G70000	MYB-related			AT1G29280
AT1G74840	MYB-related			AT4G21440
AT1G75250	MYB-related			AT1G68150
AT2G18328	MYB-related			AT4G17785
AT2G46410	MYB-related			AT5G15130
AT2G46830	MYB-related			AT5G54230
AT3G09600	MYB-related			AT1G26960
AT3G16350	MYB-related			AT2G05160
AT5G02840	MYB-related			AT5G63160
AT5G37260	MYB-related			AT1G69810
AT5G53200	MYB-related			AT1G01380
AT5G59780	MYB-related			AT3G48360
AT5G61620	MYB-related			AT2G34830
AT1G01010	NAC			AT5G67450
AT1G02220	NAC			AT2G27220
AT1G02230	NAC			AT4G37850
AT1G12260	NAC			AT1G56010
AT1G28470	NAC			AT5G15150
AT1G52880	NAC			AT4G25410
AT1G56010	NAC			AT5G18560
AT1G76420	NAC			AT1G74650
AT1G77450	NAC			AT1G64000
AT2G24430	NAC			AT2G31310
AT2G27300	NAC			AT4G40060
AT3G04060	NAC			AT4G05100
AT3G04070	NAC			AT3G25790
AT3G04420	NAC			AT5G58900
AT3G12977	NAC			AT5G05790
AT3G29035	NAC			AT3G04060
AT4G01540	NAC			AT5G43175
AT4G28530	NAC			AT5G25890
AT5G07680	NAC			AT1G70700
AT5G08790	NAC			AT3G50260
AT5G39610	NAC			AT1G72450
AT5G50820	NAC			AT1G13260
AT5G61430	NAC			AT1G73410
AT1G05420	OFP			AT5G25160
AT2G36050	OFP			AT1G68840
AT3G52540	OFP			AT5G07680
AT4G14860	OFP			AT3G27920
AT5G01840	OFP			AT4G28530
AT5G04820	OFP			AT3G56230
AT5G58360	OFP			AT5G65790
AT1G27320	Orphans			AT5G13080
AT1G63820	Orphans			AT5G39610
AT1G75540	Orphans			AT5G61430
AT2G17820	Orphans			AT1G18835
AT2G39830	Orphans			AT2G42440
AT2G40670	Orphans			AT3G10470
AT2G41310	Orphans			AT1G08320
AT2G42040	Orphans			AT5G15830
AT3G21150	Orphans			AT3G11280
AT3G21890	Orphans			AT1G68880
AT3G48100	Orphans			AT2G45050
AT3G56380	Orphans			AT3G56970
AT4G27310	Orphans			AT4G14860
AT4G39070	Orphans			AT3G29035
AT5G17890	Orphans			AT5G56200
AT5G41380	Orphans			AT2G16720
AT5G54470	Orphans			AT2G22200
AT5G57180	Orphans			AT2G40970
AT3G05670	PHD			AT1G74080
AT4G39100	PHD			AT4G28110
AT1G21000	PLATZ			AT3G51910
AT1G32700	PLATZ			AT3G56380
AT2G27930	PLATZ			AT2G25820
AT4G17900	PLATZ			AT3G02940
AT4G24020	RWP-RK			AT4G01680
AT4G35270	RWP-RK			AT5G16600
AT3G53370	S1Fa-like			AT1G18860
AT1G02580	SET			AT3G07340
AT5G24120	Sigma70-like			AT3G63350
AT4G37610	TAZ			AT5G52020
AT1G69690	TCP			AT2G31230
AT2G45680	TCP			AT5G58360
AT5G23280	TCP			AT4G11880
AT1G19180	Tify			AT1G34670
AT1G48500	Tify			AT4G25470
AT1G70700	Tify			AT3G49940
AT1G72450	Tify			AT5G58010
AT2G34600	Tify			AT2G28160
AT3G17860	Tify			AT4G36540
AT1G05690	TRAF			AT4G37610
AT1G64280	TRAF			AT4G05170
AT3G48360	TRAF			AT3G53600
AT3G56230	TRAF			AT5G57620
AT5G63160	TRAF			AT2G38300
AT1G33240	Trihelix			AT3G49760
AT1G76880	Trihelix			AT3G53200
AT2G33550	Trihelix			AT2G37740
AT3G10000	Trihelix			AT2G14760
AT5G28300	Trihelix			AT3G58710
AT1G76900	TUB			AT3G56980
AT2G18280	TUB			AT3G27650
AT3G06380	TUB			AT4G33880
AT1G13960	WRKY			AT1G43160
AT1G18860	WRKY			AT5G43540
AT1G29280	WRKY			AT5G49450
AT1G30650	WRKY			AT4G04450
AT1G62300	WRKY			AT1G48500
AT1G64000	WRKY			AT4G00130
AT1G68150	WRKY			AT5G19790
AT1G69810	WRKY			AT1G02340
AT1G80840	WRKY			AT5G40330
AT2G03340	WRKY			AT2G47810
AT2G30250	WRKY			AT1G13600
AT2G34830	WRKY			AT5G21120
AT2G37260	WRKY			AT1G27740
AT2G38470	WRKY			AT4G39070
AT2G40750	WRKY			AT5G67430
AT3G01080	WRKY			AT5G37800
AT3G56400	WRKY			AT5G51780
AT3G58710	WRKY			AT5G13910
AT4G04450	WRKY			AT5G14340
AT4G22070	WRKY			AT3G05860
AT4G23550	WRKY			AT4G25400
AT5G07100	WRKY			AT5G26660
AT5G13080	WRKY			AT5G25810
AT5G15130	WRKY			AT3G49930
AT5G22570	WRKY			AT4G13620
AT5G41570	WRKY			AT1G13300
AT5G52830	WRKY			AT1G62975
AT1G14687	zf-HD			AT5G53980
AT1G18835	zf-HD			AT3G46130
AT2G18350	zf-HD			AT5G59780
AT5G15210	zf-HD			AT3G01220

## Sheet: EA 10d up-regulated
				EA 10d up
Protein ID	Family			AT2G05330		Total TFs		%
AT1G16640	ABI3VP1			AT3G20880		22	ABI3VP1	38.5965	57	ABI3VP1
AT1G26680	ABI3VP1			AT3G52440		3	Alfin-like	42.8571	7	Alfin-like
AT1G28300	ABI3VP1			AT1G66420		26	AP2-EREBP	17.8082	146	AP2-EREBP
AT1G49475	ABI3VP1			AT4G09960		8	ARF	34.7826	23	ARF
AT2G24700	ABI3VP1			AT1G26870		7	ARID	70	10	ARID
AT2G30470	ABI3VP1			AT1G55650		1	ARR-B	7.69231	13	ARR-B
AT3G18960	ABI3VP1			AT2G45410		16	AUX/IAA	59.2593	27	AUX/IAA
AT3G19184	ABI3VP1			AT2G46990		1	BBR/BPC	14.2857	7	BBR/BPC
AT3G24650	ABI3VP1			AT5G39820		4	BES1	50	8	BES1
AT3G26790	ABI3VP1			AT1G51220		15	bHLH	11.0294	136	bHLH
AT4G00260	ABI3VP1			AT3G20840		2	BSD	18.1818	11	BSD
AT4G01580	ABI3VP1			AT4G01260		8	bZIP	11.4286	70	bZIP
AT4G21550	ABI3VP1			AT3G62100		2	C2C2-CO-like	11.7647	17	C2C2-CO-like
AT4G31615	ABI3VP1			AT5G07310		16	C2C2-Dof	44.4444	36	C2C2-Dof
AT4G31620	ABI3VP1			AT1G21340		8	C2C2-GATA	27.5862	29	C2C2-GATA
AT4G31680	ABI3VP1			AT5G35770		0	C2C2-YABBY	0	6	C2C2-YABBY
AT4G32010	ABI3VP1			AT3G04430		12	C2H2	12.1212	99	C2H2
AT4G33280	ABI3VP1			AT3G03660		15	C3H	22.0588	68	C3H
AT5G18000	ABI3VP1			AT1G26680		2	CAMTA	33.3333	6	CAMTA
AT5G18090	ABI3VP1			AT3G44350		6	CCAAT	13.9535	43	CCAAT
AT5G42700	ABI3VP1			AT3G50870		1	Coactivator p15	33.3333	3	Coactivator p15
AT5G58280	ABI3VP1			AT1G79580		4	CPP	50	8	CPP
AT1G14510	Alfin-like			AT1G21970		0	CSD	0	4	CSD
AT2G02470	Alfin-like			AT5G26950		0	DBP	0	4	DBP
AT5G05610	Alfin-like			AT1G28300		1	DDT	25	4	DDT
AT1G22190	AP2-EREBP			AT5G66700		3	E2F-DP	42.8571	7	E2F-DP
AT1G24590	AP2-EREBP			AT1G48000		1	EIL	16.6667	6	EIL
AT1G36060	AP2-EREBP			AT5G49620		6	FAR1	35.2941	17	FAR1
AT1G51190	AP2-EREBP			AT1G33280		4	FHA	23.5294	17	FHA
AT1G78080	AP2-EREBP			AT1G19850		4	G2-like	10.2564	39	G2-like
AT1G80580	AP2-EREBP			AT3G56770		8	GeBP	40	20	GeBP
AT2G40220	AP2-EREBP			AT3G60670		5	GNAT	16.129	31	GNAT
AT2G46310	AP2-EREBP			AT5G05770		7	GRAS	21.2121	33	GRAS
AT2G47520	AP2-EREBP			AT1G51190		1	GRF	11.1111	9	GRF
AT3G16770	AP2-EREBP			AT5G18000		23	HB	25.2747	91	HB
AT3G20840	AP2-EREBP			AT4G17980		8	HMG	72.7273	11	HMG
AT4G11140	AP2-EREBP			AT3G06490		0	HRT	0	2	HRT
AT4G17490	AP2-EREBP			AT2G24700		3	HSF	13.0435	23	HSF
AT4G18450	AP2-EREBP			AT5G28650		0	IWS1	0	2	IWS1
AT4G23750	AP2-EREBP			AT2G40470		7	Jumonji	46.6667	15	Jumonji
AT4G25490	AP2-EREBP			AT4G31615		0	LFY	0	1	LFY
AT4G31060	AP2-EREBP			AT1G59940		0	LIM	0	6	LIM
AT4G37750	AP2-EREBP			AT4G10350		10	LOB	23.2558	43	LOB
AT5G07310	AP2-EREBP			AT1G24590		1	LUG	50	2	LUG
AT5G10510	AP2-EREBP			AT5G14490		8	MADS	7.76699	103	MADS
AT5G13330	AP2-EREBP			AT2G47520		1	MBF1	33.3333	3	MBF1
AT5G17430	AP2-EREBP			AT5G51190		0	MED6	0	1	MED6
AT5G18560	AP2-EREBP			AT4G36590		0	MED7	0	2	MED7
AT5G25190	AP2-EREBP			AT2G45420		8	mTERF	23.5294	34	mTERF
AT5G51190	AP2-EREBP			AT1G05490		14	MYB	9.65517	145	MYB
AT5G65510	AP2-EREBP			AT1G75250		8	MYB-related	12.3077	65	MYB-related
AT1G19220	ARF			AT4G37650		25	NAC	24.7525	101	NAC
AT1G19850	ARF			AT5G60200		0	NOZZLE	0	1	NOZZLE
AT1G30330	ARF			AT4G14560		4	OFP	22.2222	18	OFP
AT1G77850	ARF			AT2G34710		15	Orphans	18.0723	83	Orphans
AT2G28350	ARF			AT3G02550		1	PBF-2-like	33.3333	3	PBF-2-like
AT4G30080	ARF			AT3G11260		16	PHD	37.2093	43	PHD
AT5G37020	ARF			AT5G53950		3	PLATZ	27.2727	11	PLATZ
AT5G60450	ARF			AT1G80580		1	Pseudo ARR-B	20	5	Pseudo ARR-B
AT1G20910	ARID			AT1G67220		1	RB	100	1	RB
AT1G55650	ARID			AT3G23150		1	Rcd1-like	33.3333	3	Rcd1-like
AT1G76110	ARID			AT1G69490		2	RWP-RK	14.2857	14	RWP-RK
AT1G76510	ARID			AT3G24340		1	SAP	100	1	SAP
AT2G17410	ARID			AT5G58610		0	SBP	0	16	SBP
AT2G46040	ARID			AT2G42660		14	SET	42.4242	33	SET
AT3G43240	ARID			AT4G00210		0	Sigma70-like	0	6	Sigma70-like
AT3G16857	ARR-B			AT3G23050		23	SNF2	60.5263	38	SNF2
AT1G04100	AUX/IAA			AT3G42670		0	SOH1	0	1	SOH1
AT1G04250	AUX/IAA			AT5G12330		3	SRS	30	10	SRS
AT1G04550	AUX/IAA			AT1G14350		7	SWI/SNF-BAF60b	43.75	16	SWI/SNF-BAF60b
AT2G22670	AUX/IAA			AT1G63100		2	SWI/SNF-SWI3	40	5	SWI/SNF-SWI3
AT2G33310	AUX/IAA			AT3G57670		1	TAZ	14.2857	7	TAZ
AT2G46990	AUX/IAA			AT5G64060		0	TCP	0	24	TCP
AT3G15540	AUX/IAA			AT2G01430		2	Tify	13.3333	15	Tify
AT3G16500	AUX/IAA			AT4G32880		4	TRAF	16	25	TRAF
AT3G23030	AUX/IAA			AT1G52150		1	Trihelix	4.54545	22	Trihelix
AT3G23050	AUX/IAA			AT5G19650		4	TUB	40	10	TUB
AT3G62100	AUX/IAA			AT5G58280		1	ULT	50	2	ULT
AT4G14560	AUX/IAA			AT5G20240		0	VOZ	0	2	VOZ
AT4G28640	AUX/IAA			AT5G17430		5	WRKY	6.94444	72	WRKY
AT4G32280	AUX/IAA			AT1G31040		1	zf-HD	5.88235	17	zf-HD
AT5G43700	AUX/IAA			AT5G26930		0	S1Fa-like	0	3	S1Fa-like
AT5G65670	AUX/IAA			AT5G10510		448		20.5693	2178
AT1G68120	BBR/BPC			AT2G02820
AT1G75080	BES1			AT4G18450
AT3G50750	BES1			AT1G79960
AT4G18890	BES1			AT1G62360
AT5G45300	BES1			AT4G17490
AT1G09530	bHLH			AT1G06920
AT1G22490	bHLH			AT5G25190
AT1G26260	bHLH			AT3G23030
AT1G68240	bHLH			AT1G75520
AT1G68810	bHLH			AT1G66350
AT1G68920	bHLH			AT4G25490
AT1G71200	bHLH			AT5G52600
AT1G72210	bHLH			AT2G17950
AT1G74500	bHLH			AT4G32890
AT2G41130	bHLH			AT3G19184
AT3G26744	bHLH			AT4G31680
AT3G56770	bHLH			AT1G47270
AT4G36930	bHLH			AT5G47370
AT5G01310	bHLH			AT2G33880
AT5G10570	bHLH			AT5G43700
AT1G55750	BSD			AT1G65620
AT1G69030	BSD			AT1G52890
AT1G19490	bZIP			AT2G41130
AT1G68640	bZIP			AT1G68120
AT2G35530	bZIP			AT5G42700
AT2G41070	bZIP			AT1G16070
AT3G56850	bZIP			AT4G32280
AT4G36730	bZIP			AT2G28510
AT4G38900	bZIP			AT2G18500
AT5G06950	bZIP			AT1G30490
AT3G07650	C2C2-CO-like			AT2G28350
AT5G15840	C2C2-CO-like			AT2G34140
AT1G21340	C2C2-Dof			AT3G01600
AT1G47655	C2C2-Dof			AT2G18060
AT1G64620	C2C2-Dof			AT5G18560
AT2G28510	C2C2-Dof			AT1G71200
AT2G34140	C2C2-Dof			AT5G66750
AT2G37590	C2C2-Dof			AT5G43530
AT2G46590	C2C2-Dof			AT5G64530
AT3G50410	C2C2-Dof			AT3G50410
AT3G52440	C2C2-Dof			AT2G19810
AT3G61850	C2C2-Dof			AT4G28190
AT4G00940	C2C2-Dof			AT4G11140
AT4G24060	C2C2-Dof			AT5G17800
AT5G60200	C2C2-Dof			AT1G68640
AT5G60850	C2C2-Dof			AT1G29560
AT5G62940	C2C2-Dof			AT1G64620
AT5G66940	C2C2-Dof			AT1G49560
AT3G21175	C2C2-GATA			AT1G54330
AT3G24050	C2C2-GATA			AT4G01580
AT3G50870	C2C2-GATA			AT4G31060
AT4G32890	C2C2-GATA			AT1G23380
AT4G36620	C2C2-GATA			AT1G46480
AT5G26930	C2C2-GATA			AT2G47260
AT5G49300	C2C2-GATA			AT4G00250
AT5G66320	C2C2-GATA			AT1G36060
AT1G25250	C2H2			AT1G56170
AT1G51220	C2H2			AT5G60910
AT1G75710	C2H2			AT1G04250
AT2G23740	C2H2			AT1G49475
AT2G48100	C2H2			AT1G17460
AT3G20880	C2H2			AT1G68240
AT3G48430	C2H2			AT5G65510
AT3G50700	C2H2			AT4G29190
AT3G57670	C2H2			AT4G36620
AT5G03150	C2H2			AT3G18960
AT5G09740	C2H2			AT5G63950
AT5G66730	C2H2			AT2G35160
AT1G29560	C3H			AT1G55760
AT1G30460	C3H			AT5G14280
AT1G75340	C3H			AT5G18090
AT2G19810	C3H			AT1G34355
AT2G28450	C3H			AT5G47670
AT2G35430	C3H			AT4G00260
AT2G47680	C3H			AT1G68320
AT2G47850	C3H			AT1G25250
AT3G12130	C3H			AT2G47680
AT3G18640	C3H			AT3G04850
AT3G48440	C3H			AT5G14000
AT3G51950	C3H			AT1G46264
AT4G29190	C3H			AT5G13790
AT5G56900	C3H			AT1G02670
AT5G63260	C3H			AT1G31320
AT2G22300	CAMTA			AT4G36930
AT5G09410	CAMTA			AT2G33310
AT1G21970	CCAAT			AT2G16390
AT1G54690	CCAAT			AT1G47655
AT1G56170	CCAAT			AT2G36010
AT4G27230	CCAAT			AT5G43990
AT5G43250	CCAAT			AT1G74500
AT5G47670	CCAAT			AT2G30130
AT5G09240	Coactivator p15			AT4G23800
AT2G20110	CPP			AT5G63700
AT3G04850	CPP			AT1G30330
AT3G22780	CPP			AT5G10570
AT4G14770	CPP			AT4G21550
AT5G35210	DDT			AT5G11510
AT2G36010	E2F-DP			AT5G18620
AT3G01330	E2F-DP			AT1G16640
AT3G48160	E2F-DP			AT4G36160
AT3G20770	EIL			AT1G19790
AT1G10240	FAR1			AT1G22490
AT1G76320	FAR1			AT5G09240
AT2G27110	FAR1			AT5G43250
AT3G06250	FAR1			AT2G37590
AT3G22170	FAR1			AT4G31620
AT4G19990	FAR1			AT4G36740
AT1G34355	FHA			AT3G48440
AT2G45460	FHA			AT5G13960
AT3G02680	FHA			AT5G06710
AT3G54350	FHA			AT2G14210
AT1G49560	G2-like			AT3G15540
AT1G69580	G2-like			AT4G37260
AT2G42660	G2-like			AT1G22190
AT4G13640	G2-like			AT4G14720
AT1G61730	GeBP			AT5G54470
AT1G66420	GeBP			AT3G16770
AT4G00238	GeBP			AT1G73100
AT4G00250	GeBP			AT3G19210
AT4G00270	GeBP			AT1G75430
AT4G01260	GeBP			AT1G33420
AT4G25210	GeBP			AT5G24330
AT5G14280	GeBP			AT2G40220
AT2G04845	GNAT			AT5G17490
AT2G41450	GNAT			AT3G20010
AT3G02980	GNAT			AT5G60690
AT3G54610	GNAT			AT1G75340
AT5G50320	GNAT			AT1G31760
AT1G07520	GRAS			AT4G31800
AT1G63100	GRAS			AT5G20420
AT1G66350	GRAS			AT3G26790
AT2G37650	GRAS			AT5G23420
AT4G37650	GRAS			AT3G26744
AT5G17490	GRAS			AT2G31650
AT5G48150	GRAS			AT4G11080
AT4G37740	GRF			AT4G32010
AT1G23380	HB			AT3G14980
AT1G30490	HB			AT1G11950
AT1G46480	HB			AT3G50700
AT1G52150	HB			AT5G15840
AT1G62360	HB			AT4G00238
AT1G75430	HB			AT4G24060
AT2G01430	HB			AT3G01330
AT2G17950	HB			AT4G39410
AT2G22430	HB			AT1G68920
AT2G33880	HB			AT2G23740
AT2G34710	HB			AT1G72210
AT3G03660	HB			AT1G01920
AT3G11260	HB			AT5G22750
AT3G19510	HB			AT4G35590
AT4G29940	HB			AT2G30590
AT4G32880	HB			AT3G46950
AT4G35550	HB			AT5G46710
AT4G36740	HB			AT3G07650
AT5G05770	HB			AT2G30470
AT5G06710	HB			AT5G66940
AT5G47370	HB			AT5G65670
AT5G60690	HB			AT1G26260
AT5G66700	HB			AT4G30860
AT2G17560	HMG			AT2G20110
AT2G34450	HMG			AT3G04380
AT3G28730	HMG			AT5G66320
AT4G11080	HMG			AT5G13330
AT4G23800	HMG			AT5G19310
AT4G35570	HMG			AT5G14370
AT5G23405	HMG			AT5G64950
AT5G23420	HMG			AT1G49010
AT1G46264	HSF			AT4G13640
AT3G02990	HSF			AT2G46590
AT4G13980	HSF			AT4G00270
AT1G08620	Jumonji			AT3G50750
AT1G11950	Jumonji			AT2G35430
AT1G62310	Jumonji			AT1G68810
AT1G63490	Jumonji			AT1G04550
AT4G00990	Jumonji			AT2G22430
AT4G20400	Jumonji			AT2G22670
AT5G06550	Jumonji			AT4G00990
AT1G31320	LOB			AT4G32551
AT1G65620	LOB			AT5G60850
AT1G67100	LOB			AT4G00760
AT2G30130	LOB			AT5G61380
AT2G40470	LOB			AT1G76110
AT2G45410	LOB			AT5G37020
AT2G45420	LOB			AT1G78080
AT3G02550	LOB			AT5G66870
AT4G00210	LOB			AT4G27230
AT5G66870	LOB			AT3G12280
AT4G32551	LUG			AT5G07810
AT2G14210	MADS			AT4G18890
AT4G09960	MADS			AT5G63260
AT4G36590	MADS			AT1G75080
AT5G13790	MADS			AT3G48600
AT5G20240	MADS			AT2G19260
AT5G26950	MADS			AT4G23750
AT5G60910	MADS			AT4G20400
AT5G65050	MADS			AT1G30460
AT2G42680	MBF1			AT2G37650
AT1G21150	mTERF			AT5G09410
AT1G62010	mTERF			AT1G21150
AT1G62085	mTERF			AT3G53680
AT1G62120	mTERF			AT3G43240
AT1G62150	mTERF			AT1G54690
AT3G46950	mTERF			AT1G14410
AT4G19650	mTERF			AT2G46310
AT5G64950	mTERF			AT1G33060
AT1G14350	MYB			AT2G46040
AT1G48000	MYB			AT4G00940
AT1G49010	MYB			AT4G29940
AT1G68320	MYB			AT3G16500
AT2G02820	MYB			AT1G67100
AT3G06490	MYB			AT5G66730
AT3G09370	MYB			AT3G10480
AT4G32730	MYB			AT3G20770
AT4G37260	MYB			AT5G62940
AT5G10280	MYB			AT1G05120
AT5G11510	MYB			AT5G53420
AT5G17800	MYB			AT3G15170
AT5G49620	MYB			AT5G56620
AT5G52600	MYB			AT1G04100
AT1G06910	MYB-related			AT4G21430
AT1G17460	MYB-related			AT1G75710
AT1G49950	MYB-related			AT4G12620
AT1G72650	MYB-related			AT3G10030
AT1G75250	MYB-related			AT1G19220
AT2G33610	MYB-related			AT2G41450
AT2G46410	MYB-related			AT3G48430
AT3G05380	MYB-related			AT4G19990
AT1G25580	NAC			AT4G32570
AT1G26870	NAC			AT5G10280
AT1G33060	NAC			AT4G35570
AT1G33280	NAC			AT3G22780
AT1G52890	NAC			AT2G25170
AT1G54330	NAC			AT3G01460
AT1G69490	NAC			AT3G48160
AT1G79580	NAC			AT2G46020
AT2G18060	NAC			AT4G33280
AT3G01600	NAC			AT5G04940
AT3G04430	NAC			AT3G12130
AT3G10480	NAC			AT2G46410
AT3G15170	NAC			AT3G56570
AT3G44350	NAC			AT2G17560
AT4G10350	NAC			AT3G28730
AT4G17980	NAC			AT1G61730
AT4G36160	NAC			AT4G32730
AT5G08790	NAC			AT1G14510
AT5G14000	NAC			AT2G28450
AT5G14490	NAC			AT2G45460
AT5G39820	NAC			AT4G14920
AT5G53950	NAC			AT1G09530
AT5G56620	NAC			AT1G75240
AT5G64060	NAC			AT2G04845
AT5G64530	NAC			AT3G12810
AT1G06920	OFP			AT1G49520
AT1G79960	OFP			AT2G28290
AT2G18500	OFP			AT1G69580
AT5G19650	OFP			AT1G07520
AT1G10450	Orphans			AT5G23405
AT1G58210	Orphans			AT5G65050
AT1G59890	Orphans			AT1G69030
AT1G59940	Orphans			AT3G03590
AT1G70060	Orphans			AT1G08620
AT2G01830	Orphans			AT1G62150
AT3G01320	Orphans			AT3G05380
AT3G23150	Orphans			AT2G47850
AT4G00760	Orphans			AT5G13060
AT4G21430	Orphans			AT1G49950
AT4G27900	Orphans			AT1G76710
AT5G14370	Orphans			AT4G19650
AT5G15020	Orphans			AT2G44150
AT5G53420	Orphans			AT1G62310
AT5G54470	Orphans			AT4G37750
AT1G14410	PBF-2-like			AT4G22140
AT1G05830	PHD			AT1G20910
AT1G33420	PHD			AT3G02680
AT1G43770	PHD			AT1G25580
AT1G79350	PHD			AT4G08455
AT2G19260	PHD			AT5G06550
AT2G25170	PHD			AT4G25210
AT2G31650	PHD			AT4G35550
AT3G01460	PHD			AT3G61850
AT3G14980	PHD			AT5G49300
AT3G53680	PHD			AT3G24650
AT4G12620	PHD			AT4G27910
AT4G14920	PHD			AT5G03150
AT4G22140	PHD			AT2G33610
AT4G27910	PHD			AT3G54350
AT5G24330	PHD			AT3G18640
AT5G58610	PHD			AT3G02980
AT1G31040	PLATZ			AT4G14770
AT3G60670	PLATZ			AT2G17410
AT5G46710	PLATZ			AT3G57300
AT5G61380	Pseudo ARR-B			AT5G06950
AT3G12280	RB			AT3G10390
AT5G12980	Rcd1-like			AT1G06910
AT1G76350	RWP-RK			AT1G05830
AT4G35590	RWP-RK			AT4G28640
AT5G35770	SAP			AT5G05610
AT1G01920	SET			AT3G06400
AT1G73100	SET			AT2G34450
AT1G76710	SET			AT2G47900
AT2G18850	SET			AT5G08790
AT2G23380	SET			AT3G22170
AT2G35160	SET			AT1G62010
AT2G44150	SET			AT1G10450
AT3G04380	SET			AT1G76510
AT3G56570	SET			AT2G23380
AT4G02020	SET			AT4G16310
AT4G30860	SET			AT3G06250
AT5G04940	SET			AT1G76350
AT5G13960	SET			AT2G48100
AT5G43990	SET			AT1G77850
AT1G02670	SNF2			AT1G58210
AT1G05120	SNF2			AT1G59890
AT1G05490	SNF2			AT3G24050
AT2G02090	SNF2			AT1G79350
AT2G16390	SNF2			AT2G22300
AT2G28290	SNF2			AT1G62085
AT2G46020	SNF2			AT1G72650
AT3G06400	SNF2			AT3G19510
AT3G12810	SNF2			AT1G62120
AT3G19210	SNF2			AT2G02090
AT3G20010	SNF2			AT3G02990
AT3G24340	SNF2			AT1G76320
AT3G42670	SNF2			AT5G15020
AT3G54280	SNF2			AT3G01320
AT3G57300	SNF2			AT5G09740
AT5G07810	SNF2			AT2G42680
AT5G18620	SNF2			AT3G51950
AT5G19310	SNF2			AT2G18850
AT5G20420	SNF2			AT1G43770
AT5G22750	SNF2			AT5G08430
AT5G43530	SNF2			AT5G45300
AT5G63950	SNF2			AT1G10240
AT5G66750	SNF2			AT5G60450
AT1G19790	SRS			AT2G27110
AT1G75520	SRS			AT1G19490
AT5G12330	SRS			AT4G36730
AT1G31760	SWI/SNF-BAF60b			AT3G54280
AT1G49520	SWI/SNF-BAF60b			AT5G35210
AT3G03590	SWI/SNF-BAF60b			AT1G25280
AT3G48600	SWI/SNF-BAF60b			AT4G37740
AT4G22360	SWI/SNF-BAF60b			AT3G16857
AT5G08430	SWI/SNF-BAF60b			AT5G12980
AT5G63700	SWI/SNF-BAF60b			AT4G30080
AT3G10390	SWI/SNF-SWI3			AT4G22360
AT4G16310	SWI/SNF-SWI3			AT4G38900
AT1G67220	TAZ			AT3G54610
AT4G14720	Tify			AT5G01310
AT4G32570	Tify			AT2G01830
AT1G55760	TRAF			AT3G09370
AT2G05330	TRAF			AT1G70060
AT4G08455	TRAF			AT2G02470
AT5G13060	TRAF			AT1G63490
AT3G10030	Trihelix			AT5G48150
AT1G16070	TUB			AT4G27900
AT1G25280	TUB			AT3G56850
AT1G47270	TUB			AT3G21175
AT2G47900	TUB			AT1G55750
AT4G28190	ULT			AT2G41070
AT2G30590	WRKY			AT5G50320
AT2G47260	WRKY			AT4G13980
AT4G31800	WRKY			AT2G35530
AT4G39410	WRKY			AT4G02020
AT5G28650	WRKY			AT5G56900
AT1G75240	zf-HD

## Sheet: EA 10d down-regulated
				EA 10d down
Protein ID	Family			AT4G14410		Total TFs		%
AT1G01030	ABI3VP1			AT1G10120		5	ABI3VP1	8.77193	57	ABI3VP1
AT3G61970	ABI3VP1			AT3G16940		0	Alfin-like	0	7	Alfin-like
AT4G31640	ABI3VP1			AT5G62610		45	AP2-EREBP	30.8219	146	AP2-EREBP
AT4G31650	ABI3VP1			AT3G61150		2	ARF	8.69565	23	ARF
AT5G06250	ABI3VP1			AT1G21450		0	ARID	0	10	ARID
AT1G01250	AP2-EREBP			AT5G16800		3	ARR-B	23.0769	13	ARR-B
AT1G06160	AP2-EREBP			AT4G34610		5	AUX/IAA	18.5185	27	AUX/IAA
AT1G12890	AP2-EREBP			AT5G02840		0	BBR/BPC	0	7	BBR/BPC
AT1G13260	AP2-EREBP			AT3G54620		0	BES1	0	8	BES1
AT1G16060	AP2-EREBP			AT5G18680		64	bHLH	47.0588	136	bHLH
AT1G21910	AP2-EREBP			AT3G57230		3	BSD	27.2727	11	BSD
AT1G43160	AP2-EREBP			AT3G23210		22	bZIP	31.4286	70	bZIP
AT1G46768	AP2-EREBP			AT5G60120		7	C2C2-CO-like	41.1765	17	C2C2-CO-like
AT1G68840	AP2-EREBP			AT4G37180		9	C2C2-Dof	25	36	C2C2-Dof
AT1G72360	AP2-EREBP			AT5G47390		6	C2C2-GATA	20.6897	29	C2C2-GATA
AT1G72570	AP2-EREBP			AT1G14030		1	C2C2-YABBY	16.6667	6	C2C2-YABBY
AT1G77200	AP2-EREBP			AT1G06180		32	C2H2	32.3232	99	C2H2
AT1G79700	AP2-EREBP			AT3G01890		5	C3H	7.35294	68	C3H
AT2G20880	AP2-EREBP			AT1G75540		1	CAMTA	16.6667	6	CAMTA
AT2G22200	AP2-EREBP			AT1G27320		5	CCAAT	11.6279	43	CCAAT
AT2G23340	AP2-EREBP			AT2G29660		0	Coactivator p15	0	3	Coactivator p15
AT2G25820	AP2-EREBP			AT5G65910		0	CPP	0	8	CPP
AT2G31230	AP2-EREBP			AT4G17570		0	CSD	0	4	CSD
AT2G33710	AP2-EREBP			AT5G60890		0	DBP	0	4	DBP
AT2G35700	AP2-EREBP			AT3G07670		0	DDT	0	4	DDT
AT2G39250	AP2-EREBP			AT3G04730		0	E2F-DP	0	7	E2F-DP
AT2G44940	AP2-EREBP			AT1G13960		1	EIL	16.6667	6	EIL
AT3G23230	AP2-EREBP			AT3G02830		1	FAR1	5.88235	17	FAR1
AT3G50260	AP2-EREBP			AT2G33550		1	FHA	5.88235	17	FHA
AT3G54990	AP2-EREBP			AT5G05090		20	G2-like	51.2821	39	G2-like
AT3G57600	AP2-EREBP			AT3G10500		2	GeBP	10	20	GeBP
AT4G06746	AP2-EREBP			AT4G27310		6	GNAT	19.3548	31	GNAT
AT4G13620	AP2-EREBP			AT1G76900		9	GRAS	27.2727	33	GRAS
AT4G16750	AP2-EREBP			AT2G04890		6	GRF	66.6667	9	GRF
AT4G27950	AP2-EREBP			AT2G40620		35	HB	38.4615	91	HB
AT4G36900	AP2-EREBP			AT3G07500		0	HMG	0	11	HMG
AT4G39780	AP2-EREBP			AT5G60100		0	HRT	0	2	HRT
AT5G07580	AP2-EREBP			AT1G30210		3	HSF	13.0435	23	HSF
AT5G11190	AP2-EREBP			AT2G24570		0	IWS1	0	2	IWS1
AT5G11590	AP2-EREBP			AT5G08130		0	Jumonji	0	15	Jumonji
AT5G18450	AP2-EREBP			AT5G65640		0	LFY	0	1	LFY
AT5G19790	AP2-EREBP			AT2G16400		1	LIM	16.6667	6	LIM
AT5G25810	AP2-EREBP			AT4G24240		11	LOB	25.5814	43	LOB
AT5G47230	AP2-EREBP			AT1G49720		0	LUG	0	2	LUG
AT5G52020	AP2-EREBP			AT2G28200		13	MADS	12.6214	103	MADS
AT5G60120	AP2-EREBP			AT5G45110		0	MBF1	0	3	MBF1
AT5G61590	AP2-EREBP			AT1G77920		0	MED6	0	1	MED6
AT5G61600	AP2-EREBP			AT1G78600		0	MED7	0	2	MED7
AT5G64750	AP2-EREBP			AT1G19000		3	mTERF	8.82353	34	mTERF
AT5G67180	AP2-EREBP			AT2G03340		64	MYB	44.1379	145	MYB
AT1G35240	ARF			AT4G24020		14	MYB-related	21.5385	65	MYB-related
AT2G46530	ARF			AT1G76880		33	NAC	32.6733	101	NAC
AT1G67710	ARR-B			AT2G43500		0	NOZZLE	0	1	NOZZLE
AT4G16110	ARR-B			AT4G32980		5	OFP	27.7778	18	OFP
AT5G07210	ARR-B			AT4G01550		20	Orphans	24.0964	83	Orphans
AT1G04240	AUX/IAA			AT4G35040		0	PBF-2-like	0	3	PBF-2-like
AT1G15050	AUX/IAA			AT3G61420		0	PHD	0	43	PHD
AT1G52830	AUX/IAA			AT3G18400		5	PLATZ	45.4545	11	PLATZ
AT3G04730	AUX/IAA			AT4G32040		1	Pseudo ARR-B	20	5	Pseudo ARR-B
AT5G25890	AUX/IAA			AT4G31550		0	RB	0	1	RB
AT1G02340	bHLH			AT1G32070		0	Rcd1-like	0	3	Rcd1-like
AT1G05805	bHLH			AT1G64280		4	RWP-RK	28.5714	14	RWP-RK
AT1G10120	bHLH			AT5G67420		0	SAP	0	1	SAP
AT1G18400	bHLH			AT3G06380		2	SBP	12.5	16	SBP
AT1G25310	bHLH			AT1G33240		4	SET	12.1212	33	SET
AT1G27740	bHLH			AT2G22840		3	Sigma70-like	50	6	Sigma70-like
AT1G32640	bHLH			AT1G05805		0	SNF2	0	38	SNF2
AT1G51070	bHLH			AT5G57660		0	SOH1	0	1	SOH1
AT1G51140	bHLH			AT1G79700		1	SRS	10	10	SRS
AT1G62975	bHLH			AT4G38160		1	SWI/SNF-BAF60b	6.25	16	SWI/SNF-BAF60b
AT1G63650	bHLH			AT5G25220		0	SWI/SNF-SWI3	0	5	SWI/SNF-SWI3
AT1G66470	bHLH			AT5G14260		1	TAZ	14.2857	7	TAZ
AT1G73830	bHLH			AT2G36990		11	TCP	45.8333	24	TCP
AT2G14760	bHLH			AT3G17860		7	Tify	46.6667	15	Tify
AT2G16910	bHLH			AT5G03510		8	TRAF	32	25	TRAF
AT2G18300	bHLH			AT1G51140		6	Trihelix	27.2727	22	Trihelix
AT2G20180	bHLH			AT1G21780		5	TUB	50	10	TUB
AT2G22750	bHLH			AT1G24625		1	ULT	50	2	ULT
AT2G22770	bHLH			AT1G63650		0	VOZ	0	2	VOZ
AT2G24260	bHLH			AT3G55730		35	WRKY	48.6111	72	WRKY
AT2G28160	bHLH			AT4G17900		5	zf-HD	29.4118	17	zf-HD
AT2G40200	bHLH			AT5G07500		0	S1Fa-like	0	3	S1Fa-like
AT2G41240	bHLH			AT4G35270		563		25.8494	2178
AT2G43010	bHLH			AT1G19180
AT2G46810	bHLH			AT3G45610
AT3G06120	bHLH			AT3G57800
AT3G07340	bHLH			AT2G31180
AT3G23210	bHLH			AT5G67030
AT3G24140	bHLH			AT5G41920
AT3G47640	bHLH			AT1G17590
AT3G50330	bHLH			AT4G34590
AT3G56970	bHLH			AT4G17810
AT3G56980	bHLH			AT3G10760
AT3G57800	bHLH			AT2G41310
AT3G61950	bHLH			AT4G00390
AT4G00050	bHLH			AT3G57480
AT4G01460	bHLH			AT1G66810
AT4G05170	bHLH			AT5G67180
AT4G09820	bHLH			AT1G12260
AT4G14410	bHLH			AT4G13110
AT4G25400	bHLH			AT2G31380
AT4G25410	bHLH			AT4G00730
AT4G29930	bHLH			AT5G24120
AT4G33880	bHLH			AT1G53230
AT4G36060	bHLH			AT2G34830
AT4G36540	bHLH			AT4G01460
AT4G37850	bHLH			AT3G61970
AT5G04150	bHLH			AT1G29160
AT5G08130	bHLH			AT2G46680
AT5G37800	bHLH			AT5G61600
AT5G41315	bHLH			AT2G23340
AT5G46690	bHLH			AT1G32700
AT5G46830	bHLH			AT5G67110
AT5G48560	bHLH			AT5G41315
AT5G51780	bHLH			AT2G33710
AT5G51790	bHLH			AT1G51070
AT5G57150	bHLH			AT2G36400
AT5G58010	bHLH			AT1G26220
AT5G61270	bHLH			AT1G34180
AT5G62610	bHLH			AT5G65410
AT5G65320	bHLH			AT4G01720
AT5G65640	bHLH			AT4G16110
AT5G67060	bHLH			AT1G02220
AT5G67110	bHLH			AT3G21890
AT3G61420	BSD			AT3G61250
AT4G13110	BSD			AT5G26170
AT5G65910	BSD			AT3G48100
AT1G08320	bZIP			AT4G00180
AT1G13600	bZIP			AT1G22640
AT1G49720	bZIP			AT1G27730
AT1G68880	bZIP			AT4G28030
AT1G77920	bZIP			AT4G27950
AT2G22850	bZIP			AT2G45480
AT2G40620	bZIP			AT5G15210
AT2G42380	bZIP			AT2G42380
AT3G49760	bZIP			AT4G09460
AT3G51960	bZIP			AT5G57150
AT3G54620	bZIP			AT2G31070
AT3G56660	bZIP			AT5G52170
AT3G58120	bZIP			AT5G45580
AT4G34590	bZIP			AT3G47640
AT4G35040	bZIP			AT5G48560
AT4G37730	bZIP			AT1G52880
AT5G06839	bZIP			AT1G01780
AT5G15830	bZIP			AT4G18880
AT5G24800	bZIP			AT5G46350
AT5G28770	bZIP			AT1G30500
AT5G49450	bZIP			AT1G25440
AT5G65210	bZIP			AT1G16530
AT1G25440	C2C2-CO-like			AT1G68670
AT1G49130	C2C2-CO-like			AT1G14440
AT1G68520	C2C2-CO-like			AT5G14750
AT1G73870	C2C2-CO-like			AT5G25890
AT2G47890	C2C2-CO-like			AT1G12890
AT3G02380	C2C2-CO-like			AT3G47500
AT5G57660	C2C2-CO-like			AT1G21910
AT1G07640	C2C2-Dof			AT4G23810
AT1G26790	C2C2-Dof			AT2G02080
AT1G29160	C2C2-Dof			AT2G02070
AT1G69570	C2C2-Dof			AT2G36050
AT2G28810	C2C2-Dof			AT2G27990
AT3G45610	C2C2-Dof			AT3G56400
AT3G47500	C2C2-Dof			AT1G14600
AT3G55370	C2C2-Dof			AT2G03500
AT5G65590	C2C2-Dof			AT5G08070
AT2G45050	C2C2-GATA			AT2G24260
AT3G60530	C2C2-GATA			AT1G69570
AT4G17570	C2C2-GATA			AT1G49130
AT4G26150	C2C2-GATA			AT1G74430
AT5G25830	C2C2-GATA			AT1G18330
AT5G56860	C2C2-GATA			AT2G18280
AT4G00180	C2C2-YABBY			AT5G25830
AT1G03840	C2H2			AT4G18170
AT1G10480	C2H2			AT5G28770
AT1G14580	C2H2			AT3G59580
AT1G24625	C2H2			AT3G18870
AT1G27730	C2H2			AT4G37850
AT1G55110	C2H2			AT5G18300
AT1G80730	C2H2			AT3G18010
AT2G02070	C2H2			AT1G68200
AT2G02080	C2H2			AT2G06200
AT2G28200	C2H2			AT1G21000
AT2G28710	C2H2			AT3G23250
AT2G29660	C2H2			AT4G01540
AT2G37740	C2H2			AT5G65590
AT2G41940	C2H2			AT4G36990
AT3G10470	C2H2			AT5G42630
AT3G13810	C2H2			AT3G45260
AT3G19580	C2H2			AT5G51790
AT3G45260	C2H2			AT1G65910
AT3G49930	C2H2			AT2G25000
AT3G53600	C2H2			AT2G45660
AT3G53820	C2H2			AT5G49330
AT3G57480	C2H2			AT5G47230
AT3G58070	C2H2			AT2G27930
AT4G17810	C2H2			AT5G59450
AT5G03510	C2H2			AT1G55110
AT5G04340	C2H2			AT5G28300
AT5G10970	C2H2			AT5G16560
AT5G22890	C2H2			AT3G60530
AT5G25160	C2H2			AT1G74840
AT5G43540	C2H2			AT1G32640
AT5G56200	C2H2			AT4G37730
AT5G67450	C2H2			AT5G62470
AT1G66810	C3H			AT1G75410
AT1G68200	C3H			AT1G01030
AT2G05160	C3H			AT1G66230
AT3G02830	C3H			AT2G30340
AT5G07500	C3H			AT2G34620
AT3G16940	CAMTA			AT4G37540
AT1G17590	CCAAT			AT5G18240
AT1G30500	CCAAT			AT5G41380
AT2G47810	CCAAT			AT2G45680
AT3G05690	CCAAT			AT1G72570
AT5G06510	CCAAT			AT2G44940
AT5G21120	EIL			AT1G18835
AT3G07500	FAR1			AT3G17730
AT5G67030	FHA			AT5G18270
AT1G13300	G2-like			AT2G28500
AT1G14600	G2-like			AT5G62380
AT1G68670	G2-like			AT3G16350
AT2G02060	G2-like			AT1G46768
AT2G03500	G2-like			AT1G05230
AT2G20570	G2-like			AT3G01470
AT2G38300	G2-like			AT5G65230
AT2G40260	G2-like			AT4G28500
AT2G40970	G2-like			AT3G52910
AT3G04030	G2-like			AT5G13180
AT3G10760	G2-like			AT3G15030
AT4G17695	G2-like			AT4G29930
AT4G37180	G2-like			AT1G53160
AT5G05090	G2-like			AT3G55370
AT5G06800	G2-like			AT5G24800
AT5G16560	G2-like			AT5G11060
AT5G18240	G2-like			AT5G46690
AT5G42630	G2-like			AT2G40970
AT5G44190	G2-like			AT2G30420
AT5G45580	G2-like			AT1G77950
AT4G00130	GeBP			AT4G26120
AT4G00390	GeBP			AT5G07580
AT1G26220	GNAT			AT4G36870
AT1G32070	GNAT			AT3G13810
AT3G22560	GNAT			AT5G07100
AT4G28030	GNAT			AT2G40200
AT5G16800	GNAT			AT4G39780
AT5G67430	GNAT			AT3G11090
AT1G21450	GRAS			AT4G18830
AT2G04890	GRAS			AT5G60970
AT2G29060	GRAS			AT3G02380
AT3G13840	GRAS			AT2G35940
AT3G49950	GRAS			AT1G66470
AT4G00150	GRAS			AT1G20700
AT4G36710	GRAS			AT2G23760
AT5G41920	GRAS			AT1G01010
AT5G59450	GRAS			AT4G24540
AT2G06200	GRF			AT3G02150
AT2G22840	GRF			AT1G03840
AT2G36400	GRF			AT5G10970
AT2G45480	GRF			AT5G61590
AT3G52910	GRF			AT4G18390
AT5G53660	GRF			AT1G07640
AT1G05230	HB			AT1G18400
AT1G19700	HB			AT5G53200
AT1G20700	HB			AT1G01520
AT1G26960	HB			AT5G01200
AT1G62990	HB			AT1G69780
AT1G69780	HB			AT3G58070
AT1G70920	HB			AT1G02065
AT1G75410	HB			AT3G04030
AT1G79840	HB			AT3G12977
AT2G16400	HB			AT4G38620
AT2G22800	HB			AT2G46810
AT2G23760	HB			AT3G04070
AT2G27220	HB			AT3G58120
AT2G27990	HB			AT3G21150
AT2G32370	HB			AT4G31650
AT2G35940	HB			AT2G17040
AT2G36610	HB			AT5G06250
AT2G46680	HB			AT5G53660
AT3G01220	HB			AT1G63820
AT3G01470	HB			AT5G23280
AT3G18010	HB			AT5G64750
AT3G61150	HB			AT3G56230
AT3G61890	HB			AT1G68840
AT4G00730	HB			AT1G05690
AT4G32040	HB			AT1G79180
AT4G32980	HB			AT5G52020
AT4G34610	HB			AT1G77200
AT4G36870	HB			AT5G44190
AT4G40060	HB			AT4G36900
AT5G11060	HB			AT5G16600
AT5G15150	HB			AT1G72360
AT5G25220	HB			AT2G22800
AT5G41410	HB			AT1G25310
AT5G52170	HB			AT2G16910
AT5G53980	HB			AT5G06800
AT3G63350	HSF			AT2G28810
AT4G18880	HSF			AT1G19700
AT4G36990	HSF			AT5G59990
AT1G01780	LIM			AT5G62165
AT1G16530	LOB			AT5G52830
AT2G28500	LOB			AT1G76590
AT2G30340	LOB			AT4G22680
AT2G31310	LOB			AT5G15150
AT3G11090	LOB			AT4G40060
AT3G27650	LOB			AT3G05690
AT3G49940	LOB			AT2G39830
AT3G58190	LOB			AT4G00150
AT4G37540	LOB			AT4G36710
AT5G63090	LOB			AT2G20570
AT5G67420	LOB			AT2G05160
AT1G71692	MADS			AT2G17820
AT1G77950	MADS			AT5G39610
AT2G22540	MADS			AT3G06120
AT2G28700	MADS			AT1G10480
AT2G42830	MADS			AT2G29060
AT2G45660	MADS			AT3G27785
AT3G05860	MADS			AT5G41410
AT3G57230	MADS			AT2G42830
AT4G11880	MADS			AT1G04240
AT4G18960	MADS			AT1G69690
AT4G22950	MADS			AT5G66630
AT4G24540	MADS			AT4G31640
AT5G62165	MADS			AT1G05420
AT2G34620	mTERF			AT4G17695
AT3G18870	mTERF			AT3G19580
AT4G38160	mTERF			AT2G41940
AT1G06180	MYB			AT4G00050
AT1G17950	MYB			AT1G14580
AT1G18710	MYB			AT3G23230
AT1G22640	MYB			AT2G43000
AT1G34670	MYB			AT3G01530
AT1G35515	MYB			AT1G69810
AT1G56650	MYB			AT2G47890
AT1G57560	MYB			AT4G36540
AT1G66230	MYB			AT5G43290
AT1G66390	MYB			AT3G56660
AT1G73410	MYB			AT1G80730
AT1G74080	MYB			AT5G57180
AT1G74430	MYB			AT2G20825
AT1G74650	MYB			AT3G57600
AT1G79180	MYB			AT2G45050
AT2G16720	MYB			AT3G63350
AT2G31180	MYB			AT2G35700
AT2G36890	MYB			AT3G24140
AT3G01140	MYB			AT1G62990
AT3G01530	MYB			AT2G27300
AT3G02940	MYB			AT4G25990
AT3G11280	MYB			AT4G18960
AT3G12720	MYB			AT3G61890
AT3G13540	MYB			AT3G50330
AT3G23250	MYB			AT1G71692
AT3G27785	MYB			AT1G52830
AT3G27920	MYB			AT1G35515
AT3G30210	MYB			AT2G46130
AT3G46130	MYB			AT5G57620
AT3G48920	MYB			AT2G02060
AT3G49690	MYB			AT1G02580
AT3G53200	MYB			AT3G27920
AT3G55730	MYB			AT4G17785
AT3G61250	MYB			AT1G01250
AT4G01680	MYB			AT4G23550
AT4G05100	MYB			AT2G30424
AT4G09460	MYB			AT1G02230
AT4G17785	MYB			AT5G58900
AT4G21440	MYB			AT1G57560
AT4G22680	MYB			AT1G68190
AT4G25560	MYB			AT4G39070
AT4G28110	MYB			AT4G25410
AT4G33450	MYB			AT4G11880
AT4G38620	MYB			AT3G53820
AT5G01200	MYB			AT1G35240
AT5G05790	MYB			AT1G79840
AT5G07690	MYB			AT2G40670
AT5G14340	MYB			AT1G16060
AT5G14750	MYB			AT2G21400
AT5G15310	MYB			AT5G65210
AT5G16600	MYB			AT3G54990
AT5G16770	MYB			AT1G43640
AT5G23000	MYB			AT2G22750
AT5G26660	MYB			AT2G28710
AT5G40330	MYB			AT4G00130
AT5G49330	MYB			AT2G02450
AT5G52260	MYB			AT5G06510
AT5G54230	MYB			AT3G10000
AT5G57620	MYB			AT3G49940
AT5G58900	MYB			AT5G05790
AT5G60890	MYB			AT3G49950
AT5G62470	MYB			AT1G01380
AT5G65230	MYB			AT1G17380
AT5G65790	MYB			AT2G46530
AT1G01380	MYB-related			AT2G47810
AT1G01520	MYB-related			AT2G22770
AT1G18330	MYB-related			AT2G22540
AT1G19000	MYB-related			AT4G01680
AT1G71030	MYB-related			AT2G36890
AT1G74840	MYB-related			AT2G30250
AT2G18328	MYB-related			AT5G63160
AT2G30420	MYB-related			AT1G68150
AT2G30424	MYB-related			AT5G04340
AT3G16350	MYB-related			AT4G33450
AT5G02840	MYB-related			AT5G07210
AT5G47390	MYB-related			AT3G28917
AT5G53200	MYB-related			AT4G36060
AT5G59780	MYB-related			AT3G04060
AT1G01010	NAC			AT5G18450
AT1G02220	NAC			AT2G36610
AT1G02230	NAC			AT2G20180
AT1G02250	NAC			AT1G26790
AT1G12260	NAC			AT1G26960
AT1G32510	NAC			AT3G13540
AT1G34180	NAC			AT1G17950
AT1G52880	NAC			AT1G02340
AT1G56010	NAC			AT1G13260
AT1G65910	NAC			AT1G15050
AT2G02450	NAC			AT1G67710
AT2G17040	NAC			AT2G20880
AT2G24430	NAC			AT5G58010
AT2G27300	NAC			AT4G37610
AT2G43000	NAC			AT3G01080
AT3G04060	NAC			AT3G49690
AT3G04070	NAC			AT1G29280
AT3G10500	NAC			AT2G41240
AT3G12977	NAC			AT4G22950
AT3G17730	NAC			AT3G52540
AT3G18400	NAC			AT4G25400
AT3G29035	NAC			AT1G02250
AT4G01540	NAC			AT5G07680
AT4G01550	NAC			AT5G65320
AT4G28500	NAC			AT3G58710
AT4G28530	NAC			AT5G22890
AT5G07680	NAC			AT5G23000
AT5G13180	NAC			AT3G11280
AT5G18270	NAC			AT5G24110
AT5G18300	NAC			AT3G22560
AT5G39610	NAC			AT2G40260
AT5G61430	NAC			AT5G01900
AT5G62380	NAC			AT5G67450
AT1G05420	OFP			AT2G37260
AT2G36050	OFP			AT3G48360
AT3G52540	OFP			AT2G32370
AT4G18830	OFP			AT5G11590
AT5G58360	OFP			AT2G28700
AT1G27320	Orphans			AT1G32510
AT1G63820	Orphans			AT5G56860
AT1G68190	Orphans			AT3G50260
AT1G75540	Orphans			AT5G25160
AT1G78600	Orphans			AT4G06746
AT2G17820	Orphans			AT5G22570
AT2G31380	Orphans			AT3G61950
AT2G39830	Orphans			AT3G56970
AT2G40670	Orphans			AT1G72450
AT2G41310	Orphans			AT5G03680
AT3G21150	Orphans			AT5G56200
AT3G21890	Orphans			AT5G19790
AT3G48100	Orphans			AT3G58190
AT4G25990	Orphans			AT1G74080
AT4G27310	Orphans			AT1G73830
AT4G39070	Orphans			AT1G73870
AT5G41380	Orphans			AT5G13730
AT5G57180	Orphans			AT2G25820
AT5G59990	Orphans			AT4G26150
AT5G66630	Orphans			AT3G07340
AT1G21000	PLATZ			AT5G52260
AT1G32700	PLATZ			AT5G37800
AT1G76590	PLATZ			AT4G33880
AT2G27930	PLATZ			AT2G43010
AT4G17900	PLATZ			AT5G25810
AT5G60100	Pseudo ARR-B			AT1G70700
AT2G43500	RWP-RK			AT2G16720
AT3G59580	RWP-RK			AT1G66390
AT4G24020	RWP-RK			AT1G06160
AT4G35270	RWP-RK			AT3G56980
AT1G02065	SBP			AT5G07690
AT1G53160	SBP			AT4G16750
AT1G02580	SET			AT5G06839
AT1G14030	SET			AT3G51960
AT3G07670	SET			AT1G70920
AT5G14260	SET			AT3G13840
AT2G36990	Sigma70-like			AT4G28530
AT5G13730	Sigma70-like			AT2G18300
AT5G24120	Sigma70-like			AT5G49450
AT2G21400	SRS			AT5G67430
AT3G01890	SWI/SNF-BAF60b			AT5G61270
AT4G37610	TAZ			AT5G15130
AT1G30210	TCP			AT2G27220
AT1G53230	TCP			AT2G22200
AT1G69690	TCP			AT4G04450
AT2G31070	TCP			AT1G56010
AT2G45680	TCP			AT2G31310
AT3G02150	TCP			AT5G04150
AT3G15030	TCP			AT2G34600
AT4G18390	TCP			AT3G30210
AT5G08070	TCP			AT5G67060
AT5G23280	TCP			AT2G14760
AT5G60970	TCP			AT2G22850
AT1G17380	Tify			AT5G54230
AT1G19180	Tify			AT3G53600
AT1G48500	Tify			AT5G16770
AT1G70700	Tify			AT1G43160
AT1G72450	Tify			AT2G24430
AT2G34600	Tify			AT2G18328
AT3G17860	Tify			AT5G15310
AT1G05690	TRAF			AT4G22070
AT1G21780	TRAF			AT5G26660
AT1G64280	TRAF			AT3G10470
AT3G48360	TRAF			AT4G21440
AT3G56230	TRAF			AT5G21120
AT4G26120	TRAF			AT5G11190
AT5G45110	TRAF			AT5G46830
AT5G63160	TRAF			AT4G05100
AT1G33240	Trihelix			AT5G51780
AT1G76880	Trihelix			AT3G02940
AT2G33550	Trihelix			AT1G13300
AT3G10000	Trihelix			AT1G71030
AT5G03680	Trihelix			AT1G18860
AT5G28300	Trihelix			AT3G48920
AT1G43640	TUB			AT3G29035
AT1G76900	TUB			AT5G14340
AT2G18280	TUB			AT2G31230
AT3G06380	TUB			AT5G65790
AT5G18680	TUB			AT1G73410
AT2G20825	ULT			AT1G34670
AT1G13960	WRKY			AT2G40750
AT1G18860	WRKY			AT3G01140
AT1G29280	WRKY			AT3G12720
AT1G64000	WRKY			AT2G37740
AT1G68150	WRKY			AT3G05860
AT1G69810	WRKY			AT5G41570
AT2G03340	WRKY			AT1G13600
AT2G24570	WRKY			AT5G58360
AT2G25000	WRKY			AT3G53200
AT2G30250	WRKY			AT2G28160
AT2G34830	WRKY			AT1G27740
AT2G37260	WRKY			AT1G68880
AT2G40750	WRKY			AT4G05170
AT2G46130	WRKY			AT5G61430
AT3G01080	WRKY			AT1G68520
AT3G56400	WRKY			AT1G64000
AT3G58710	WRKY			AT1G08320
AT4G01720	WRKY			AT4G25560
AT4G04450	WRKY			AT3G49760
AT4G18170	WRKY			AT3G27650
AT4G22070	WRKY			AT2G39250
AT4G23550	WRKY			AT1G74650
AT4G23810	WRKY			AT2G38300
AT4G24240	WRKY			AT5G43540
AT4G31550	WRKY			AT5G63090
AT5G01900	WRKY			AT4G28110
AT5G07100	WRKY			AT3G49930
AT5G15130	WRKY			AT5G53980
AT5G22570	WRKY			AT3G01220
AT5G24110	WRKY			AT4G09820
AT5G26170	WRKY			AT5G15830
AT5G41570	WRKY			AT1G56650
AT5G43290	WRKY			AT1G18710
AT5G46350	WRKY			AT1G62975
AT5G52830	WRKY			AT5G59780
AT1G14440	zf-HD			AT1G48500
AT1G18835	zf-HD			AT5G40330
AT3G28917	zf-HD			AT3G46130
AT5G15210	zf-HD			AT4G13620
AT5G65410	zf-HD

## Sheet: ET 5d TFs
	Row.names	baseMean	log2FoldChange	lfcSE	stat	pvalue	padj	p_0E_a	p_0E_b	p_0E_c	p_0L_a	p_0L_b	p_0L_c	p_E0_5_a	p_E0_5_b	p_E0_5_c	p_E0_10_a	p_E0_10_b	p_E0_10_c	p_E5_5_a	p_E5_5_b	p_E5_5_c	p_E5_10_a	p_E5_10_b	p_E5_10_c	p_ET_5_a	p_ET_5_b	p_ET_5_c	p_ET_10_a	p_ET_10_b	p_ET_10_c
8755	AT5G07210	807.843	8.91263	0.854225	10.4336	1.74e-25	1.64e-23	7.92669	6.68531	32.5557	6.98861	9.57807	2.7354	0	0	0	114.241	25.4205	96.2474	34.1176	18.7329	5.27024	7.04433	11.3466	1.20069	1215.23	862.424	664.338	5071.48	6643.28	4551.4
23909	AT2G32370	775.048	6.95118	0.918297	7.56964	3.74e-14	9.12e-13	2.16182	0.742813	39.7903	3.99349	2.21032	0	3.98422	0	6.24319	108.838	17.5988	123.816	0	1.65291	0.585582	4.97247	4.12605	0.600345	1899.17	596.843	983.193	4122.09	5537.03	5141.49
22147	AT2G17040	52.9766	6.80854	0.680602	10.0037	1.47e-23	1.13e-21	2.88243	0.742813	0	0	2.9471	2.7354	1.99211	0	3.12159	48.6296	58.6626	30.4703	63.9705	46.8323	41.5763	16.1605	6.70482	3.00172	456.171	202.755	155.672	33.9067	38.4274	54.076
18740	AT3G44350	21.6972	6.53199	0.893746	7.30855	2.7e-13	5.9e-12	0	0	0	0	0	0	0	0	0	1.5438	1.95542	0.483655	44.3529	38.0168	15.2251	29.8348	21.6617	31.2179	164.369	71.3927	51.8908	4.84382	22.1248	21.8202
10777	AT5G26170	33.3116	6.04998	0.65816	9.19225	3.85e-20	1.98e-18	0.720608	1.48563	0	0	2.21032	2.7354	1.99211	0	3.12159	10.8066	19.5542	14.5097	18.7647	12.6723	14.6395	7.87307	5.15756	1.80103	226.547	142.785	47.7941	87.1888	105.966	71.1527
17276	AT3G20750	44.9853	5.70799	0.788545	7.23863	4.53e-13	9.6e-12	2.88243	0.742813	0	0	4.42065	0	1.32807	2.90253	0	0.771898	0	1.93462	0	0	0	1.24312	2.57878	0	153.904	62.8256	79.8844	225.238	315.57	223.419
25640	AT2G46400	717.392	5.4251	0.444586	12.2026	3.01e-34	7.06e-32	1131.35	1196.67	1172.01	743.787	203.35	1474.38	43.8265	31.9278	56.1887	146.661	187.72	148.482	80.1764	62.8104	96.621	132.599	143.896	66.0379	2408.9	1979.01	1232.41	1169.78	1265.77	2043.03
22701	AT2G21900	6.79543	5.17126	1.07005	4.83274	1.35e-06	1.11e-05	0	0	0	0	0	2.7354	0	0	0	0	3.91084	1.93462	1.70588	0	0	1.24312	0	0	62.7928	48.547	14.3382	2.42191	13.9736	9.48702
20139	AT3G56400	176.501	5.10576	0.462403	11.0418	2.4e-28	3.14e-26	23.7801	32.6838	47.0249	6.98861	40.5226	19.1478	17.929	23.2202	31.2159	78.7336	101.682	72.0647	5.97058	1.10194	4.09907	33.9785	27.8508	22.2128	1246.01	711.071	451.996	288.207	434.346	514.197
29471	AT4G31900	71.7294	4.96595	0.858696	5.78313	7.33e-09	8.73e-08	7.20608	0	0	0	0	0	0.664037	0	0	6.94708	1.95542	9.18945	5.11764	4.40775	2.34233	2.07186	1.54727	3.00172	73.8739	19.99	25.2626	498.914	372.629	686.386
10360	AT5G22570	60.2309	4.91	0.57867	8.48498	2.16e-17	7.98e-16	0	0	0	0	1.47355	2.7354	10.6246	2.90253	18.7296	53.261	74.306	36.2742	2.55882	2.20387	4.09907	2.90061	3.61029	1.20069	248.093	602.554	122.899	87.1888	38.4274	129.498
18135	AT3G27785	250.378	4.77814	0.604022	7.91054	2.56e-15	7.31e-14	42.5159	13.3706	180.865	10.9821	16.9458	10.9416	22.5773	5.80505	21.8512	46.3139	11.7325	36.7578	12.7941	5.50968	14.6395	5.38684	6.18907	4.20241	668.559	542.584	482.038	1324.79	1311.19	1210.54
2525	AT1G21970	127.311	4.51382	0.485671	9.29398	1.49e-20	8.14e-19	94.3996	117.364	141.075	20.9658	31.6813	30.0894	7.96845	11.6101	15.608	6.94708	1.95542	5.32021	18.7647	28.0994	60.3149	57.5977	107.277	183.705	177.297	379.809	577.626	377.818	272.485	329.674
12904	AT5G50915	74.8972	4.48356	0.517075	8.671	4.28e-18	1.72e-16	5.76486	11.1422	28.9384	3.99349	8.8413	21.8832	10.6246	11.6101	6.24319	64.0676	29.3313	38.2088	25.5882	30.3033	47.4321	59.6696	35.5871	25.2145	290.571	231.312	158.403	276.098	202.617	174.087
22778	AT2G22540	177.953	4.10888	0.50793	8.08945	5.99e-16	1.84e-14	63.4135	83.9378	122.988	34.943	61.8891	24.6186	9.29652	14.5126	21.8512	276.34	350.02	422.231	7.67647	13.2232	35.7205	24.448	60.8592	22.2128	261.637	271.292	219.853	542.508	834.922	490.479
8732	AT5G07060	16.0747	4.07961	0.759832	5.3691	7.91e-08	8.09e-07	0	0	0	0	0.736775	2.7354	2.65615	0	6.24319	10.8066	11.7325	3.86924	7.67647	3.85678	5.27024	6.21558	1.03151	3.00172	54.7898	82.8155	45.063	53.282	61.7167	22.2945
14518	AT5G64810	323.027	4.07835	0.432497	9.42979	4.11e-21	2.38e-19	30.9861	16.3419	14.4692	35.9414	47.8904	103.945	55.7791	84.1732	87.4046	93.3997	203.364	82.2214	58.8529	26.4465	34.5493	82.4601	93.8675	58.2334	1808.06	1276.5	589.233	765.324	1410.17	693.027
3157	AT1G28300	157.267	4.05223	0.403757	10.0363	1.06e-23	8.32e-22	127.548	117.364	75.9633	117.808	108.306	27.354	22.5773	17.4152	31.2159	16.2099	5.86626	5.80387	234.559	241.875	293.962	181.495	129.455	87.05	440.165	371.242	325	288.207	260.84	247.137
6496	AT1G68200	76.0936	4.04476	0.557577	7.25417	4.04e-13	8.64e-12	7.20608	2.97125	0	7.98698	8.8413	21.8832	12.6167	14.5126	12.4864	24.7007	25.4205	8.22214	17.9118	8.26453	14.054	6.21558	8.25209	10.8062	225.315	208.467	563.971	179.221	345.846	91.0754
8852	AT5G08070	62.7795	3.956	0.512366	7.72104	1.15e-14	3.03e-13	105.209	86.9091	115.754	69.8861	103.885	54.7081	5.97634	14.5126	9.36478	63.2957	46.9301	81.7378	11.0882	26.4465	18.7386	34.8073	24.2405	12.6072	147.132	122.795	169.328	33.9067	94.3217	53.1273
23929	AT2G32550	152.775	3.93005	0.453904	8.65833	4.79e-18	1.91e-16	137.636	106.222	83.1979	69.8861	131.883	54.7081	10.6246	26.1227	24.9728	20.8413	5.86626	16.9279	7.67647	11.0194	14.054	23.6192	8.25209	27.6159	285.646	328.406	464.286	573.993	744.093	489.056
14620	AT5G65590	255.756	3.74231	0.358962	10.4254	1.9e-25	1.78e-23	214.741	216.901	282.149	287.531	307.972	147.712	16.6009	26.1227	9.36478	38.5949	31.2867	36.7578	11.0882	11.0194	13.4684	15.3318	10.8309	9.00517	297.958	197.044	150.893	1121.34	1259.95	1424.48
4557	AT1G49770	23.2239	3.67806	0.914476	4.02204	5.77e-05	0.000342841	7.92669	4.45688	36.173	6.98861	8.10452	0	0	0	3.12159	2.31569	1.95542	1.45097	0	0.550968	0.585582	0.414372	1.54727	0	28.9339	2.85571	17.0693	147.737	123.433	161.754
26828	AT4G10240	5.16148	3.5867	0.947291	3.78627	0.000152923	0.000829912	5.04426	5.9425	0	3.99349	1.47355	0	0.664037	0	0	4.63139	7.82168	1.93462	5.97058	13.2232	5.27024	4.97247	4.12605	2.40138	8.003	22.8457	17.7521	0	1.16447	6.64092
28915	AT4G27330	16.722	3.51464	0.68376	5.14016	2.75e-07	2.55e-06	0	0	0	0	0	0	3.98422	0	3.12159	1.5438	5.86626	1.93462	11.9412	9.91743	14.054	2.48623	3.09453	2.40138	30.7808	48.547	51.208	72.6573	90.8283	46.9608
23021	AT2G24680	87.7175	3.36848	0.503225	6.69378	2.17e-11	3.7e-10	19.4564	43.0831	50.6422	0	4.42065	21.8832	17.929	29.0253	21.8512	24.7007	35.1976	60.9406	34.9706	41.8736	31.0358	54.6971	52.6071	37.2214	241.937	257.014	225.315	237.347	401.741	160.331
151	AT1G02230	58.4186	3.32462	0.503961	6.59697	4.2e-11	6.9e-10	0	2.22844	0	16.9723	5.8942	2.7354	25.8975	40.6354	21.8512	37.0511	68.4397	29.503	7.67647	7.71356	7.61256	4.5581	6.70482	5.4031	272.102	402.655	238.971	48.4382	112.953	36.0507
11469	AT5G38740	2.83003	3.30864	1.10663	2.98983	0.00279129	0.0109601	0	0	0	4.99186	0	0	0	0	0	2.31569	3.91084	0	6.82352	2.20387	1.75675	0	0.515756	1.20069	14.1592	8.56712	12.9727	2.42191	4.65786	1.42305
13984	AT5G60142	20.3563	3.22229	0.565756	5.69555	1.23e-08	1.42e-07	1.44122	0.742813	0	0	0.736775	0	3.32019	8.70758	3.12159	19.2975	35.1976	30.9539	4.2647	8.8155	7.02698	33.9785	38.6817	27.6159	51.0961	39.9799	36.187	41.1725	43.0852	53.1273
815	AT1G07540	11.914	3.16922	0.906652	3.49552	0.000473145	0.00229334	10.0885	5.9425	18.0865	1.99674	9.57807	8.20621	1.32807	0	0	0.771898	0	0.483655	2.55882	4.95872	2.34233	0	1.54727	1.20069	12.9279	11.4228	23.8971	50.8601	97.8151	19.9227
3497	AT1G31140	6.82943	3.16694	0.846111	3.74294	0.00018188	0.000969093	8.6473	8.17094	3.6173	10.9821	9.57807	19.1478	3.98422	0	0	0	0	0.967311	2.55882	0.550968	0.585582	0	2.06302	1.20069	15.3904	39.9799	29.3592	2.42191	2.32893	2.37176
14428	AT5G64060	385.936	3.16558	0.456261	6.93809	3.97e-12	7.47e-11	18.7358	22.2844	10.8519	7.98698	15.4723	79.3267	73.0441	40.6354	127.985	88.7683	68.4397	96.7311	922.029	1016.54	1456.34	555.259	432.719	348.8	779.985	739.628	723.739	491.648	634.634	510.876
554	AT1G05490	399.248	3.15231	0.26925	11.7077	1.16e-31	2.12e-29	61.9723	53.4825	65.1114	72.8812	47.8904	57.4435	67.7318	49.3429	112.377	111.925	93.8602	103.019	672.117	893.12	750.13	886.757	625.612	556.52	748.589	571.141	594.013	794.387	973.493	619.028
13982	AT5G60130	3.09909	3.14092	1.03696	3.02896	0.00245399	0.00975784	1.44122	2.22844	0	0	0	0	1.32807	0	0	1.5438	0	0.483655	0	0.550968	0	0.828745	1.03151	0.600345	16.6216	11.4228	10.9244	4.84382	18.6314	1.8974
9500	AT5G14490	44.871	3.14088	0.666095	4.71537	2.41e-06	1.9e-05	2.88243	4.45688	61.4941	10.9821	13.2619	5.47081	14.6088	11.6101	15.608	2.31569	1.95542	6.28752	67.3823	84.8491	89.594	47.2384	29.9138	27.6159	188.994	105.661	137.92	60.5478	55.8943	30.3585
13808	AT5G58610	202.984	3.1252	0.31371	9.96206	2.23e-23	1.69e-21	39.6334	31.1981	57.8768	11.9805	5.8942	24.6186	55.7791	34.8303	87.4046	40.9106	39.1084	52.7184	399.176	474.384	545.177	310.779	207.334	220.327	657.477	445.49	370.746	234.925	287.623	236.227
4482	AT1G49130	17.9835	3.05671	0.704389	4.33953	1.43e-05	9.63e-05	6.48547	5.9425	0	6.98861	2.9471	10.9416	3.32019	0	3.12159	6.17519	13.6879	13.5424	1.70588	1.10194	3.51349	2.90061	3.09453	8.40483	33.2432	28.5571	28.6765	79.923	109.46	57.8708
203	AT1G02670	159.747	2.85136	0.321457	8.87011	7.31e-19	3.21e-17	61.2517	75.0241	54.2595	67.8893	67.7833	84.7975	46.4826	31.9278	53.0671	67.1552	70.3952	54.6531	186.794	170.249	192.656	180.252	165.042	128.474	344.129	277.004	335.924	324.536	561.272	232.906
862	AT1G07900	8.75335	2.85083	0.755858	3.77165	0.000162173	0.000874548	0	0	3.6173	0	0	0	3.32019	8.70758	3.12159	3.08759	3.91084	6.77118	11.0882	12.6723	10.5405	6.21558	0.515756	1.80103	49.8649	34.2685	22.5315	4.84382	15.1381	8.06397
15537	AT3G06160	19.7433	2.84914	0.846316	3.36652	0.000761229	0.00350013	57.6486	66.1103	83.1979	39.9349	38.3123	51.9727	0	0	0	4.63139	7.82168	12.575	9.38235	10.4684	11.7116	5.38684	4.6418	1.80103	4.92492	5.71141	7.5105	9.68764	20.9604	19.4484
24929	AT2G40750	10.2702	2.80033	0.697551	4.01451	5.96e-05	0.000352815	0	0	0	0.998372	0	0	5.3123	0	3.12159	33.9635	43.0193	39.1761	0	0	0	0.828745	0.515756	0.600345	27.7027	31.4128	25.2626	9.68764	13.9736	10.9101
6256	AT1G66170	21.1916	2.74257	0.490612	5.5901	2.27e-08	2.51e-07	10.8091	17.8275	18.0865	3.99349	6.63097	2.7354	9.96056	8.70758	9.36478	7.71898	13.6879	4.83655	15.3529	16.5291	18.7386	11.1881	10.3151	5.4031	65.8709	65.6813	54.6218	43.5944	57.0588	29.8841
6307	AT1G66600	2.80366	2.67868	0.997595	2.68514	0.00725005	0.0251513	0	0.742813	0	0.998372	2.21032	0	0.664037	2.90253	0	7.71898	1.95542	3.86924	0.852941	0	1.17116	6.62996	2.57878	3.60207	16.6216	8.56712	4.77941	0	0	1.42305
23434	AT2G28340	2.76517	2.66436	1.08526	2.45505	0.0140867	0.0445305	0	3.71406	0	0	0	0	0.664037	2.90253	0	0	0	0	0.852941	0	1.75675	0.828745	0.515756	0	11.6967	8.56712	15.7038	4.84382	8.15126	6.16657
28766	AT4G26120	43.6046	2.65831	0.481754	5.51798	3.43e-08	3.7e-07	9.3679	14.8563	10.8519	4.99186	8.10452	8.20621	20.5852	11.6101	12.4864	79.5055	87.994	96.2474	69.9411	60.0556	52.7024	29.0061	23.7248	12.0069	156.982	62.8256	57.3529	29.0629	91.9928	36.0507
27810	AT4G17980	471.646	2.65219	0.508268	5.2181	1.81e-07	1.74e-06	0	0.742813	0	0	2.9471	5.47081	55.1151	34.8303	43.7023	112.697	52.7964	24.6664	2726	2381.84	1157.7	1189.66	328.536	443.655	296.727	314.128	265.599	661.182	550.792	670.733
27776	AT4G17695	52.9734	2.64837	0.4159	6.3678	1.92e-10	2.88e-09	24.5007	28.2269	28.9384	21.9642	21.3665	21.8832	25.8975	34.8303	9.36478	30.8759	72.3506	66.7445	19.6176	9.36646	11.7116	10.3593	10.3151	7.20414	171.141	142.785	126.313	128.361	161.861	85.3832
10446	AT5G23260	20.678	2.63711	0.950977	2.77305	0.00555335	0.0199592	0.720608	0	7.2346	0.998372	0	0	0	2.90253	0	0	0	0.967311	1.70588	2.75484	0	0.414372	1.03151	0.600345	4.92492	17.1342	2.04832	169.534	200.288	83.0115
25227	AT2G43000	28.3815	2.59795	0.579283	4.48477	7.3e-06	5.24e-05	0	0	0	0	2.21032	2.7354	13.2807	29.0253	0	57.1205	113.414	43.0453	28.147	14.8761	11.1261	10.3593	15.4727	5.4031	87.4174	99.9498	62.8151	36.3287	23.2893	25.1406
20236	AT3G57130	23.3853	2.57292	0.581005	4.4284	9.49e-06	6.63e-05	15.1328	32.6838	10.8519	10.9821	13.2619	5.47081	7.96845	2.90253	9.36478	34.7354	17.5988	14.5097	28.147	20.3858	24.5944	26.9342	11.3466	7.20414	52.9429	37.1242	31.4076	36.3287	62.8811	46.4864
6533	AT1G68520	34.6075	2.5408	0.740259	3.43231	0.000598466	0.00282399	28.1037	31.9409	28.9384	96.8421	72.9407	10.9416	0.664037	11.6101	3.12159	117.329	86.0385	153.319	2.55882	6.61162	0.585582	1.24312	1.03151	1.20069	42.4775	11.4228	30.7248	24.2191	34.934	31.7815
22543	AT2G20570	706.328	2.5329	0.257538	9.83502	7.95e-23	5.65e-21	688.901	805.952	766.868	336.452	277.764	262.599	326.706	438.281	243.484	658.429	625.735	873.965	223.47	304.135	378.286	147.102	171.231	120.069	1859.77	1721.99	2474.37	1060.8	1332.15	853.358
4328	AT1G47760	136.136	2.49871	0.333826	7.48505	7.15e-14	1.68e-12	140.519	127.764	173.63	94.8454	124.515	93.0038	74.3722	63.8556	46.8239	33.1916	72.3506	52.7184	121.118	115.152	166.305	72.9295	93.8675	103.259	261.021	468.336	518.225	96.8764	98.9796	53.6017
16066	AT3G11090	9.56535	2.39131	0.699372	3.41922	0.000628004	0.00295069	0.720608	1.48563	0	1.99674	0.736775	0	3.32019	14.5126	6.24319	4.63139	9.77711	11.6077	3.41176	0	2.34233	2.07186	2.06302	3.00172	29.5495	54.2584	47.1113	7.26573	13.9736	9.48702
7237	AT1G74430	206.847	2.29555	0.413276	5.55452	2.78e-08	3.04e-07	392.731	407.061	607.707	235.616	197.456	555.287	35.858	46.4404	46.8239	79.5055	201.408	120.43	21.3235	30.3033	26.9368	40.6085	60.8592	51.0293	150.21	288.426	222.584	423.834	378.451	343.43
30197	AT4G38000	10.1977	2.28668	0.892457	2.56223	0.0104001	0.034337	2.16182	3.71406	7.2346	3.99349	3.68387	2.7354	1.32807	0	0	2.31569	0	1.45097	0	1.65291	0	0.828745	0.515756	0	7.38739	0	10.2416	65.3916	57.0588	73.0501
150	AT1G02220	652.18	2.22868	0.317144	7.02733	2.11e-12	4.07e-11	23.0595	10.3994	0	8.98535	15.4723	43.7665	424.32	461.502	477.604	633.728	637.467	709.039	217.5	191.737	146.395	284.259	325.958	199.314	2131.26	2333.11	1435.19	1729.24	2141.45	1071.56
19792	AT3G53310	29.1711	2.21909	0.585178	3.79216	0.000149344	0.000812207	47.5601	60.1678	61.4941	16.9723	5.15742	13.677	6.64037	2.90253	6.24319	16.2099	11.7325	8.22214	23.8823	20.9368	25.7656	12.4312	20.1145	18.6107	30.7808	14.2785	65.5462	38.7506	98.9796	73.0501
17718	AT3G24340	957.116	2.21648	0.346904	6.38932	1.67e-10	2.52e-09	3449.55	1756.75	1682.04	2283.28	1892.04	1077.75	218.468	272.837	371.47	104.978	76.2614	71.0974	448.647	426.45	450.898	737.583	300.17	434.65	1438.69	1265.08	1263.81	976.03	1166.79	805.448
14818	AT5G67110	139.96	2.19893	0.359034	6.12458	9.09e-10	1.25e-08	40.354	49.0256	28.9384	8.98535	13.9987	38.2957	78.3564	66.7581	96.7694	108.066	172.077	207.972	49.4706	51.791	35.7205	70.0289	94.899	52.8303	353.363	374.098	336.607	293.051	491.404	246.188
2883	AT1G25440	695.09	2.18434	0.376026	5.80901	6.28e-09	7.54e-08	1586.78	1628.25	1949.73	2536.86	2097.6	828.828	140.112	185.762	146.715	412.966	230.74	491.878	162.912	195.043	189.729	189.783	139.254	128.474	932.658	439.779	809.086	276.098	462.293	520.838
1	AT1G01010	595.483	2.16109	0.254893	8.47843	2.28e-17	8.39e-16	41.7953	31.9409	28.9384	9.98372	30.2078	41.0311	440.257	388.938	561.887	758.776	578.805	707.588	184.235	157.577	122.387	199.313	165.042	119.469	2500.63	1867.63	1199.63	1227.91	1681.49	1246.12
17088	AT3G19210	575.146	2.15524	0.270736	7.96069	1.71e-15	5.01e-14	544.78	393.691	350.878	241.606	217.349	177.801	260.303	365.718	224.755	293.321	334.377	363.225	616.676	695.873	552.789	911.619	565.268	403.432	1438.69	1073.75	832.983	794.387	1367.08	783.154
12718	AT5G49200	16.2094	2.14706	0.708141	3.03196	0.00242968	0.00967621	38.9128	23.0272	25.3211	8.98535	34.6284	54.7081	4.64826	2.90253	3.12159	4.63139	3.91084	1.45097	18.7647	17.08	9.95489	8.28745	3.09453	4.80276	12.9279	25.7014	29.3592	21.7972	16.3025	14.7049
29457	AT4G31800	744.937	2.14554	0.36127	5.93888	2.87e-09	3.61e-08	461.189	342.437	936.881	885.556	407.437	820.621	306.121	243.812	202.904	365.108	486.9	388.375	982.588	1063.37	883.057	1063.69	630.769	648.372	1025.62	1339.33	872.584	1022.05	818.619	1681.1
29147	AT4G29230	242.546	2.13002	0.371026	5.74089	9.42e-09	1.11e-07	82.1493	46.7972	180.865	156.744	181.983	106.681	83.0047	107.393	99.891	146.661	138.835	173.632	80.1764	38.0168	63.2428	160.776	124.813	105.06	406.922	482.615	312.027	857.356	1091.1	594.362
10918	AT5G27610	429.033	2.12586	0.266934	7.96399	1.67e-15	4.89e-14	179.431	202.788	83.1979	102.832	101.675	93.0038	248.35	235.105	268.457	295.637	324.6	395.147	296.823	373.006	289.277	395.726	339.883	281.562	1049.62	1147.99	947.689	818.606	1232	594.362
14936	AT3G01330	294.279	2.10361	0.240058	8.76293	1.9e-18	8.03e-17	160.696	132.963	94.0498	103.831	123.778	60.1789	143.432	182.859	187.296	172.133	197.498	173.632	282.323	323.418	293.377	400.284	323.895	298.371	765.826	662.524	684.821	368.13	565.93	361.456
25800	AT2G47680	667.856	2.08624	0.209213	9.97185	2.02e-23	1.54e-21	515.235	773.268	502.805	845.621	894.445	711.205	287.528	220.592	271.579	307.987	224.873	333.239	486.176	604.412	580.897	690.759	872.143	896.915	1175.21	1010.92	1460.45	779.855	865.198	717.219
20818	AT3G62100	798.18	2.07598	0.303688	6.83589	8.15e-12	1.47e-10	1188.28	1037.71	897.091	770.744	1124.32	984.746	45.8186	43.5379	87.4046	65.6114	74.306	44.4963	2180.12	1512.96	1256.07	1891.61	1172.31	1649.75	257.327	262.725	202.784	750.792	820.948	834.858
1483	AT1G12980	21.282	2.04866	0.594855	3.44397	0.000573247	0.00271836	7.92669	6.68531	14.4692	7.98698	1.47355	5.47081	11.2886	0	3.12159	6.94708	1.95542	8.22214	22.1765	36.9149	24.5944	15.3318	16.5042	19.8114	20.9309	37.1242	55.3046	62.9697	78.0192	45.5377
13523	AT5G56270	167.452	2.03371	0.292766	6.94655	3.74e-12	7.08e-11	179.431	180.503	206.186	195.681	177.563	117.622	59.0993	119.004	74.9183	162.871	160.345	178.469	75.0588	45.7304	73.7833	139.229	90.773	103.259	272.718	405.51	318.172	208.284	267.827	206.817
20183	AT3G56770	157.827	2.0313	0.38819	5.23273	1.67e-07	1.62e-06	37.4716	28.2269	14.4692	13.9772	38.3123	32.8249	19.9211	29.0253	12.4864	29.3321	43.0193	40.6271	519.441	434.714	472.565	468.241	337.304	443.655	92.3423	91.3826	81.9328	220.394	108.295	177.882
3834	AT1G34180	175.375	2.02064	0.386923	5.22233	1.77e-07	1.7e-06	71.3402	83.195	177.248	105.827	126.725	51.9727	106.246	107.393	68.6751	248.551	211.185	210.39	91.2646	85.9511	49.7745	109.394	101.088	49.2283	538.048	302.705	172.742	293.051	564.766	282.239
20265	AT3G57390	221.942	2.00269	0.333131	6.01173	1.84e-09	2.4e-08	25.9419	31.9409	57.8768	56.9072	108.306	21.8832	148.744	139.321	121.742	225.394	340.243	343.395	103.206	109.092	92.5219	200.971	221.259	149.486	622.387	534.017	389.863	380.24	561.272	340.584
9102	AT5G10570	90.1811	1.99171	0.38447	5.1804	2.21e-07	2.09e-06	165.74	202.045	170.013	136.777	159.88	142.241	21.9132	8.70758	28.0943	26.2445	7.82168	16.4443	133.912	117.907	103.062	53.454	38.1659	31.8183	91.1111	59.9699	81.25	104.142	173.505	90.1267
24985	AT2G41130	605.345	1.9839	0.198004	10.0195	1.25e-23	9.79e-22	336.524	381.063	549.83	398.351	377.229	314.572	190.579	165.444	212.268	265.533	281.581	232.155	1178.76	1157.58	1201.03	1128.34	753.519	934.136	719.039	779.608	798.162	714.464	741.765	716.745
25717	AT2G46990	368.157	1.92152	0.377678	5.08772	3.62e-07	3.31e-06	254.375	215.416	155.544	175.714	153.986	114.887	13.9448	34.8303	34.3375	31.6478	41.0638	22.7318	1321.21	1288.72	821.571	1525.3	889.163	862.095	102.192	99.9498	60.084	191.331	182.821	242.868
6401	AT1G67370	142.862	1.89983	0.432257	4.39515	1.11e-05	7.64e-05	16.574	37.1406	86.8152	21.9642	31.6813	49.2373	89.645	116.101	68.6751	88.7683	82.1277	91.8945	78.4705	114.601	90.7652	87.0182	103.667	66.6383	370.601	311.272	337.29	317.27	586.891	183.574
24473	AT2G36990	590.761	1.86637	0.244013	7.64865	2.03e-14	5.14e-13	1011.73	879.49	596.855	929.485	982.121	648.291	235.069	211.884	237.241	605.168	647.244	812.541	286.588	289.258	319.728	495.175	315.642	343.397	825.541	736.772	1018.01	498.914	628.811	623.297
23877	AT2G32100	35.0065	1.86635	0.584985	3.19042	0.00142067	0.00605568	18.0152	25.9984	28.9384	26.9561	39.0491	2.7354	7.96845	5.80505	6.24319	79.5055	68.4397	82.2214	35.8235	22.0387	25.7656	33.1498	72.7215	12.0069	27.0871	22.8457	18.4349	43.5944	72.1969	62.6144
14358	AT5G63420	1297.65	1.86011	0.213807	8.69994	3.32e-18	1.35e-16	2047.97	1954.34	965.819	918.503	900.339	1039.45	681.302	679.191	699.237	883.052	1038.33	1145.3	1176.21	1348.77	1223.87	1258.03	1015.52	688.595	2477.85	2527.3	1637.97	1620.26	1752.52	1463.85
14019	AT5G60470	39.6056	1.8571	0.561455	3.30766	0.000940781	0.00421075	12.9709	22.2844	3.6173	17.9707	19.1561	8.20621	7.30441	20.3177	15.608	49.4015	19.5542	29.9866	226.029	84.2982	122.387	23.6192	12.8939	4.20241	48.018	54.2584	22.5315	58.1259	27.9472	39.8455
16713	AT3G16160	28.9419	1.84679	0.455315	4.05607	4.99e-05	0.000299908	28.1037	16.3419	7.2346	3.99349	5.15742	8.20621	23.9053	14.5126	9.36478	19.2975	7.82168	13.0587	26.4412	25.8955	22.8377	25.6911	27.8508	18.6107	59.7147	54.2584	96.271	55.7039	74.5258	49.8069
13594	AT5G56860	279.823	1.84009	0.430304	4.27626	1.9e-05	0.000125347	451.101	846.806	484.718	810.678	778.771	251.657	98.2775	121.906	93.6478	385.949	381.307	396.597	48.6176	33.6091	28.6935	26.1055	36.1029	8.40483	329.97	331.262	335.924	84.7669	227.071	123.806
3317	AT1G29560	76.0324	1.83454	0.521225	3.51967	0.000432088	0.00210516	70.6196	93.5944	18.0865	60.9007	22.1032	21.8832	25.2334	23.2202	40.5807	16.9818	52.7964	54.1694	47.7647	66.6672	55.6303	188.954	83.0367	71.441	153.904	91.3826	45.7458	193.753	143.229	183.1
22269	AT2G18060	136.203	1.79992	0.270237	6.66054	2.73e-11	4.59e-10	67.0165	63.1391	43.4076	64.8942	40.5226	46.5019	70.388	46.4404	56.1887	54.8048	54.7518	48.8492	272.941	255.098	221.35	220.446	148.022	147.084	207.462	194.188	225.998	227.66	280.636	211.086
25783	AT2G47520	487.921	1.79714	0.566538	3.17215	0.00151316	0.00639844	412.908	1157.3	2586.37	653.934	1161.89	1261.02	57.1072	188.664	134.229	43.9982	113.414	83.1887	71.647	38.5678	25.7656	732.61	555.985	494.084	432.778	579.709	318.855	256.723	52.4009	296.944
14482	AT5G64530	1042.28	1.79706	0.239307	7.50944	5.94e-14	1.41e-12	2767.13	2737.26	1808.65	1900.9	2491.04	2371.6	302.801	333.79	474.482	175.993	93.8602	102.535	520.294	515.706	591.438	412.715	418.794	395.027	1213.99	1350.75	1265.18	1009.94	747.587	1013.21
22579	AT2G20825	63.3166	1.76786	0.4698	3.76302	0.000167876	0.000901507	10.8091	4.45688	10.8519	0.998372	0.736775	5.47081	14.6088	26.1227	24.9728	36.2792	19.5542	31.4376	18.7647	9.91743	8.78373	2.48623	5.67331	3.60207	104.655	51.4027	30.7248	380.24	357.491	359.558
28772	AT4G26150	388.386	1.7583	0.286488	6.13744	8.39e-10	1.16e-08	493.616	791.838	412.372	446.272	320.497	254.393	233.077	211.884	237.241	727.9	1069.62	936.841	202.147	139.395	172.161	45.581	63.4379	26.4152	595.916	959.518	456.092	181.643	194.466	148.946
24194	AT2G34710	5257.35	1.75496	0.198585	8.8373	9.81e-19	4.23e-17	2699.4	2460.2	3881.36	2617.73	2139.59	1706.89	1394.48	1250.99	1261.12	2139.7	2045.37	2070.05	7397.55	9459.03	11095	13022.1	13781.5	15166.5	5027.12	4040.83	4522.69	5318.52	5418.26	6260.49
20787	AT3G61830	980.196	1.75179	0.201931	8.67519	4.13e-18	1.67e-16	2646.79	2293.06	1776.09	2045.67	1662.9	2013.26	237.725	217.689	259.092	469.314	363.708	469.146	490.441	521.216	618.96	517.551	450.255	433.449	791.682	719.638	970.22	1058.37	1403.18	1095.28
6656	AT1G69490	99.8079	1.74579	0.570704	3.05902	0.00222066	0.00893526	74.9432	130.735	36.173	303.505	369.124	79.3267	27.2255	8.70758	9.36478	27.0164	21.5096	31.4376	52.8823	62.2594	53.8735	210.501	157.305	180.704	82.4925	25.7014	90.126	70.2354	183.986	106.255
8342	AT5G03680	69.4428	1.73138	0.50738	3.41239	0.000643965	0.00301691	79.2669	95.8228	47.0249	66.891	92.0969	19.1478	23.9053	37.7328	49.9455	183.712	109.504	70.13	14.5	24.2426	13.4684	7.87307	6.70482	6.00345	123.123	117.084	126.996	157.424	140.9	53.1273
9410	AT5G13730	37.7653	1.70426	0.65668	2.59527	0.00945176	0.031526	7.20608	2.97125	21.7038	2.99512	2.21032	0	2.65615	5.80505	12.4864	122.732	203.364	219.096	0	4.95872	3.51349	11.6024	10.8309	6.60379	18.4685	14.2785	28.6765	62.9697	96.6506	44.589
26932	AT4G11140	132.063	1.69818	0.380398	4.46422	8.04e-06	5.71e-05	108.091	91.366	79.5806	41.9316	68.5201	43.7665	35.194	69.6606	49.9455	58.6643	115.37	96.7311	322.412	267.771	230.134	435.505	172.262	180.103	144.054	188.477	113.34	101.72	88.4994	66.4092
3523	AT1G31320	359.549	1.69021	0.404312	4.18047	2.91e-05	0.000184187	229.874	220.615	289.384	334.455	511.322	112.152	88.981	55.148	93.6478	312.619	160.345	275.684	389.794	525.073	415.178	899.602	473.464	754.633	289.339	194.188	420.588	481.96	546.134	554.991
25525	AT2G45420	91.6425	1.68786	0.435477	3.87589	0.000106235	0.000596534	4.32365	2.97125	14.4692	1.99674	2.9471	8.20621	11.9527	14.5126	21.8512	23.1569	17.5988	16.4443	235.412	233.611	258.827	110.637	160.4	278.56	48.6336	48.547	101.733	179.221	285.294	118.113
29519	AT4G32280	38.5915	1.67313	0.539993	3.09843	0.00194549	0.0079562	2.16182	1.48563	3.6173	7.98698	0	0	14.6088	11.6101	15.608	16.9818	9.77711	10.6404	79.3235	103.582	48.6033	67.5427	27.335	48.0276	46.7868	51.4027	46.4286	70.2354	112.953	129.498
23464	AT2G28610	138.958	1.65436	0.369773	4.47399	7.68e-06	5.48e-05	115.297	180.503	90.4325	102.832	69.2568	150.447	92.9652	119.004	115.499	40.9106	58.6626	43.0453	39.2353	25.3445	26.3512	27.7629	28.3666	27.6159	245.631	465.48	329.779	389.928	378.451	172.189
2279	AT1G19850	4275.86	1.65145	0.200723	8.2275	1.91e-16	6.24e-15	1857.73	2107.36	1070.72	1203.04	1124.32	1400.53	741.73	580.505	696.116	1073.71	1316	1072.75	9964.05	9603.38	11755	12204.5	13650.5	15918.7	2067.24	2247.44	2540.6	2630.19	2891.37	2903.03
21086	AT2G01818	286.223	1.60645	0.571838	2.80928	0.0049653	0.018074	11.5297	23.0272	144.692	23.9609	25.0503	32.8249	138.784	121.906	140.472	564.258	172.077	203.619	730.117	801.659	279.323	505.534	264.067	398.029	394.61	476.903	483.403	290.629	418.043	224.842
14774	AT5G66750	1908.99	1.60392	0.15012	10.6842	1.21e-26	1.28e-24	1706.4	1613.39	1121.36	709.843	634.363	763.178	1023.95	917.198	1089.44	1025.85	924.914	1029.22	2527.26	2834.73	2727.64	3498.96	3163.13	2297.52	3030.68	3024.19	2371.27	2361.36	2923.97	2496.04
14416	AT5G63950	2009.13	1.59405	0.289691	5.50258	3.74e-08	4.01e-07	3058.26	2418.6	976.671	1658.3	1175.16	1110.57	964.182	1094.25	874.046	1201.85	1046.15	1205.27	2406.15	2573.57	2150.84	3826.31	2692.76	1882.08	3239.99	2701.5	1977.99	2402.54	3046.24	2535.88
13636	AT5G57180	605.175	1.57775	0.390865	4.03656	5.42e-05	0.000323903	397.055	521.454	452.163	542.116	461.958	98.4746	305.457	545.675	437.023	1502.89	1194.76	1137.07	209.823	260.057	189.143	276.386	181.03	75.0431	1410.38	1079.46	727.836	670.869	1031.72	816.358
14974	AT3G01600	287.036	1.5675	0.300731	5.21228	1.87e-07	1.79e-06	30.9861	51.9969	65.1114	43.9284	25.7871	35.5603	209.836	269.935	321.524	67.1552	72.3506	89.4763	607.294	321.215	433.331	293.79	236.732	264.152	952.973	599.699	888.97	324.536	416.879	265.637
2012	AT1G17460	346.351	1.56348	0.205792	7.59738	3.02e-14	7.48e-13	181.593	254.042	285.767	261.574	232.821	232.509	126.167	116.101	96.7694	153.608	197.498	182.338	730.97	618.738	812.202	542.413	509.051	609.95	333.664	328.406	474.527	339.067	381.945	310.7
1249	AT1G11100	161.635	1.56049	0.307986	5.06675	4.05e-07	3.68e-06	42.5159	74.2813	28.9384	55.9089	30.9445	46.5019	124.175	113.198	140.472	159.011	150.567	193.946	116.853	101.929	118.873	124.312	101.604	111.664	361.982	339.829	510.714	217.972	402.905	210.138
17051	AT3G18870	72.5118	1.54614	0.401659	3.84937	0.000118421	0.000657293	87.1936	88.3947	25.3211	43.9284	81.0452	93.0038	44.4905	52.2455	31.2159	86.4526	97.7711	117.528	37.5294	42.4246	33.3782	26.9342	51.5756	24.6141	97.2673	171.342	86.7122	123.517	115.282	81.1141
12483	AT5G47220	125.401	1.54251	0.440574	3.50115	0.000463263	0.00224885	323.553	244.385	260.446	441.281	413.331	716.676	20.5852	11.6101	28.0943	28.5602	39.1084	17.4116	17.9118	11.5703	12.8828	36.4648	9.79936	21.6124	65.2553	59.9699	50.5252	67.8135	50.072	60.717
10673	AT5G25220	919.659	1.53874	0.259124	5.93822	2.88e-09	3.62e-08	725.652	781.439	510.039	1036.31	737.512	801.474	594.313	740.144	664.9	690.849	1186.94	977.951	524.558	579.619	672.248	588.823	509.567	277.359	1600.6	2238.87	1181.2	1535.49	1915.55	1000.41
15354	AT3G04850	507.857	1.53095	0.181739	8.42388	3.64e-17	1.31e-15	379.76	304.553	441.311	225.632	283.658	207.891	243.702	298.96	268.457	226.166	232.695	263.109	767.647	769.152	761.256	699.046	573.005	558.921	751.667	776.752	744.223	743.526	960.684	706.783
10415	AT5G23000	46.2672	1.52474	0.400652	3.80565	0.000141433	0.000772602	2.88243	4.45688	10.8519	0.998372	0.736775	0	33.8659	34.8303	34.3375	76.4179	103.637	99.633	21.3235	8.26453	14.054	7.04433	5.15756	7.80448	96.6517	125.651	73.7395	155.002	89.6638	103.409
14715	AT5G66320	293.429	1.51354	0.273864	5.52659	3.27e-08	3.54e-07	170.784	335.008	209.803	194.683	187.141	188.743	117.535	107.393	124.864	123.504	213.141	162.025	313.029	364.741	448.556	247.795	370.828	573.93	344.745	314.128	645.903	380.24	418.043	485.736
16416	AT3G13810	816.34	1.50759	0.19608	7.68865	1.49e-14	3.84e-13	1131.35	1361.58	1001.99	822.659	948.966	1323.94	400.415	435.379	465.118	623.694	797.812	774.816	330.088	292.013	317.971	225.419	218.68	97.8562	1133.35	1253.66	689.601	1612.99	1907.39	1425.43
20641	AT3G60670	99.4005	1.50062	0.423661	3.54202	0.000397072	0.00195502	45.3983	39.3691	86.8152	23.9609	37.5755	65.6497	35.858	43.5379	59.3103	11.5785	25.4205	28.5357	131.353	91.4608	100.134	219.203	298.107	228.131	115.12	142.785	137.92	142.893	199.124	76.3705
9159	AT5G11060	157.576	1.50059	0.37935	3.95568	7.63e-05	0.000441795	54.7662	73.5385	32.5557	85.86	55.2581	2.7354	103.59	124.809	78.0399	308.759	373.485	347.748	112.588	118.458	122.972	125.969	94.3833	61.8355	259.79	302.705	247.164	234.925	218.92	240.97
13990	AT5G60200	1366.41	1.4943	0.3167	4.71834	2.38e-06	1.88e-05	714.843	698.987	1215.41	1216.02	933.494	358.338	310.77	391.841	305.916	512.54	453.658	567.328	1588.18	1878.8	1812.96	3960.16	3217.8	3695.12	886.486	979.508	1157.98	2109.48	1573.19	2255.07
28484	AT4G23800	5092.66	1.48458	0.284551	5.21729	1.82e-07	1.75e-06	10598.7	8639.65	3458.14	4691.35	4043.42	2839.35	2201.28	2829.96	2637.75	2327.27	3064.15	2488.89	6290.44	6688.21	5830.05	6859.52	5993.08	3061.16	7768.45	6699.49	3909.56	6512.52	6736.43	6055.09
4912	AT1G52890	130.416	1.48284	0.559778	2.64897	0.00807371	0.0275791	91.5172	118.85	180.865	523.147	532.688	281.747	31.8738	23.2202	9.36478	50.9453	84.0831	28.052	98.0882	61.7085	40.9907	215.059	138.738	220.927	72.6426	97.094	34.1387	106.564	17.467	70.204
24818	AT2G39880	90.2513	1.4717	0.310327	4.74243	2.11e-06	1.68e-05	85.7524	51.9969	65.1114	56.9072	28.7342	24.6186	71.052	46.4404	40.5807	66.3833	74.306	73.5156	94.6764	113.5	119.459	108.151	118.624	89.4514	136.051	157.064	187.08	111.408	119.94	125.229
25630	AT2G46310	203.576	1.47017	0.255643	5.75088	8.88e-09	1.05e-07	66.2959	95.8228	86.8152	67.8893	108.306	73.8559	109.566	75.4657	143.593	166.73	205.319	154.286	278.912	242.426	276.395	307.464	285.729	395.027	277.643	328.406	432.878	191.331	307.419	208.24
25122	AT2G42200	42.8103	1.46574	0.447934	3.27223	0.00106703	0.00469611	18.7358	28.2269	18.0865	30.9495	22.1032	8.20621	16.6009	26.1227	37.4591	25.4726	46.9301	40.1434	38.3823	22.0387	26.9368	24.0336	29.9138	42.0241	65.2553	68.537	121.534	60.5478	140.9	68.3066
524	AT1G05230	415.634	1.46523	0.252181	5.81023	6.24e-09	7.5e-08	1138.56	889.89	889.856	844.623	1049.17	733.088	130.151	168.346	230.998	206.869	252.249	293.579	145	175.208	179.774	83.7032	77.3633	58.2334	469.715	485.47	359.821	326.958	497.227	289.354
29973	AT4G36160	179.76	1.45942	0.275109	5.30489	1.13e-07	1.13e-06	113.856	88.3947	108.519	134.78	86.2027	65.6497	94.9573	133.516	115.499	100.347	107.548	122.848	317.294	247.385	251.215	336.47	197.019	121.87	301.652	308.416	176.838	234.925	310.912	238.124
28580	AT4G24540	66.1265	1.45268	0.520906	2.78875	0.00529118	0.019122	1.44122	4.45688	14.4692	1.99674	4.42065	2.7354	13.9448	23.2202	28.0943	35.5073	105.593	56.5877	7.67647	13.2232	18.153	19.8899	15.4727	7.80448	64.024	57.1141	29.3592	317.27	511.2	233.381
16082	AT3G11260	145.651	1.45206	0.393301	3.692	0.000222502	0.00116019	50.4426	46.7972	43.4076	60.9007	29.471	27.354	39.1782	29.0253	62.4319	29.3321	87.994	36.2742	238.823	258.404	256.485	331.498	280.571	498.886	126.201	122.795	161.134	280.942	257.347	139.934
1165	AT1G10450	1658.94	1.43265	0.224988	6.36766	1.92e-10	2.88e-09	1931.95	1530.19	958.585	1058.27	1223.78	1318.46	1005.35	934.613	1105.04	1502.89	1157.61	1601.87	1361.29	1441.88	1192.24	2399.22	1675.69	1745.8	2870.62	2692.93	2333.04	2133.7	2694.57	1944.84
6327	AT1G66810	132.059	1.42994	0.339682	4.20963	2.56e-05	0.00016415	35.3098	27.4841	65.1114	58.904	52.311	51.9727	136.792	98.6859	115.499	121.188	93.8602	103.019	98.0882	97.5214	75.5401	49.7247	57.2489	46.8269	320.736	342.685	271.061	288.207	425.03	136.613
9437	AT5G13960	768.284	1.42048	0.233217	6.09082	1.12e-09	1.51e-08	709.799	568.252	289.384	264.569	243.136	207.891	460.842	420.866	605.589	463.139	406.728	531.537	991.97	1071.63	1008.96	1181.79	945.38	878.905	1250.32	1370.74	1237.18	1138.3	1164.47	1027.44
25155	AT2G42430	761.276	1.41721	0.312513	4.53489	5.76e-06	4.23e-05	21.6182	10.3994	7.2346	26.9561	32.4181	19.1478	317.41	278.642	315.281	835.966	858.43	478.335	2945.2	1598.91	1612.11	1040.49	871.111	748.03	631.006	1065.18	630.882	1390.18	1532.44	1003.25
16755	AT3G16500	934.457	1.41155	0.250349	5.63832	1.72e-08	1.94e-07	359.583	580.137	524.509	628.975	420.698	344.661	265.615	429.574	362.105	827.475	895.583	878.318	886.205	1018.74	933.417	1633.46	1154.78	2179.85	982.523	953.806	1203.05	1482.21	2027.33	1454.36
8066	AT5G01380	155.129	1.41092	0.475154	2.9694	0.00298382	0.0116108	167.181	141.877	329.174	561.085	239.452	861.652	67.7318	29.0253	59.3103	60.2081	91.9048	62.3916	175.706	75.4827	104.819	67.9571	34.0399	29.4169	124.354	165.631	111.292	75.0792	33.7695	54.5504
4315	AT1G47655	104.203	1.40719	0.411811	3.41709	0.000632952	0.0029703	26.6625	40.1119	21.7038	52.9137	40.5226	10.9416	31.2098	31.9278	46.8239	45.542	70.3952	71.581	168.882	193.941	288.692	119.754	189.798	172.899	61.5616	139.93	114.706	155.002	203.781	201.599
8234	AT5G02810	1606.28	1.40144	0.274206	5.11089	3.21e-07	2.95e-06	3805.53	3099.76	2951.72	3737.91	3305.17	2978.86	343.971	417.964	443.266	976.451	1089.17	1271.05	649.941	613.228	1115.53	1933.05	904.12	1142.46	853.859	1279.36	909.454	1610.57	1518.46	1599.99
25032	AT2G41450	118.792	1.39862	0.312873	4.47027	7.81e-06	5.57e-05	134.033	77.2525	61.4941	49.9186	35.3652	24.6186	80.3485	72.5631	78.0399	133.538	76.2614	88.9926	121.971	149.312	139.368	213.816	139.77	122.47	180.991	214.178	194.59	142.893	168.848	150.369
8768	AT5G07310	276.155	1.39838	0.573118	2.43995	0.0146895	0.0462032	0	1.48563	18.0865	2.99512	0	8.20621	17.929	5.80505	18.7296	23.1569	48.8855	14.026	1326.32	1180.17	1086.25	931.923	652.431	814.668	35.0901	51.4027	47.1113	133.205	54.7299	155.113
19457	AT3G50410	198.855	1.39096	0.43387	3.20593	0.00134625	0.00577129	121.783	167.133	452.163	209.658	128.199	95.7392	52.459	72.5631	43.7023	64.8395	103.637	87.5416	332.647	358.68	406.394	176.937	400.742	355.404	116.967	177.054	215.756	244.613	211.933	175.984
30170	AT4G37750	1079.01	1.38896	0.235129	5.90722	3.48e-09	4.32e-08	1810.17	1733.72	1009.23	1231.99	941.598	744.03	418.344	496.332	549.401	554.995	596.403	608.922	1134.41	1257.86	1133.1	1151.13	737.015	581.134	1206.61	1253.66	998.897	2073.16	1865.47	1808.7
17291	AT3G20880	268.322	1.38722	0.373831	3.71083	0.000206581	0.00108583	18.0152	18.5703	32.5557	29.9512	25.0503	35.5603	21.2492	17.4152	9.36478	10.8066	15.6434	5.32021	1114.79	923.974	1117.29	861.894	1107.33	666.983	37.5526	71.3927	33.4559	75.0792	88.4994	101.986
23815	AT2G31650	854.646	1.38521	0.215852	6.4174	1.39e-10	2.12e-09	845.994	711.614	687.287	763.755	854.659	503.314	505.332	525.357	577.495	601.309	518.187	579.903	945.058	1024.8	892.427	1475.58	857.702	659.179	1460.86	1296.49	913.55	992.983	1287.9	1030.77
11923	AT5G42700	89.4126	1.3814	0.40125	3.44275	0.000575839	0.00272895	58.3692	74.2813	170.013	51.9154	17.6826	32.8249	36.5221	34.8303	56.1887	43.9982	21.5096	41.1107	109.176	115.703	108.918	144.202	121.718	217.925	113.889	102.805	182.3	89.6107	116.447	83.9602
24359	AT2G36010	519.922	1.37781	0.239956	5.7419	9.36e-09	1.1e-07	367.51	301.582	166.396	154.748	164.301	213.362	293.505	429.574	377.713	345.039	258.116	339.042	737.794	796.7	622.474	852.778	739.078	386.622	1026.23	833.867	550.998	818.606	986.302	715.796
22762	AT2G22430	2241.77	1.35073	0.314388	4.29638	1.74e-05	0.00011541	907.245	811.151	1193.71	1092.22	777.298	615.466	876.529	1506.41	1666.93	1698.18	2325	1638.62	1980.53	1790.65	2228.14	4962.52	1825.26	3676.51	3656.14	3466.83	3460.29	4134.2	3238.38	4274.38
22487	AT2G20110	174.011	1.34555	0.234036	5.74931	8.96e-09	1.06e-07	130.43	106.965	151.927	67.8893	88.413	51.9727	113.55	136.419	109.256	91.084	107.548	122.848	185.941	196.145	229.548	232.877	188.767	185.507	256.096	342.685	314.758	210.706	299.268	255.675
9355	AT5G13220	238.109	1.34382	0.388517	3.45884	0.000542505	0.00258814	286.802	320.152	871.769	543.115	355.862	730.353	99.6056	63.8556	59.3103	36.2792	35.1976	24.6664	191.059	168.045	199.683	51.3822	58.7961	82.8476	149.595	211.322	410.347	288.207	225.906	250.457
20301	AT3G57670	179.801	1.33857	0.36683	3.64901	0.000263257	0.00135205	61.2517	66.1103	68.7287	50.917	46.4168	57.4435	50.4668	55.148	96.7694	71.0146	29.3313	43.529	375.294	282.096	268.196	326.94	242.405	150.086	213.619	97.094	127.679	423.834	726.626	384.224
15428	AT3G05380	2189.36	1.33751	0.187181	7.14555	8.96e-13	1.83e-11	2597.07	2602.07	1515.65	2341.18	2368.73	2368.86	1182.65	1213.26	1276.73	1489.76	1470.48	1626.05	2391.65	2257.87	2173.68	2814.83	1971.73	1894.69	2989.43	3235.52	2492.12	2681.05	3188.31	2401.17
25656	AT2G46510	692.186	1.33675	0.227792	5.86829	4.4e-09	5.39e-08	1717.93	1449.97	1356.49	2593.77	2089.49	1805.37	163.353	220.592	162.323	284.83	303.09	264.56	224.323	205.511	257.07	345.586	258.909	235.335	538.664	331.262	423.319	397.193	441.332	542.183
20513	AT3G59580	43.7513	1.33542	0.461772	2.89196	0.00382847	0.0143892	7.92669	5.19969	10.8519	24.9593	52.311	32.8249	19.2571	14.5126	15.608	102.662	119.281	80.7705	21.3235	35.813	27.5223	36.4648	47.4495	38.4221	33.2432	45.6913	72.3739	53.282	102.473	49.8069
25752	AT2G47260	1495.44	1.33126	0.178532	7.45672	8.87e-14	2.06e-12	204.653	232.5	264.063	292.523	302.078	385.692	633.492	505.039	636.805	778.845	997.265	780.62	3345.23	3246.86	3494.17	2794.11	2313.68	2087.4	1212.15	1841.93	1201.68	2567.23	2795.88	2976.55
3753	AT1G33420	708.283	1.33106	0.210716	6.31685	2.67e-10	3.93e-09	533.25	430.831	343.644	370.396	450.169	257.128	445.569	412.159	352.74	517.172	514.276	437.225	1167.68	1120.12	1148.91	1144.08	938.675	842.884	1207.84	819.588	884.191	900.951	970	789.32
12036	AT5G43530	106.954	1.32588	0.360857	3.67425	0.000238554	0.00123738	86.473	52.7397	21.7038	22.9626	25.0503	30.0894	55.7791	37.7328	62.4319	59.4362	56.7072	77.8685	156.088	190.635	220.764	295.862	151.116	172.899	127.432	139.93	116.071	152.58	152.545	101.986
4820	AT1G52150	1741.64	1.31868	0.237592	5.55019	2.85e-08	3.11e-07	782.58	680.416	1077.96	670.906	628.469	440.4	536.542	441.184	621.197	893.086	725.461	888.959	2445.38	3409.39	4176.37	4818.74	3425.65	6037.07	1420.84	1316.48	1742.44	1380.49	1474.21	1765.06
15100	AT3G02680	205.049	1.31538	0.219379	5.99592	2.02e-09	2.62e-08	257.978	185.703	144.692	186.696	158.407	155.918	110.894	136.419	140.472	155.152	144.701	140.26	179.118	203.307	182.702	259.811	183.093	267.153	313.964	322.695	365.966	234.925	272.485	218.676
4946	AT1G53170	208.397	1.31096	0.320236	4.09372	4.25e-05	0.000258653	415.791	447.916	510.039	343.44	492.902	566.229	50.4668	60.953	53.0671	74.1022	74.306	76.4176	58.8529	57.8517	42.1619	68.7858	128.939	193.911	141.592	117.084	286.765	259.144	319.064	161.754
25659	AT2G46530	222.992	1.30515	0.33913	3.84851	0.000118838	0.000659488	357.422	296.382	245.976	211.655	208.507	385.692	88.981	92.8808	81.1614	247.779	146.657	226.351	57.147	36.3639	68.5131	20.3042	28.3666	22.2128	282.568	148.497	202.784	472.273	772.041	651.284
29838	AT4G34990	88.408	1.28575	0.358084	3.59065	0.000329859	0.00165187	17.2946	38.6263	25.3211	41.9316	41.9962	19.1478	71.052	60.953	62.4319	121.188	121.236	132.038	69.0882	56.1988	43.9186	59.6696	102.635	108.662	155.135	159.92	243.067	121.096	172.341	76.8449
29583	AT4G32880	1974.5	1.2842	0.150444	8.53605	1.39e-17	5.27e-16	468.395	385.52	372.582	365.404	375.755	336.455	505.996	528.26	465.118	1075.25	786.079	934.906	4531.67	5405.55	5103.93	4899.54	4683.06	5180.37	1188.75	1250.8	1357.35	2031.98	2654.98	2500.31
4390	AT1G48310	373.796	1.28162	0.209422	6.11982	9.37e-10	1.28e-08	518.838	348.379	412.372	222.637	182.72	257.128	276.24	165.444	159.201	371.283	355.887	363.709	346.294	420.94	376.529	412.3	400.226	393.826	491.877	539.729	499.107	481.96	507.707	466.762
928	AT1G08465	719.796	1.27845	0.236344	5.40928	6.33e-08	6.56e-07	854.641	611.335	477.484	744.786	1034.43	899.948	474.123	496.332	458.874	582.011	383.263	590.06	601.323	679.895	500.672	610.37	463.149	295.37	1210.3	1050.9	776.996	1128.61	1376.4	973.843
24019	AT2G33310	1161.8	1.27505	0.286486	4.45065	8.56e-06	6.03e-05	735.741	525.911	520.891	601.02	660.887	500.579	491.388	580.505	858.438	628.325	719.595	693.078	1454.26	1398.36	1798.32	2483.33	921.14	1198.89	1527.34	1733.41	981.145	2051.36	2346.4	2472.79
372	AT1G04050	286.273	1.27479	0.201306	6.3326	2.41e-10	3.58e-09	171.505	211.702	173.63	191.688	159.143	186.008	201.203	182.859	196.66	206.869	262.026	222.965	247.353	281.545	284.593	345.586	273.866	351.802	486.336	436.923	585.819	380.24	510.036	320.187
9547	AT5G14960	79.2905	1.27061	0.303729	4.18338	2.87e-05	0.000182109	54.7662	50.5113	72.346	43.9284	25.7871	41.0311	58.4353	60.953	40.5807	72.5584	91.9048	74.4829	86.9999	85.9511	99.5489	61.3271	75.8161	63.0362	128.664	117.084	167.962	101.72	147.887	79.691
15306	AT3G04450	87.5264	1.26467	0.32073	3.94308	8.04e-05	0.000463394	91.5172	68.3388	57.8768	60.9007	59.6788	73.8559	38.5142	66.7581	46.8239	104.978	66.4843	114.626	101.5	96.4195	94.2787	87.8469	108.309	85.8493	137.898	65.6813	149.527	92.0326	119.94	110.998
4773	AT1G51700	363.598	1.25746	0.302684	4.15438	3.26e-05	0.000204199	594.502	641.79	434.076	512.165	384.596	968.333	161.361	148.029	159.201	304.128	406.728	228.285	243.941	226.999	159.278	212.987	198.05	189.109	363.213	419.789	311.345	491.648	461.128	505.658
8504	AT5G05130	303.15	1.23974	0.244055	5.07973	3.78e-07	3.45e-06	235.639	251.071	108.519	257.58	226.19	205.155	239.053	185.762	206.025	236.201	199.453	240.86	319	309.093	312.115	355.117	316.158	286.364	490.646	471.192	553.729	399.615	546.134	324.931
1911	AT1G16640	161.379	1.23628	0.310884	3.97667	6.99e-05	0.000407242	76.3844	51.9969	126.606	31.9479	60.4155	43.7665	146.752	98.6859	137.35	94.9435	89.9494	86.0907	410.264	320.664	244.188	269.756	171.231	115.266	323.814	271.292	208.246	167.112	140.9	185.471
3418	AT1G30490	2055.29	1.23383	0.285462	4.32222	1.54e-05	0.000103516	1096.77	1224.16	2821.49	744.786	868.658	1105.1	915.708	670.483	808.493	1207.25	897.538	1200.92	2649.23	3874.41	3748.31	3577.28	4036.3	4258.25	2042.61	1821.94	1987.55	2480.04	2530.38	2759.3
20875	AT3G62610	341.316	1.23098	0.345668	3.56115	0.000369229	0.00182906	283.92	331.294	126.606	123.798	63.3626	210.626	269.599	307.668	362.105	192.203	177.943	157.188	639.705	539.398	433.916	298.762	236.732	180.704	672.868	785.319	608.351	506.179	385.438	297.893
26924	AT4G11080	1059.31	1.22971	0.3289	3.73887	0.000184849	0.000982867	1463.55	1271.7	604.089	828.649	717.619	350.132	500.02	838.83	911.506	585.871	831.054	702.751	1143.79	1193.95	973.823	1782.22	1224.92	578.132	1842.54	1704.86	838.445	1634.79	1743.2	1156.94
29434	AT4G31615	446.284	1.22902	0.260074	4.72563	2.29e-06	1.82e-05	244.286	214.673	170.013	139.772	107.569	76.5913	360.572	316.375	334.011	75.646	19.5542	59.006	627.764	756.48	748.959	549.043	358.45	405.833	795.375	722.494	923.792	917.904	915.27	871.383
8778	AT5G07400	150.988	1.22693	0.287149	4.2728	1.93e-05	0.000127141	90.7966	92.1088	155.544	87.8568	80.3085	49.2373	98.9416	84.1732	127.985	177.537	160.345	125.267	166.323	165.291	171.575	209.258	126.36	184.306	272.102	242.735	203.466	201.019	210.768	140.408
12498	AT5G47370	1601.88	1.22286	0.201016	6.08339	1.18e-09	1.58e-08	451.101	346.151	412.372	251.59	243.872	322.778	692.591	769.169	546.279	852.948	588.582	836.24	1611.2	2182.39	1751.48	3443.43	2763.42	2203.27	1511.95	1482.11	1453.62	4267.41	4264.27	5196.99
29755	AT4G34290	914.014	1.21615	0.289333	4.20329	2.63e-05	0.000168292	895.716	1401.69	1924.4	466.24	668.992	1075.01	584.353	574.7	511.941	599.765	651.155	725.483	871.705	759.235	1028.28	516.722	749.393	675.388	1155.51	1282.21	1911.76	908.216	1108.57	889.883
16800	AT3G16870	1015.15	1.2109	0.430931	2.80996	0.0049548	0.0180437	267.346	281.526	365.347	106.826	201.876	103.945	574.392	635.653	649.292	2633.72	719.595	708.555	2910.23	3105.26	1130.76	1978.21	1030.48	654.376	1524.26	1390.73	889.653	859.778	867.527	774.141
16641	AT3G15540	187.163	1.19978	0.372922	3.21725	0.00129425	0.00557325	128.268	135.192	137.457	71.8828	49.3639	101.21	81.0126	162.541	199.782	59.4362	64.5289	58.0387	235.412	196.145	158.693	206.772	64.4695	177.102	341.667	305.561	495.693	370.552	412.221	278.918
4801	AT1G51950	366.337	1.19264	0.262757	4.53893	5.65e-06	4.15e-05	163.578	254.785	394.286	270.559	266.713	235.245	198.547	159.639	243.484	387.493	291.358	363.709	331.794	276.586	315.629	321.967	290.37	539.71	470.946	411.222	919.695	457.741	716.146	510.876
17263	AT3G20670	707.406	1.1834	0.240095	4.92888	8.27e-07	7.11e-06	597.384	737.613	1016.46	234.618	284.395	350.132	399.751	470.209	502.577	477.805	574.894	429.002	487.029	749.868	635.942	401.112	597.245	1222.3	914.189	1165.13	2404.73	782.277	875.678	667.412
8694	AT5G06710	135.9	1.18237	0.313374	3.77303	0.000161279	0.00087019	83.5905	132.221	72.346	119.805	95.044	82.0621	57.1072	58.0505	87.4046	85.6807	82.1277	102.051	132.206	105.235	150.495	161.605	236.216	255.147	133.589	171.342	195.273	191.331	300.432	171.241
9370	AT5G13330	2294.51	1.17664	0.376192	3.12776	0.00176143	0.00730061	41.7953	40.8547	166.396	109.821	326.391	155.918	1790.24	1605.1	1804.28	1647.23	1869.38	1477.08	5444.32	5071.11	4722.13	3956.01	2826.34	1629.94	4238.51	3778.1	2367.86	3378.57	3857.87	2763.1
9970	AT5G18550	301.154	1.1757	0.202775	5.79804	6.71e-09	8.01e-08	107.371	102.508	137.457	100.836	120.094	125.829	187.259	203.177	193.539	231.569	203.364	245.213	312.176	277.137	315.043	237.021	255.299	387.222	357.057	536.873	690.284	666.025	740.6	494.748
14079	AT5G60970	114.158	1.17353	0.314985	3.72566	0.000194803	0.0010292	96.5615	162.676	133.84	125.795	99.4646	76.5913	90.3091	81.2707	62.4319	191.431	199.453	201.684	65.6764	67.7691	87.8373	49.3103	74.7846	30.0172	140.36	191.332	163.183	87.1888	145.558	115.267
12378	AT5G46350	148.993	1.17326	0.448571	2.61555	0.00890828	0.0299571	9.3679	8.17094	43.4076	34.943	32.4181	16.4124	111.558	110.296	140.472	202.237	434.104	166.377	353.117	170.249	136.441	81.6313	124.297	88.851	327.508	285.571	167.279	181.643	147.887	201.599
4244	AT1G46480	186.716	1.16611	0.309573	3.76683	0.000165335	0.000890041	11.5297	9.65656	18.0865	3.99349	1.47355	5.47081	96.9495	75.4657	109.256	108.066	103.637	92.8618	387.235	539.949	522.925	352.216	226.932	234.735	199.459	279.859	116.071	418.991	220.084	346.276
3699	AT1G32870	903.73	1.16111	0.320125	3.62705	0.000286681	0.00145822	606.752	1027.31	1682.04	1304.87	1374.09	1646.71	521.933	693.704	886.533	427.632	353.931	350.167	824.794	564.192	699.77	660.095	369.797	513.895	1590.14	1659.17	1404.46	833.137	1095.76	598.631
22805	AT2G22800	197.613	1.1611	0.339713	3.41787	0.000631124	0.00296263	92.9584	71.31	68.7287	81.8665	121.568	109.416	100.934	232.202	224.755	136.626	172.077	156.221	56.2941	27.5484	31.0358	40.6085	26.3035	27.0155	419.234	405.51	340.021	733.839	680.048	386.596
1362	AT1G11950	530.282	1.15816	0.203912	5.67969	1.35e-08	1.55e-07	796.272	727.956	640.262	713.836	519.426	366.544	284.208	267.032	302.795	360.477	307.001	343.395	417.941	527.828	494.231	687.444	681.313	671.786	650.09	582.564	724.422	496.492	626.482	536.966
1149	AT1G10320	281.137	1.1578	0.320841	3.60863	0.000307819	0.00155085	234.198	258.499	217.038	130.787	88.413	161.389	134.8	197.372	284.065	179.08	412.594	256.337	278.912	250.14	216.08	426.803	288.307	258.749	466.637	554.007	205.515	452.897	405.234	389.442
8582	AT5G05770	28.9897	1.15424	0.471135	2.44991	0.0142892	0.0451052	0.720608	1.48563	0	0	0	0	13.9448	14.5126	18.7296	4.63139	5.86626	6.77118	119.412	73.8298	84.9094	77.4876	55.7016	37.2214	47.4024	22.8457	15.7038	31.4848	25.6182	37.4737
3851	AT1G34355	960.832	1.14422	0.215661	5.30563	1.12e-07	1.12e-06	1021.82	918.116	531.743	590.038	551.844	410.311	535.214	525.357	471.361	614.431	467.346	562.008	1374.94	1614.89	1519.58	1686.5	1394.09	1229.51	1199.83	962.373	1156.62	1143.14	1297.21	1281.7
20803	AT3G61970	110.765	1.14266	0.270739	4.22052	2.44e-05	0.000157038	166.46	204.273	224.273	105.827	120.831	79.3267	49.8028	55.148	59.3103	153.608	166.211	171.214	63.9705	64.4633	69.0987	90.7475	75.3003	64.2369	86.1862	151.352	122.899	121.096	95.4862	97.242
8348	AT5G03740	2809.42	1.13855	0.182973	6.22249	4.89e-10	6.98e-09	2278.56	3468.93	2799.79	2837.37	2169.07	2527.51	1962.23	1979.52	1701.27	1641.83	2080.57	1836.44	2908.53	2929.5	2947.23	2030.01	2853.68	2568.88	3598.27	4669.08	4562.29	3758.8	4023.23	3293.42
19536	AT3G51080	102.983	1.11451	0.426637	2.61232	0.00899311	0.0302027	57.6486	81.7094	242.359	59.9023	58.2052	30.0894	41.1703	40.6354	56.1887	167.502	144.701	174.6	97.2352	136.64	128.242	71.6864	116.045	123.071	72.6426	122.795	152.941	89.6107	110.624	95.3446
28191	AT4G21430	673.129	1.11439	0.247984	4.49378	7e-06	5.04e-05	1115.5	861.663	499.187	733.804	705.83	722.147	389.126	455.697	574.373	418.369	400.861	412.558	521.147	593.393	481.934	844.076	497.704	446.656	986.216	1133.72	613.813	876.732	1020.07	850.512
17515	AT3G22760	413.481	1.11192	0.28014	3.96917	7.21e-05	0.000419161	894.995	921.088	1041.78	890.548	853.922	883.536	135.464	95.7833	143.593	372.827	154.478	186.207	319.853	421.491	292.205	311.194	279.024	240.738	267.177	262.725	269.013	188.909	265.498	231.483
9208	AT5G11510	1283.06	1.11117	0.21456	5.17885	2.23e-07	2.11e-06	1435.45	1252.38	813.893	812.675	646.888	495.108	768.955	687.899	664.9	856.035	725.461	806.737	2029.15	2255.66	2172.51	2197.83	1655.58	1195.89	1566.74	1393.59	1198.27	1629.95	1538.26	1993.7
10466	AT5G23420	1435.2	1.11	0.291933	3.80224	0.000143391	0.000782014	2180.56	1722.58	1146.68	435.29	432.487	653.762	757.003	1462.87	1348.53	788.88	1179.12	886.54	1796.29	1876.05	1490.89	2509.44	1430.71	739.625	2259.31	3067.03	994.8	1932.68	1866.64	1487.09
15997	AT3G10500	808.785	1.1093	0.209456	5.29611	1.18e-07	1.18e-06	922.378	745.041	1334.78	643.95	459.748	708.47	657.397	557.285	655.535	900.805	1001.18	960.54	531.382	519.563	604.32	610.37	637.474	607.549	1460.24	1279.36	1248.79	731.417	950.204	683.066
7438	AT1G76110	256.612	1.10439	0.277422	3.98089	6.87e-05	0.000400771	505.146	464.258	640.262	289.528	259.345	183.272	141.44	98.6859	162.323	124.276	70.3952	91.4109	197.882	206.613	317.971	197.241	158.853	201.115	310.27	248.447	381.67	251.879	288.787	367.622
7946	AT1G80390	194.942	1.08436	0.373674	2.90188	0.00370935	0.0140014	199.608	160.448	213.421	117.808	155.46	120.358	127.495	130.614	230.998	60.2081	68.4397	46.9146	227.735	176.31	114.774	83.2888	87.1627	45.6262	297.958	402.655	213.025	520.711	681.212	196.381
24095	AT2G33860	486.218	1.08398	0.214165	5.06145	4.16e-07	3.77e-06	523.161	360.264	412.372	398.351	330.812	246.186	325.378	284.448	293.43	402.931	297.224	357.421	415.382	489.811	617.203	463.683	411.573	626.76	624.85	591.131	1166.86	646.65	740.6	642.746
29129	AT4G29080	362.798	1.07606	0.268042	4.01454	5.96e-05	0.000352815	77.1051	76.5097	75.9633	36.9398	97.9911	82.0621	184.602	179.957	127.985	470.858	305.046	309.539	674.676	835.268	707.968	489.374	489.452	553.518	308.423	365.531	501.838	639.384	563.601	553.568
25599	AT2G46040	383.089	1.07483	0.218194	4.926	8.39e-07	7.2e-06	274.552	236.214	162.779	255.583	227.663	147.712	350.612	336.693	249.728	313.391	271.804	254.403	496.411	519.012	450.312	537.026	414.152	426.845	685.18	648.246	613.13	465.007	499.556	358.135
22682	AT2G21710	293.134	1.07417	0.187832	5.71881	1.07e-08	1.25e-07	279.596	300.096	180.865	209.658	263.765	186.008	201.203	261.227	221.633	247.007	242.472	270.847	281.47	329.479	327.34	314.094	340.914	171.699	447.553	482.615	288.813	404.459	428.523	353.866
1851	AT1G16070	368.472	1.07087	0.249514	4.29184	1.77e-05	0.000117547	409.305	355.064	249.594	323.473	220.296	166.86	187.923	153.834	181.052	164.414	207.275	147.515	684.911	811.577	675.176	678.742	582.288	556.52	414.925	296.994	382.353	290.629	317.899	384.699
25016	AT2G41370	336.851	1.0708	0.207795	5.15314	2.56e-07	2.4e-06	205.373	236.957	195.334	171.72	138.514	114.887	329.363	368.621	277.822	236.201	183.81	206.521	276.353	265.567	322.656	206.772	200.113	161.493	540.511	731.061	831.618	646.65	690.528	545.978
19533	AT3G51060	51.7328	1.07071	0.417121	2.5669	0.0102612	0.0339239	25.2213	18.5703	0	17.9707	14.7355	32.8249	24.5694	23.2202	24.9728	63.2957	56.7072	55.6204	56.2941	41.3226	20.4954	68.3714	84.0682	104.46	55.4054	39.9799	84.6639	116.252	112.953	99.6137
943	AT1G08600	1906.62	1.06839	0.289678	3.68818	0.000225867	0.00117594	3054.66	2819.72	1931.64	1853.98	1529.54	1873.75	798.173	1509.31	1972.85	1282.12	1357.06	1424.85	1281.97	1211.58	1379.05	2170.9	1027.9	827.275	2787.51	3512.52	1389.44	2901.45	3295.44	2566.24
8822	AT5G07810	507.804	1.06723	0.197567	5.40186	6.6e-08	6.82e-07	620.443	581.622	383.434	243.603	280.711	210.626	339.323	304.765	330.889	382.09	314.823	402.401	519.441	625.349	652.924	735.511	607.044	621.957	676.562	633.967	782.458	622.431	747.587	567.324
4343	AT1G47870	775.822	1.0642	0.320325	3.32225	0.000892955	0.00402324	428.041	483.571	368.965	142.767	293.236	325.513	468.81	891.075	683.629	609.8	905.36	650.517	999.646	979.622	775.31	994.079	682.345	452.06	1285.41	1702	731.933	1632.37	1377.56	756.116
24096	AT2G33880	441.416	1.05998	0.306518	3.45815	0.000543899	0.00259358	430.203	574.937	180.865	336.452	439.118	530.668	330.691	296.058	309.038	115.785	109.504	87.058	1007.32	625.349	866.661	400.698	423.435	213.723	559.595	745.34	408.981	620.009	561.272	421.224
14178	AT5G61890	98.8278	1.05864	0.371476	2.84982	0.00437439	0.0161818	0	2.97125	0	15.974	2.9471	0	104.254	52.2455	90.5262	63.2957	64.5289	56.104	271.235	190.084	210.809	102.35	59.8277	189.109	196.997	182.765	275.84	79.923	65.2101	94.8702
27111	AT4G12620	702.77	1.05671	0.265632	3.97812	6.95e-05	0.000405086	270.949	220.615	86.8152	112.816	94.3072	57.4435	721.145	745.949	589.981	524.891	639.423	587.641	1020.12	994.498	1171.16	1016.46	941.254	616.554	1242.31	1673.44	938.13	959.077	979.316	662.194
10095	AT5G19490	42.7373	1.0552	0.35983	2.93251	0.00336239	0.0128654	20.8976	23.0272	10.8519	13.9772	13.9987	10.9416	28.5536	29.0253	40.5807	35.5073	39.1084	45.4636	81.8823	65.5652	47.4321	62.5702	65.501	45.0259	49.2492	99.9498	43.6975	48.4382	59.3877	45.0634
14149	AT5G61600	709.261	1.05297	0.34553	3.04739	0.00230835	0.0092421	2375.84	2446.82	1172.01	1063.27	618.154	1556.45	280.888	267.032	265.336	217.675	406.728	359.84	132.206	92.5627	81.9815	169.893	142.864	73.2421	648.243	539.729	252.626	908.216	1252.96	1697.7
22913	AT2G23740	1500.45	1.05156	0.177891	5.91129	3.39e-09	4.22e-08	1741.71	1741.15	1519.27	1866.96	1637.85	1277.43	922.348	774.974	849.074	1051.33	811.5	1006.49	1377.5	1605.52	1623.82	2142.72	1538.5	2067.59	1952.12	1627.75	1870.12	1460.41	1716.42	1828.15
12407	AT5G46590	82.0242	1.04901	0.41641	2.51916	0.0117635	0.0382244	1.44122	0	0	5.99023	5.8942	0	59.7634	49.3429	49.9455	99.5749	52.7964	81.2541	214.941	90.9098	83.7382	101.107	58.2804	41.4238	104.655	134.218	60.7668	213.128	180.492	278.918
11584	AT5G39760	467.574	1.04763	0.281262	3.72473	0.000195524	0.00103281	200.329	222.101	130.223	164.731	167.985	166.86	505.996	679.191	546.279	400.615	361.753	309.056	693.441	415.981	350.178	254.425	248.078	80.4462	866.787	1533.51	471.796	913.06	945.546	593.413
5499	AT1G59640	255.352	1.03885	0.251133	4.13667	3.52e-05	0.000219093	159.254	138.163	206.186	126.793	125.989	98.4746	177.962	232.202	240.363	200.694	287.447	221.514	197.882	207.164	231.305	291.718	297.075	146.484	389.069	439.779	322.952	477.116	595.042	317.815
28479	AT4G23750	519.797	1.03763	0.228037	4.55027	5.36e-06	3.95e-05	294.008	372.149	260.446	200.673	170.932	306.365	351.94	525.357	415.172	343.495	469.301	364.676	666.147	519.012	466.709	737.583	634.895	684.393	771.982	973.796	948.372	702.354	675.39	619.977
6477	AT1G68030	69.2852	1.02903	0.282255	3.64576	0.000266603	0.00136695	59.0899	52.7397	47.0249	32.9463	33.1549	35.5603	64.4116	52.2455	46.8239	58.6643	72.3506	62.3916	60.5588	80.9924	93.1075	72.5152	103.151	64.8372	134.204	82.8155	101.733	82.345	86.1704	83.0115
29119	AT4G29000	835.8	1.0284	0.173906	5.91352	3.35e-09	4.17e-08	982.909	1028.05	604.089	804.688	766.246	787.796	581.697	571.798	555.644	586.643	647.244	591.994	1019.26	907.445	979.678	768.661	708.132	497.085	1153.05	1099.45	945.641	1026.89	1376.4	1068.71
6471	AT1G67970	198.332	1.02775	0.265708	3.86796	0.000109752	0.000614278	487.852	357.293	260.446	408.334	351.442	404.84	102.926	124.809	146.715	98.803	101.682	103.502	132.206	107.99	170.404	120.582	106.246	66.0379	233.318	288.426	134.506	179.221	161.861	110.524
13587	AT5G56780	326.344	1.02621	0.347578	2.95246	0.00315251	0.0121637	595.943	346.893	293.001	721.823	711.725	300.894	200.539	188.664	199.782	206.869	138.835	171.698	263.559	339.948	259.413	269.342	184.125	130.275	461.096	285.571	358.456	341.489	532.161	330.148
8143	AT5G02030	238.798	1.01481	0.261455	3.8814	0.000103855	0.000584147	242.124	205.016	184.482	254.585	231.347	139.506	148.744	124.809	206.025	77.9617	99.7265	104.47	86.147	110.745	151.08	109.809	124.297	100.258	299.189	339.829	300.42	586.102	820.948	683.54
10379	AT5G22750	361.952	1.01441	0.220624	4.59793	4.27e-06	3.22e-05	389.849	280.783	267.68	194.683	191.561	186.008	247.022	185.762	259.092	280.971	262.026	260.69	434.147	424.246	414.592	634.818	405.384	564.924	506.652	428.356	516.176	402.037	569.424	379.955
2433	AT1G21150	89.1397	1.00066	0.293563	3.40867	0.000652797	0.00305317	92.9584	94.3372	101.284	93.847	92.0969	71.1205	68.3959	34.8303	37.4591	55.5767	62.5735	62.3916	80.1764	101.378	109.504	83.2888	119.655	153.088	100.345	114.228	149.527	58.1259	95.4862	107.678
13291	AT5G54180	202.842	0.998067	0.211706	4.7144	2.42e-06	1.91e-05	277.434	211.702	184.482	257.58	265.239	169.595	146.088	148.029	121.742	209.956	179.899	189.109	160.353	212.674	179.774	196.827	170.199	150.086	270.871	274.148	268.33	203.44	199.124	221.522
29982	AT4G36240	111.156	0.996805	0.339752	2.93392	0.00334711	0.0128135	62.6929	70.5672	79.5806	82.8649	98.7278	21.8832	50.4668	78.3682	46.8239	117.329	138.835	123.332	178.265	174.657	181.53	147.102	184.641	169.898	119.429	97.094	148.845	62.9697	109.46	122.383
5895	AT1G63100	1012.11	0.996474	0.366775	2.71686	0.0065905	0.0231437	1969.42	1669.84	1186.47	674.9	432.487	473.225	235.069	557.285	589.981	331.144	490.811	341.944	1206.06	1113.51	1388.41	2945.77	1034.09	1338.17	1240.47	788.175	445.168	1315.1	1065.49	1457.68
6197	AT1G65620	290.114	0.994266	0.251997	3.94556	7.96e-05	0.000458978	345.171	329.066	213.421	260.575	258.608	268.07	173.978	174.152	177.931	175.221	109.504	136.874	530.529	591.189	391.169	682.057	413.636	331.991	372.447	308.416	251.943	179.221	149.052	138.511
18882	AT3G45610	478.461	0.994	0.404621	2.45662	0.014025	0.0443538	1008.13	819.322	546.212	1174.09	1480.18	861.652	96.9495	171.249	109.256	348.126	195.542	285.84	761.676	637.471	380.043	235.778	91.8045	58.8338	240.706	211.322	179.569	523.133	731.284	334.892
9487	AT5G14370	1278.2	0.992992	0.260792	3.80761	0.000140319	0.000767198	2781.55	3286.95	1374.57	2391.1	2341.47	2341.51	586.345	856.245	952.086	296.409	473.212	435.29	714.764	705.24	829.184	842.833	648.821	656.777	1598.14	1622.04	1349.16	1218.22	1171.45	1203.43
25471	AT2G44980	356.47	0.989785	0.195828	5.05435	4.32e-07	3.9e-06	258.698	188.674	206.186	141.769	185.667	227.039	229.093	235.105	243.484	408.334	422.371	455.603	388.941	425.899	360.133	579.707	432.719	441.253	510.961	422.645	403.519	452.897	522.845	411.737
14017	AT5G60450	1073.16	0.987334	0.126518	7.80392	6e-15	1.62e-13	1162.34	969.37	1153.92	984.395	899.602	897.213	707.864	641.458	755.426	793.511	660.932	815.927	1046.56	1148.77	1164.72	1132.07	945.896	1168.87	1479.32	1305.06	1536.24	1484.63	1447.43	1454.36
4267	AT1G47270	967.787	0.985528	0.207712	4.74469	2.09e-06	1.67e-05	860.406	630.648	484.718	851.612	926.863	793.267	403.071	484.722	427.658	386.721	520.142	547.014	1537	1621.5	1564.67	2234.71	1616.89	1662.35	957.282	762.474	779.044	973.608	1200.56	999.932
18008	AT3G26790	5006.78	0.977988	0.212332	4.60594	4.11e-06	3.11e-05	4689.72	5584.47	2763.62	4104.31	4000.69	3142.98	4018.09	4937.2	5490.88	1566.95	1748.15	1630.89	5492.94	4857.34	4481.46	3189.42	3426.68	1578.91	9371.52	10206.3	4240.02	10680.6	10748	8211.49
29346	AT4G30935	810.156	0.974855	0.222243	4.38645	1.15e-05	7.91e-05	936.79	930.744	567.916	1068.26	1251.04	1069.54	481.427	493.429	561.887	544.96	1073.53	747.248	835.882	751.521	682.203	894.215	800.453	499.487	986.216	1042.33	612.447	852.512	923.421	836.281
22398	AT2G19260	681.136	0.961682	0.229814	4.18461	2.86e-05	0.000181296	1051.37	841.607	694.522	1299.88	1203.89	790.532	377.173	467.307	446.388	372.827	373.485	401.434	552.706	556.478	527.024	839.104	495.641	558.921	901.261	771.041	710.084	702.354	819.784	592.465
24183	AT2G34620	230.638	0.958407	0.312063	3.07119	0.00213205	0.00861821	575.045	680.416	441.311	576.061	649.835	311.836	57.1072	92.8808	93.6478	264.761	179.899	202.652	51.1764	52.893	48.0177	71.272	79.4264	57.6331	174.835	114.228	136.555	201.019	172.341	250.457
16208	AT3G12280	2876.44	0.952971	0.224194	4.25064	2.13e-05	0.000139086	3275.88	2882.86	1540.97	1631.34	2091.7	2305.95	2144.84	2046.28	2116.44	2158.23	1873.29	1968.48	3630.97	3643.55	3274.57	4193.45	2894.94	3223.25	4475.53	3672.44	3849.47	3061.29	3689.03	3389.71
4	AT1G01030	84.2663	0.943813	0.289495	3.26021	0.00111332	0.0048754	126.106	151.534	75.9633	89.8535	91.3601	65.6497	53.787	49.3429	62.4319	143.573	142.746	142.195	36.6764	31.4052	38.0628	44.7522	61.8907	21.6124	86.1862	117.084	70.3256	118.674	100.144	101.037
9979	AT5G18620	5723.09	0.943485	0.211369	4.4637	8.06e-06	5.72e-05	7373.98	6416.42	3367.71	2851.35	2684.07	2907.73	3699.35	4231.88	4360.87	3389.41	3502.16	3573.73	7775.41	8429.27	7128.29	9431.53	6720.3	5582.61	7988.84	7961.71	5465.6	7069.56	7508.47	7934
10325	AT5G22290	1030.15	0.94236	0.208396	4.52197	6.13e-06	4.47e-05	1150.81	1177.36	1027.31	1126.16	1502.28	1126.99	627.515	655.971	658.656	679.27	1359.02	825.6	1012.44	903.037	859.049	1120.46	1062.97	684.993	1317.42	1199.4	776.996	1194	1426.47	1249.44
2405	AT1G20910	567.766	0.941862	0.144732	6.50761	7.64e-11	1.21e-09	564.957	563.795	564.299	423.31	464.168	549.816	391.782	281.545	324.646	460.823	393.04	467.695	849.529	725.625	782.337	682.471	700.912	689.196	674.099	599.699	732.615	590.946	595.042	554.042
18002	AT3G26744	6587.26	0.936155	0.299039	3.13054	0.00174484	0.0072465	14056.2	9486.46	6511.14	14787.9	10749.5	6034.3	3567.87	4525.04	5263.01	2003.08	2753.23	2102.93	5736.88	4661.19	6478.29	5550.52	3565.93	4372.91	8529.35	8801.29	8019.17	7207.61	7069.47	6260.96
26063	AT4G01550	649.999	0.930613	0.167826	5.5451	2.94e-08	3.2e-07	492.175	696.015	629.41	585.046	543.74	722.147	523.261	563.09	571.252	629.869	721.55	608.439	527.97	410.472	498.916	402.77	377.533	279.16	956.051	1128	820.01	1012.36	1031.72	869.011
23231	AT2G26580	681.681	0.9268	0.239949	3.86249	0.000112235	0.000626808	518.838	600.935	633.028	322.474	596.051	604.524	494.708	615.335	493.212	492.471	391.084	409.656	682.352	685.956	572.113	452.08	451.802	310.378	1025	876.702	986.607	1477.37	1643.06	1024.6
26062	AT4G01540	269.236	0.9261	0.369952	2.5033	0.0123041	0.0397292	103.047	80.2238	108.519	92.8486	48.6271	177.801	274.247	406.354	399.564	339.635	244.428	274.716	96.3823	60.6065	76.7112	133.842	93.8675	81.6469	632.853	676.803	684.139	404.459	692.857	277.495
24283	AT2G35430	122.209	0.926039	0.290705	3.18549	0.0014451	0.00614531	85.0317	112.908	75.9633	155.746	153.986	112.152	77.0283	63.8556	53.0671	79.5055	76.2614	86.5743	131.353	144.354	159.278	110.637	195.471	211.321	142.823	94.2383	207.563	104.142	156.038	143.728
28905	AT4G27230	1511.73	0.924574	0.255639	3.61671	0.000298368	0.00151017	1829.62	1444.03	2170.38	918.503	1665.85	1323.94	1048.52	1036.2	917.749	1072.17	680.487	856.07	1916.56	1819.85	1771.97	2109.57	1191.4	1691.77	1856.08	1642.03	2907.93	1315.1	1605.8	1489.94
27366	AT4G14605	331.85	0.908719	0.26723	3.40051	0.000672613	0.00313482	539.735	561.566	220.655	422.312	392.701	320.042	223.781	223.494	224.755	288.69	310.912	338.075	242.235	240.773	235.989	220.032	319.768	182.505	404.459	385.52	404.884	440.788	458.799	361.93
15037	AT3G02150	121.724	0.906855	0.257045	3.52801	0.000418702	0.00204741	209.697	243.643	300.236	185.697	232.821	210.626	67.0678	81.2707	93.6478	108.838	152.523	127.685	75.0588	52.342	46.261	29.4204	39.7132	31.8183	142.823	148.497	142.017	65.3916	74.5258	59.7682
10668	AT5G25190	619.472	0.906817	0.346156	2.61968	0.00880126	0.0296678	51.8838	141.877	195.334	147.759	84.7291	62.9143	423.656	287.35	312.159	197.606	263.982	137.842	1385.18	1379.63	1582.83	946.426	822.63	886.109	605.766	662.524	757.878	1041.42	1162.14	1327.71
19488	AT3G50700	201.251	0.90591	0.358172	2.52926	0.0114303	0.0372836	55.4868	64.6247	130.223	81.8665	83.9923	19.1478	99.6056	87.0758	49.9455	179.852	162.3	185.724	403.441	415.43	493.06	359.261	385.785	431.648	120.045	162.775	258.771	179.221	245.702	175.036
27361	AT4G14560	1290.39	0.90586	0.315856	2.86795	0.00413136	0.0153883	127.548	118.107	36.173	68.8877	73.6775	90.2683	433.616	699.509	761.669	296.409	467.346	290.677	3748.67	3600.03	2699.53	2459.71	2147.61	2138.43	800.916	1696.29	946.323	2506.68	2333.59	2427.73
25667	AT2G46590	781.668	0.895789	0.222086	4.03352	5.49e-05	0.000327643	294.008	384.034	249.594	248.595	261.555	279.011	405.727	595.018	415.172	585.871	733.283	707.104	1235.91	1520.12	1205.71	1413.42	1125.38	710.208	868.018	873.846	536.66	1569.4	961.849	1580.54
19832	AT3G53680	664.825	0.893856	0.191169	4.67574	2.93e-06	2.27e-05	1377.08	1173.64	1410.75	1179.08	1042.54	1455.24	305.457	269.935	318.403	289.462	232.695	287.775	619.235	521.216	611.347	558.988	351.23	531.305	571.907	562.574	590.599	557.039	575.246	563.055
6872	AT1G71260	681.372	0.874384	0.241683	3.61789	0.000297009	0.00150428	507.308	431.574	611.324	263.57	355.862	361.073	544.511	438.281	565.009	373.599	524.053	596.347	686.617	618.187	778.824	497.247	886.584	1134.05	823.078	1008.06	1812.76	721.729	951.368	861.896
15770	AT3G08505	218.928	0.871864	0.2235	3.90095	9.58e-05	0.000542999	175.828	124.05	130.223	150.754	170.932	235.245	158.041	171.249	174.809	220.763	207.275	248.599	268.676	265.567	218.422	309.95	261.488	173.5	366.907	251.302	168.645	239.769	313.241	249.034
1603	AT1G14030	216.695	0.869675	0.227394	3.82454	0.000131018	0.000721221	305.538	294.897	177.248	201.671	170.195	186.008	154.721	116.101	143.593	220.763	183.81	231.671	174	187.329	185.629	137.986	174.325	218.525	231.471	259.869	445.851	208.284	274.814	316.392
8922	AT5G08630	1249.96	0.863923	0.281585	3.06807	0.00215446	0.00869507	1838.27	1560.65	980.288	1617.36	1375.56	1739.72	757.667	1126.18	1108.17	678.499	977.711	727.901	1207.76	1090.37	1100.89	1378.2	735.468	736.023	1760.05	2050.4	1089.71	1596.04	1790.95	975.266
1649	AT1G14410	802.472	0.86213	0.153248	5.62572	1.85e-08	2.07e-07	1234.4	1293.98	1349.25	596.028	568.053	757.707	494.708	467.307	511.941	509.453	488.855	554.269	864.029	896.977	989.633	812.998	1021.2	853.09	852.628	859.568	1020.75	656.338	760.396	845.768
1652	AT1G14440	890.645	0.856734	0.247882	3.45621	0.000547828	0.0026111	1581.73	2038.28	1193.71	981.4	884.13	856.182	608.922	693.704	683.629	609.8	762.614	745.313	510.911	503.585	856.706	314.509	324.41	195.112	914.189	1247.94	1265.18	1242.44	1186.59	1174.49
10573	AT5G24330	203.231	0.853205	0.216917	3.93333	8.38e-05	0.000480635	110.974	76.5097	86.8152	11.9805	28.7342	24.6186	174.642	153.834	131.107	146.661	127.102	147.515	356.529	417.634	327.926	333.155	283.666	282.162	263.483	274.148	334.559	263.988	263.169	256.624
15609	AT3G06740	2273.14	0.844915	0.230037	3.67296	0.000239758	0.00124278	2698.68	2108.85	2629.78	1334.82	1732.16	1354.03	1438.3	2353.95	1701.27	1670.39	1544.78	1891.58	3652.29	4548.24	2545.52	2999.23	2148.12	590.739	3198.74	3252.65	975.683	2724.65	3019.46	2441.49
21190	AT2G02740	307.271	0.843609	0.297237	2.83817	0.00453732	0.0166961	235.639	333.523	633.028	127.792	150.302	205.155	254.326	165.444	215.39	239.288	250.294	317.278	291.706	375.21	408.736	216.302	289.339	426.845	374.294	388.376	658.876	288.207	270.156	258.996
2244	AT1G19490	734.329	0.837784	0.198075	4.22963	2.34e-05	0.000151484	546.941	490.999	394.286	398.351	400.806	295.424	569.744	655.971	580.617	670.008	1034.42	749.666	944.205	852.899	752.473	1239.8	1003.14	649.573	949.895	1216.53	651.365	961.498	871.02	744.257
2897	AT1G25580	599.688	0.835698	0.138858	6.01837	1.76e-09	2.31e-08	645.665	589.793	473.866	534.129	573.211	544.345	412.367	455.697	358.983	555.767	498.632	507.355	709.647	663.917	686.888	792.694	802	645.371	714.73	748.195	611.765	540.086	725.462	601.952
8175	AT5G02320	191.185	0.834388	0.253942	3.28574	0.00101713	0.00450426	200.329	228.786	170.013	331.46	299.867	205.155	141.44	116.101	103.013	143.573	132.969	152.835	174.853	160.883	193.242	141.301	218.68	180.103	218.544	211.322	248.529	150.158	260.84	204.445
26253	AT4G02990	651.063	0.829568	0.172484	4.80955	1.51e-06	1.24e-05	671.607	782.925	788.572	893.543	616.681	558.023	447.561	452.794	446.388	596.677	635.512	709.523	552.706	568.048	693.914	550.286	605.497	670.585	784.294	785.319	1004.36	576.415	591.548	642.746
7045	AT1G72830	1047.34	0.827811	0.182524	4.53536	5.75e-06	4.22e-05	2220.91	1773.09	1616.93	1484.58	1672.48	1698.69	581.033	455.697	518.185	656.885	557.295	582.321	1328.88	1122.87	1275.4	769.075	675.124	743.227	1090.87	748.195	958.613	762.902	809.304	1033.61
2688	AT1G23380	940.478	0.827412	0.2196	3.76781	0.000164684	0.000887311	816.449	583.851	748.781	734.802	870.868	544.345	608.258	586.31	742.939	573.52	496.677	500.583	1160	1105.24	947.471	2082.64	1171.8	1133.45	1219.53	1048.04	871.218	1261.82	1340.3	1422.58
18244	AT3G28730	2763.91	0.827018	0.184686	4.47796	7.54e-06	5.39e-05	3726.26	3247.58	2112.5	4032.43	3806.92	3074.59	1692.63	1674.76	1910.42	1991.5	1933.91	1897.38	2909.38	2562	2834.8	3600.07	2612.82	3171.02	3220.29	3069.89	3110.03	2710.12	2942.6	2489.87
22967	AT2G24260	543.994	0.820251	0.225108	3.64382	0.000268623	0.00137593	165.74	156.733	126.606	133.782	148.829	196.949	519.277	531.162	446.388	672.323	668.754	701.3	408.559	429.204	381.799	273.486	257.878	342.797	828.003	945.239	1137.5	1140.72	1668.68	774.141
15727	AT3G07670	265.392	0.809329	0.208688	3.87817	0.000105244	0.000591307	226.992	274.098	274.915	171.72	260.818	248.922	194.563	142.224	187.296	323.425	310.912	352.101	193.618	260.608	241.845	215.059	223.322	307.377	351.517	268.436	410.347	263.988	321.392	343.905
1641	AT1G14350	1139.7	0.799384	0.298446	2.67849	0.0073956	0.0256071	827.258	833.436	340.026	415.323	361.02	344.661	484.747	319.278	555.644	483.98	539.696	556.687	2343.88	2347.68	2666.15	2738.17	2850.07	2506.44	827.387	811.021	651.365	1196.42	727.791	1624.65
13809	AT5G58620	1488.99	0.79373	0.208349	3.80962	0.000139178	0.000762047	2220.19	2212.1	2796.17	1544.48	1368.19	2308.68	1083.71	1091.35	1242.39	939.4	764.57	871.547	1394.56	1182.93	1519.58	1115.9	804.579	997.773	1601.83	2247.44	2372.64	1332.05	1284.41	1439.18
13979	AT5G60100	345.488	0.791024	0.271122	2.91759	0.00352747	0.0134087	377.599	276.326	300.236	640.955	858.343	544.345	147.416	145.126	209.147	345.81	508.41	340.01	145.853	150.965	244.773	289.646	211.46	238.337	307.192	268.436	267.647	523.133	532.161	418.378
19234	AT3G48440	866.009	0.780895	0.147679	5.28777	1.24e-07	1.23e-06	932.467	879.49	705.374	762.757	752.984	620.937	506.661	563.09	577.495	478.577	426.282	389.826	1281.12	1314.61	1110.85	1008.58	888.131	810.465	851.396	1048.04	794.748	1399.86	1384.55	1295.93
14045	AT5G60690	1958.72	0.778736	0.159629	4.8784	1.07e-06	9.01e-06	1902.41	1834	2061.86	1735.17	1570.07	1471.65	1277.61	882.368	955.208	1381.7	1118.5	1298.61	2062.41	2613.24	2813.14	2506.12	2558.15	4166.99	1905.33	1764.83	2667.59	1981.12	2147.27	2333.81
29900	AT4G35550	621.537	0.778407	0.163129	4.77171	1.83e-06	1.47e-05	435.968	402.604	390.668	382.377	501.744	385.692	447.561	531.162	427.658	555.767	510.365	495.747	1024.38	911.302	825.085	882.199	681.829	600.945	717.808	916.682	605.62	733.839	776.699	773.192
18594	AT3G42670	2304.14	0.774318	0.249504	3.10342	0.00191295	0.00783457	2368.64	1483.4	1193.71	1226	723.513	796.003	1681.34	1773.44	2157.02	767.267	606.181	632.621	4071.94	3852.92	4092.05	4535.3	2792.3	3130.2	3119.32	3338.32	2774.79	2678.63	3018.29	2486.07
6953	AT1G72010	391.364	0.771914	0.217269	3.5528	0.000381151	0.00188296	415.07	312.724	282.149	315.486	516.479	374.75	282.88	264.13	274.7	382.862	350.02	349.199	405.147	365.292	404.051	443.793	290.886	460.464	514.655	396.943	640.441	452.897	464.622	433.083
23454	AT2G28510	986.328	0.767624	0.27291	2.81274	0.00491221	0.017904	276.713	367.692	235.125	401.346	366.177	166.86	446.897	394.743	474.482	724.812	649.2	671.797	1067.88	1232.52	1613.86	2375.6	2497.8	2726.17	667.943	848.145	830.252	1596.04	1099.26	1940.57
6635	AT1G69310	590.726	0.763542	0.168718	4.52555	6.02e-06	4.4e-05	5.04426	0.742813	14.4692	3.99349	5.8942	5.47081	524.59	484.722	483.847	795.055	899.494	852.685	534.794	636.92	450.312	972.532	1090.31	498.286	931.426	808.165	378.256	1368.38	1313.52	1118.52
19914	AT3G54460	1064.41	0.753236	0.21434	3.5142	0.000441074	0.00214622	1338.17	1357.12	983.906	1500.55	1463.97	842.505	755.675	748.852	861.56	1077.57	789.99	853.652	909.235	898.079	867.247	1217.01	845.323	960.552	1454.08	1236.52	1183.25	1070.48	1204.06	1126.58
936	AT1G08540	772.363	0.747612	0.253791	2.94578	0.00322139	0.0123968	1421.76	1065.94	553.447	1143.14	1137.58	801.474	500.02	618.238	593.103	744.882	864.296	899.599	580	523.971	628.915	670.04	519.882	450.859	1061.94	833.867	779.727	716.885	744.093	683.066
21937	AT2G14880	815.028	0.745781	0.19081	3.90849	9.29e-05	0.000528073	1326.64	1470.03	1164.77	1225	1645.96	1107.84	381.157	542.772	536.914	609.8	676.576	895.73	636.294	634.165	596.708	546.557	582.288	450.859	810.766	808.165	643.172	779.855	753.409	735.244
29028	AT4G28190	2870.19	0.741862	0.303189	2.44686	0.0144106	0.0454562	4397.87	2388.89	3147.05	3983.51	5181.74	2926.88	2093.05	2130.45	1941.63	1133.15	741.105	961.507	4156.38	5645.77	2868.18	4252.7	2387.43	1577.71	4071.68	2530.16	2305.04	2850.59	2736.49	2475.64
17406	AT3G21810	465.466	0.7249	0.253253	2.86236	0.00420504	0.0156325	534.691	406.319	658.349	470.233	519.426	309.101	308.777	420.866	455.753	399.071	375.441	424.166	422.206	432.51	452.655	739.24	394.037	329.589	749.82	556.863	381.67	477.116	498.391	454.903
17185	AT3G20010	1235.14	0.721477	0.157688	4.57535	4.75e-06	3.55e-05	2031.39	2112.56	1685.66	1688.25	1712.26	1542.77	787.548	597.92	733.575	636.044	666.799	787.391	1078.97	1191.19	1198.69	1578.76	1243.49	1290.74	1305.72	1070.89	999.58	1082.59	1297.21	1323.44
10206	AT5G20510	435.502	0.717431	0.197888	3.62543	0.000288478	0.00146566	598.105	489.514	408.755	625.98	517.953	506.05	279.56	229.3	334.011	360.477	434.104	308.089	441.823	442.979	388.826	461.196	398.163	368.612	450.015	468.336	417.857	549.774	558.943	413.634
15869	AT3G09370	506.524	0.713965	0.180135	3.96349	7.39e-05	0.000428707	670.165	627.677	408.755	639.957	874.552	683.851	351.276	327.985	352.74	395.212	363.708	361.774	481.059	476.037	472.565	572.248	445.613	366.21	566.982	539.729	457.458	552.196	591.548	577.285
4528	AT1G49520	251.351	0.71146	0.261339	2.72237	0.00648162	0.0228361	372.554	276.326	347.261	428.302	411.12	511.521	119.527	174.152	196.66	155.152	197.498	163.959	233.706	218.184	168.062	368.791	204.239	168.097	245.631	254.158	198.004	220.394	221.248	177.882
9326	AT5G12980	542.354	0.710468	0.147083	4.8304	1.36e-06	1.12e-05	541.897	561.566	488.336	682.887	668.992	568.964	444.241	516.65	490.09	298.725	336.332	331.788	552.706	445.733	441.529	391.996	447.676	474.873	775.676	859.568	754.464	658.76	701.008	582.029
28208	AT4G21550	205.699	0.709491	0.239087	2.9675	0.00300237	0.0116755	288.964	317.924	206.186	193.684	165.038	172.33	102.926	92.8808	134.229	146.661	76.2614	114.143	240.529	243.528	254.143	281.773	268.193	271.956	178.529	162.775	203.466	259.144	329.544	231.958
9472	AT5G14260	779.033	0.705404	0.25067	2.81407	0.0048918	0.0178466	995.16	1080.05	1468.62	798.698	551.844	763.178	608.258	484.722	508.82	916.243	676.576	903.952	426.47	628.104	634.185	349.73	584.351	691.597	929.58	759.618	1467.28	651.494	975.822	842.448
25795	AT2G47620	813.069	0.703554	0.22867	3.07672	0.00209291	0.00847785	956.967	823.779	376.199	638.958	559.949	733.088	611.578	673.386	639.927	679.27	815.411	757.404	910.088	824.249	804.589	1104.3	1044.92	685.594	1028.08	1082.31	679.359	1118.92	1065.49	899.844
9835	AT5G17430	1884.61	0.703322	0.158496	4.43747	9.1e-06	6.38e-05	2134.44	1742.64	1533.74	1597.4	1665.85	1507.21	1132.18	923.003	1176.84	869.157	774.347	704.202	3268.47	3059.53	3276.33	4051.73	3176.02	2977.71	1949.65	1616.33	1361.45	1656.59	1684.98	1390.8
30153	AT4G37650	2193.22	0.698898	0.197783	3.53366	0.000409853	0.00201021	1668.21	1547.28	1486.71	1211.03	1042.54	946.45	1137.5	1230.67	1130.02	684.674	899.494	769.979	4065.12	4656.23	6111.13	4874.68	5946.15	3502.41	1426.38	2421.64	1232.41	1668.7	1469.56	1508.44
21120	AT2G02080	1652.73	0.694858	0.247284	2.80996	0.00495482	0.0180437	5728.11	4370.71	2260.81	3501.29	3412.74	2809.26	988.088	1027.49	1061.34	840.597	1063.75	1128.85	609.853	513.503	574.456	448.351	396.1	204.718	1519.34	1679.16	1056.93	1315.1	1654.71	1500.37
1686	AT1G14687	175.518	0.69238	0.21131	3.2766	0.00105064	0.00462929	188.799	203.531	311.088	131.785	179.036	155.918	138.784	133.516	184.174	66.3833	66.4843	61.4242	98.0882	101.929	109.504	74.1726	89.2257	87.6503	263.483	222.745	239.653	368.13	347.011	389.917
16945	AT3G18100	650.404	0.685751	0.180103	3.80754	0.000140356	0.000767266	794.831	711.614	687.287	884.558	666.045	593.583	470.138	490.527	614.954	506.365	590.537	541.21	786.411	659.509	673.419	768.661	574.036	402.831	880.946	859.568	436.292	741.105	671.897	603.375
23676	AT2G30470	3647.52	0.684841	0.2099	3.2627	0.00110354	0.00483674	5351.96	4656.69	3208.55	5322.32	4904.71	4579.07	2438.35	2995.41	3468.09	1474.33	1634.73	1415.66	4849.82	4362.02	4422.9	3550.34	2223.94	2536.46	4596.19	5077.45	4013.34	3710.37	3948.7	2799.15
11707	AT5G40880	300.132	0.683901	0.2191	3.12141	0.00179988	0.00743727	123.945	178.275	235.125	214.65	155.46	262.599	288.192	296.058	296.551	320.338	242.472	272.298	360.794	349.865	373.601	266.441	249.11	284.563	510.345	436.923	500.473	307.583	392.425	285.085
10462	AT5G23405	352.722	0.683689	0.193025	3.54196	0.000397159	0.00195513	347.333	352.093	340.026	519.154	464.168	317.307	238.389	255.422	274.7	233.113	265.937	288.259	370.176	356.477	351.935	349.316	452.833	440.653	454.94	385.52	380.987	295.473	392.425	338.687
22075	AT2G16400	663.767	0.682045	0.273719	2.49177	0.0127107	0.0408062	957.688	980.513	774.102	1781.1	1631.22	681.116	387.134	388.938	433.902	563.486	672.665	675.667	301.941	299.727	327.926	475.699	306.875	437.651	646.396	653.957	712.132	523.133	584.562	732.873
22191	AT2G17410	2843.28	0.675251	0.223341	3.0234	0.00249948	0.00992335	4677.47	3785.37	2586.37	4022.44	3778.92	2995.27	1780.28	1869.23	1769.94	2788.1	2000.4	2073.43	3488.53	3096.44	2859.4	4260.58	2508.64	2308.33	3075.62	2772.89	1947.27	2463.08	2524.56	2806.26
21202	AT2G02820	613.152	0.672923	0.20537	3.27664	0.00105051	0.00462929	422.276	337.98	358.113	282.539	187.878	243.451	349.948	380.231	330.889	366.652	332.422	358.389	738.647	937.197	863.733	1851	1388.41	1404.81	595.3	522.594	515.494	668.447	493.733	785.526
28543	AT4G24240	408.904	0.670169	0.17397	3.85221	0.000117057	0.000650579	184.476	248.099	249.594	171.72	189.351	213.362	380.493	403.451	368.348	517.944	524.053	591.994	521.147	478.241	513.555	401.112	297.075	346.399	560.21	628.256	710.767	365.708	458.799	489.53
19253	AT3G48600	103.988	0.669702	0.276743	2.41994	0.0155231	0.0483256	73.502	89.1375	151.927	107.824	98.7278	114.887	74.3722	63.8556	99.891	51.7172	82.1277	72.5483	110.882	106.337	115.36	117.682	116.561	123.671	153.288	85.6712	129.727	113.83	114.118	128.075
29549	AT4G32551	3771.28	0.667439	0.24317	2.74474	0.00605592	0.0215218	8603.34	6833.88	4872.5	6149.97	6495.41	5604.84	1559.82	2467.15	2344.32	2039.36	1992.57	2016.36	2881.23	2576.88	2862.32	4904.92	2333.28	3139.2	3607.51	3249.79	2776.84	3855.68	3638.95	3704.68
2829	AT1G24610	247.933	0.662692	0.234264	2.82882	0.00467199	0.0171462	227.712	224.329	159.161	173.717	246.82	262.599	237.725	148.029	165.444	257.042	191.631	247.148	222.618	287.606	233.062	208.429	236.216	348.8	317.042	274.148	481.355	239.769	321.392	238.599
23077	AT2G25170	3594.35	0.657393	0.261318	2.51568	0.0118804	0.0385353	6743.45	4928.56	3747.52	4480.7	4044.89	3824.1	1883.21	2406.19	2871.87	2591.26	2590.93	2477.77	2961.41	3054.57	3208.99	5831.05	2345.66	3670.51	4080.92	3689.57	3018.54	3964.67	3885.82	3962.26
27665	AT4G16780	753.535	0.654235	0.234816	2.78616	0.00533362	0.0192528	769.609	746.527	788.572	563.082	372.071	916.36	703.216	824.317	692.994	572.749	467.346	503.002	748.882	803.863	717.923	576.806	607.044	495.284	1148.74	1162.27	1049.42	893.685	1155.15	805.923
411	AT1G04390	390.249	0.645289	0.222053	2.90602	0.00366062	0.0138481	416.511	445.688	260.446	496.191	599.735	549.816	276.904	238.007	255.971	431.491	271.804	389.826	440.97	455.651	377.7	533.297	380.112	331.991	438.318	356.963	320.221	348.755	405.234	344.379
14609	AT5G65510	727.82	0.644792	0.160228	4.02422	5.72e-05	0.00033982	680.975	674.474	506.422	449.268	360.283	511.521	582.361	484.722	546.279	297.181	262.026	263.592	1261.5	1309.65	1397.78	855.679	744.235	645.971	845.24	802.454	781.092	925.17	1157.48	1122.31
2157	AT1G18750	120.681	0.643207	0.243414	2.64244	0.00823122	0.0280361	133.312	171.59	202.569	163.733	169.458	246.186	96.9495	69.6606	87.4046	110.381	119.281	124.783	113.441	80.9924	95.4498	87.0182	92.836	78.0448	134.82	157.064	98.3193	87.1888	83.8415	92.0241
12089	AT5G43990	716.23	0.642887	0.158474	4.05673	4.98e-05	0.000299239	909.407	1082.28	922.412	1252.96	1091.16	1099.63	434.944	354.108	309.038	362.02	269.848	351.618	714.764	813.229	760.671	828.33	780.338	788.853	580.526	554.007	655.462	675.713	819.784	778.41
8705	AT5G06810	194.866	0.638839	0.249465	2.56084	0.0104421	0.0344479	224.109	202.045	137.457	265.567	223.98	134.035	160.697	127.711	124.864	203.781	138.835	160.574	214.088	223.693	221.35	225.419	162.979	235.935	233.934	202.755	262.868	186.487	209.604	194.01
22347	AT2G18760	730.875	0.637517	0.203211	3.13721	0.00170561	0.00710573	869.053	892.861	542.595	1064.26	1051.38	910.89	513.301	609.53	493.212	715.55	672.665	694.529	628.617	580.721	587.339	924.465	579.709	553.518	923.423	765.33	598.792	779.855	897.803	691.604
23428	AT2G28290	15372.7	0.634427	0.231621	2.73908	0.00616119	0.0218475	26293.5	25745.9	12121.6	20480.6	20466.9	18395.6	9580.73	9357.74	10844.4	11306	9413.4	10948	14642.4	12925.2	14086.2	20919.6	13110.5	11542.2	15120.8	15655	11185.9	16541.6	19063.5	19196.5
22748	AT2G22300	1453.19	0.631789	0.142344	4.43847	9.06e-06	6.35e-05	1762.61	1776.81	2069.1	2266.31	1990.77	2084.38	845.32	798.195	936.478	1222.69	1159.56	1216.39	1265.76	1103.59	1349.77	1793.4	1538.5	1620.33	1381.44	1307.91	1233.77	1118.92	1445.1	1589.55
12111	AT5G44180	2332.66	0.63176	0.209542	3.01495	0.00257018	0.0101764	3981.36	3471.16	2365.71	3744.89	3401.69	2937.82	1276.28	1564.46	1654.44	1918.17	1806.81	1754.22	1995.88	1686.51	1999.76	2825.6	1657.12	2361.76	2370.74	2384.52	2182.14	2116.75	2459.35	2066.75
116	AT1G01920	420.545	0.620848	0.189548	3.27541	0.00105507	0.00464749	297.611	293.411	383.434	423.31	371.335	279.011	293.505	258.325	274.7	326.513	326.555	407.238	434.147	550.417	447.385	624.045	697.817	790.054	481.411	405.51	417.174	402.037	439.004	469.133
29569	AT4G32730	929.407	0.615178	0.192684	3.19267	0.00140965	0.00601286	642.062	745.041	473.866	559.089	554.055	418.517	734.425	725.631	836.587	862.982	715.684	895.246	1199.23	1163.09	1133.69	1563.43	1020.68	959.351	1225.69	1207.96	748.319	1169.78	1283.24	1468.12
5757	AT1G62010	291.368	0.614618	0.216778	2.83525	0.00457904	0.0168234	351.657	316.438	459.397	337.45	414.804	385.692	226.437	133.516	230.998	247.779	156.434	199.266	400.882	342.151	320.313	285.917	317.19	227.531	295.495	305.561	264.916	239.769	266.663	266.585
13447	AT5G55580	237.102	0.611171	0.209532	2.91684	0.00353594	0.0134376	186.637	206.502	213.421	192.686	156.196	229.774	216.476	171.249	199.782	194.518	213.141	253.435	214.088	226.999	284.593	193.097	273.35	303.774	281.336	311.272	447.216	217.972	264.334	238.599
5861	AT1G62830	990.862	0.607171	0.239125	2.53914	0.0111125	0.0363631	1831.06	1288.04	1023.7	1306.87	1407.98	1228.2	708.528	751.754	927.113	905.437	612.047	589.092	932.264	942.707	909.409	1145.33	645.726	707.806	1184.44	1202.25	1061.03	828.293	908.283	733.347
11488	AT5G38860	245.21	0.605737	0.235241	2.57496	0.0100252	0.033233	243.566	186.446	329.174	198.676	198.929	144.976	165.345	200.274	184.174	207.641	183.81	227.318	170.588	220.938	182.116	243.651	334.21	386.622	265.946	291.282	361.87	293.051	393.589	270.855
27155	AT4G13040	479.721	0.602329	0.207694	2.90008	0.00373069	0.0140716	392.011	477.629	274.915	451.264	478.904	363.809	490.724	357.011	405.807	491.699	600.314	632.621	571.47	550.968	393.511	526.253	465.212	307.377	696.877	591.131	402.153	532.82	525.174	533.645
1662	AT1G14510	2910.66	0.600452	0.19712	3.04612	0.00231816	0.00927778	3966.95	3200.78	2235.49	2883.3	3753.13	3225.04	2118.28	2400.39	2294.37	2338.85	1974.98	2071.01	4201.59	3574.68	2983.54	4086.13	2892.87	1953.52	3366.8	3472.54	2102.94	2976.53	2833.14	2949.04
27928	AT4G18890	846.778	0.600199	0.215553	2.78446	0.00536166	0.0193426	938.232	1178.1	806.658	987.39	763.299	1307.52	592.985	446.989	461.996	393.668	545.563	412.558	1019.26	961.991	1098.55	721.837	848.418	1171.87	651.321	865.279	1216.7	983.296	911.777	1037.41
7822	AT1G79350	1872.31	0.597393	0.140548	4.25046	2.13e-05	0.000139168	2308.83	2030.11	1674.81	1566.45	1770.47	1605.68	1460.22	1381.6	1482.76	1684.28	1495.9	1856.27	1727.2	1988.45	1937.69	2637.89	2022.28	1893.49	2304.86	2130.36	1655.04	2145.81	2126.31	2048.72
19895	AT3G54280	2725.15	0.595707	0.168361	3.53827	0.000402758	0.0019792	3232.65	3159.92	2239.11	2857.34	2611.87	2623.25	2160.78	1654.44	2047.77	2580.46	2121.63	2407.15	2666.29	2496.99	2717.69	3637.77	2753.62	3622.48	3273.23	2684.36	3242.49	2509.1	2972.88	3130.24
23435	AT2G28350	1005.26	0.588155	0.177309	3.31711	0.000909538	0.00408787	664.401	612.078	774.102	571.069	501.744	675.645	525.254	507.942	505.698	548.048	473.212	528.635	2203.15	2074.4	2250.39	2086.36	1457.53	2362.96	823.694	713.927	1030.3	707.198	896.638	631.836
25701	AT2G46870	376.049	0.578178	0.239783	2.41125	0.0158978	0.0493224	457.586	455.344	264.063	514.162	442.802	396.634	239.053	235.105	246.606	270.164	367.619	352.101	568.911	517.91	426.304	489.374	417.246	298.371	455.556	254.158	236.239	375.396	336.531	407.942
30175	AT4G37790	463.02	0.575479	0.183233	3.1407	0.00168543	0.00703401	64.1341	110.679	94.0498	141.769	150.302	166.86	380.493	371.523	443.266	531.838	471.257	404.82	476.794	449.039	436.844	450.837	408.478	638.767	650.706	562.574	753.781	903.373	1127.2	923.087
23577	AT2G29580	477.013	0.571542	0.199339	2.86719	0.00414133	0.0154217	298.332	404.09	271.298	280.543	249.767	339.19	501.348	412.159	418.294	480.121	467.346	508.806	492.147	467.772	578.555	501.39	643.663	402.831	571.907	748.195	527.784	569.149	753.409	560.209
9333	AT5G13060	534.747	0.569433	0.17283	3.29476	0.000985057	0.00438432	526.044	401.862	336.409	153.749	173.142	158.653	432.952	502.137	471.361	450.789	533.83	456.087	806.029	813.78	799.905	809.683	668.935	559.521	607.613	799.598	523.687	690.244	540.312	617.605
7646	AT1G77850	393.13	0.567409	0.191669	2.96036	0.00307282	0.0118983	246.448	225.815	206.186	183.701	205.56	134.035	343.971	327.985	246.606	361.248	393.04	492.361	551	554.825	625.401	547.386	627.675	468.869	428.468	508.316	363.918	465.007	532.161	395.135
17282	AT3G20800	451.923	0.566372	0.216735	2.61321	0.0089697	0.0301307	374.716	343.922	365.347	334.455	463.431	538.875	451.545	296.058	293.43	334.232	260.071	320.664	500.676	451.243	462.024	348.901	369.797	745.628	555.285	422.645	1355.3	365.708	493.733	398.455
17123	AT3G19510	940.554	0.560143	0.182399	3.07097	0.00213361	0.00862226	879.142	910.688	470.249	697.862	708.041	692.057	762.979	795.292	820.979	924.734	1007.04	975.533	1065.32	1132.24	963.282	1528.2	1168.7	887.91	1200.45	1167.98	744.905	1065.64	1036.37	967.676
12235	AT5G45110	1678.32	0.559476	0.221763	2.52285	0.0116407	0.0378614	2834.15	2479.51	3642.62	3724.93	3106.24	3944.45	1053.16	859.148	964.573	1600.92	975.755	1153.03	991.117	878.795	947.471	831.645	704.522	623.158	1589.52	1267.93	1121.8	1210.96	1703.61	2070.54
5938	AT1G63490	1172.82	0.556051	0.164278	3.38481	0.000712277	0.00329824	1833.95	1678.76	1396.28	1805.06	1449.24	1586.53	750.362	737.242	1002.03	899.262	786.079	957.638	887.911	855.103	914.679	1329.31	971.168	1009.78	1297.1	1165.13	995.483	1208.53	1307.69	1323.44
19899	AT3G54320	10454.1	0.555799	0.225486	2.4649	0.0137052	0.0435171	24561.9	24107.2	11278.7	18284.2	17084.3	21472.9	9105.94	8788.85	9196.22	4853.7	3836.54	4327.75	9111.11	6987.38	7795.27	4528.26	4698.53	2174.45	12351.1	13033.4	8391.28	8312	8296.82	8321.07
20774	AT3G61740	578.209	0.553862	0.179901	3.07871	0.00207902	0.00842489	695.387	601.678	488.336	680.89	708.777	503.314	405.727	409.256	424.537	590.502	469.301	528.152	644.823	687.058	648.239	735.096	523.492	546.314	659.324	545.44	527.784	605.478	653.265	594.836
28232	AT4G21750	5210.85	0.541604	0.200463	2.70177	0.00689711	0.0240573	12057.2	10678.7	7126.08	12094.3	13461.6	9743.51	3489.52	3454.01	3508.67	2888.44	2319.13	2890.81	3485.97	3320.14	3446.15	2514.41	1874.26	1431.82	4845.51	4746.19	4460.56	3812.09	4250.3	3161.08
5774	AT1G62150	197.81	0.541386	0.218362	2.47931	0.0131638	0.0420239	139.798	150.791	90.4325	126.793	129.672	60.1789	193.235	217.689	215.39	181.396	146.657	134.456	253.323	231.958	254.143	221.689	243.437	269.555	279.489	356.963	295.641	176.799	199.124	178.83
14931	AT3G01320	3534.94	0.540024	0.193472	2.79122	0.00525094	0.0189967	5042.09	4366.25	2589.99	4033.42	4107.52	3971.81	2670.09	2290.09	2525.37	2776.52	2487.3	2871.95	4164.91	4129.51	3818.58	4454.09	3130.12	3152.41	3797.12	3418.28	3185.14	3715.21	4152.48	3988.34
14121	AT5G61380	1475.63	0.539592	0.135885	3.97095	7.16e-05	0.000416131	2102.73	2039.02	2202.94	2117.55	2415.15	2727.2	978.791	952.028	992.667	933.225	811.5	982.788	1230.79	1149.32	1437.6	1705.97	1538.5	1209.09	1550.12	1285.07	1039.18	1215.8	1446.27	1351.9
17680	AT3G24050	2012.46	0.538595	0.214315	2.5131	0.0119674	0.0387929	4427.42	3430.31	2311.46	2570.81	3339.8	3372.75	1440.96	1491.9	1645.08	1368.58	1302.31	1324.73	1796.29	1557.59	1641.39	2322.14	1413.69	1206.09	2360.89	2150.35	1374.42	1365.96	1482.36	1601.88
14193	AT5G62000	7507.97	0.533235	0.152481	3.49705	0.00047043	0.00228112	13755.7	14296.9	10139.3	14974.6	16551.6	13616.8	4027.39	4095.46	4732.34	4856.78	4096.61	4456.4	5322.35	4613.81	4752	6370.15	4870.8	5341.27	6404.86	5868.48	6205.72	6352.67	7291.88	7197.33
20161	AT3G56570	192.346	0.53286	0.204926	2.60026	0.00931533	0.0311318	67.7372	100.28	141.075	103.831	106.832	82.0621	178.626	206.079	199.782	176.765	170.122	178.469	197.029	211.021	196.17	236.607	319.253	250.344	285.646	288.426	226.681	217.972	259.676	215.83
3383	AT1G30210	962.072	0.523889	0.137292	3.81587	0.000135704	0.000744483	1343.21	1340.78	1012.84	1688.25	1522.18	1887.43	786.22	641.458	699.237	855.263	799.767	934.906	1030.35	1040.78	1000.76	590.066	533.291	424.444	958.514	1082.31	841.859	702.354	697.515	675.95
23893	AT2G32250	369.168	0.51355	0.183652	2.79633	0.0051687	0.0187146	368.231	278.555	332.792	261.574	296.92	300.894	328.034	255.422	305.916	409.878	359.798	472.048	349.706	430.306	358.376	543.242	394.037	428.046	450.015	402.655	393.96	358.443	391.26	389.917
27239	AT4G13640	627.975	0.512328	0.138906	3.6883	0.000225756	0.00117556	878.421	791.838	853.683	671.905	737.512	765.913	379.829	325.083	365.227	385.949	424.326	442.545	721.588	787.334	648.825	800.982	782.917	709.007	488.799	496.893	553.046	615.165	710.324	734.296
23448	AT2G28450	1455.39	0.511308	0.189278	2.70136	0.00690558	0.0240814	1033.35	1077.82	513.657	813.674	822.241	935.508	1384.52	1323.55	1282.98	1310.68	1435.28	1403.08	1711.85	1553.18	1800.66	2049.49	2371.44	1514.67	1816.68	2041.83	1263.81	1898.78	1818.9	1751.78
12729	AT5G49300	579.155	0.511096	0.202951	2.51832	0.0117917	0.038296	363.907	395.176	571.533	458.253	493.639	404.84	638.14	525.357	636.805	283.287	449.747	360.323	719.882	583.476	661.707	470.727	647.789	517.497	810.766	856.712	927.206	651.494	773.205	698.245
5528	AT1G59890	2190.06	0.508081	0.202682	2.50679	0.0121833	0.0393721	2868.74	2300.49	1454.15	1833.01	1967.93	1758.87	1746.42	1700.88	1947.87	2084.13	1892.85	2098.58	2451.35	2255.11	2244.54	3452.14	2210.53	2454.81	2625.6	2561.57	2124.11	1956.9	2275.37	2295.39
5658	AT1G61140	1336.71	0.499381	0.188056	2.65549	0.00791927	0.0271511	1557.95	1383.12	936.881	1302.88	1530.28	1337.61	1059.8	1108.76	1208.06	1399.45	1200.63	1278.79	1219.71	1046.84	1260.76	1531.11	1028.93	1475.65	1653.54	1599.2	1637.29	1256.97	1488.19	1578.64
24055	AT2G33610	1021.28	0.487752	0.165802	2.94177	0.00326342	0.0125371	1189	869.834	730.695	1182.07	1107.37	891.742	873.873	885.27	958.329	906.98	829.099	857.037	1173.65	1219.29	1086.84	1458.59	1184.17	781.049	1300.8	1185.12	842.542	949.389	1030.55	1017.48
15735	AT3G07740	525.511	0.487532	0.175487	2.77816	0.00546678	0.0196849	652.15	580.137	423.224	765.752	799.401	733.088	339.323	380.231	383.956	460.823	434.104	480.27	562.088	579.619	471.979	694.074	524.008	406.433	532.508	462.625	383.036	486.804	588.055	488.582
24042	AT2G33500	398.57	0.475353	0.189521	2.50818	0.0121356	0.0392587	465.513	490.999	538.978	443.277	338.18	350.132	308.113	325.083	262.214	305.672	371.53	346.781	445.235	428.653	609.005	446.693	412.605	309.778	355.826	468.336	348.897	358.443	416.879	418.852
18272	AT3G28920	1462.08	0.474548	0.194349	2.44173	0.014617	0.0460034	1454.19	1638.64	1067.1	1229.99	1297.46	1654.92	1669.39	1654.44	1629.47	1063.68	1278.85	1141.43	1414.18	1135.55	1246.7	881.37	1103.72	623.758	2003.21	2538.72	1601.79	1930.26	2307.97	1523.14
15116	AT3G02830	857.602	0.472749	0.153074	3.08838	0.0020125	0.00819534	742.226	814.865	622.176	841.628	798.664	831.563	644.78	592.115	565.009	1170.97	1165.43	1441.29	618.382	717.912	777.653	764.931	960.853	748.03	773.213	868.135	830.935	1131.03	1136.52	1024.12
26130	AT4G02020	1974.3	0.464163	0.110086	4.21635	2.48e-05	0.0001596	2047.97	2270.04	1700.13	2042.67	2007.71	2054.29	1608.96	1367.09	1570.16	1766.1	1632.78	1857.72	2007.82	2012.69	2188.32	2259.16	2050.64	1749.4	2049.38	2164.63	1700.1	2385.58	2430.24	2459.51
335	AT1G03750	386.316	0.455608	0.178659	2.55016	0.0107675	0.0353744	466.233	420.432	253.211	408.334	318.287	391.163	322.058	296.058	312.159	416.825	441.925	422.715	367.617	380.719	365.403	471.141	389.396	343.397	416.772	445.49	340.704	414.147	462.293	405.096
25137	AT2G42300	510.294	0.408054	0.157877	2.58463	0.00974846	0.0324168	531.088	560.824	488.336	401.346	459.748	508.785	405.727	461.502	405.807	486.296	572.938	580.387	517.735	462.263	546.933	431.362	522.976	476.073	503.574	573.997	688.918	523.133	616.002	521.312
8676	AT5G06550	612.001	0.407764	0.16676	2.44522	0.0144765	0.0456501	317.788	335.751	441.311	336.452	325.655	309.101	620.875	693.704	696.116	552.679	588.582	470.597	1002.21	780.171	758.328	894.63	698.333	778.047	927.117	870.991	804.307	498.914	441.332	545.029
7351	AT1G75340	596.824	0.4069	0.163975	2.48148	0.0130838	0.0418293	696.107	871.319	936.881	611.004	723.513	905.419	382.486	420.866	368.348	348.126	385.218	429.002	643.97	627.002	655.266	752.5	852.028	511.494	514.655	511.172	349.58	600.634	591.548	635.631
27813	AT4G18020	5251.47	0.396895	0.159609	2.48667	0.0128945	0.0413099	8522.63	9329.73	5632.14	7053.5	7519.52	7377.39	3962.98	4005.49	4314.04	3277.48	3445.45	3517.14	4191.35	4780.2	3870.7	4663.76	3674.24	3179.43	5169.32	5548.64	4306.25	6112.9	6058.71	6522.33
28522	AT4G24060	633.251	0.384151	0.147452	2.60527	0.00918022	0.0307471	313.464	392.948	325.557	392.36	369.861	437.665	431.624	423.769	343.375	636.044	531.875	628.268	820.529	938.299	971.48	1250.16	1109.39	1177.88	536.201	514.027	534.611	687.823	661.416	769.398
3398	AT1G30330	3189.56	0.349048	0.140305	2.48778	0.0128542	0.0412023	4099.54	3856.68	4098.4	3362.52	3269.07	2757.29	2514.05	2330.73	2856.26	1739.86	1374.66	1583.97	3926.09	3678.82	4555.24	4161.96	3161.07	4368.71	3278.77	3232.66	3958.04	2581.76	2906.51	2896.86
21122	AT2G02090	1346.94	0.333832	0.112257	2.97382	0.00294122	0.0114682	1374.2	1253.87	1327.55	1259.95	1303.35	1222.73	1198.59	1169.72	1320.43	998.064	1089.17	1095.96	1486.68	1295.88	1623.82	1512.87	1404.92	1469.04	1459.62	1696.29	1467.28	1349	1435.79	1511.76
600	AT1G05830	1629.98	0.311592	0.128228	2.42998	0.0150996	0.0472514	1983.11	2121.47	1768.86	1676.27	1676.9	1764.34	1257.02	1190.04	1233.03	1326.89	1400.08	1669.58	1672.62	1851.25	1586.93	2344.52	1907.26	1526.08	1580.9	1499.25	1048.74	1528.23	1695.46	1810.6
17517	AT3G22780	1478.49	0.300777	0.113609	2.64748	0.00810932	0.0276865	1920.42	1788.69	1512.03	1791.08	1654.06	1529.09	1205.89	1100.06	1130.02	961.785	893.628	1036.96	1728.91	1687.62	1889.09	1607.35	1588.01	1625.73	1394.98	1393.59	1551.26	1397.44	1499.83	1596.19
8869	AT5G08190	744.95	-0.284511	0.114421	-2.48652	0.0128999	0.041323	1052.09	1086.73	1157.54	1197.05	1088.22	1222.73	608.922	606.628	571.252	707.059	670.709	697.915	746.323	687.609	652.924	687.029	651.915	535.508	500.496	491.182	374.16	673.291	553.121	658.399
3853	AT1G34370	2551.85	-0.334535	0.138555	-2.41445	0.0157589	0.0489754	2108.5	2200.95	1942.49	3006.1	3182.13	2833.88	3135.58	2870.6	2756.37	3171.73	2602.67	2540.64	3146.5	2774.68	2412.01	2530.57	2295.11	2305.92	2373.2	2250.3	2237.45	1961.75	2558.33	2046.83
1127	AT1G10120	1395.83	-0.34444	0.129943	-2.65069	0.00803268	0.0274787	2176.96	1997.42	1707.37	2262.31	2137.38	2363.39	1640.84	1480.29	1470.27	1072.94	1005.09	1033.09	1111.38	1157.58	1298.23	704.847	944.864	770.242	1218.3	1156.56	1213.29	1155.25	1234.33	1187.78
17065	AT3G18990	1335.91	-0.412767	0.151685	-2.72121	0.00650433	0.0229023	1748.19	1643.1	1204.56	1555.46	1771.94	1619.36	1367.92	1523.83	1233.03	1383.24	1335.55	1147.23	1676.88	1322.32	1401.88	1249.33	1210.48	1025.39	1016.38	999.498	958.613	1261.82	1136.52	1269.36
24469	AT2G36960	751.691	-0.413058	0.165256	-2.4995	0.0124367	0.0400773	1212.06	1348.95	1063.49	1679.26	1831.62	1600.21	577.048	502.137	427.658	550.363	482.989	520.413	604.735	598.903	587.924	591.724	542.059	597.343	429.7	334.118	369.38	474.694	476.266	637.528
4524	AT1G49480	2242.65	-0.413853	0.130938	-3.16067	0.00157407	0.00662279	3569.89	3587.04	4225.01	4119.28	3728.08	3277.01	2066.48	2028.87	2004.06	1351.59	1333.6	1374.55	2033.41	1854.56	2284.94	1491.33	1706.12	1457.64	1470.71	1502.1	1572.43	1770.42	1822.39	2191.98
27611	AT4G16430	1325.01	-0.424504	0.129092	-3.28839	0.00100763	0.00446859	1539.22	1262.78	1208.18	1752.14	1362.3	1447.03	1519.98	1372.89	1464.03	1352.37	1177.16	1381.32	1450.85	1500.84	1579.9	1422.95	1498.79	1268.53	1069.94	1053.76	1030.3	1019.62	1085.28	980.01
4965	AT1G53320	1270.74	-0.44441	0.143653	-3.09364	0.00197716	0.00806853	822.934	815.608	752.399	1313.86	1674.69	1318.46	1466.19	1358.38	1108.17	1512.15	1757.92	1489.18	1162.56	1192.85	1111.43	1726.27	1820.1	1345.37	941.276	910.971	894.433	1315.1	1460.24	1227.15
20637	AT3G60630	1064.84	-0.45566	0.1762	-2.58604	0.00970867	0.0322953	702.593	682.645	401.52	607.01	606.366	478.696	1640.17	1886.64	1726.24	980.311	981.621	1080.49	929.705	958.134	993.732	1025.57	1159.42	1052.4	1075.48	1487.82	1233.09	1402.29	1262.28	1202.01
13346	AT5G54680	1346.41	-0.455953	0.182268	-2.50155	0.0123651	0.0398885	1471.48	1638.64	1331.17	2029.69	1771.21	1994.11	1463.54	1248.09	1179.96	1184.09	1085.26	1192.69	1244.44	1155.93	1393.68	791.037	1321.37	1697.77	909.88	908.115	1772.48	997.827	1312.35	1219.08
3611	AT1G32150	869.3	-0.471673	0.173536	-2.71802	0.0065674	0.0230802	1421.04	1389.06	1566.29	1497.56	1499.34	1964.02	778.916	682.094	536.914	817.44	815.411	753.535	576.588	634.165	601.978	662.581	714.837	470.07	531.892	425.5	335.924	624.853	684.706	878.498
2280	AT1G19860	612.239	-0.481452	0.154703	-3.1121	0.0018576	0.00763794	499.381	685.616	633.028	670.906	682.254	686.587	659.389	676.288	533.793	653.026	627.69	577.001	897.294	760.887	739.004	562.718	628.19	611.151	426.622	451.202	509.349	462.585	499.556	560.209
20192	AT3G56850	1601.21	-0.486343	0.159819	-3.04308	0.00234167	0.00935603	2130.84	1955.08	2257.2	3125.9	3322.85	2702.58	1630.88	1297.43	1379.74	1183.32	815.411	951.35	1766.44	1670.54	1839.31	1405.55	1156.32	1389.2	1104.41	930.961	1132.04	1005.09	1043.36	1233.31
25080	AT2G41835	338.13	-0.513693	0.180168	-2.85118	0.0043557	0.0161243	348.774	342.437	282.149	404.341	342.6	396.634	398.422	368.621	340.254	382.09	301.135	303.252	499.823	486.505	439.772	301.663	298.107	246.742	284.414	251.302	181.618	268.832	268.992	376.635
9758	AT5G16800	262.803	-0.515214	0.178446	-2.88722	0.00388665	0.0145811	306.979	343.922	365.347	406.338	377.966	407.575	243.038	203.177	218.512	323.425	305.046	275.2	167.176	204.409	225.449	213.402	241.889	273.157	161.907	134.218	209.611	242.191	202.617	254.727
946	AT1G08620	2765.56	-0.517179	0.207194	-2.49611	0.0125565	0.040387	3547.55	4052.79	2032.92	4304.98	4475.17	3766.65	2533.3	2478.76	2275.64	2436.88	2278.07	2216.59	3410.06	3074.4	3122.91	4034.33	2949.09	2512.44	1836.38	1707.71	999.58	2114.33	1821.22	2391.68
6364	AT1G67100	4426.51	-0.531019	0.203977	-2.60333	0.00923226	0.0308945	8274.74	6371.85	8522.36	5887.4	11434	8608.32	3887.27	4040.32	4223.52	1686.6	2031.68	1704.89	3547.38	2938.87	2906.24	3167.88	2808.29	4260.05	2527.72	3078.45	3837.18	3952.56	3132.41	3406.32
1534	AT1G13450	809.427	-0.532446	0.19314	-2.75679	0.00583721	0.0208429	812.125	953.029	636.645	1150.13	1321.04	1001.16	616.227	772.072	792.885	923.19	1143.92	1166.09	645.676	764.744	543.42	813.827	836.04	548.115	517.733	519.739	280.62	1026.89	830.264	810.666
15672	AT3G07220	924.134	-0.533288	0.199944	-2.66718	0.00764898	0.0263568	1230.08	1282.84	651.114	1703.22	1749.1	1310.26	854.616	905.588	786.642	856.035	827.143	782.071	895.588	893.12	880.13	971.703	917.529	838.682	658.093	536.873	460.872	712.042	712.653	763.231
28514	AT4G24020	873.06	-0.540349	0.222022	-2.43376	0.0149428	0.046813	722.049	826.008	470.249	1195.05	1329.88	765.913	1086.37	925.906	977.059	1266.69	1145.88	1374.55	673.823	707.444	685.131	754.158	789.106	734.222	728.889	605.41	716.229	680.557	1028.22	764.654
9441	AT5G14000	881.981	-0.540511	0.187845	-2.87744	0.00400919	0.014995	260.86	346.893	253.211	271.557	234.294	213.362	1081.72	1111.67	1161.23	646.851	760.659	717.261	1668.35	1327.83	1698.77	1424.61	2040.85	2041.77	733.814	893.836	701.208	561.883	455.306	559.734
23415	AT2G28200	225.478	-0.546949	0.196749	-2.77993	0.00543714	0.0195896	28.8243	28.9697	18.0865	44.9268	40.5226	60.1789	282.88	417.964	374.591	392.896	357.842	348.716	254.176	235.815	230.134	241.165	215.07	246.742	197.613	296.994	265.599	288.207	248.031	295.521
14343	AT5G63280	191.783	-0.548871	0.201772	-2.72025	0.00652331	0.0229567	118.9	136.678	112.136	115.811	173.879	183.272	218.468	235.105	215.39	267.849	222.918	267.461	216.647	238.018	193.242	200.142	248.594	286.965	156.982	154.208	172.742	176.799	139.736	150.844
27343	AT4G14410	455.02	-0.553564	0.152249	-3.63591	0.000277	0.00141202	401.379	296.382	401.52	460.25	365.44	328.249	555.135	548.577	583.738	648.395	698.085	670.346	396.617	396.146	389.412	583.436	489.452	608.75	380.45	382.665	434.926	307.583	289.952	303.585
21102	AT2G01930	513.524	-0.566883	0.212833	-2.66351	0.00773301	0.0265956	659.356	700.472	1233.5	763.755	874.552	711.205	434.944	406.354	527.549	412.966	367.619	445.93	414.529	432.51	479.592	336.47	408.478	408.835	307.192	305.561	329.779	445.632	468.115	449.685
725	AT1G06850	112.415	-0.56736	0.229019	-2.47735	0.0132364	0.0422204	66.2959	79.481	75.9633	48.9202	56.7317	32.8249	168.665	203.177	184.174	130.451	93.8602	118.012	70.7941	93.6646	113.017	116.439	100.057	126.072	122.508	117.084	154.307	116.252	158.367	150.844
12446	AT5G46910	2200.7	-0.56959	0.15837	-3.59657	0.000322439	0.00161735	4111.79	4636.64	4275.65	5061.75	4314.55	5550.14	2020	1735.71	1623.23	1380.93	1067.66	1248.31	1647.03	1467.78	1601.57	1110.93	1070.19	1104.03	1148.74	1247.94	1289.08	1240.02	1177.27	1685.84
8272	AT5G03150	867.542	-0.577986	0.194677	-2.96896	0.00298812	0.0116245	1438.33	1099.36	839.214	1143.14	1182.52	872.594	1093.67	1401.92	1229.91	640.676	492.766	636.491	573.176	605.514	617.789	914.934	889.678	368.612	813.228	842.434	359.821	888.841	795.33	1081.05
6027	AT1G64280	805.951	-0.584414	0.149535	-3.90822	9.3e-05	0.000528479	1348.26	1195.93	1313.08	1148.13	1220.84	1326.67	799.501	806.902	771.034	1184.86	967.934	1095	364.206	435.265	414.006	643.935	592.087	401.03	547.898	516.883	329.097	578.837	555.45	786
20247	AT3G57230	348.25	-0.586389	0.20572	-2.85042	0.00436612	0.016159	200.329	195.36	303.853	234.618	198.192	194.214	430.296	420.866	405.807	653.026	506.454	781.587	237.117	335.54	277.566	463.683	454.381	470.67	310.886	245.591	269.695	237.347	251.525	279.393
25295	AT2G43500	2367.95	-0.588011	0.181436	-3.24087	0.00119166	0.00517642	2994.13	3647.21	2427.21	4356.9	4983.55	6031.57	2335.42	1892.45	2085.22	2438.43	2561.6	2532.9	2491.44	1764.2	2024.94	1505.41	1452.88	1016.38	1204.76	1653.45	909.454	1540.34	1488.19	1492.78
24048	AT2G33550	167.086	-0.614035	0.195127	-3.14685	0.00165039	0.00690557	49.0013	49.7684	57.8768	72.8812	78.8349	65.6497	203.859	200.274	237.241	294.093	396.951	348.716	130.5	128.376	132.341	222.932	208.365	241.339	147.132	154.208	113.34	174.378	137.407	164.6
14665	AT5G65910	1180.64	-0.617633	0.125874	-4.90675	9.26e-07	7.88e-06	1199.81	1033.25	1294.99	1068.26	909.917	1143.4	1401.78	1448.36	1251.76	1579.3	1579.98	1674.9	1103.71	1226.46	1265.44	1114.25	1160.97	766.64	901.261	833.867	671.166	1186.74	1171.45	1347.63
30307	AT4G38960	478.261	-0.617791	0.238667	-2.5885	0.0096395	0.032093	799.154	749.498	658.349	426.305	474.483	713.941	545.839	473.112	427.658	513.312	477.123	537.341	463.147	519.563	312.115	512.993	456.959	417.24	385.991	254.158	234.191	363.287	323.721	438.775
20073	AT3G55770	1226.01	-0.618162	0.235904	-2.6204	0.00878271	0.0296191	755.918	1007.25	1457.77	798.698	937.178	869.859	1447.6	1268.4	1604.5	1046.69	1241.69	1167.06	1059.35	944.36	1112.61	875.154	1536.95	2882.86	768.904	1136.57	1938.39	1167.36	1158.64	1240.43
9889	AT5G17890	509.016	-0.622664	0.254861	-2.44315	0.0145598	0.0458564	359.583	265.184	141.075	330.461	256.398	237.98	545.175	568.895	711.723	1091.46	922.959	1176.25	318.147	327.826	277.566	716.45	802	826.074	438.934	396.943	312.71	440.788	299.268	452.531
23788	AT2G31380	245.644	-0.623808	0.234728	-2.65758	0.00787038	0.0270046	67.7372	84.6806	43.4076	58.904	55.9949	76.5913	249.678	304.765	255.971	365.108	387.173	421.264	340.323	288.157	185.044	203.042	195.471	414.838	156.982	168.487	439.023	334.224	385.438	413.16
4474	AT1G49010	623.529	-0.628499	0.246967	-2.54487	0.0109319	0.0358405	1065.78	1359.35	564.299	919.501	908.443	845.24	560.448	574.7	717.967	257.042	303.09	308.572	580.853	622.594	666.392	495.175	569.394	514.495	352.132	456.913	363.918	651.494	525.174	781.731
16474	AT3G14230	3356.01	-0.633398	0.196012	-3.23142	0.00123177	0.00533317	2822.62	3083.42	1844.82	2514.9	2845.42	3856.92	3996.84	3573.01	3852.05	3756.06	3887.38	3675.78	3580.64	4031.44	3544.53	3578.52	4407.13	5419.91	2050.62	2921.39	3075.21	2744.02	2654.98	2826.66
24461	AT2G36890	339.223	-0.636494	0.264409	-2.40723	0.016074	0.0498038	113.856	202.788	137.457	151.753	104.622	180.537	647.436	815.61	727.331	472.402	633.556	602.635	187.647	132.232	154.594	50.9678	71.69	42.0241	448.168	556.863	230.095	586.102	507.707	383.276
4655	AT1G50640	1120.55	-0.639168	0.178904	-3.57268	0.000353352	0.00175636	874.818	1025.08	774.102	1088.23	1215.68	1474.38	1296.87	1192.94	1027	1655.72	1145.88	1391.96	1169.38	1109.65	1021.84	1202.09	1592.65	1383.79	743.664	776.752	723.057	1000.25	1102.75	904.588
25436	AT2G44730	1027.82	-0.648756	0.221025	-2.93522	0.00333312	0.0127679	1292.05	1066.68	864.535	1494.56	1435.24	1012.1	1081.05	1288.72	1457.78	694.708	1253.43	951.35	1078.12	916.812	1059.9	1184.69	1161.48	677.789	736.276	936.672	426.05	944.545	854.718	798.333
7812	AT1G79220	137.645	-0.652532	0.224608	-2.90521	0.00367007	0.0138787	167.902	140.392	166.396	203.668	183.457	213.362	166.673	110.296	127.985	137.398	107.548	112.692	143.294	143.803	168.648	102.764	137.191	169.898	88.033	99.9498	110.609	116.252	88.4994	96.7676
14629	AT5G65640	1592.19	-0.65281	0.209677	-3.11341	0.0018494	0.00761081	2002.57	2528.53	1461.39	2681.63	3669.14	2847.56	1537.91	1637.02	1582.65	1920.48	1642.55	2112.61	981.735	930.586	758.914	1018.11	1303.83	923.931	976.982	1099.45	701.208	1564.55	1078.3	1250.86
29844	AT4G35040	954.12	-0.653059	0.132879	-4.9147	8.89e-07	7.6e-06	879.862	889.89	1139.45	1209.03	1077.9	962.862	1268.31	1175.52	1245.52	1286.75	1095.04	1247.35	845.264	825.351	863.733	658.023	771.57	708.407	738.123	825.299	800.893	721.729	816.29	846.717
7340	AT1G75240	2571.23	-0.657122	0.222883	-2.94828	0.00319546	0.0123081	6396.84	5441.1	4503.54	6358.63	6659.71	3424.73	1719.19	2084.01	2328.71	874.561	1063.75	1013.74	2256.03	2281.01	2157.87	1643.81	1719.01	1120.84	1225.08	1162.27	1235.82	1617.84	1623.26	1798.27
7536	AT1G76900	868.972	-0.662255	0.159216	-4.15948	3.19e-05	0.000200389	1163.06	1472.25	987.523	1321.85	1441.13	1479.85	877.857	763.364	783.52	818.212	928.825	922.331	604.735	569.15	700.941	516.308	626.127	807.464	486.336	565.43	663.655	828.293	738.271	788.846
16034	AT3G10800	1653.13	-0.667351	0.213982	-3.11873	0.00181633	0.0074938	2788.75	3846.28	1960.58	2822.4	2426.2	3980.01	1622.91	1329.36	1432.81	1444.22	1183.03	1206.24	1258.94	1230.31	1302.33	1093.53	1164.58	994.771	927.117	910.971	809.769	1317.52	1284.41	1338.14
1204	AT1G10720	532.836	-0.678899	0.152264	-4.4587	8.25e-06	5.83e-05	451.101	482.828	321.94	480.217	460.484	372.015	717.824	693.704	708.602	747.198	641.378	648.098	532.235	512.952	561.573	581.364	632.832	482.077	453.093	405.51	381.67	445.632	500.72	573.016
15559	AT3G06380	388.25	-0.679486	0.263441	-2.57927	0.00990085	0.0328599	246.448	387.748	582.385	575.063	537.109	443.136	368.541	394.743	377.713	455.42	557.295	577.001	221.765	264.465	261.755	226.662	387.332	270.755	232.703	222.745	239.653	438.366	532.161	517.043
15907	AT3G09735	2551.53	-0.687161	0.206345	-3.33016	0.000867974	0.00392633	3435.14	3012.11	3798.17	2472.97	3064.98	2754.55	2701.3	3892.29	3383.81	1904.27	2970.28	2407.15	2932.41	2483.77	2019.09	1971.58	2778.89	1529.68	2258.08	2030.41	1106.09	2199.09	1894.59	2236.09
8281	AT5G03220	407.3	-0.68949	0.215362	-3.20155	0.00136692	0.00585092	481.366	483.571	669.201	383.375	526.057	555.287	370.533	502.137	368.348	396.756	330.466	369.513	481.911	532.787	395.268	444.621	451.802	313.98	273.333	251.302	154.307	377.818	272.485	388.968
25492	AT2G45160	1360.1	-0.69556	0.196988	-3.53097	0.000414032	0.00202812	932.467	1008	810.275	863.592	845.081	1151.61	2034.61	2580.35	2057.13	1248.16	1282.76	1291.84	1249.56	1404.97	1579.9	969.217	1616.89	1359.18	1184.44	1496.39	1598.37	1424.08	1461.4	1192.04
24404	AT2G36400	920.255	-0.696797	0.27664	-2.51879	0.0117759	0.0382487	812.846	1493.05	1124.98	737.797	571.001	1069.54	1501.39	1625.41	1545.19	875.333	1096.99	1125.47	619.235	522.869	684.545	324.868	668.935	487.48	791.682	1065.18	1070.59	804.074	773.205	694.45
25641	AT2G46410	198.547	-0.712777	0.252529	-2.82255	0.0047643	0.0174408	141.96	181.989	198.952	86.8584	132.619	101.21	217.804	255.422	390.199	152.064	226.829	193.462	152.676	142.15	162.792	256.082	358.966	356.605	150.21	194.188	208.929	169.534	172.341	161.279
14068	AT5G60890	455.641	-0.720671	0.223063	-3.2308	0.00123446	0.00534271	46.1189	63.1391	65.1114	67.8893	79.5717	32.8249	550.487	606.628	471.361	1448.85	1114.59	1014.23	330.088	317.909	361.304	765.76	935.581	736.623	268.408	362.675	364.601	302.739	352.833	276.072
21521	AT2G06025	823.593	-0.739185	0.176242	-4.19414	2.74e-05	0.000174574	1169.55	1135.02	1081.57	1876.94	1665.85	1581.06	620.875	653.068	736.696	738.707	934.691	917.494	472.529	500.279	443.285	650.979	799.937	584.736	472.793	351.252	256.04	653.916	624.154	844.819
15138	AT3G02980	172.428	-0.740741	0.245494	-3.01736	0.00254991	0.0101053	135.474	112.908	238.742	143.766	184.194	199.685	223.781	194.469	212.268	143.573	97.7711	131.071	204.706	181.269	190.314	172.379	206.818	230.532	138.514	97.094	168.645	191.331	165.354	173.613
24973	AT2G41070	6769.27	-0.743076	0.145992	-5.08985	3.58e-07	3.28e-06	12705	12256.4	10175.5	20215	17046.8	16448	4895.95	4101.27	4320.29	3134.68	3474.78	3286.44	5472.47	5718.5	5348.7	3876.45	4608.79	3063.56	3019.59	2221.74	1993.01	4565.3	4890.76	5623.43
19127	AT3G47640	549.663	-0.750665	0.228719	-3.28204	0.00103057	0.00455525	564.236	764.354	792.189	1341.81	1156	1887.43	379.165	322.18	324.646	600.537	831.054	725.967	224.323	177.963	258.242	277.215	337.304	343.998	193.919	205.611	246.481	399.615	376.122	461.544
12547	AT5G47790	404.916	-0.762509	0.174714	-4.36433	1.28e-05	8.68e-05	405.702	447.916	238.742	491.199	482.588	508.785	512.637	577.603	536.914	381.318	434.104	368.545	436.706	390.086	454.412	396.554	429.109	368.011	291.186	371.242	259.454	317.27	293.445	324.456
29491	AT4G32040	982.238	-0.768377	0.192612	-3.98924	6.63e-05	0.000388478	820.773	997.597	683.67	723.82	848.028	946.45	1249.72	1764.74	1376.62	1201.07	1298.4	1100.8	1047.41	1185.13	930.49	684.543	670.482	717.412	761.517	990.93	822.742	1118.92	827.935	804.5
7602	AT1G77450	1753.76	-0.774927	0.28238	-2.74427	0.00606451	0.0215444	1985.28	2535.96	2275.28	2721.56	3858.49	6871.34	1873.25	1819.88	1626.35	1285.21	1357.06	1292.81	1276.85	1034.17	683.374	830.816	869.048	1236.71	1271.25	873.846	1140.91	1295.72	1088.78	986.176
288	AT1G03350	1831.45	-0.77854	0.137425	-5.6652	1.47e-08	1.68e-07	1779.18	1654.24	1823.12	2270.3	1547.23	1715.1	2635.56	2786.42	2606.53	1920.48	2237	1979.6	1890.97	1765.85	1989.22	1762.33	1704.06	1284.74	1474.4	1633.46	1192.12	1586.35	1328.66	1387.95
14062	AT5G60850	283.428	-0.778635	0.186683	-4.1709	3.03e-05	0.000191582	59.0899	61.6534	119.371	86.8584	88.413	112.152	293.505	310.57	274.7	240.06	248.338	267.945	464.853	382.372	448.556	433.433	451.802	967.155	154.52	205.611	337.29	254.301	263.169	276.547
813	AT1G07520	546.731	-0.789595	0.198637	-3.97506	7.04e-05	0.000409467	842.391	712.357	502.805	826.652	554.055	579.906	541.19	505.039	521.306	475.489	467.346	481.237	559.529	609.371	619.546	745.87	726.184	654.976	314.58	302.705	243.067	394.771	409.892	531.273
12304	AT5G45710	356.304	-0.80367	0.226226	-3.55252	0.000381565	0.00188471	458.307	467.972	593.237	464.243	372.808	746.765	403.071	359.913	421.415	384.405	404.772	395.63	250.765	268.322	264.097	285.917	320.8	262.951	236.396	214.178	191.176	244.613	221.248	318.29
10448	AT5G23280	440.567	-0.815945	0.261291	-3.12275	0.0017917	0.00741008	430.203	574.937	889.856	364.406	352.915	366.544	525.918	505.039	546.279	890.771	983.577	903.952	116.853	111.847	176.846	179.838	267.161	178.903	239.474	334.118	294.958	455.319	364.478	519.415
19955	AT3G54810	2714.62	-0.822631	0.298649	-2.75451	0.00587799	0.0209739	4300.59	4521.5	4004.35	2426.04	2207.38	6031.57	3189.37	3660.08	3901.99	2061.74	2718.04	2223.85	1867.94	1824.81	2181.29	1552.65	1602.45	1391	1424.53	2667.23	1656.41	2702.85	2243.93	2789.18
30239	AT4G38340	116.697	-0.833152	0.30693	-2.71447	0.00663828	0.0232867	70.6196	61.6534	18.0865	38.9365	31.6813	43.7665	173.314	113.198	165.444	127.363	105.593	146.064	98.9411	106.888	139.368	77.0732	105.214	62.4359	86.1862	65.6813	83.9811	319.692	229.4	330.148
26083	AT4G01680	238.196	-0.834635	0.32441	-2.57277	0.0100887	0.0334111	0	3.71406	0	0	2.9471	5.47081	555.135	757.559	761.669	413.737	414.549	414.009	33.2647	23.6916	19.9098	41.0229	48.9968	43.8252	313.964	511.172	280.62	353.599	507.707	210.138
21055	AT2G01570	1597.71	-0.837183	0.194576	-4.3026	1.69e-05	0.000112437	1490.22	2332.43	2412.74	1286.9	1179.58	1526.36	1946.29	2249.46	2185.12	1433.42	1579.98	1431.14	1255.53	1136.1	1341.57	1231.51	1630.82	2495.03	988.063	1396.44	1988.24	1421.66	1147	1259.4
13981	AT5G60120	516.154	-0.841362	0.21485	-3.91605	9e-05	0.000513709	144.842	112.165	141.075	79.8698	112.727	57.4435	704.544	1039.1	914.627	835.194	971.844	1048.08	306.206	472.18	415.178	752.086	601.371	490.482	504.805	479.759	353.676	668.447	585.726	596.259
2970	AT1G26680	4429.71	-0.843429	0.230797	-3.65442	0.000257763	0.00132717	9446.45	9612.74	6301.34	8535.09	6667.81	6534.88	994.064	586.31	992.667	365.88	389.129	301.317	6519.88	8170.86	7936.39	6768.77	7598.11	7386.04	506.036	371.242	658.876	2925.67	3290.78	3452.8
7883	AT1G79840	364.671	-0.875529	0.212519	-4.11978	3.79e-05	0.000233666	478.484	699.729	466.632	729.81	579.105	560.758	506.661	565.992	543.157	538.785	567.072	522.832	150.118	131.681	132.341	65.4708	93.3518	55.8321	233.934	316.984	297.006	162.268	167.683	186.42
16030	AT3G10760	721.88	-0.878724	0.161054	-5.45607	4.87e-08	5.13e-07	778.977	1018.4	665.583	896.538	888.551	949.185	1119.57	1059.42	1130.02	857.579	778.258	865.26	510.058	547.112	601.978	362.161	494.61	237.737	552.823	662.524	332.51	707.198	652.101	656.976
4523	AT1G49475	2495.76	-0.879027	0.264612	-3.32194	0.000893933	0.00402656	3058.26	3441.45	5946.84	2078.61	2269.27	3326.25	2751.77	2168.19	3109.11	837.51	1061.79	743.862	3834.82	3442.45	4597.4	2300.18	2863.48	2576.68	1106.26	1759.12	1517.8	1797.06	1526.61	1783.56
7735	AT1G78600	781.734	-0.881632	0.223442	-3.94568	7.96e-05	0.000458819	732.138	1187.76	850.066	1075.25	1308.51	1400.53	873.209	830.122	742.939	956.382	795.856	864.776	730.97	652.898	1097.97	480.257	582.804	615.954	387.838	505.46	496.376	515.867	491.404	586.298
21269	AT2G03470	1639.94	-0.881751	0.183009	-4.81806	1.45e-06	1.19e-05	2453.67	2288.61	1685.66	4093.33	3029.62	2371.6	1527.95	1515.12	1620.11	1265.91	1405.95	1363.91	1513.97	1438.58	1687.06	1477.24	1606.06	1231.91	803.378	865.279	706.67	1194	1027.06	1185.88
20356	AT3G58120	1108.86	-0.894413	0.263466	-3.3948	0.000686797	0.00319372	1082.35	912.174	1157.54	448.269	458.274	834.298	2640.21	2763.2	2422.36	1923.57	1251.47	1849.5	178.265	275.484	272.881	341.443	530.713	180.103	1289.1	1302.2	897.164	1155.25	1336.81	1109.98
19111	AT3G47500	661.764	-0.896018	0.251564	-3.56179	0.000368337	0.00182523	583.692	744.298	285.767	828.649	947.493	992.952	595.642	728.534	614.954	1405.63	1055.93	1029.22	620.941	519.012	558.645	537.026	429.624	435.85	294.264	368.386	377.573	632.119	697.515	598.631
2110	AT1G18330	564.277	-0.89605	0.358012	-2.50285	0.0123198	0.0397672	991.557	1349.69	1609.7	1030.32	652.046	1728.78	557.791	563.09	374.591	594.362	453.658	575.55	253.323	264.465	142.296	180.666	233.637	230.532	355.826	157.064	296.323	227.66	405.234	314.495
9529	AT5G14750	309.31	-0.904451	0.252958	-3.5755	0.000349561	0.00174005	542.618	568.252	499.187	282.539	252.714	413.046	428.304	583.408	599.346	313.391	332.422	307.121	149.265	121.213	179.774	111.881	167.105	83.4479	216.697	308.416	263.55	254.301	192.137	253.304
25923	AT4G00480	985.327	-0.927181	0.205454	-4.51284	6.4e-06	4.64e-05	2233.16	2374.77	1873.76	1892.91	1532.49	1468.91	1205.89	1297.43	1426.57	687.761	502.543	728.869	564.647	558.682	486.619	492.689	560.626	363.209	653.784	628.256	641.807	389.928	435.51	647.015
12651	AT5G48670	206.683	-0.927441	0.269769	-3.43791	0.000586225	0.00277304	188.079	140.392	170.013	89.8535	113.463	221.568	262.959	278.642	240.363	178.309	226.829	150.417	341.176	365.292	328.511	261.469	266.13	193.311	119.429	151.352	113.34	225.238	150.216	184.048
8790	AT5G07500	4235.1	-0.935533	0.228027	-4.10273	4.08e-05	0.000249666	4641.44	5129.86	7505.9	5075.73	7711.09	8096.8	5920.56	5935.66	5597.02	2957.91	3672.28	2726.37	3240.32	2488.72	2938.45	1384	1953.17	1576.51	2466.16	3449.69	3174.21	5376.64	4228.17	4395.81
19181	AT3G48100	658.4	-0.946037	0.30635	-3.08809	0.00201444	0.00820107	54.7662	42.3403	108.519	22.9626	47.8904	79.3267	905.083	1056.52	1239.27	1576.22	1089.17	1266.21	358.235	352.62	571.528	489.788	702.459	380.619	608.228	514.027	334.559	1312.68	1446.27	1242.33
2556	AT1G22190	2058.32	-0.959145	0.326545	-2.93725	0.00331133	0.0126892	2774.34	3998.56	6796.91	3972.52	2910.26	7793.17	1395.81	1088.45	1217.42	770.354	799.767	733.705	1439.76	1241.88	1328.69	1384	1812.88	2063.38	647.628	653.957	649.317	1336.89	960.684	1629.4
30039	AT4G36740	55.7646	-0.983652	0.393377	-2.50053	0.0124007	0.0399907	33.8686	43.8259	65.1114	30.9495	30.9445	41.0311	39.8422	58.0505	37.4591	62.5238	58.6626	45.9473	27.2941	19.8349	28.1079	75.8301	165.558	156.09	22.1622	22.8457	25.9454	92.0326	88.4994	65.9348
8238	AT5G02840	1153.68	-0.991564	0.18254	-5.43203	5.57e-08	5.82e-07	1410.95	1702.53	1765.24	1659.29	2049.71	2048.82	1137.5	1143.6	1098.8	1255.11	1255.38	1411.79	829.911	859.511	692.743	754.158	1106.81	1009.78	649.474	496.893	539.391	777.433	1051.51	981.907
11572	AT5G39660	566.047	-0.993233	0.256012	-3.87963	0.000104614	0.000587986	596.663	852.006	542.595	1303.87	979.174	1151.61	744.386	734.339	699.237	419.913	457.569	397.081	338.617	359.782	233.647	349.73	458.507	449.058	454.94	274.148	356.408	331.802	617.167	482.889
3733	AT1G33240	2105.76	-1.00618	0.20666	-4.86876	1.12e-06	9.42e-06	1637.22	1904.57	980.288	1535.5	1487.55	1321.2	3895.24	4168.03	3749.03	2801.99	2522.49	3252.1	1494.35	1712.41	1804.18	1397.68	1914.48	1030.79	1612.91	2238.87	1355.3	2288.71	2238.1	2195.3
14956	AT3G01470	575.677	-1.01167	0.329419	-3.07108	0.00213288	0.00862043	8.6473	9.65656	18.0865	2.99512	5.15742	8.20621	1042.54	998.469	799.128	2870.69	1190.85	1147.23	294.265	398.901	202.611	555.259	480.169	866.297	430.315	542.584	610.399	411.725	442.497	479.569
16919	AT3G17860	475.651	-1.01298	0.33625	-3.01257	0.00259045	0.0102487	338.686	321.638	788.572	985.394	1449.24	1819.04	511.309	420.866	605.589	494.787	438.014	448.832	80.1764	106.337	79.6391	177.351	318.221	324.186	178.529	325.551	320.903	331.802	257.347	293.623
30044	AT4G36780	663.956	-1.0153	0.165105	-6.14943	7.78e-10	1.08e-08	394.173	556.367	473.866	589.04	661.624	634.614	1152.1	1320.65	1058.22	667.692	874.073	765.143	402.588	443.53	459.682	566.447	695.754	669.384	523.273	679.658	555.777	603.056	593.877	594.362
22801	AT2G22770	242.357	-1.02805	0.399524	-2.5732	0.0100763	0.033381	17.2946	32.6838	86.8152	35.9414	61.1523	35.5603	511.973	499.234	390.199	878.42	801.723	637.942	85.2941	115.152	79.6391	71.272	104.183	127.873	149.595	282.715	369.38	188.909	175.834	77.7936
626	AT1G06040	2300.76	-1.02867	0.209567	-4.90857	9.17e-07	7.81e-06	2207.94	2608.76	2069.1	2545.85	4222.46	2976.12	2461.59	3056.36	2400.51	3006.54	2315.22	2493.73	2072.65	2213.24	1513.73	2059.02	1911.39	2716.56	1328.5	1070.89	2285.24	1867.29	2052.95	1762.69
24871	AT2G40260	316.379	-1.0343	0.250292	-4.13238	3.59e-05	0.000222733	390.57	363.235	285.767	212.653	176.826	155.918	567.752	629.848	655.535	734.075	795.856	494.296	190.206	133.334	131.17	39.3654	62.4064	24.0138	264.715	362.675	126.996	276.098	211.933	307.854
19752	AT3G52910	519.212	-1.04922	0.242789	-4.32153	1.55e-05	0.000103796	1086.68	1130.56	596.855	626.978	766.983	1053.13	697.903	809.805	714.845	505.593	412.594	544.112	360.794	287.055	315.043	123.069	181.03	144.083	367.523	342.685	328.414	375.396	359.82	330.148
22810	AT2G22840	513.001	-1.05081	0.208866	-5.03105	4.88e-07	4.36e-06	1078.03	778.468	806.658	784.721	606.366	793.267	762.315	687.899	680.508	399.843	428.237	426.584	319.853	249.038	423.376	208.429	272.835	424.444	309.655	348.396	691.649	256.723	306.254	268.483
14792	AT5G66870	301.348	-1.06953	0.190577	-5.61209	2e-08	2.23e-07	81.4287	116.622	57.8768	103.831	111.99	95.7392	450.217	420.866	368.348	373.599	348.065	400.95	433.294	446.284	438.015	635.647	600.34	658.578	216.081	217.034	145.431	181.643	150.216	180.253
9	AT1G01060	6408.95	-1.07436	0.40181	-2.67379	0.00749987	0.0259215	11165.8	10412.7	5444.04	5553.95	4576.85	12085	8823.06	7389.83	8259.74	6684.64	6380.54	6992.69	8131.08	7703.09	2867.01	5059.07	5565.52	4109.96	6166.62	2330.26	1790.91	4887.42	5264.55	6170.36
20737	AT3G61420	614.38	-1.07624	0.199475	-5.39537	6.84e-08	7.05e-07	527.485	671.503	672.818	950.451	734.565	574.435	642.124	565.992	618.076	1011.19	1163.48	1245.41	455.47	444.081	378.286	601.254	641.6	592.54	302.267	325.551	191.859	433.522	475.102	526.055
8709	AT5G06839	170.045	-1.08148	0.367168	-2.94545	0.00322481	0.0124056	31.7068	19.3131	21.7038	6.98861	25.0503	27.354	304.129	435.379	387.078	592.818	592.493	607.955	92.9705	95.3175	32.207	28.1773	25.272	12.0069	174.835	208.467	58.7185	116.252	109.46	75.4218
25182	AT2G42660	314.504	-1.08595	0.269026	-4.0366	5.42e-05	0.000323903	108.091	93.5944	86.8152	83.8633	83.9923	27.354	444.905	507.942	561.887	132.767	142.746	159.606	491.294	551.519	493.646	731.781	861.828	493.483	185.3	345.541	101.05	297.895	230.564	330.623
7391	AT1G75710	735.787	-1.09413	0.238837	-4.58106	4.63e-06	3.46e-05	1146.49	1354.15	792.189	863.592	783.928	793.267	605.602	1001.37	967.694	411.422	619.869	490.427	1004.76	806.067	1066.34	731.781	901.541	982.164	353.979	456.913	439.023	421.412	316.735	348.174
27566	AT4G16110	538.696	-1.09642	0.222546	-4.92669	8.36e-07	7.18e-06	603.87	571.223	343.644	690.874	614.47	415.781	711.184	876.563	774.155	935.541	924.914	1170.93	312.176	350.416	300.989	441.721	526.587	312.179	358.288	348.396	277.889	310.005	421.537	335.366
9050	AT5G10140	1377.86	-1.09841	0.260313	-4.21957	2.45e-05	0.000157637	1256.74	2119.24	976.671	1065.26	1539.86	2136.35	1657.44	1692.17	1954.12	916.243	971.844	899.115	1654.7	1531.14	1911.92	956.786	768.476	1266.73	758.438	856.712	1210.56	1457.99	1576.69	1933.46
24122	AT2G34140	111.636	-1.1018	0.367278	-2.99991	0.00270063	0.0106327	48.2807	77.2525	83.1979	41.9316	30.9445	27.354	68.3959	101.588	106.134	50.9453	99.7265	95.7638	193.618	196.696	146.395	258.983	336.273	195.712	41.2462	31.4128	38.2353	181.643	86.1704	141.357
9036	AT5G10030	316.878	-1.10447	0.205238	-5.38141	7.39e-08	7.58e-07	17.2946	9.65656	14.4692	9.98372	27.9974	19.1478	424.984	493.429	614.954	513.312	551.429	541.694	333.5	305.237	272.881	646.835	492.547	642.969	253.634	222.745	236.239	326.958	314.406	318.764
29099	AT4G28790	79.7657	-1.10954	0.40143	-2.76397	0.00571028	0.0204562	74.2226	106.222	68.7287	76.8747	128.936	153.183	99.6056	78.3682	96.7694	61.7519	103.637	86.0907	114.294	95.3175	44.5042	71.272	44.355	33.019	36.3213	37.1242	40.9664	77.5011	111.789	73.5244
11063	AT5G29000	208.077	-1.11235	0.195543	-5.68849	1.28e-08	1.48e-07	170.784	147.077	206.186	233.619	263.029	172.33	241.71	252.52	237.241	282.515	277.67	292.128	189.353	177.412	228.963	289.232	266.646	276.759	117.583	102.805	109.926	157.424	131.585	169.343
2183	AT1G19000	3657.16	-1.11855	0.223091	-5.01386	5.33e-07	4.73e-06	3883.36	5037.01	3559.42	4309.97	5443.29	5829.15	3819.54	5842.78	4735.46	3507.51	5451.71	3766.23	2663.73	2413.79	2082.91	2503.22	2624.16	2762.79	1835.77	2515.88	2448.42	4337.64	3321.06	3077.12
21088	AT2G01830	1727.34	-1.12084	0.147958	-7.57541	3.58e-14	8.75e-13	1690.55	1584.42	1287.76	1708.22	1612.06	1406	1950.28	2165.28	2103.95	2274.78	1640.6	2015.88	1688.82	1585.14	1832.87	2771.74	2367.32	2570.68	982.523	973.796	826.155	1588.77	1405.51	1423.05
25244	AT2G43140	95.7402	-1.13431	0.431477	-2.62889	0.00856641	0.0290266	0	0	0	0	0.736775	2.7354	155.385	159.639	221.633	213.816	115.37	220.547	34.9706	107.439	38.6484	268.928	194.44	224.529	89.8799	82.8155	58.0357	36.3287	24.4538	47.4351
28994	AT4G27950	217.198	-1.13556	0.272783	-4.16288	3.14e-05	0.00019779	19.4564	21.5416	28.9384	25.9577	50.8375	16.4124	571.736	542.772	508.82	389.809	508.41	324.049	102.353	79.3395	89.0084	144.202	201.66	184.906	195.15	331.262	209.611	251.879	202.617	212.035
17099	AT3G19290	660.304	-1.14983	0.251247	-4.57648	4.73e-06	3.53e-05	747.27	909.945	571.533	1412.7	1304.83	804.209	547.167	684.996	714.845	641.447	788.035	636.491	482.764	420.389	382.971	892.144	688.018	862.695	377.372	214.178	251.26	523.133	508.871	480.043
22296	AT2G18280	1307.57	-1.16546	0.205178	-5.68023	1.35e-08	1.54e-07	661.518	747.27	839.214	2024.7	2055.6	1351.29	1608.96	1445.46	1351.65	2587.4	2258.51	2836.64	815.411	1087.06	979.678	818.8	1223.89	878.905	671.021	585.42	653.414	1162.52	1514.97	1222.4
11044	AT5G28770	117.578	-1.18673	0.372482	-3.18599	0.00144258	0.00613699	189.52	183.475	141.075	300.51	285.869	90.2683	122.847	119.004	78.0399	201.465	140.79	216.194	21.3235	30.3033	28.1079	75.8301	65.501	102.059	49.8649	37.1242	68.9601	65.3916	110.624	97.7163
14552	AT5G65070	269.974	-1.18722	0.329484	-3.60328	0.000314228	0.00158055	210.418	275.583	144.692	625.98	736.038	957.392	284.208	211.884	227.876	216.132	279.625	208.456	248.206	267.771	254.143	159.119	157.821	172.899	63.4084	188.477	68.2773	169.534	209.604	141.831
3683	AT1G32700	595.499	-1.19039	0.294419	-4.04319	5.27e-05	0.000315403	103.768	254.042	202.569	916.506	990.225	445.871	743.058	766.267	952.086	1102.27	1411.81	1185.44	229.441	271.076	203.782	610.37	533.291	603.947	355.21	368.386	340.704	477.116	634.634	590.093
28913	AT4G27310	643.255	-1.19301	0.26772	-4.45617	8.34e-06	5.9e-05	635.576	938.172	1262.44	921.498	1171.47	1072.28	639.468	859.148	842.83	621.378	965.978	684.372	282.323	409.37	225.449	563.546	427.046	374.615	339.82	339.829	249.895	564.305	583.397	463.915
15263	AT3G04060	80.0097	-1.19861	0.381524	-3.14164	0.00168006	0.00701253	3.60304	0	14.4692	3.99349	7.36775	5.47081	170.658	301.863	196.66	155.152	252.249	221.031	13.647	18.182	11.1261	15.7461	20.6302	28.8165	102.808	114.228	73.0567	84.7669	45.4142	59.2939
16591	AT3G15210	3315.68	-1.20206	0.479489	-2.50696	0.0121775	0.0393619	4250.15	9593.43	6684.77	4393.84	5139	10183.9	1231.79	3732.65	1872.96	1220.37	2958.55	1473.21	2235.56	1912.41	1169.41	1808.32	2083.14	2503.44	580.526	1396.44	946.323	7139.79	2185.7	2880.73
1595	AT1G13960	582.094	-1.20263	0.182958	-6.57326	4.92e-11	8.02e-10	177.27	149.305	144.692	222.637	366.914	207.891	925.668	1018.79	955.208	1088.38	1128.28	1157.87	597.058	531.685	542.834	820.872	690.081	471.871	382.297	462.625	266.964	605.478	546.134	509.453
21431	AT2G04890	173.754	-1.20601	0.258608	-4.66347	3.11e-06	2.4e-05	164.299	138.163	141.075	293.521	240.189	224.303	233.741	179.957	131.107	314.163	279.625	267.945	128.794	151.516	148.738	168.65	196.503	257.548	89.8799	68.537	102.416	60.5478	72.1969	116.69
3944	AT1G35515	141.147	-1.21087	0.294889	-4.10618	4.02e-05	0.000246415	63.4135	103.994	90.4325	95.8438	64.8362	57.4435	230.421	252.52	224.755	306.444	299.179	490.91	78.4705	79.8904	93.1075	54.2828	51.5756	39.0224	120.045	85.6712	60.7668	152.58	105.966	185.946
29575	AT4G32800	185.641	-1.21591	0.389192	-3.12419	0.00178295	0.00737786	288.243	415.232	517.274	412.328	537.109	894.477	131.479	92.8808	162.323	79.5055	46.9301	59.4896	77.6176	63.9123	73.7833	29.4204	57.2489	62.4359	51.0961	42.8356	104.464	92.0326	46.5786	116.69
19513	AT3G50890	1456.86	-1.21652	0.220303	-5.52205	3.35e-08	3.63e-07	2288.65	3087.13	1772.48	2172.46	2124.86	2877.65	1703.92	2095.62	2316.22	703.971	952.29	768.045	1944.7	1533.35	1563.5	758.301	888.647	363.809	810.15	896.692	449.947	1162.52	923.421	806.397
3680	AT1G32640	2231.4	-1.21943	0.356478	-3.42078	0.000624418	0.00293519	7477.03	6826.45	5570.64	3492.31	3185.08	10036.2	1270.97	1831.49	1398.47	1821.68	1439.19	1251.7	288.294	353.171	200.269	660.095	444.581	342.797	557.748	616.833	563.971	1494.32	968.835	1461.48
127	AT1G02030	30.1649	-1.22492	0.464905	-2.63478	0.00841913	0.0286022	16.574	11.885	7.2346	9.98372	9.57807	24.6186	35.858	43.5379	21.8512	35.5073	50.841	30.4703	58	50.6891	32.7926	67.9571	42.8077	39.6228	12.9279	25.7014	5.46218	33.9067	29.1116	27.038
9066	AT5G10280	130.539	-1.23223	0.290069	-4.24807	2.16e-05	0.000140515	152.048	160.448	104.902	106.826	73.6775	79.3267	109.566	148.029	118.621	205.325	152.523	170.73	89.5588	127.274	125.315	299.177	246.531	286.965	69.5646	34.2685	38.2353	82.345	71.0324	80.6397
29795	AT4G34610	1020.31	-1.23284	0.192975	-6.38858	1.67e-10	2.53e-09	1326.64	1276.15	1164.77	1070.26	1065.38	1345.82	1581.07	1268.4	1417.2	1302.96	981.621	1191.73	1175.35	949.87	1142.47	822.529	852.544	749.831	638.393	602.554	472.479	728.995	493.733	866.64
7367	AT1G75490	854.893	-1.23321	0.485793	-2.53855	0.0111313	0.036415	836.626	943.372	1099.66	5031.8	6875.58	2232.09	52.459	63.8556	34.3375	202.237	416.505	216.678	147.559	79.8904	47.4321	233.706	289.855	356.605	32.6276	11.4228	12.2899	380.24	508.871	411.737
13322	AT5G54470	379.534	-1.23969	0.466933	-2.65497	0.00793164	0.0271905	1005.97	727.214	889.856	653.934	734.565	1504.47	155.385	362.816	461.996	87.2245	209.23	114.626	204.706	119.56	81.9815	455.395	134.612	203.517	163.138	119.94	73.7395	273.676	163.025	208.24
15467	AT3G05690	426.445	-1.24638	0.280793	-4.4388	9.05e-06	6.34e-05	721.329	626.934	1356.49	363.408	391.227	287.217	383.814	458.599	393.321	872.245	672.665	916.043	249.912	296.972	210.809	140.058	213.523	152.488	169.294	148.497	191.859	288.207	349.34	380.43
20853	AT3G62420	2135.16	-1.25112	0.317121	-3.94525	7.97e-05	0.00045948	1849.08	1704.01	5744.27	2854.35	3364.11	2513.84	2736.5	2307.51	2250.67	2630.63	2673.06	2372.33	1861.12	1521.77	1672.42	1415.08	1732.42	2001.55	1006.53	942.383	1386.03	1581.51	1525.45	1597.14
9651	AT5G15840	156.257	-1.25876	0.407301	-3.09048	0.00199832	0.00814297	298.332	297.125	170.013	161.736	198.192	374.75	181.282	177.054	199.782	49.4015	56.7072	75.4503	204.706	326.173	111.846	130.942	95.9305	69.0396	110.811	57.1141	26.6281	155.002	108.295	113.844
25775	AT2G47460	406.079	-1.26016	0.393495	-3.20247	0.00136253	0.00583373	241.404	395.176	198.952	188.692	147.355	309.101	847.976	1378.7	870.925	285.602	475.167	266.978	569.764	215.429	260.584	188.125	281.087	182.505	398.919	456.913	323.634	513.445	504.214	245.24
14859	AT5G67420	502.291	-1.26476	0.237541	-5.32441	1.01e-07	1.02e-06	0.720608	2.97125	3.6173	0	2.21032	10.9416	940.277	1250.99	643.048	1343.1	1050.06	1080.97	335.206	411.573	283.422	601.669	669.451	1001.38	397.688	408.366	529.149	389.928	348.175	350.071
24488	AT2G37120	1057.88	-1.27374	0.342201	-3.72219	0.000197503	0.00104221	1017.5	901.775	2738.3	1269.93	1475.02	1879.22	1215.19	1073.93	774.155	790.424	569.028	664.059	1086.65	1473.29	1114.36	670.454	984.062	2157.64	490.646	282.715	1142.96	564.305	493.733	559.734
21272	AT2G03500	111.64	-1.27488	0.232743	-5.47762	4.31e-08	4.58e-07	66.2959	67.5959	65.1114	65.8926	73.6775	95.7392	177.962	208.982	190.417	205.325	193.587	230.22	94.6764	101.929	98.3778	96.1344	66.5325	46.8269	79.4144	85.6712	38.9181	101.72	93.1572	135.19
7291	AT1G74840	2459.36	-1.28874	0.162587	-7.9265	2.25e-15	6.51e-14	2628.78	2536.71	3194.08	2570.81	3134.98	2532.98	3229.21	4278.32	3308.89	4266.28	4342.99	5120.46	1212.88	1294.78	1174.68	1521.58	1811.33	1027.19	1262.01	1573.49	1107.46	2136.12	1950.48	1808.23
7897	AT1G79960	71.6265	-1.28977	0.353184	-3.65183	0.000260381	0.00133862	36.751	34.9122	39.7903	24.9593	35.3652	54.7081	64.4116	49.3429	49.9455	26.2445	44.9747	21.7645	161.206	132.232	121.801	108.98	138.223	96.6555	26.4715	22.8457	12.2899	150.158	111.789	153.215
1896	AT1G16490	1019.56	-1.29478	0.20437	-6.33548	2.37e-10	3.52e-09	2325.4	2428.25	1555.44	3257.69	3108.45	2615.05	776.924	899.783	721.088	468.542	414.549	445.447	589.382	478.792	448.556	337.299	429.624	218.525	336.126	277.004	227.363	714.464	589.22	806.397
18732	AT3G44290	675.754	-1.29652	0.258804	-5.00965	5.45e-07	4.83e-06	562.795	670.76	361.73	1167.1	1242.94	935.508	743.058	844.635	699.237	606.712	897.538	575.55	904.97	759.786	713.239	488.959	781.886	420.842	325.661	282.715	214.391	716.885	796.494	504.71
12109	AT5G44160	126.292	-1.30347	0.262688	-4.96206	6.97e-07	6.07e-06	56.928	98.0513	43.4076	66.891	64.0994	57.4435	235.733	238.007	221.633	264.761	191.631	231.671	98.9411	73.8298	105.99	131.77	193.924	179.503	99.1141	79.9598	107.878	60.5478	62.8811	66.4092
344	AT1G03840	169.991	-1.30397	0.350534	-3.71996	0.000199257	0.00105093	217.624	370.664	314.705	181.704	155.46	221.568	349.284	301.863	352.74	234.657	207.275	190.077	56.2941	46.2814	81.9815	34.3929	75.3003	48.6279	101.577	174.198	114.023	94.4545	43.0852	111.947
7269	AT1G74660	83.656	-1.31347	0.44374	-2.96	0.00307637	0.0119076	3.60304	14.1134	0	1.99674	11.7884	2.7354	147.416	75.4657	134.229	128.907	72.3506	133.005	82.7352	78.2375	97.2066	87.0182	181.546	336.793	40.015	59.9699	86.7122	65.3916	89.6638	76.8449
25693	AT2G46790	1070.32	-1.32245	0.272127	-4.85967	1.18e-06	9.83e-06	1493.1	1793.89	1237.12	1133.15	1581.12	2398.95	1145.46	1047.81	1467.15	1260.51	1237.78	1120.15	1206.06	863.919	936.931	1061.62	931.455	743.827	317.658	642.534	400.788	564.305	514.694	587.721
7001	AT1G72450	110.858	-1.3236	0.490079	-2.70078	0.00691776	0.0241211	80.7081	132.963	383.434	59.9023	95.044	128.564	71.716	63.8556	65.5535	341.951	328.511	334.206	2.55882	5.50968	2.34233	23.6192	18.0514	20.4117	25.2402	22.8457	28.6765	188.909	75.6903	160.331
20331	AT3G57920	64.1654	-1.32975	0.388159	-3.42579	0.000613008	0.00288552	69.899	89.1375	79.5806	76.8747	83.9923	131.299	66.4037	75.4657	40.5807	64.8395	46.9301	77.8685	72.5	88.155	57.9726	28.5917	58.2804	39.0224	24.6246	19.99	23.8971	84.7669	86.1704	53.1273
22111	AT2G16720	284.988	-1.33962	0.385322	-3.47662	0.00050777	0.00244291	126.106	191.646	126.606	166.728	94.3072	391.163	505.996	560.187	471.361	1031.26	862.341	979.402	23.8823	22.5897	15.2251	36.4648	69.627	24.0138	171.757	185.621	166.597	198.597	252.689	165.549
16294	AT3G12977	58.9024	-1.34922	0.366847	-3.67788	0.000235181	0.00122154	0	0.742813	0	0	0	0	85.6608	124.809	124.864	169.818	220.963	174.116	73.3529	35.813	45.6754	56.769	34.0399	38.4221	38.1682	51.4027	34.8214	41.1725	27.9472	35.102
6263	AT1G66230	25.212	-1.37043	0.458706	-2.9876	0.00281174	0.0110305	0	0.742813	0	0.998372	0	0	45.1545	52.2455	65.5535	52.4891	99.7265	56.5877	2.55882	7.16259	5.85582	19.4755	25.7878	24.0138	14.7748	31.4128	19.8004	36.3287	22.1248	22.2945
3010	AT1G26960	220.184	-1.37791	0.268005	-5.14136	2.73e-07	2.54e-06	21.6182	25.2556	28.9384	17.9707	1.47355	13.677	750.362	708.216	655.535	519.488	371.53	422.715	61.4117	57.8517	57.9726	36.0504	60.8592	22.8131	250.556	245.591	214.391	232.503	241.044	266.585
24504	AT2G37260	191.046	-1.37849	0.33153	-4.15798	3.21e-05	0.000201504	319.95	350.608	159.161	370.396	250.503	344.661	223.781	246.715	206.025	419.141	416.505	478.819	66.5294	42.9755	63.8284	20.3042	48.9968	18.0103	80.6456	74.2484	71.0084	79.923	119.94	112.421
29234	AT4G29930	77.816	-1.38719	0.507015	-2.736	0.00621904	0.0220221	3.60304	5.9425	0	5.99023	13.9987	27.354	63.0836	60.953	40.5807	392.124	369.575	312.925	10.2353	9.36646	5.85582	62.9846	139.254	74.4427	25.8559	22.8457	7.5105	99.2983	27.9472	85.8576
13005	AT5G51790	37.9807	-1.39039	0.403549	-3.44541	0.000570198	0.00270509	23.7801	23.0272	10.8519	11.9805	12.5252	27.354	61.0914	34.8303	65.5535	63.2957	89.9494	71.581	12.7941	25.8955	20.4954	28.1773	30.4296	13.2076	14.1592	28.5571	14.3382	92.0326	66.3745	69.2553
6577	AT1G68840	346.537	-1.39365	0.551594	-2.52658	0.0115178	0.0375255	110.974	70.5672	629.41	60.9007	69.9936	183.272	956.878	760.462	605.589	844.457	614.002	802.384	38.3823	56.7498	29.2791	163.263	155.758	173.5	318.889	228.457	310.662	288.207	204.946	639.9
24558	AT2G37740	22.6008	-1.39597	0.473512	-2.94812	0.00319713	0.0123114	10.8091	8.91375	14.4692	8.98535	8.10452	19.1478	47.1467	46.4404	34.3375	75.646	99.7265	69.1627	0	0.550968	0.585582	1.65749	1.03151	1.20069	15.3904	22.8457	7.5105	24.2191	6.98679	17.551
25697	AT2G46830	1955.25	-1.39744	0.361435	-3.86636	0.00011047	0.000617961	4471.37	4374.42	2072.71	2261.31	1680.58	3293.43	2313.51	2351.05	2597.17	1926.66	2113.81	2298.81	1441.47	1591.75	587.924	1239.8	1566.35	1214.5	1353.12	599.699	520.956	1709.87	1560.38	1785.46
28269	AT4G22070	74.7453	-1.39997	0.369742	-3.78635	0.000152874	0.000829791	0	0	0	0	0	0	177.962	220.592	99.891	328.057	312.867	286.324	16.2059	24.2426	15.8107	5.80121	12.8939	5.4031	73.2583	59.9699	27.3109	58.1259	30.2761	38.8968
24040	AT2G33480	119.658	-1.4151	0.447236	-3.16411	0.00155557	0.00655794	27.3831	11.885	83.1979	52.9137	77.3614	16.4124	118.863	119.004	93.6478	346.582	314.823	330.82	64.8235	94.7666	58.5582	197.241	166.589	210.721	36.9369	48.547	38.9181	113.83	135.078	112.896
25913	AT4G00390	67.911	-1.41971	0.310561	-4.57143	4.84e-06	3.61e-05	15.1328	23.77	0	9.98372	16.209	13.677	168.665	168.346	143.593	111.153	146.657	132.522	26.4412	45.7304	26.9368	66.2996	63.4379	57.6331	49.2492	79.9598	49.1597	84.7669	59.3877	71.1527
14584	AT5G65320	20.5987	-1.43962	0.516158	-2.78912	0.0052852	0.0191049	0	0	0	0	0	0	20.5852	46.4404	34.3375	92.6278	82.1277	88.5089	5.97058	4.40775	2.34233	6.62996	5.67331	5.4031	11.0811	19.99	4.09664	21.7972	18.6314	23.7176
15302	AT3G04420	79.8627	-1.48911	0.505943	-2.94324	0.00324802	0.0124855	0	0	3.6173	6.98861	6.63097	0	181.946	229.3	265.336	128.135	60.6181	82.7051	32.4117	31.9562	11.1261	244.48	64.4695	108.062	76.3363	85.6712	53.9391	92.0326	110.624	40.3198
20213	AT3G56970	72.852	-1.49473	0.594043	-2.5162	0.0118627	0.0384819	0	0	0	0	0	0	32.5378	20.3177	46.8239	483.208	569.028	393.212	0	1.10194	1.75675	47.6528	12.3781	15.609	12.3123	14.2785	4.09664	43.5944	11.6447	38.8968
6294	AT1G66470	248.46	-1.49979	0.36575	-4.1006	4.12e-05	0.000251681	115.297	146.334	97.6671	160.738	179.773	292.688	569.08	455.697	627.44	423	594.448	331.788	177.412	388.433	148.152	132.185	112.435	99.6572	150.21	237.024	157.038	162.268	73.3613	130.921
21797	AT2G12646	68.5292	-1.51453	0.48924	-3.09568	0.00196362	0.00801966	7.92669	7.42813	3.6173	13.9772	4.42065	24.6186	147.416	110.296	84.283	95.7154	44.9747	59.006	46.9117	89.8079	75.5401	45.581	144.927	356.004	36.9369	34.2685	127.679	31.4848	16.3025	35.5763
23517	AT2G29060	34.4187	-1.53448	0.471076	-3.25739	0.00112443	0.00491635	10.8091	11.885	0	19.9674	13.2619	32.8249	37.8501	78.3682	71.7967	108.838	109.504	102.535	6.82352	14.3252	5.85582	23.6192	13.4096	36.0207	14.1592	31.4128	30.042	14.5315	24.4538	13.7562
2604	AT1G22640	274.758	-1.53566	0.38268	-4.01291	6e-05	0.000355079	74.9432	144.106	101.284	274.552	239.452	43.7665	526.582	835.927	674.264	384.405	543.607	387.892	120.265	144.354	121.801	193.926	205.271	178.302	199.459	248.447	225.998	242.191	268.992	214.407
24912	AT2G40620	757.968	-1.53758	0.178814	-8.59875	8.06e-18	3.14e-16	885.627	1020.62	578.768	799.696	1032.96	1033.98	1208.55	1573.17	1301.7	845.229	928.825	881.704	528.823	511.299	498.916	573.491	612.718	337.994	441.396	468.336	303.834	610.321	626.482	586.772
17345	AT3G21330	56.4886	-1.54289	0.430566	-3.58341	0.000339144	0.00169478	75.6638	62.3963	94.0498	135.779	55.9949	98.4746	84.3327	75.4657	78.0399	59.4362	35.1976	45.4636	46.0588	48.4852	60.9005	56.769	58.2804	51.0293	25.2402	17.1342	38.2353	14.5315	6.98679	31.7815
26796	AT4G09960	39.4511	-1.54653	0.611325	-2.52979	0.011413	0.0372352	13.6916	10.3994	28.9384	24.9593	30.2078	13.677	9.96056	2.90253	21.8512	2.31569	1.95542	1.93462	38.3823	67.2182	69.6842	171.136	119.14	234.134	4.92492	0	4.09664	21.7972	30.2761	23.2432
13688	AT5G57660	329.857	-1.55939	0.267655	-5.82612	5.67e-09	6.84e-08	115.297	171.59	144.692	373.391	334.496	166.86	448.225	394.743	371.47	727.9	553.384	595.864	162.912	238.018	209.638	352.216	365.671	692.198	116.351	137.074	327.731	244.613	356.326	315.918
828	AT1G07640	133.293	-1.56173	0.242285	-6.44582	1.15e-10	1.78e-09	117.459	102.508	115.754	91.8503	88.413	93.0038	262.295	275.74	274.7	290.234	203.364	266.494	99.7941	103.031	80.2247	60.9127	71.1743	50.429	92.3423	91.3826	66.229	123.517	60.5522	117.639
19691	AT3G52440	55.8811	-1.56258	0.582853	-2.68091	0.00734227	0.0254397	0	0.742813	0	9.98372	2.21032	2.7354	12.6167	11.6101	18.7296	2.31569	0	1.45097	203.853	203.307	232.476	134.257	204.755	269.555	2.46246	5.71141	9.55882	2.42191	2.32893	8.06397
14194	AT5G62020	776.372	-1.56638	0.30733	-5.09672	3.46e-07	3.17e-06	1960.05	2285.63	3313.45	1781.1	1902.35	3408.31	239.053	249.617	246.606	413.737	338.288	261.658	206.412	208.817	185.629	289.646	284.697	265.352	97.8829	79.9598	46.4286	162.268	158.367	247.611
15892	AT3G09600	921.849	-1.56739	0.387004	-4.05007	5.12e-05	0.000307162	1666.77	1992.97	1038.17	1843.99	1659.95	2144.56	1023.28	1033.3	1136.26	697.024	1026.6	869.613	770.205	618.187	202.026	373.349	554.953	485.079	539.895	237.024	200.735	578.837	786.014	645.592
9940	AT5G18300	34.0703	-1.60123	0.513162	-3.12031	0.00180658	0.00746058	3.60304	14.8563	0	11.9805	8.8413	10.9416	75.0362	95.7833	118.621	47.8577	58.6626	43.0453	69.9411	53.4439	45.6754	29.8348	13.4096	5.4031	28.9339	22.8457	21.166	9.68764	5.82233	22.2945
15066	AT3G02380	737.978	-1.61091	0.353705	-4.55439	5.25e-06	3.88e-05	2793.08	2525.56	1269.67	1421.68	1340.93	2221.15	652.085	748.852	649.292	617.519	481.034	570.23	218.353	258.955	149.323	142.13	173.294	108.062	318.273	94.2383	172.059	196.175	275.978	313.546
9755	AT5G16770	20.5053	-1.61351	0.635156	-2.54033	0.0110748	0.0362549	2.88243	4.45688	0	38.9365	47.1536	13.677	15.9369	17.4152	24.9728	99.5749	64.5289	102.535	1.70588	3.85678	2.92791	0.414372	5.15756	1.20069	6.15616	8.56712	1.36555	9.68764	10.4802	8.53832
6865	AT1G71200	32.4253	-1.61998	0.562006	-2.8825	0.0039453	0.0147813	1.44122	5.9425	0	1.99674	4.42065	8.20621	43.1624	14.5126	65.5535	32.4197	27.3759	23.2155	48.6176	84.2982	39.8196	106.908	89.2257	111.064	6.77177	19.99	17.7521	9.68764	3.4934	12.3331
7475	AT1G76420	146.718	-1.62037	0.27624	-5.86579	4.47e-09	5.47e-08	87.1936	122.564	50.6422	101.834	80.3085	95.7392	363.892	330.888	352.74	108.838	82.1277	135.424	161.206	153.72	183.287	60.084	108.309	56.4324	92.958	128.507	93.5399	174.378	202.617	194.01
19707	AT3G52540	12.5848	-1.63452	0.528501	-3.09275	0.00198311	0.00808743	5.04426	3.71406	10.8519	3.99349	3.68387	2.7354	26.5615	31.9278	40.5807	37.0511	25.4205	25.1501	5.97058	4.40775	8.19815	2.07186	2.06302	3.00172	6.15616	17.1342	12.2899	2.42191	11.6447	9.96137
7374	AT1G75540	813.413	-1.63781	0.208045	-7.87238	3.48e-15	9.68e-14	252.213	363.978	289.384	560.087	643.204	651.026	1316.79	1532.53	1133.14	1570.81	1280.8	1785.66	617.529	804.414	560.987	968.802	1179.02	793.656	440.165	416.933	299.055	615.165	848.895	597.682
23636	AT2G30130	150.082	-1.63885	0.34871	-4.69975	2.6e-06	2.04e-05	180.873	277.069	321.94	277.548	204.823	333.719	139.448	110.296	187.296	91.8559	54.7518	69.1627	139.882	164.74	161.621	145.03	208.881	228.731	32.6276	57.1141	71.0084	60.5478	25.6182	57.3965
23586	AT2G29660	604.678	-1.65072	0.233739	-7.06224	1.64e-12	3.21e-11	460.469	440.488	358.113	953.446	904.76	456.813	1233.12	1439.65	1329.8	632.957	707.862	660.673	599.617	426.45	545.177	491.86	442.518	232.934	343.514	514.027	216.439	404.459	340.024	377.109
30445	AT4G40060	907.262	-1.65315	0.316453	-5.224	1.75e-07	1.69e-06	108.091	214.673	122.988	371.395	460.484	158.653	1891.18	2475.85	1595.13	3048.23	2457.96	2772.31	121.118	160.883	126.486	554.844	578.678	566.125	565.135	691.081	592.647	804.074	489.076	847.191
7654	AT1G77920	750.04	-1.65616	0.297201	-5.57253	2.51e-08	2.76e-07	14.4122	15.5991	65.1114	17.9707	48.6271	49.2373	1546.54	1253.89	1435.93	1474.33	1589.76	1463.54	1121.62	1088.16	865.49	889.243	901.025	806.263	444.474	485.47	325.683	738.683	532.161	827.743
12485	AT5G47230	244.5	-1.66529	0.467897	-3.55909	0.000372144	0.00184172	492.175	465.001	636.645	462.246	137.777	670.174	245.694	226.397	193.539	287.146	252.249	224.416	77.6176	44.0775	47.4321	104.007	83.5524	60.6348	57.8679	62.8256	66.9118	244.613	144.394	580.606
22281	AT2G18160	6269.23	-1.66894	0.37104	-4.49802	6.86e-06	4.95e-05	7290.39	4346.2	9933.11	5126.64	12660.7	3597.06	8050.13	12225.4	8890.3	11688.9	7229.19	9577.83	3759.76	3786.26	2474.08	8258.85	5628.44	2058.58	2808.44	3118.43	1164.81	6137.12	4614.78	6036.12
19440	AT3G50260	16.0387	-1.67247	0.535649	-3.12232	0.00179434	0.00741901	2.16182	0	3.6173	0	0	2.7354	40.5063	60.953	34.3375	34.7354	46.9301	58.5223	5.11764	1.10194	1.75675	2.07186	2.57878	6.60379	15.3904	11.4228	20.4832	16.9534	6.98679	9.96137
26842	AT4G10350	115.68	-1.6783	0.32308	-5.19468	2.05e-07	1.95e-06	12.9709	9.65656	0	16.9723	6.63097	8.20621	124.175	142.224	127.985	50.9453	33.2422	31.9213	233.706	261.159	276.98	240.75	311.001	574.53	48.018	31.4128	66.229	55.7039	40.7563	71.1527
579	AT1G05690	39.792	-1.68757	0.488556	-3.4542	0.000551937	0.00262783	13.6916	22.2844	57.8768	58.904	54.5213	109.416	60.4274	52.2455	74.9183	84.9088	35.1976	54.6531	28.147	14.3252	22.8377	10.7737	15.4727	21.6124	19.0841	8.56712	39.6008	21.7972	39.5918	34.1533
9122	AT5G10720	839.521	-1.68852	0.420159	-4.01877	5.85e-05	0.000347301	348.774	325.352	347.261	234.618	289.553	216.097	1348	1198.74	1273.61	2686.21	596.403	596.831	1604.38	1861.17	960.354	2207.78	1142.91	997.773	394.61	402.655	217.805	232.503	330.708	334.418
16987	AT3G18400	101.835	-1.68865	0.427538	-3.94971	7.82e-05	0.000451929	0	3.71406	0	11.9805	14.7355	27.354	41.1703	52.2455	15.608	371.283	293.313	357.905	145.853	161.434	103.062	206.772	211.46	167.496	10.4655	5.71141	13.6555	89.6107	78.0192	61.1913
1168	AT1G10470	318.108	-1.68915	0.479507	-3.52269	0.000427196	0.0020843	10.8091	23.77	126.606	30.9495	28.7342	51.9727	533.222	516.65	505.698	432.263	404.772	479.786	235.412	296.972	404.637	233.292	469.853	1170.67	110.195	162.775	535.294	293.051	340.024	237.176
15531	AT3G06120	12.0652	-1.68988	0.659021	-2.56422	0.0103408	0.0341505	9.3679	9.65656	10.8519	7.98698	12.5252	19.1478	19.9211	8.70758	15.608	17.7537	17.5988	31.4376	26.4412	10.4684	18.153	3.72935	6.18907	3.00172	1.84685	2.85571	8.87605	4.84382	9.31572	13.2818
6501	AT1G68240	163.859	-1.70196	0.374574	-4.54372	5.53e-06	4.07e-05	2.88243	0.742813	0	0.998372	0.736775	2.7354	247.022	127.711	230.998	113.469	226.829	140.744	255.029	249.038	210.224	304.564	575.583	291.167	55.4054	91.3826	24.5798	271.254	215.426	294.098
27162	AT4G13110	143.675	-1.70276	0.411753	-4.13539	3.54e-05	0.00022014	159.975	132.963	412.372	357.417	293.973	191.478	141.44	269.935	274.7	105.75	162.3	110.757	93.8235	50.6891	68.5131	62.5702	52.6071	49.8286	72.6426	74.2484	39.6008	123.517	74.5258	72.5757
30401	AT4G39780	117.537	-1.704	0.351275	-4.85092	1.23e-06	1.02e-05	0	4.45688	10.8519	3.99349	8.8413	0	251.67	258.325	227.876	242.376	373.485	271.331	111.735	88.155	140.54	72.9295	95.9305	95.4548	46.7868	105.661	93.5399	128.361	75.6903	112.896
20800	AT3G61950	62.6017	-1.71568	0.434989	-3.9442	8.01e-05	0.000461322	95.1203	164.904	61.4941	41.9316	16.9458	30.0894	79.6845	92.8808	74.9183	143.573	177.943	179.92	23.0294	29.7523	51.5312	7.87307	15.4727	7.20414	22.1622	19.99	24.5798	41.1725	54.7299	45.5377
16261	AT3G12730	195.248	-1.71835	0.304493	-5.64333	1.67e-08	1.88e-07	41.0747	66.8531	65.1114	114.813	120.831	251.657	288.856	269.935	243.484	304.128	242.472	253.919	174.853	192.839	205.539	127.627	244.984	162.093	79.4144	77.1041	75.7878	394.771	348.175	339.635
11302	AT5G37260	808.879	-1.72696	0.431257	-4.00449	6.22e-05	0.000366202	687.46	893.604	1392.66	784.721	920.232	1452.5	1743.1	1947.59	1688.78	902.349	586.626	503.969	805.176	765.295	203.782	436.748	337.304	365.61	845.856	302.705	301.103	450.475	661.416	434.031
33	AT1G01250	385.022	-1.7298	0.378927	-4.56499	5e-06	3.71e-05	448.218	639.562	1240.73	662.919	838.45	1788.95	420.336	359.913	315.281	294.865	250.294	246.181	105.765	106.337	100.72	30.2492	43.8392	71.441	72.027	125.651	243.067	256.723	357.491	221.522
19288	AT3G48920	48.909	-1.74146	0.448195	-3.8855	0.000102119	0.00057512	2.16182	4.45688	18.0865	0	1.47355	0	104.918	148.029	146.715	203.009	150.567	163.959	23.0294	11.0194	4.68465	3.31498	5.15756	1.20069	43.0931	39.9799	12.2899	26.641	24.4538	35.5763
24962	AT2G40970	119.47	-1.75582	0.345046	-5.08867	3.61e-07	3.29e-06	77.8257	129.992	166.396	101.834	90.6233	68.3851	276.24	293.155	193.539	227.71	215.096	278.102	8.52941	13.2232	7.02698	44.3378	97.4778	80.4462	61.5616	88.5269	86.0294	62.9697	91.9928	106.255
29439	AT4G31660	29.0228	-1.76323	0.465396	-3.78867	0.000151456	0.000822846	15.1328	17.8275	18.0865	14.9756	16.9458	16.4124	42.4984	20.3177	34.3375	25.4726	9.77711	37.2415	45.2059	57.8517	43.9186	41.4372	34.5556	69.64	6.77177	17.1342	15.021	41.1725	24.4538	30.3585
18122	AT3G27650	42.3966	-1.7637	0.535654	-3.29261	0.000992618	0.00441286	0	2.22844	0	2.99512	0.736775	0	73.0441	98.6859	46.8239	150.52	140.79	169.763	0	1.10194	1.17116	1.24312	3.09453	0.600345	26.4715	5.71141	20.4832	79.923	140.9	51.2299
23491	AT2G28810	72.3517	-1.77999	0.299253	-5.94811	2.71e-09	3.42e-08	38.1922	57.9394	83.1979	72.8812	74.4143	76.5913	138.12	162.541	99.891	179.852	127.102	161.057	38.3823	32.5071	32.7926	28.1773	40.2289	45.0259	40.015	31.4128	53.2563	29.0629	45.4142	48.3838
9932	AT5G18240	56.0538	-1.7993	0.514946	-3.49415	0.000475576	0.00230316	4.32365	8.17094	14.4692	2.99512	8.10452	8.20621	72.3801	119.004	90.5262	149.748	156.434	178.469	47.7647	68.8711	35.7205	48.4816	47.9653	28.2162	19.6997	51.4027	4.77941	87.1888	19.7959	72.5757
13053	AT5G52170	112.215	-1.80726	0.382892	-4.72003	2.36e-06	1.87e-05	109.532	75.7669	115.754	25.9577	50.1007	73.8559	201.203	243.812	227.876	189.887	213.141	169.279	120.265	133.885	62.0717	47.6528	101.604	52.8303	70.7958	68.537	27.3109	128.361	72.1969	111.473
27459	AT4G15248	196.641	-1.82505	0.577852	-3.15834	0.00158669	0.00666992	278.155	424.146	242.359	186.696	218.822	823.357	224.445	206.079	265.336	85.6807	127.102	60.9406	193.618	229.754	64.9996	262.712	214.039	212.522	101.577	5.71141	65.5462	70.2354	53.5654	101.986
10624	AT5G24800	263.011	-1.83192	0.306472	-5.97747	2.27e-09	2.9e-08	73.502	124.793	137.457	227.629	168.721	298.159	362.564	394.743	346.497	650.71	508.41	629.719	317.294	238.569	135.269	190.611	164.526	162.693	105.27	97.094	90.126	263.988	366.807	257.098
19798	AT3G53370	364.67	-1.83725	0.4122	-4.45718	8.3e-06	5.87e-05	232.036	401.119	777.72	529.137	411.12	842.505	746.378	458.599	433.902	281.743	318.734	310.507	243.088	346.559	258.827	77.902	260.457	528.303	112.042	162.775	449.947	179.221	192.137	197.33
9971	AT5G18560	23.8878	-1.84391	0.700111	-2.63374	0.00844507	0.0286755	0	0	0	0	0	0	17.265	31.9278	12.4864	31.6478	31.2867	19.3462	0	2.20387	0.585582	41.8516	176.388	37.8217	4.92492	5.71141	2.73109	67.8135	57.0588	32.2559
14240	AT5G62430	59.973	-1.86419	0.614985	-3.03128	0.0024352	0.00969194	28.1037	44.5688	43.4076	8.98535	8.10452	87.5329	52.459	81.2707	43.7023	105.75	115.37	117.528	85.2941	102.48	93.6931	85.7751	91.8045	105.06	14.7748	11.4228	19.1176	14.5315	19.7959	58.8195
15016	AT3G01970	35.0672	-1.87096	0.515933	-3.62637	0.000287433	0.00146108	0	2.22844	0	0	0	2.7354	28.5536	31.9278	46.8239	50.1734	136.879	91.8945	17.0588	28.6504	17.5675	77.4876	96.4463	113.465	9.84985	11.4228	7.5105	29.0629	18.6314	23.2432
19581	AT3G51470	165.924	-1.87511	0.236471	-7.92957	2.2e-15	6.37e-14	96.5615	115.879	151.927	110.819	122.305	76.5913	343.307	371.523	296.551	194.518	244.428	219.58	182.529	228.652	168.648	193.926	166.589	121.27	94.1892	74.2484	74.4223	121.096	85.006	127.6
4247	AT1G46768	39.8643	-1.89849	0.533171	-3.56075	0.000369793	0.00183157	13.6916	27.4841	47.0249	45.9251	106.096	35.5603	39.8422	37.7328	53.0671	77.9617	119.281	79.3195	37.5294	24.2426	29.2791	16.5749	35.5871	34.82	10.4655	14.2785	9.55882	33.9067	12.8091	14.7049
22990	AT2G24430	17.3997	-1.90495	0.770386	-2.47272	0.013409	0.0427032	0.720608	6.68531	3.6173	4.99186	10.3148	8.20621	5.97634	8.70758	9.36478	92.6278	123.192	101.084	1.70588	1.65291	1.75675	0.828745	4.6418	3.60207	1.84685	2.85571	0.682773	7.26573	8.15126	7.11527
1438	AT1G12610	29.7926	-1.90711	0.771395	-2.47229	0.0134251	0.0427469	71.3402	141.877	86.8152	57.9056	16.9458	112.152	15.9369	46.4404	21.8512	1.5438	23.4651	3.86924	12.7941	2.75484	5.85582	3.31498	3.61029	1.20069	1.84685	17.1342	1.36555	19.3753	20.9604	24.6663
25891	AT4G00260	238.977	-1.92504	0.307465	-6.26098	3.83e-10	5.51e-09	366.069	319.409	195.334	377.385	296.92	320.042	255.654	342.498	318.403	152.064	97.7711	124.299	371.029	402.207	398.196	397.797	234.669	277.359	94.8048	71.3927	48.4769	87.1888	61.7167	124.754
30148	AT4G37610	394.473	-1.92591	0.484465	-3.97533	7.03e-05	0.000409157	286.802	243.643	589.62	1551.47	652.783	186.008	808.798	737.242	767.912	557.311	438.014	575.55	17.0588	15.9781	11.1261	45.1666	50.0283	59.4341	201.306	102.805	430.83	259.144	406.398	472.928
24068	AT2G33710	105.132	-1.94219	0.254878	-7.62009	2.53e-14	6.36e-13	2.16182	3.71406	7.2346	6.98861	2.9471	2.7354	325.378	298.96	315.281	147.433	162.3	141.227	144.147	165.842	114.188	63.399	70.1428	90.0517	76.952	102.805	81.9328	75.0792	45.4142	76.8449
11766	AT5G41380	27.2362	-1.97012	0.586566	-3.35874	0.000782997	0.00358948	2.16182	6.68531	0	8.98535	0	0	45.1545	52.2455	34.3375	90.3121	86.0385	72.5483	5.11764	11.5703	15.2251	15.3318	39.7132	13.8079	13.5435	8.56712	4.09664	50.8601	36.0984	41.2686
12770	AT5G49620	45.6054	-1.97703	0.755464	-2.61697	0.00887133	0.0298361	0	0.742813	0	3.99349	4.42065	2.7354	17.265	20.3177	9.36478	27.7883	7.82168	23.2155	12.7941	52.893	15.2251	382.051	223.838	153.688	3.07808	5.71141	1.36555	43.5944	8.15126	74.4731
20221	AT3G57040	758.824	-2.00683	0.203073	-9.88231	4.97e-23	3.6e-21	40.354	47.54	94.0498	71.8828	33.8916	60.1789	1248.39	1378.7	1220.54	1304.51	1208.45	1169	1222.26	1064.47	1015.98	1451.96	1274.43	1171.87	278.874	351.252	296.323	682.979	707.995	815.884
15134	AT3G02940	42.9816	-2.00798	0.775755	-2.58843	0.00964155	0.0320964	44.6777	6.68531	79.5806	81.8665	207.034	13.677	19.9211	29.0253	24.9728	143.573	146.657	156.221	0	0	0.585582	1.65749	5.15756	0.600345	7.38739	2.85571	1.36555	19.3753	11.6447	27.038
22304	AT2G18350	158.026	-2.01293	0.278372	-7.23108	4.79e-13	1.01e-11	144.842	216.158	372.582	178.709	193.035	175.066	358.58	342.498	284.065	142.029	109.504	140.744	102.353	107.99	105.99	136.743	138.223	93.6538	72.027	82.8155	68.9601	58.1259	89.6638	78.2679
25871	AT4G00150	167.727	-2.01932	0.441777	-4.57091	4.86e-06	3.61e-05	76.3844	148.563	86.8152	94.8454	148.092	311.836	394.438	519.552	355.862	356.617	297.224	310.023	42.647	44.6284	38.6484	25.6911	104.698	37.8217	105.886	94.2383	63.4979	174.378	76.8547	116.216
28531	AT4G24150	173.057	-2.03649	0.266067	-7.65403	1.95e-14	4.96e-13	167.902	275.583	307.471	398.351	298.394	372.015	231.085	194.469	184.174	94.1716	125.147	98.1821	347.147	261.159	277.566	77.4876	86.1312	111.064	49.2492	48.547	65.5462	26.641	30.2761	25.615
19634	AT3G51960	11.8897	-2.06004	0.825216	-2.49636	0.0125474	0.0403664	0.720608	4.45688	0	0.998372	2.21032	0	3.32019	20.3177	3.12159	69.4708	82.1277	56.5877	0	0.550968	1.75675	2.90061	2.06302	4.20241	1.23123	0	2.73109	7.26573	6.98679	12.3331
22299	AT2G18300	29.7415	-2.07902	0.621357	-3.34593	0.000820077	0.00373495	1.44122	0	0	2.99512	0	0	37.1861	23.2202	21.8512	184.484	131.013	166.377	0.852941	7.16259	4.68465	3.72935	8.25209	4.80276	8.61862	5.71141	2.04832	16.9534	32.605	49.8069
9736	AT5G16600	55.0486	-2.08013	0.426892	-4.87273	1.1e-06	9.25e-06	36.751	32.6838	14.4692	31.9479	16.209	27.354	67.7318	156.736	146.715	149.748	181.854	153.319	2.55882	3.85678	5.27024	42.6803	23.7248	33.6193	33.8589	22.8457	19.8004	46.0163	24.4538	46.9608
5883	AT1G62990	101.46	-2.09792	0.334908	-6.26417	3.75e-10	5.41e-09	26.6625	12.6278	21.7038	18.9691	46.4168	24.6186	200.539	232.202	212.268	342.723	265.937	375.8	23.8823	27.5484	30.4503	39.7797	68.0797	34.2197	44.9399	48.547	40.2836	125.939	82.6771	88.2293
29716	AT4G34000	520.795	-2.10206	0.316308	-6.6456	3.02e-11	5.05e-10	95.1203	90.6231	86.8152	125.795	130.409	76.5913	1010.66	1332.26	1342.29	839.825	1122.41	838.659	226.029	304.686	200.269	1180.96	588.993	1233.71	406.306	211.322	215.074	343.911	221.248	275.124
27744	AT4G17460	502.403	-2.1136	0.31299	-6.75294	1.45e-11	2.53e-10	59.8105	68.3388	188.1	57.9056	74.4143	76.5913	731.105	885.27	689.872	737.935	522.097	796.097	600.47	706.342	716.752	1062.04	1245.03	842.284	170.526	162.775	154.989	462.585	378.451	667.886
24601	AT2G38090	106.819	-2.13421	0.290236	-7.35338	1.93e-13	4.31e-12	5.76486	2.97125	3.6173	4.99186	0.736775	0	264.287	235.105	280.943	186.027	113.414	133.973	63.1176	98.6234	80.2247	195.584	216.617	226.93	61.5616	62.8256	51.8908	104.142	102.473	67.8322
1850	AT1G16060	138.314	-2.14115	0.364817	-5.8691	4.38e-09	5.37e-08	24.5007	16.3419	18.0865	2.99512	6.63097	16.4124	201.203	333.79	181.052	461.595	527.964	543.145	27.2941	29.2013	32.207	32.321	89.7415	78.6452	60.3303	54.2584	42.3319	188.909	166.519	184.048
13840	AT5G58900	334.701	-2.15179	0.269641	-7.9802	1.46e-15	4.32e-14	0.720608	2.22844	21.7038	2.99512	8.8413	8.20621	1134.84	1340.97	1145.63	825.931	719.595	895.246	58.8529	111.847	74.3689	122.654	108.824	100.258	259.79	288.426	217.122	242.191	138.571	203.022
10194	AT5G20420	1032	-2.16624	0.295819	-7.32286	2.43e-13	5.33e-12	2442.14	1587.39	857.3	1370.77	1248.83	1819.04	1211.87	1271.31	1373.5	655.342	436.059	595.38	1317.79	1114.61	1298.23	1459.42	808.705	844.685	285.03	285.571	196.639	784.699	716.146	787.423
25007	AT2G41310	972.95	-2.19706	0.17951	-12.2392	1.92e-34	4.61e-32	182.314	274.098	253.211	293.521	213.665	210.626	1944.3	2647.1	2325.59	2230.79	2154.87	2376.68	650.794	845.186	704.455	1079.85	1168.19	748.03	515.886	516.883	286.765	607.9	558.943	561.157
14127	AT5G61430	19.2945	-2.2017	0.571195	-3.85456	0.000115939	0.000645501	1.44122	1.48563	10.8519	0.998372	4.42065	0	31.2098	46.4404	28.0943	98.803	91.9048	58.5223	0.852941	2.75484	0.585582	0	1.54727	2.40138	7.38739	5.71141	10.2416	19.3753	20.9604	17.0766
13682	AT5G57620	106.406	-2.20716	0.426683	-5.17285	2.31e-07	2.17e-06	68.4578	77.2525	79.5806	51.9154	61.8891	103.945	263.623	252.52	259.092	299.497	273.759	267.461	5.11764	6.61162	2.34233	18.2324	58.7961	34.82	49.8649	68.537	35.5042	84.7669	29.1116	101.037
10749	AT5G25890	559.499	-2.22167	0.222642	-9.97864	1.89e-23	1.44e-21	56.928	37.1406	25.3211	29.9512	29.471	82.0621	1687.98	2150.77	1754.34	1031.26	1284.71	1181.57	133.059	123.968	114.188	438.82	456.959	446.056	407.538	428.356	307.931	455.319	394.754	369.52
10541	AT5G24120	1462.05	-2.24015	0.253009	-8.85401	8.44e-19	3.68e-17	1359.79	1696.58	759.633	2055.65	2299.47	3558.76	2509.4	2118.84	2157.02	1888.84	1538.92	1709.72	1619.73	1213.78	1149.5	756.229	919.592	938.339	462.327	462.625	554.412	1089.86	1198.24	1072.03
2452	AT1G21340	169.94	-2.25504	0.556402	-4.05289	5.06e-05	0.000303602	6.48547	2.97125	3.6173	0	9.57807	10.9416	34.5299	89.9783	37.4591	35.5073	21.5096	17.4116	745.47	710.198	375.358	970.46	461.601	465.267	8.61862	8.56712	10.9244	16.9534	10.4802	24.6663
14652	AT5G65790	111.317	-2.29106	0.48109	-4.76222	1.91e-06	1.54e-05	36.0304	34.9122	32.5557	23.9609	19.1561	32.8249	255.654	313.473	268.457	443.07	455.613	451.734	12.7941	14.3252	14.6395	2.90061	15.4727	6.00345	55.4054	71.3927	18.4349	31.4848	5.82233	55.4991
16736	AT3G16350	363.425	-2.30107	0.243944	-9.43278	3.99e-21	2.32e-19	213.3	257.013	159.161	370.396	483.324	418.517	789.54	920.101	777.277	662.289	526.008	621.981	330.941	247.936	192.656	186.882	240.342	140.481	150.826	139.93	179.569	256.723	246.867	210.138
9958	AT5G18450	231.615	-2.30925	0.519249	-4.44729	8.7e-06	6.11e-05	175.828	95.8228	54.2595	438.285	977.7	1014.84	113.55	139.321	59.3103	478.577	750.882	418.362	45.2059	25.3445	11.7116	39.7797	59.8277	30.0172	27.0871	17.1342	5.46218	268.832	194.466	117.165
24811	AT2G39830	69.0045	-2.31798	0.36491	-6.35219	2.12e-10	3.17e-09	13.6916	17.0847	7.2346	25.9577	61.1523	68.3851	142.104	177.054	156.08	146.661	107.548	139.293	44.3529	44.0775	60.9005	19.0611	33.5241	27.0155	20.9309	48.547	30.042	96.8764	82.6771	85.8576
339	AT1G03790	746.876	-2.3223	0.649961	-3.57298	0.000352936	0.00175457	581.531	38.6263	343.644	362.409	1235.57	834.298	379.829	528.26	324.646	1299.1	3244.04	1526.42	362.5	260.057	124.729	987.864	1230.08	940.14	71.4114	99.9498	27.9937	1208.53	1310.02	603.375
8394	AT5G04150	10.9091	-2.33336	0.826219	-2.82414	0.00474078	0.0173637	0	0	0	0	0	0	8.63249	17.4152	6.24319	57.8924	74.306	51.7511	0	0	1.75675	3.31498	1.03151	0.600345	2.46246	0	0.682773	7.26573	12.8091	15.6536
24897	AT2G40470	177.527	-2.34213	0.394254	-5.94066	2.84e-09	3.57e-08	32.4274	51.9969	25.3211	36.9398	48.6271	41.0311	181.282	153.834	187.296	70.2427	72.3506	69.1627	446.088	541.602	567.429	476.528	592.603	369.212	28.3183	54.2584	13.6555	79.923	23.2893	97.242
9150	AT5G10970	18.846	-2.35788	0.572849	-4.11605	3.85e-05	0.000237135	1.44122	2.22844	7.2346	0.998372	2.21032	8.20621	62.4195	60.953	43.7023	57.1205	31.2867	46.9146	10.2353	13.7742	9.36931	6.62996	19.5987	9.00517	10.4655	2.85571	14.3382	2.42191	15.1381	13.7562
23658	AT2G30340	176.696	-2.36187	0.355483	-6.64411	3.05e-11	5.1e-10	79.2669	155.248	65.1114	94.8454	121.568	199.685	519.277	670.483	602.468	205.325	267.893	254.403	80.1764	101.378	105.405	47.6528	123.266	45.6262	94.1892	128.507	74.4223	60.5478	65.2101	78.7423
10743	AT5G25830	164.195	-2.37252	0.347403	-6.82929	8.53e-12	1.53e-10	203.932	207.245	112.136	299.512	261.555	90.2683	393.11	351.206	349.619	268.621	263.982	266.978	32.4117	42.4246	55.0447	97.7919	104.183	142.282	46.7868	94.2383	97.6365	50.8601	52.4009	56.4478
6808	AT1G70700	44.741	-2.3772	0.746131	-3.18604	0.00144234	0.00613698	16.574	17.0847	173.63	43.9284	87.6762	60.1789	44.4905	31.9278	53.0671	81.8212	117.325	112.208	2.55882	2.20387	0.585582	1.65749	6.18907	4.20241	6.15616	2.85571	10.2416	65.3916	15.1381	116.69
2857	AT1G25250	51.4223	-2.39229	0.504902	-4.73813	2.16e-06	1.72e-05	51.1632	71.31	61.4941	57.9056	32.4181	43.7665	34.5299	34.8303	46.8239	45.542	87.994	60.9406	22.1765	27.5484	35.7205	104.007	242.921	91.8527	6.15616	8.56712	3.41387	16.9534	20.9604	25.1406
1512	AT1G13260	215.761	-2.40474	0.313357	-7.67411	1.67e-14	4.27e-13	27.3831	28.9697	57.8768	17.9707	13.2619	30.0894	541.855	478.917	561.887	615.203	586.626	1041.31	23.0294	42.4246	31.6214	79.9739	62.4064	64.2369	99.7297	99.9498	79.2017	210.706	135.078	248.56
25824	AT2G47890	156.861	-2.40834	0.402513	-5.98326	2.19e-09	2.81e-08	23.7801	27.4841	28.9384	52.9137	59.6788	147.712	407.055	432.476	252.849	419.141	439.97	462.375	187.647	103.031	98.3778	44.3378	105.214	67.839	54.7898	77.1041	64.1807	53.282	98.9796	55.4991
20169	AT3G56660	4.52101	-2.44395	0.856824	-2.85233	0.00433996	0.0160718	0	0.742813	0	4.99186	3.68387	0	15.9369	5.80505	6.24319	6.17519	5.86626	11.6077	4.2647	12.6723	7.02698	0.828745	1.03151	1.20069	1.84685	0	1.36555	2.42191	8.15126	6.64092
3275	AT1G29280	336.836	-2.44923	0.296147	-8.27034	1.34e-16	4.49e-15	12.2503	14.8563	10.8519	7.98698	8.10452	5.47081	919.028	1195.84	786.642	1330.75	885.806	1288.46	78.4705	123.417	63.2428	84.1176	108.824	175.901	145.285	219.889	253.992	138.049	85.006	141.831
12895	AT5G50820	10.7404	-2.50537	0.761667	-3.28933	0.00100428	0.00445825	0	0.742813	0	0	0	0	16.6009	34.8303	24.9728	16.2099	21.5096	30.4703	9.38235	6.61162	2.92791	17.818	3.61029	10.8062	6.15616	2.85571	0.682773	16.9534	12.8091	21.8202
14569	AT5G65210	478.868	-2.53954	0.527088	-4.81806	1.45e-06	1.19e-05	32.4274	7.42813	151.927	74.8779	185.667	57.4435	1013.32	1039.1	1123.77	2172.89	1533.05	1878.52	130.5	128.927	108.918	239.093	182.577	267.754	185.916	165.631	152.941	186.487	231.729	241.919
13298	AT5G54230	149.693	-2.55448	0.481175	-5.30883	1.1e-07	1.1e-06	0.720608	6.68531	0	2.99512	0	0	354.596	496.332	418.294	529.522	649.2	526.217	71.647	14.3252	15.8107	16.1605	19.5987	16.8097	84.3393	57.1141	48.4769	106.564	78.0192	79.2166
15259	AT3G04030	75.863	-2.58177	0.351639	-7.34211	2.1e-13	4.67e-12	0	0.742813	3.6173	0	5.15742	2.7354	165.345	174.152	152.958	251.639	238.561	241.344	58.8529	55.0968	76.7112	63.8133	56.7331	35.4203	18.4685	45.6913	15.7038	46.0163	38.4274	73.5244
2169	AT1G18860	59.0649	-2.59425	0.496945	-5.2204	1.79e-07	1.72e-06	0	0	3.6173	0	0	0	122.183	159.639	131.107	378.23	201.408	230.22	4.2647	4.40775	4.68465	3.72935	6.18907	6.00345	26.4715	31.4128	4.77941	53.282	17.467	28.4611
17713	AT3G24310	16.7215	-2.59772	0.898745	-2.89039	0.00384763	0.0144541	0	0	0	0.998372	0	2.7354	4.64826	0	9.36478	33.9635	52.7964	41.5944	21.3235	13.7742	25.18	84.5319	47.4495	60.6348	0	0	0.682773	0	1.16447	0.474351
8737	AT5G07100	67.1021	-2.62872	0.422526	-6.22145	4.93e-10	7.02e-09	6.48547	9.65656	36.173	6.98861	6.63097	10.9416	96.9495	107.393	84.283	274.024	260.071	311.958	20.4706	33.0581	29.8647	86.1894	72.7215	48.0276	18.4685	11.4228	6.82773	14.5315	30.2761	27.038
25481	AT2G45050	172.109	-2.67211	0.417742	-6.39657	1.59e-10	2.41e-09	15.8534	41.5975	10.8519	54.9105	62.6259	32.8249	727.121	760.462	571.252	301.04	338.288	360.807	16.2059	38.0168	34.5493	33.1498	80.9736	55.2317	54.7898	119.94	189.811	72.6573	67.539	90.1267
3661	AT1G32510	3.30648	-2.70237	1.04327	-2.59029	0.00958962	0.0319443	0.720608	0.742813	0	0	0	0	3.98422	2.90253	3.12159	14.6661	13.6879	9.18945	9.38235	6.06065	3.51349	0.414372	0.515756	0.600345	0	0	0	7.26573	1.16447	1.42305
13668	AT5G57520	5.25657	-2.7204	1.04855	-2.59445	0.00947434	0.0315911	0	0	0	0	0	0	10.6246	17.4152	40.5807	2.31569	1.95542	2.90193	0	1.65291	4.09907	0.414372	3.09453	0	0	0	6.14496	9.68764	5.82233	19.4484
13168	AT5G53200	26.7138	-2.73009	0.598295	-4.56312	5.04e-06	3.74e-05	58.3692	82.4522	137.457	59.9023	42.7329	82.0621	22.5773	23.2202	24.9728	8.49088	15.6434	12.575	5.97058	4.95872	5.85582	1.24312	3.09453	4.80276	3.69369	2.85571	2.73109	7.26573	13.9736	14.2305
8320	AT5G03510	48.2254	-2.73471	0.408968	-6.68685	2.28e-11	3.87e-10	0.720608	0	3.6173	0	0.736775	0	106.246	133.516	109.256	139.714	78.2168	115.594	26.4412	29.2013	14.054	55.5259	69.1113	83.4479	18.4685	8.56712	25.9454	43.5944	33.7695	61.6657
27027	AT4G11880	33.5953	-2.7411	0.527971	-5.19177	2.08e-07	1.98e-06	1.44122	0	0	11.9805	25.7871	19.1478	46.4826	55.148	46.8239	159.011	156.434	183.305	2.55882	0.550968	0	12.8455	28.3666	22.2128	7.38739	11.4228	3.41387	7.26573	2.32893	2.37176
9047	AT5G10120	10.9235	-2.75776	0.716399	-3.84947	0.000118374	0.00065715	18.0152	11.1422	18.0865	7.98698	5.8942	24.6186	15.9369	11.6101	40.5807	2.31569	0	4.3529	19.6176	18.7329	16.3963	7.87307	1.54727	16.2093	1.84685	2.85571	6.14496	2.42191	4.65786	3.32046
98	AT1G01780	114.358	-2.76816	0.36677	-7.54742	4.44e-14	1.07e-12	64.8547	82.4522	14.4692	103.831	98.7278	73.8559	376.509	313.473	274.7	154.38	115.37	215.71	34.9706	56.1988	63.2428	48.4816	80.9736	89.4514	50.4805	39.9799	53.9391	96.8764	103.637	138.036
8584	AT5G05790	175.038	-2.77423	0.572613	-4.84486	1.27e-06	1.05e-05	2.88243	0	3.6173	5.99023	3.68387	5.47081	347.956	377.328	237.241	1881.89	238.561	424.649	18.7647	20.9368	17.5675	100.278	76.8476	69.64	57.2523	48.547	12.2899	94.4545	40.7563	114.319
13967	AT5G59990	18.0991	-2.89133	0.798208	-3.62228	0.000292018	0.00148022	10.8091	16.3419	18.0865	3.99349	20.6297	27.354	13.2807	20.3177	12.4864	54.8048	70.3952	23.6991	11.9412	3.30581	7.02698	6.21558	12.3781	6.00345	2.46246	0	0	14.5315	36.0984	42.2173
22129	AT2G16910	4.79251	-2.89683	0.975825	-2.9686	0.00299159	0.0116366	5.04426	5.9425	3.6173	6.98861	6.63097	2.7354	9.29652	2.90253	6.24319	9.26278	15.6434	6.77118	7.67647	14.3252	0.585582	0.414372	1.54727	3.60207	0.615616	0	0	0	2.32893	2.84611
16084	AT3G11280	206.953	-2.89735	0.504911	-5.73833	9.56e-09	1.12e-07	1.44122	2.22844	39.7903	0	0	0	282.216	397.646	305.916	1021.99	1003.13	1231.87	11.0882	20.3858	11.1261	87.8469	59.8277	74.4427	49.8649	39.9799	25.9454	113.83	71.0324	115.267
914	AT1G08320	139.741	-2.92174	0.37355	-7.82154	5.22e-15	1.41e-13	0.720608	0	10.8519	0	5.15742	0	292.84	298.96	293.43	561.17	553.384	581.838	11.9412	15.4271	14.6395	3.72935	12.3781	13.8079	42.4775	28.5571	55.3046	174.378	258.511	124.28
20364	AT3G58190	4.425	-2.92643	1.05891	-2.76362	0.00571641	0.0204705	0	0	0	0	0	0	5.97634	2.90253	3.12159	20.0694	29.3313	31.9213	3.41176	1.10194	0.585582	0.414372	2.06302	0.600345	0	0	0	0	2.32893	2.37176
20816	AT3G62090	458.312	-2.92909	0.317158	-9.23543	2.57e-20	1.34e-18	438.13	582.365	387.051	835.638	1215.68	1274.7	281.552	310.57	212.268	500.962	606.181	519.93	485.323	497.525	384.142	534.54	602.403	519.899	44.3243	39.9799	10.9244	283.364	237.551	194.484
3885	AT1G34670	39.8837	-2.93511	0.751385	-3.90627	9.37e-05	0.00053207	0.720608	0	0	0.998372	0	0	39.1782	63.8556	43.7023	263.989	215.096	263.109	0	1.65291	0	0	11.3466	1.20069	7.38739	2.85571	2.04832	16.9534	6.98679	16.1279
23768	AT2G31220	51.1771	-2.9368	0.405778	-7.23745	4.57e-13	9.68e-12	95.8409	123.307	86.8152	118.806	157.67	139.506	79.0204	75.4657	81.1614	22.3851	25.4205	17.8953	27.2941	15.9781	31.0358	16.1605	21.146	12.0069	9.84985	17.1342	2.73109	14.5315	20.9604	16.1279
29018	AT4G28110	14.0942	-2.94423	0.82969	-3.54859	0.000387298	0.00191149	0	0	0	1.99674	0	8.20621	36.5221	37.7328	21.8512	50.9453	129.058	28.5357	2.55882	0	0	0	0.515756	0	3.07808	5.71141	1.36555	2.42191	3.4934	4.26916
27788	AT4G17785	2.38347	-2.95514	1.12857	-2.61847	0.00883249	0.0297478	0	0	0	0	0	0	5.97634	2.90253	6.24319	17.7537	9.77711	7.25483	0	0	0	0.828745	1.54727	0.600345	0	0	0	2.42191	0	1.8974
13218	AT5G53660	104.271	-2.96953	0.398537	-7.45107	9.26e-14	2.15e-12	61.9723	69.8244	68.7287	60.9007	79.5717	136.77	132.143	156.736	118.621	255.498	391.084	195.397	81.0294	81.5433	93.1075	50.139	87.1627	58.8338	14.1592	11.4228	21.8487	111.408	102.473	62.14
29441	AT4G31680	61.2263	-2.98552	0.572406	-5.21575	1.83e-07	1.76e-06	301.214	235.472	220.655	125.795	64.0994	71.1205	29.8817	31.9278	37.4591	9.26278	7.82168	13.5424	29.8529	56.1988	57.9726	53.0397	43.8392	24.0138	3.07808	0	3.41387	16.9534	8.15126	24.6663
14512	AT5G64750	20.0635	-3.01473	0.794394	-3.795	0.000147643	0.000803669	41.7953	17.8275	94.0498	72.8812	81.782	54.7081	7.30441	26.1227	9.36478	13.8942	15.6434	5.32021	5.97058	7.71356	3.51349	1.24312	2.06302	6.00345	0	0	4.09664	2.42191	1.16447	6.64092
28690	AT4G25470	56.1821	-3.02354	0.726953	-4.1592	3.19e-05	0.000200468	172.225	158.219	115.754	130.787	111.99	402.104	27.2255	29.0253	49.9455	0	11.7325	2.41828	0	0	0.585582	4.5581	14.9569	3.00172	2.46246	2.85571	2.73109	48.4382	15.1381	42.2173
14863	AT5G67450	44.7564	-3.02357	0.63584	-4.75524	1.98e-06	1.59e-05	0	0.742813	0	0	0	0	187.923	171.249	140.472	145.889	125.147	147.999	5.11764	18.7329	9.36931	4.5581	18.5672	3.00172	9.84985	19.99	20.4832	14.5315	3.4934	27.038
30141	AT4G37540	27.9807	-3.08981	0.596269	-5.1819	2.2e-07	2.08e-06	0	0	7.2346	0	0	0	28.5536	66.7581	65.5535	53.261	95.8156	80.7705	11.9412	6.61162	15.2251	15.7461	25.272	88.851	3.69369	8.56712	15.021	41.1725	26.7827	14.7049
13892	AT5G59340	18.3023	-3.10303	0.638759	-4.8579	1.19e-06	9.91e-06	6.48547	2.97125	21.7038	9.98372	8.8413	2.7354	33.2019	23.2202	24.9728	7.71898	5.86626	13.5424	7.67647	12.1213	19.3242	21.5474	23.209	22.2128	0.615616	5.71141	4.09664	58.1259	53.5654	49.8069
16881	AT3G17600	70.8959	-3.11296	0.505324	-6.16032	7.26e-10	1.01e-08	15.1328	12.6278	65.1114	6.98861	30.2078	5.47081	117.535	148.029	184.174	36.2792	58.6626	42.5617	191.059	261.159	154.594	86.6038	79.4264	83.4479	14.7748	17.1342	15.021	26.641	25.6182	23.2432
17743	AT3G24520	239.212	-3.11556	0.508393	-6.12825	8.88e-10	1.22e-08	250.772	132.221	94.0498	216.647	323.444	131.299	254.326	577.603	721.088	240.832	594.448	250.534	221.765	194.492	95.4498	384.537	188.767	336.193	51.7117	82.8155	23.2143	174.378	111.789	88.7037
12635	AT5G48560	376.578	-3.12514	0.305497	-10.2297	1.46e-24	1.25e-22	14.4122	16.3419	28.9384	14.9756	8.10452	8.20621	919.028	995.566	1136.26	954.066	883.85	1043.24	220.912	247.385	269.953	337.299	417.762	568.526	91.7267	157.064	126.996	266.41	95.4862	215.355
7267	AT1G74650	19.3267	-3.1265	0.649195	-4.81596	1.46e-06	1.2e-05	5.04426	7.42813	3.6173	7.98698	2.21032	8.20621	30.5457	31.9278	31.2159	71.7865	86.0385	90.4436	0	4.40775	0.585582	0	1.03151	0.600345	3.69369	2.85571	1.36555	19.3753	19.7959	33.6789
17523	AT3G22830	130.154	-3.14325	0.465153	-6.75746	1.4e-11	2.45e-10	283.199	263.698	141.075	548.106	404.489	998.423	83.0047	101.588	62.4319	24.7007	17.5988	18.8626	8.52941	7.16259	7.61256	16.1605	17.0199	19.211	9.84985	5.71141	8.19328	33.9067	12.8091	30.3585
6905	AT1G71520	6.47367	-3.14483	0.928839	-3.38576	0.000709802	0.00328994	4.32365	6.68531	25.3211	2.99512	8.8413	19.1478	9.96056	20.3177	18.7296	1.5438	1.95542	9.18945	1.70588	2.20387	1.17116	4.5581	0.515756	8.40483	1.84685	0	0.682773	2.42191	0	2.84611
192	AT1G02580	3.74216	-3.15968	1.04428	-3.02571	0.00248049	0.00985939	0	0	10.8519	5.99023	1.47355	0	11.2886	8.70758	6.24319	17.7537	7.82168	11.6077	0	0	1.17116	1.24312	1.54727	0.600345	0.615616	0	0	2.42191	0	0.474351
7658	AT1G77950	1332.18	-3.17039	0.260418	-12.1742	4.26e-34	9.71e-32	1107.57	1272.44	1280.52	2770.48	3775.23	4187.9	1438.97	1291.62	1279.85	1794.66	2321.09	1832.09	939.941	850.695	620.131	450.837	653.978	465.267	103.423	219.889	95.5882	1249.71	1093.43	877.075
2151	AT1G18710	24.7342	-3.21586	0.87892	-3.65888	0.000253322	0.00130688	0.720608	1.48563	0	3.99349	0	0	6.64037	5.80505	9.36478	104.978	213.141	145.097	0	0	1.17116	0	1.03151	1.20069	0	0	0.682773	38.7506	37.2629	22.2945
131	AT1G02065	12.0984	-3.22398	0.925447	-3.4837	0.000494536	0.0023845	0.720608	8.91375	10.8519	0.998372	2.21032	0	6.64037	2.90253	12.4864	25.4726	54.7518	39.6597	36.6764	18.7329	16.9819	9.53056	10.3151	3.60207	0	0	0	7.26573	9.31572	12.3331
20351	AT3G58070	67.8391	-3.22438	0.474263	-6.79872	1.06e-11	1.88e-10	87.1936	207.245	57.8768	188.692	138.514	210.626	106.246	156.736	140.472	20.8413	33.2422	28.052	43.5	64.4633	54.4591	8.70182	4.12605	2.40138	9.23423	22.8457	5.46218	12.1096	15.1381	9.96137
5993	AT1G64000	9.15335	-3.23978	1.0684	-3.03235	0.00242654	0.00966498	0	0.742813	0	1.99674	11.7884	2.7354	2.65615	8.70758	9.36478	43.2263	97.7711	39.6597	0	0	0	0	1.03151	0	0	0	0	0	0	0
3438	AT1G30650	252.525	-3.24974	0.345055	-9.41802	4.6e-21	2.65e-19	6.48547	11.885	0	4.99186	13.9987	13.677	541.855	664.678	611.832	743.338	473.212	659.222	139.029	242.977	123.558	523.767	274.382	217.925	72.6426	51.4027	30.7248	234.925	183.986	220.099
21447	AT2G05160	130.327	-3.25432	0.52571	-6.19033	6e-10	8.44e-09	266.625	290.44	94.0498	683.885	397.858	109.416	199.875	191.567	255.971	150.52	93.8602	121.881	11.0882	18.7329	18.7386	29.4204	17.5357	16.2093	27.0871	8.56712	15.021	31.4848	26.7827	51.2299
22740	AT2G22200	12.3692	-3.2564	0.960126	-3.39163	0.000694772	0.00322788	0	1.48563	0	0	0	0	22.5773	58.0505	31.2159	54.0329	39.1084	40.6271	0	0	1.75675	0	0	3.00172	5.54054	0	0.682773	19.3753	2.32893	17.0766
7251	AT1G74500	315.079	-3.32367	0.437136	-7.6033	2.89e-14	7.18e-13	21.6182	54.9681	130.223	49.9186	36.102	57.4435	871.881	571.798	558.765	260.902	291.358	241.344	301.088	372.455	405.223	303.735	910.824	1439.03	46.1712	74.2484	140.651	167.112	111.789	143.254
20963	AT3G63350	161.952	-3.32633	0.960297	-3.46385	0.000532495	0.00254592	234.198	1231.58	495.57	184.699	61.1523	1559.18	26.5615	46.4404	9.36478	7.71898	15.6434	3.86924	0	0	0	0.414372	0.515756	0.600345	1.84685	0	0.682773	0	3.4934	3.32046
20620	AT3G60490	15.1237	-3.32923	0.781496	-4.26007	2.04e-05	0.000133743	2.88243	4.45688	0	3.99349	9.57807	2.7354	14.6088	20.3177	24.9728	58.6643	39.1084	55.1367	1.70588	4.40775	0.585582	24.8623	20.6302	24.0138	0.615616	2.85571	1.36555	21.7972	2.32893	21.3458
30192	AT4G37940	83.9086	-3.34089	0.415427	-8.04208	8.83e-16	2.68e-14	0	2.22844	3.6173	0.998372	0	0	143.432	150.931	106.134	204.553	217.052	185.24	45.2059	69.973	44.5042	211.33	339.367	211.922	9.84985	11.4228	15.7038	21.7972	10.4802	8.06397
14292	AT5G62920	151.141	-3.34776	0.40529	-8.26015	1.45e-16	4.88e-15	12.2503	17.8275	14.4692	0.998372	30.2078	27.354	220.46	267.032	212.268	427.632	379.352	349.199	162.912	233.06	203.197	264.784	240.858	332.591	21.5465	28.5571	18.4349	50.8601	48.9076	62.6144
23780	AT2G31310	3.08706	-3.3587	1.14992	-2.9208	0.00349139	0.0132913	0	0.742813	0	0.998372	0	2.7354	9.96056	2.90253	12.4864	18.5256	9.77711	15.9606	0	0	0	0	0	0	0	0	0	0	0	0
6911	AT1G71692	39.9793	-3.36495	0.489902	-6.86862	6.48e-12	1.18e-10	11.5297	5.9425	18.0865	6.98861	3.68387	2.7354	97.6135	72.5631	93.6478	181.396	113.414	192.979	5.97058	7.16259	14.6395	22.3761	22.6932	25.8148	11.0811	2.85571	6.14496	12.1096	8.15126	19.9227
25860	AT4G00050	60.345	-3.40024	0.409069	-8.31214	9.4e-17	3.22e-15	3.60304	5.19969	0	8.98535	1.47355	5.47081	118.863	92.8808	134.229	136.626	152.523	134.94	64.8235	51.2401	45.6754	17.818	35.5871	40.8234	6.77177	8.56712	25.2626	108.986	137.407	110.524
11367	AT5G37800	36.6177	-3.41823	0.587622	-5.81706	5.99e-09	7.21e-08	20.8976	26.7413	43.4076	4.99186	2.21032	0	168.665	168.346	199.782	79.5055	52.7964	53.6858	0.852941	0.550968	1.75675	0.414372	6.70482	0.600345	9.84985	25.7014	6.14496	0	0	5.21786
19407	AT3G49940	199.896	-3.42031	0.352939	-9.69094	3.29e-22	2.18e-20	1.44122	1.48563	0	0	0	2.7354	567.088	635.653	524.428	760.32	690.264	729.836	13.647	14.8761	11.7116	61.7415	102.635	216.724	38.1682	79.9598	95.5882	111.408	39.5918	98.1907
23316	AT2G27300	10.047	-3.42849	0.752577	-4.55567	5.22e-06	3.86e-05	0	0	0	0	0	0	17.265	29.0253	21.8512	49.4015	33.2422	31.4376	5.11764	3.85678	7.61256	6.62996	3.61029	7.20414	1.84685	0	2.04832	7.26573	2.32893	11.3844
11175	AT5G35550	1.69343	-3.43659	1.1606	-2.96105	0.00306592	0.0118731	1.44122	0	0	0	0	0	3.98422	14.5126	12.4864	0.771898	1.95542	0	0	1.10194	2.34233	0.414372	1.03151	0.600345	0	0	0	0	0	0
128	AT1G02040	9.46989	-3.47517	0.798652	-4.3513	1.35e-05	9.16e-05	21.6182	21.5416	21.7038	2.99512	6.63097	21.8832	13.9448	20.3177	12.4864	12.3504	13.6879	7.73849	8.52941	6.06065	7.02698	1.65749	5.67331	4.80276	0.615616	0	1.36555	9.68764	1.16447	3.79481
15684	AT3G07340	135.102	-3.50145	0.409868	-8.54289	1.31e-17	4.99e-16	1.44122	3.71406	32.5557	2.99512	5.15742	2.7354	541.855	435.379	455.753	476.261	383.263	419.813	15.3529	24.2426	9.95489	20.7186	27.335	24.0138	35.0901	42.8356	45.063	101.72	51.2365	83.9602
22811	AT2G22850	24.9128	-3.50708	0.642513	-5.45838	4.8e-08	5.07e-07	0.720608	7.42813	0	10.9821	10.3148	19.1478	77.6924	52.2455	43.7023	147.433	44.9747	111.241	13.647	7.71356	3.51349	2.48623	2.06302	6.00345	4.30931	5.71141	4.77941	7.26573	9.31572	5.21786
1549	AT1G13600	54.6098	-3.50799	0.653503	-5.36797	7.96e-08	8.14e-07	5.76486	9.65656	3.6173	0	8.10452	5.47081	65.7397	150.931	152.958	188.343	338.288	226.351	0.852941	1.10194	0.585582	4.5581	6.18907	0	12.9279	8.56712	0.682773	50.8601	9.31572	59.7682
27873	AT4G18450	35.8216	-3.52074	0.937363	-3.756	0.000172649	0.000924393	2.16182	45.3116	18.0865	0	0	43.7665	37.1861	37.7328	40.5807	20.0694	35.1976	9.18945	73.3529	76.0336	32.207	155.804	106.761	90.0517	1.23123	0	2.04832	14.5315	4.65786	13.7562
393	AT1G04240	147.912	-3.54601	0.375014	-9.45568	3.21e-21	1.89e-19	15.8534	7.42813	7.2346	17.9707	15.4723	21.8832	400.415	400.549	312.159	602.853	336.332	458.022	91.2646	116.254	66.7563	78.3164	111.403	49.8286	36.3213	11.4228	23.8971	77.5011	156.038	134.716
13514	AT5G56200	13.8587	-3.54943	0.62682	-5.66261	1.49e-08	1.7e-07	0	0	0	0	0	0	57.7713	69.6606	43.7023	30.8759	35.1976	53.2021	2.55882	0.550968	3.51349	2.07186	3.09453	1.20069	4.30931	2.85571	4.09664	2.42191	6.98679	8.53832
22799	AT2G22750	2.77775	-3.55943	1.05012	-3.38954	0.000700101	0.00324773	0	0	0	1.99674	0	0	9.96056	14.5126	9.36478	11.5785	5.86626	4.3529	1.70588	0.550968	3.51349	0	1.03151	0.600345	0	0	0.682773	0	0	0.948702
3738	AT1G33280	180.515	-3.5596	0.477955	-7.44756	9.51e-14	2.2e-12	6.48547	9.65656	0	3.99349	0	5.47081	122.847	197.372	152.958	50.9453	80.1723	60.9406	242.235	326.724	268.196	835.789	687.502	1064.41	9.84985	17.1342	15.021	87.1888	16.3025	71.1527
20214	AT3G56980	61.5835	-3.57128	0.549927	-6.49409	8.35e-11	1.32e-09	1.44122	2.22844	0	7.98698	2.9471	2.7354	96.2854	84.1732	59.3103	416.053	371.53	297.932	0	1.10194	1.75675	21.5474	13.4096	8.40483	8.003	2.85571	2.73109	36.3287	6.98679	32.2559
14555	AT5G65100	10.4874	-3.66395	0.931158	-3.93484	8.33e-05	0.000477891	14.4122	5.9425	28.9384	14.9756	24.3136	46.5019	15.2729	2.90253	6.24319	10.0347	25.4205	6.77118	17.0588	10.4684	7.61256	3.72935	4.12605	3.60207	0	0	0	2.42191	0	0.948702
5382	AT1G57560	49.2891	-3.68396	0.665967	-5.53175	3.17e-08	3.44e-07	0	0	0	0	0	2.7354	206.516	197.372	146.715	178.309	111.459	114.626	9.38235	29.7523	12.2972	9.53056	18.5672	22.2128	20.9309	5.71141	6.14496	41.1725	3.4934	46.0121
9431	AT5G13910	55.1784	-3.76203	0.703821	-5.34515	9.03e-08	9.16e-07	0	0	3.6173	0	0	0	231.749	293.155	221.633	44.7701	80.1723	51.2675	0	2.75484	0.585582	14.0887	80.4579	110.463	11.0811	28.5571	10.9244	65.3916	8.15126	65.4605
22788	AT2G22630	34.8975	-3.7865	0.52331	-7.23567	4.63e-13	9.8e-12	0	1.48563	0	0	0	0	79.0204	81.2707	84.283	120.416	113.414	109.79	5.97058	8.26453	14.054	42.266	80.4579	57.0328	6.77177	2.85571	4.09664	0	12.8091	13.2818
19447	AT3G50330	15.067	-3.79184	0.793242	-4.78017	1.75e-06	1.41e-05	0.720608	0	0	0.998372	0	0	35.194	29.0253	18.7296	41.6825	78.2168	75.9339	5.97058	4.95872	3.51349	3.72935	16.5042	5.4031	0	2.85571	2.04832	9.68764	6.98679	19.4484
14331	AT5G63160	84.7289	-3.84659	0.490557	-7.84127	4.46e-15	1.22e-13	22.3388	13.3706	75.9633	15.974	18.4194	30.0894	195.891	235.105	168.566	350.442	256.16	338.559	18.7647	12.1213	15.8107	21.133	40.7447	36.621	17.2372	8.56712	8.19328	43.5944	29.1116	60.717
20138	AT3G56380	4.53351	-3.86584	1.1548	-3.34763	0.000815061	0.0037154	0	0	14.4692	0	0	0	35.858	29.0253	12.4864	4.63139	1.95542	8.7058	0	0	0	0	0.515756	0	0	0	0.682773	0	0	0.474351
47	AT1G01380	21.7837	-3.89737	0.594966	-6.55058	5.73e-11	9.27e-10	41.7953	57.1966	43.4076	27.9544	16.9458	27.354	36.5221	60.953	68.6751	30.8759	43.0193	24.6664	5.11764	2.20387	4.68465	1.24312	5.15756	4.80276	2.46246	5.71141	2.73109	4.84382	1.16447	3.32046
19386	AT3G49760	33.0517	-3.91503	0.639238	-6.12453	9.1e-10	1.25e-08	0	0	0	0	0	0	89.645	119.004	46.8239	239.288	101.682	150.901	2.55882	1.10194	0.585582	0.828745	4.12605	0	5.54054	5.71141	1.36555	4.84382	11.6447	7.58962
28692	AT4G25480	21.1731	-3.95204	0.899587	-4.39317	1.12e-05	7.7e-05	58.3692	68.3388	54.2595	13.9772	20.6297	128.564	11.9527	43.5379	28.0943	4.63139	17.5988	7.73849	5.97058	4.40775	2.92791	4.97247	5.15756	1.20069	1.23123	0	0	19.3753	0	5.21786
5533	AT1G59940	345.283	-3.99616	0.333922	-11.9674	5.27e-33	1.09e-30	0	0	0	0.998372	0	0	418.344	455.697	405.807	130.451	172.077	129.62	513.47	707.444	560.987	940.211	1222.34	2396.58	20.9309	34.2685	54.6218	43.5944	18.6314	60.717
22301	AT2G18328	5.84653	-4.00699	0.904275	-4.43117	9.37e-06	6.55e-05	0	0	0	0	0	0	16.6009	11.6101	18.7296	24.7007	15.6434	37.7251	2.55882	1.10194	1.17116	0	0	2.40138	0	2.85571	0.682773	2.42191	1.16447	0.948702
30319	AT4G39070	41.0515	-4.02568	0.541806	-7.43012	1.09e-13	2.5e-12	1.44122	8.91375	10.8519	16.9723	9.57807	0	265.615	296.058	168.566	41.6825	68.4397	33.8559	2.55882	2.20387	1.75675	4.14372	9.2836	3.00172	16.006	8.56712	8.87605	2.42191	3.4934	0.948702
13004	AT5G51780	161.676	-4.03873	0.424132	-9.52232	1.69e-21	1.03e-19	6.48547	1.48563	28.9384	0	4.42065	5.47081	516.621	597.92	614.954	558.854	504.499	613.759	5.11764	2.75484	5.85582	9.94493	20.1145	10.8062	34.4745	31.4128	23.2143	92.0326	132.749	58.3452
13772	AT5G58360	5.64266	-4.0445	0.95139	-4.25115	2.13e-05	0.000138802	0	0	0	0	0	0	27.8896	26.1227	12.4864	21.6132	17.5988	24.6664	0	0.550968	0	0	0	0.600345	0	0	2.73109	0	1.16447	0
2988	AT1G26790	11.9763	-4.09394	0.780371	-5.24615	1.55e-07	1.52e-06	10.0885	17.8275	28.9384	18.9691	7.36775	5.47081	24.5694	23.2202	24.9728	37.0511	21.5096	31.9213	1.70588	3.85678	1.75675	2.48623	2.57878	2.40138	0	5.71141	0	7.26573	3.4934	4.26916
21878	AT2G14210	68.3185	-4.10997	0.719848	-5.70949	1.13e-08	1.32e-07	81.4287	108.451	130.223	89.8535	82.5188	136.77	27.8896	14.5126	31.2159	99.5749	33.2422	108.339	16.2059	29.7523	7.02698	173.622	184.641	265.352	0	0	2.04832	9.68764	3.4934	3.79481
18292	AT3G29035	172.586	-4.11695	0.422368	-9.7473	1.89e-22	1.29e-20	0	0	10.8519	0	1.47355	0	540.526	609.53	568.13	743.338	602.27	721.13	27.2941	34.16	14.054	6.21558	24.7563	22.8131	28.3183	39.9799	31.4076	53.282	30.2761	32.2559
18157	AT3G27920	6.12741	-4.11983	1.0106	-4.07662	4.57e-05	0.000276665	0	1.48563	0	0.998372	0	2.7354	6.64037	23.2202	9.36478	8.49088	37.153	19.8299	0	0	0.585582	0.414372	4.12605	2.40138	0	0	0	9.68764	12.8091	7.11527
26552	AT4G06746	17.8798	-4.1267	0.98424	-4.19277	2.76e-05	0.00017545	12.9709	1.48563	25.3211	1.99674	32.4181	35.5603	6.64037	31.9278	40.5807	25.4726	162.3	25.1501	3.41176	2.75484	0.585582	2.48623	1.54727	4.20241	0.615616	0	0	0	9.31572	2.37176
8704	AT5G06800	101.582	-4.12771	0.401917	-10.2701	9.62e-25	8.37e-23	72.7814	65.3675	32.5557	119.805	59.6788	65.6497	239.717	319.278	274.7	284.83	262.026	293.579	20.4706	32.5071	25.18	44.7522	72.2058	42.6245	15.3904	17.1342	8.19328	24.2191	11.6447	33.6789
20416	AT3G58710	75.532	-4.15837	0.415477	-10.0087	1.4e-23	1.08e-21	8.6473	14.1134	10.8519	14.9756	11.0516	10.9416	238.389	269.935	177.931	278.655	258.116	326.467	4.2647	3.85678	4.09907	12.4312	29.9138	24.6141	14.7748	8.56712	10.2416	36.3287	27.9472	15.6536
10814	AT5G26660	63.1212	-4.1854	0.563718	-7.42464	1.13e-13	2.59e-12	0.720608	6.68531	3.6173	16.9723	5.8942	8.20621	223.117	208.982	218.512	256.27	162.3	304.703	0.852941	0.550968	1.75675	5.38684	11.3466	1.20069	9.23423	8.56712	6.82773	12.1096	9.31572	31.7815
23154	AT2G25820	6.00061	-4.21707	0.946734	-4.45434	8.42e-06	5.94e-05	0	0	0	0	1.47355	0	29.8817	23.2202	15.608	15.438	27.3759	18.3789	0.852941	0	0.585582	0	2.06302	0	1.23123	0	0	4.84382	1.16447	1.8974
19629	AT3G51910	671.248	-4.21845	0.776425	-5.43316	5.54e-08	5.79e-07	1048.48	3813.6	2152.29	1099.21	509.111	5692.38	160.033	203.177	215.39	240.832	338.288	290.677	5.11764	5.50968	2.92791	77.0732	70.1428	81.0465	14.1592	0	1.36555	19.3753	10.4802	59.2939
24733	AT2G39250	120.882	-4.24451	0.803195	-5.28454	1.26e-07	1.25e-06	232.756	312.724	137.457	434.292	633.626	798.738	14.6088	26.1227	15.608	80.2774	101.682	53.2021	7.67647	6.61162	6.4414	0.414372	1.03151	0	0	0	0	14.5315	5.82233	17.551
24626	AT2G38300	14.8757	-4.25783	0.794359	-5.36007	8.32e-08	8.46e-07	2.16182	0	0	0	0	0	30.5457	34.8303	46.8239	96.4873	50.841	87.058	0	0	1.17116	0.414372	1.03151	0	1.84685	2.85571	0	0	0	0.948702
6490	AT1G68150	163.583	-4.36081	0.351772	-12.3967	2.72e-35	7.22e-33	0	2.22844	0	0	1.47355	0	483.419	795.292	611.832	379.002	629.646	475.433	53.7353	60.0556	55.6303	46.8241	53.6386	58.8338	27.0871	45.6913	19.8004	53.282	23.2893	49.8069
27407	AT4G14860	6.00514	-4.37764	0.995991	-4.39526	1.11e-05	7.64e-05	0.720608	0.742813	0	0	1.47355	0	27.8896	37.7328	40.5807	3.08759	5.86626	14.5097	0.852941	1.65291	0	0	4.12605	1.20069	0	0	2.04832	0	1.16447	0.474351
8810	AT5G07680	107.719	-4.42055	0.674411	-6.55468	5.58e-11	9.03e-10	20.177	11.1422	213.421	94.8454	194.509	62.9143	147.416	313.473	224.755	345.81	432.148	320.18	14.5	10.4684	7.61256	24.448	24.7563	21.0121	7.38739	8.56712	6.14496	31.4848	16.3025	31.7815
1051	AT1G09540	68.0034	-4.44204	0.60213	-7.37721	1.62e-13	3.64e-12	12.2503	0.742813	21.7038	0	13.2619	0	228.429	252.52	190.417	192.975	117.325	168.796	40.0882	47.3833	42.1619	96.1344	69.627	55.8321	10.4655	5.71141	5.46218	26.641	12.8091	21.3458
8423	AT5G04390	19.6944	-4.45243	0.644814	-6.90498	5.02e-12	9.31e-11	2.16182	2.97125	0	1.99674	1.47355	5.47081	61.0914	95.7833	43.7023	53.261	33.2422	43.529	7.67647	15.9781	9.36931	30.2492	26.3035	5.4031	1.84685	0	2.04832	14.5315	6.98679	7.58962
26483	AT4G05100	60.3488	-4.46584	0.53654	-8.3234	8.55e-17	2.94e-15	0.720608	0.742813	10.8519	17.9707	17.6826	0	186.595	246.715	143.593	240.06	252.249	204.586	11.9412	17.631	7.61256	3.31498	10.8309	1.80103	7.38739	5.71141	4.77941	16.9534	13.9736	24.6663
21921	AT2G14760	5.16451	-4.48021	0.976142	-4.58971	4.44e-06	3.33e-05	0	0	0	0	0	0	20.5852	23.2202	15.608	16.9818	17.5988	21.7645	0	0	0	0.414372	0	0.600345	0	2.85571	0	2.42191	0	1.8974
7192	AT1G74080	5.92592	-4.50619	0.944155	-4.77273	1.82e-06	1.46e-05	0	0	0	0	0	0	23.2413	20.3177	15.608	28.5602	23.4651	21.7645	0.852941	0	0.585582	0.828745	2.06302	0	0.615616	0	0	2.42191	0	1.8974
9567	AT5G15150	308.198	-4.58017	0.346718	-13.2101	7.68e-40	3.8e-37	345.892	391.462	491.953	171.72	229.874	246.186	913.715	798.195	811.614	592.818	635.512	680.987	55.4411	68.8711	60.3149	94.4769	186.188	68.4393	38.1682	17.1342	21.8487	155.002	88.4994	232.432
6700	AT1G69810	239.856	-4.58048	0.30519	-15.0086	6.45e-51	2.12e-47	15.8534	18.5703	21.7038	8.98535	11.0516	10.9416	822.078	1056.52	870.925	645.307	658.977	757.404	62.2647	92.0117	69.6842	119.339	113.466	93.6538	32.012	51.4027	25.2626	79.923	31.4406	87.755
1169	AT1G10480	30.8053	-4.58874	0.811055	-5.65773	1.53e-08	1.74e-07	5.04426	0.742813	0	0	1.47355	0	15.2729	14.5126	37.4591	166.73	195.542	163.959	0.852941	3.85678	0.585582	22.3761	43.3235	38.4221	0	0	0.682773	9.68764	9.31572	9.48702
23306	AT2G27220	4.68809	-4.67393	0.954106	-4.89876	9.64e-07	8.18e-06	0.720608	0	0	0	0	0	23.9053	14.5126	28.0943	11.5785	7.82168	5.32021	0.852941	2.20387	0.585582	0	0	0	0	0	0.682773	7.26573	2.32893	6.64092
28682	AT4G25410	19.0465	-4.74178	0.688417	-6.88795	5.66e-12	1.04e-10	1.44122	2.22844	0	3.99349	2.9471	5.47081	76.3643	98.6859	84.283	27.7883	60.6181	50.7838	5.97058	6.06065	5.27024	2.07186	11.8624	1.20069	3.69369	0	0.682773	2.42191	2.32893	0.948702
25869	AT4G00130	5.83998	-4.77826	1.0687	-4.47111	7.78e-06	5.55e-05	0	0	0	0	4.42065	0	39.1782	55.148	28.0943	0.771898	5.86626	2.41828	0	0	0	0	0	0	0	0	1.36555	2.42191	0	0.474351
19406	AT3G49930	16.8828	-4.81942	0.654702	-7.36125	1.82e-13	4.08e-12	0	0	0	0.998372	0.736775	2.7354	77.0283	89.9783	78.0399	34.7354	56.7072	50.7838	0	0	0.585582	0	0	0.600345	3.07808	2.85571	1.36555	0	1.16447	3.79481
14916	AT3G01220	415.427	-4.82744	0.399631	-12.0798	1.35e-33	2.92e-31	2.88243	5.19969	0	6.98861	5.8942	0	1346.67	2249.46	1354.77	1985.32	1126.32	1471.76	5.97058	7.71356	7.02698	11.6024	14.9569	6.00345	48.018	74.2484	19.1176	104.142	27.9472	88.2293
5287	AT1G56010	120.524	-4.82796	0.495326	-9.74703	1.9e-22	1.29e-20	33.148	46.7972	72.346	61.8991	43.4697	30.0894	222.453	203.177	255.971	646.851	494.722	544.596	17.9118	18.182	12.2972	6.62996	35.5871	15.609	6.77177	8.56712	4.09664	31.4848	39.5918	40.3198
12746	AT5G49450	190.862	-4.89612	0.896479	-5.4615	4.72e-08	4.98e-07	67.0165	2.97125	97.6671	14.9756	119.358	2.7354	324.714	606.628	377.713	1562.32	535.785	652.451	0	6.61162	2.34233	34.3929	24.2405	7.80448	8.61862	8.56712	2.04832	41.1725	17.467	63.0887
29068	AT4G28530	9.34865	-4.94085	1.00338	-4.92423	8.47e-07	7.26e-06	0	2.97125	3.6173	0.998372	5.8942	0	12.6167	34.8303	37.4591	28.5602	44.9747	40.1434	0	0.550968	1.75675	0	2.06302	0.600345	0	0	0	0	1.16447	6.16657
23410	AT2G28160	48.5283	-4.94318	0.601387	-8.21963	2.04e-16	6.64e-15	14.4122	5.19969	0	0	6.63097	10.9416	171.986	223.494	152.958	206.869	127.102	201.684	4.2647	2.20387	4.09907	4.97247	2.06302	1.20069	2.46246	5.71141	6.14496	4.84382	1.16447	4.26916
10740	AT5G25810	166.663	-4.96787	0.449012	-11.064	1.88e-28	2.55e-26	6.48547	4.45688	3.6173	7.98698	8.10452	10.9416	608.258	647.263	727.331	532.61	334.377	590.543	4.2647	2.75484	4.68465	17.4036	33.0084	17.41	23.3934	8.56712	16.3866	135.627	54.7299	199.702
10665	AT5G25160	51.9915	-5.00084	0.626585	-7.9811	1.45e-15	4.29e-14	1.44122	1.48563	0	1.99674	2.9471	2.7354	72.3801	121.906	106.134	283.287	191.631	287.775	3.41176	3.85678	9.36931	12.4312	24.2405	3.60207	3.69369	0	0	48.4382	36.0984	28.9354
13734	AT5G58010	66.747	-5.06324	0.604735	-8.37267	5.63e-17	1.98e-15	0	2.22844	0	0	0	0	330.027	365.718	277.822	126.591	150.567	187.175	2.55882	7.16259	9.36931	3.31498	21.146	17.41	4.30931	14.2785	10.2416	26.641	9.31572	36.0507
2867	AT1G25310	81.3842	-5.07379	0.666825	-7.60887	2.76e-14	6.89e-13	35.3098	3.71406	28.9384	44.9268	30.9445	43.7665	189.915	264.13	193.539	91.084	285.491	88.9926	203	138.293	173.918	46.8241	26.3035	13.2076	2.46246	2.85571	5.46218	12.1096	23.2893	4.74351
4088	AT1G43160	165.771	-5.0959	0.925448	-5.50641	3.66e-08	3.93e-07	82.8699	20.0559	133.84	656.929	862.763	49.2373	424.984	412.159	408.929	240.06	301.135	307.121	7.67647	0.550968	0	0.414372	8.25209	3.00172	9.84985	0	2.73109	24.2191	17.467	4.26916
12037	AT5G43540	7.85035	-5.27391	1.05151	-5.01558	5.29e-07	4.69e-06	0	0	0	0	0	0	28.5536	23.2202	24.9728	30.8759	46.9301	33.8559	0	0	0	0	0	0	0	0	0	0	0	0
13940	AT5G59780	221.274	-5.36474	0.521124	-10.2946	7.46e-25	6.62e-23	0	0	0	0	0	2.7354	318.738	403.451	543.157	1029.71	1546.74	1343.59	0.852941	1.10194	2.34233	1.65749	12.8939	3.00172	6.77177	11.4228	6.82773	21.7972	16.3025	37.4737
10404	AT5G22890	137.174	-5.38107	0.500993	-10.7408	6.55e-27	7.08e-25	2.88243	3.71406	3.6173	1.99674	3.68387	10.9416	351.276	496.332	340.254	629.869	420.416	570.23	124.529	77.6866	33.3782	50.5534	24.2405	33.019	10.4655	8.56712	3.41387	38.7506	29.1116	23.2432
19824	AT3G53600	7.92008	-5.43405	0.937393	-5.79698	6.75e-09	8.06e-08	0	0.742813	0	0	0	0	33.8659	58.0505	31.2159	12.3504	11.7325	20.3135	0	0	1.17116	0	0.515756	0	0	0	0.682773	12.1096	1.16447	6.16657
27359	AT4G14550	197.747	-5.43839	0.442631	-12.2865	1.07e-34	2.65e-32	0.720608	3.71406	21.7038	0	0	0	564.432	554.382	533.793	245.464	246.383	281.971	162.059	238.569	180.945	304.149	462.633	724.016	12.3123	5.71141	22.5315	60.5478	32.605	87.2806
26491	AT4G05170	8.85248	-5.49059	0.937156	-5.85877	4.66e-09	5.69e-08	0	0.742813	7.2346	0	0.736775	2.7354	23.2413	34.8303	21.8512	45.542	35.1976	36.2742	0	0	0.585582	0	0.515756	0.600345	0	0	0	0	0	2.37176
6585	AT1G68880	55.8636	-5.53409	0.815716	-6.78433	1.17e-11	2.06e-10	0	1.48563	10.8519	0	0	0	38.5142	133.516	65.5535	428.404	226.829	387.408	1.70588	4.95872	1.75675	3.31498	4.6418	6.60379	1.84685	0	0	16.9534	1.16447	5.21786
1994	AT1G17310	11.0909	-5.58532	0.94497	-5.91058	3.41e-09	4.24e-08	0.720608	0	0	0	0	0	13.2807	69.6606	37.4591	8.49088	43.0193	12.0914	3.41176	3.85678	8.19815	16.1605	15.9884	15.609	0	0	0	12.1096	2.32893	3.79481
25814	AT2G47810	7.20665	-5.59973	0.956783	-5.85266	4.84e-09	5.89e-08	0.720608	2.22844	0	0	0	0	27.8896	31.9278	37.4591	24.7007	23.4651	15.477	0	0	0	0.828745	4.12605	0.600345	0	0	0	0	1.16447	2.37176
11643	AT5G40330	14.7322	-5.60336	0.868505	-6.45173	1.11e-10	1.72e-09	0	0	0	0	0	0	31.8738	40.6354	49.9455	59.4362	87.994	68.6791	0	0.550968	0	0	0	0	0.615616	0	0	0	8.15126	5.69221
26398	AT4G04450	34.5202	-5.61823	0.670625	-8.3776	5.4e-17	1.9e-15	1.44122	1.48563	7.2346	2.99512	0.736775	0	168.001	177.054	187.296	84.9088	97.7711	64.3262	0.852941	1.10194	5.27024	0.828745	6.18907	0.600345	1.23123	5.71141	2.04832	4.84382	4.65786	1.8974
13033	AT5G52020	49.5405	-5.83846	0.840694	-6.94481	3.79e-12	7.15e-11	45.3983	79.481	122.988	21.9642	25.7871	303.63	154.721	139.321	109.256	26.2445	29.3313	40.1434	5.97058	1.65291	1.75675	1.24312	10.8309	6.00345	0	0	2.04832	16.9534	18.6314	25.615
19780	AT3G53200	14.7166	-5.90604	0.893047	-6.61336	3.76e-11	6.2e-10	0	0	0	0	0	0	37.1861	60.953	59.3103	30.8759	84.0831	68.6791	0	0	1.75675	0	1.03151	1.80103	0.615616	0	0	2.42191	1.16447	3.32046
30181	AT4G37850	30.5991	-5.92713	0.740061	-8.00898	1.16e-15	3.45e-14	0	2.97125	0	7.98698	6.63097	0	92.3012	60.953	93.6478	99.5749	136.879	96.2474	5.11764	4.40775	8.19815	33.9785	48.9968	27.6159	1.23123	0	0	2.42191	0	5.21786
1516	AT1G13300	113.007	-5.93649	0.567106	-10.468	1.21e-25	1.17e-23	0	0	0	0	0	0	207.844	513.747	318.403	480.893	576.849	496.23	2.55882	1.10194	1.17116	15.7461	10.3151	8.40483	4.30931	8.56712	2.04832	38.7506	8.15126	17.0766
10128	AT5G19790	134.145	-5.97313	0.613563	-9.73517	2.13e-22	1.44e-20	0.720608	4.45688	0	0	0	0	618.219	952.028	714.845	142.029	256.16	254.403	9.38235	13.2232	4.68465	2.07186	17.0199	73.2421	5.54054	5.71141	66.9118	43.5944	5.82233	29.4098
4412	AT1G48500	17.5118	-6.00346	0.923516	-6.50066	8e-11	1.27e-09	0	0	0	0	0	0	40.5063	26.1227	40.5807	115.785	54.7518	136.391	0	0	0.585582	0	0	0.600345	0	0	0	0	1.16447	3.79481
20123	AT3G56230	54.3913	-6.09034	0.625573	-9.73563	2.13e-22	1.43e-20	0.720608	2.97125	0	2.99512	5.8942	2.7354	182.61	261.227	140.472	179.08	152.523	177.018	5.97058	12.6723	10.5405	24.0336	51.5756	38.4221	1.23123	2.85571	2.73109	21.7972	3.4934	21.8202
3099	AT1G27740	106.372	-6.12269	0.513004	-11.935	7.78e-33	1.56e-30	0.720608	0.742813	0	0.998372	0	0	557.791	589.213	621.197	231.569	219.007	191.044	1.70588	12.6723	4.68465	1.24312	5.15756	5.4031	3.69369	17.1342	8.19328	41.1725	13.9736	25.615
5880	AT1G62975	79.6463	-6.22451	0.699616	-8.89704	5.74e-19	2.54e-17	12.2503	20.7988	3.6173	38.9365	11.7884	13.677	216.476	200.274	127.985	437.666	400.861	350.167	1.70588	0	0	1.65749	2.57878	0	1.84685	0	0.682773	4.84382	31.4406	32.2559
15496	AT3G05860	11.1184	-6.28135	0.970702	-6.47094	9.74e-11	1.52e-09	0	0	0	0	0	0	41.8344	60.953	56.1887	20.8413	43.0193	36.7578	0	0	0	0	1.03151	0	0	0	0	2.42191	0	3.79481
7341	AT1G75250	19.1386	-6.34655	0.857122	-7.4045	1.32e-13	3e-12	0	0	0	0	0	0	72.3801	84.1732	53.0671	6.17519	3.91084	9.18945	4.2647	19.8349	3.51349	43.5091	52.0913	97.2559	0	0	0.682773	2.42191	1.16447	5.69221
28680	AT4G25400	21.9385	-6.35185	0.885266	-7.17507	7.23e-13	1.49e-11	0	0	0	0.998372	0.736775	0	92.3012	101.588	71.7967	91.084	60.6181	81.7378	0.852941	0	0	0.828745	10.3151	4.80276	0	2.85571	0	4.84382	1.16447	0
11992	AT5G43175	14.2424	-6.45631	0.882672	-7.3145	2.58e-13	5.66e-12	0	0	0	0	0	0	78.3564	58.0505	118.621	14.6661	13.6879	12.0914	4.2647	5.50968	4.09907	0.828745	5.67331	6.60379	0.615616	0	0	12.1096	0	6.64092
14861	AT5G67430	37.7835	-6.48344	0.796483	-8.14009	3.95e-16	1.24e-14	0	0	0	0	0	5.47081	89.645	69.6606	74.9183	182.168	244.428	181.854	1.70588	0	0	2.90061	11.3466	12.0069	0	2.85571	0	9.68764	5.82233	12.3331
9483	AT5G14340	15.4416	-6.68809	0.91397	-7.31762	2.52e-13	5.54e-12	0	0	0	0	0	0	90.3091	46.4404	68.6751	43.2263	56.7072	51.2675	0	0	0.585582	0.828745	1.54727	0	0	0	0	4.84382	0	6.16657
24207	AT2G34830	43.0844	-6.72623	0.667858	-10.0713	7.4e-24	5.92e-22	0	0.742813	0	0	0	0	213.82	153.834	121.742	119.644	89.9494	96.7311	10.2353	17.631	9.36931	51.7965	48.9968	41.4238	0	2.85571	1.36555	24.2191	11.6447	18.0253
10272	AT5G21120	19.8471	-6.74502	0.849959	-7.9357	2.09e-15	6.07e-14	0	0	3.6173	0	0	0	128.823	113.198	118.621	43.2263	19.5542	32.8886	0	2.75484	0	0	1.03151	1.20069	0	0	1.36555	0	8.15126	1.8974
17884	AT3G25790	139.629	-6.81309	0.512753	-13.2873	2.74e-40	1.51e-37	0	0	0	0	0	2.7354	464.826	595.018	418.294	339.635	320.689	268.912	28.147	41.3226	29.8647	290.475	234.669	180.704	3.07808	2.85571	3.41387	50.8601	16.3025	59.2939
13260	AT5G53980	30.3717	-6.8388	0.916163	-7.4646	8.36e-14	1.95e-12	0	0	0	1.99674	0	0	75.0362	139.321	218.512	55.5767	146.657	78.3522	0	0	0.585582	0.414372	0	0.600345	0	2.85571	0	0	0	9.01267
29698	AT4G33880	58.1478	-6.83972	0.788801	-8.67104	4.28e-18	1.72e-16	0	0.742813	0	0	0.736775	0	262.295	325.083	237.241	175.993	105.593	183.305	1.70588	3.85678	5.27024	4.14372	11.3466	3.60207	2.46246	0	0	38.7506	1.16447	32.2559
15994	AT3G10470	18.4724	-6.98034	0.863896	-8.08007	6.47e-16	1.98e-14	0	0.742813	0	0	5.15742	0	81.6766	107.393	62.4319	57.1205	46.9301	60.4569	4.2647	6.06065	1.17116	1.65749	0.515756	1.80103	0	0	0	2.42191	1.16447	2.37176
18942	AT3G46130	72.4799	-7.49237	0.843905	-8.87821	6.79e-19	2.99e-17	0	0	3.6173	0	3.68387	0	71.052	110.296	199.782	278.655	506.454	537.341	0	0	0.585582	0.414372	0.515756	0.600345	0	0	0	14.5315	5.82233	6.16657
27237	AT4G13620	74.4745	-8.80153	0.817433	-10.7673	4.91e-27	5.47e-25	0	0.742813	0	0	0	0	292.176	371.523	221.633	338.863	224.873	312.441	0.852941	2.20387	1.17116	0	0.515756	0	0	0	0	12.1096	1.16447	7.11527

[truncated: 5 more sheets: ET 10d TFs, EA 5d TFs, EA 10d TFs, TFs, List of all TFs]
