# Supplementary material for: Transcriptomic profiling reveals histone acetylation-regulated genes involved in somatic embryogenesis in Arabidopsis thaliana
Source: BMC Genomics. 2024 Aug 15;25:788. doi: 10.1186/s12864-024-10623-5 (PMC11325840; doi:10.1186/s12864-024-10623-5)
Supplement: Supplementary file 10 — Additional file 10: Table S2 [file 12864_2024_10623_MOESM10_ESM.xlsx]

## Sheet: Master regulators
ID	Gene	ET				EA
		5d		10d		5d		10d
		log2FC	padj	log2FC	padj	log2FC	padj	log2FC	padj
LEC1	AT1G21970	4.51382	8.14e-19	5.68682	1.36e-31	1.64184	0.0025402	3.79644	4.85e-14
LEC2	AT1G28300	4.05223	8.32e-22	4.62864	6.42e-29	3.35185	1.81e-16	3.76928	9.42e-19
PHV	AT1G30490	1.23383	0.000103516	1.21498	4.4e-05	2.06922	3.7e-13	1.78182	2.62e-09
PHB	AT2G34710	1.75496	4.23e-17	1.43346	3.62e-13	2.81853	1.92e-48	2.69597	7.12e-41
ABI3	AT3G24650	-0.442643	0.10309	0.578569	0.01443	0.395938	0.108182	0.580668	0.0172695
FUS3	AT3G26790	0.977988	3.11e-05	2.56452	1.16e-34	0.0389733	0.90289	1.00383	1.24e-05
MYB118	AT3G27785	4.77814	7.31e-14	5.0242	6.56e-18	-0.645035	0.427661	-2.34487	0.000406493
AGL18	AT3G57390	2.00269	2.4e-08	0.489837	0.217044	-0.429549	0.301117	-0.522502	0.18137
AGL15	AT5G13790	0.132	0.664657	1.67202	3.4e-26	0.85991	1.15e-07	1.33657	9.8e-16
MYB115	AT5G40360	-0.232083	0.974309	0.189396	NA	-0.651047	NA	-0.181802	NA
ID	Gene	ET				EA
		5d		10d		5d		10d
		log2FC	padj	log2FC	padj	log2FC	padj	log2FC	padj
WUS/WOXs
WOX 10	AT1G20710	NA	NA	NA	NA	NA	NA	NA	NA
WOX 4	AT1G46480	1.16611	0.000890041	1.66739	3.28e-08	2.33145	1.65e-14	1.58568	3.26e-07
WOX 6	AT2G01500	-0.230248	0.966317	0.252961	NA	-0.326669	NA	0	NA
WUS	AT2G17950	0.884193	0.4657	4.52777	5.59e-08	0.44281	0.680809	2.01587	0.0289361
WOX 3	AT2G28610	1.65436	5.48e-05	2.67516	1.27e-12	-1.79754	7.16e-06	-0.707495	0.120349
WOX 9	AT2G33880	1.05998	0.00259358	2.32181	1.18e-13	1.39213	1.08e-05	1.8911	7.09e-09
WOX 11	AT3G03660	-0.239724	0.470063	2.15162	5.78e-24	2.45682	5.9e-36	4.41031	7.26e-97
WOX 5	AT3G11260	1.45206	0.00116019	2.16174	1.24e-08	2.49228	2.39e-10	2.67071	2.67e-12
WOX 1	AT3G18010	0.0176137	1	-1.18941	0.000127934	0.421885	0.234144	-1.3902	6.01e-06
WOX 13	AT4G35550	0.778407	1.47e-05	0.547657	0.00112343	0.973237	1.8e-09	0.587324	0.000571163
WOX 7	AT5G05770	1.15424	0.0451052	2.35223	4.58e-06	2.55409	3.72e-08	3.392	2.87e-12
WOX 12	AT5G17810	-0.705708	0.0662167	0.745624	0.0347141	-0.469904	0.199511	0.495866	0.187101
WOX 8	AT5G45980	1.86661	0.0847822	3.26656	8.03e-06	1.2234	0.254194	0.364125	0.713266
WOX 2	AT5G59340	-3.10303	9.91e-06	2.36216	2.14e-05	-1.02893	0.0949269	1.10432	0.0718073
ID	Gene	ET				EA
		5d		10d		5d		10d
		log2FC	padj	log2FC	padj	log2FC	padj	log2FC	padj
AINTEGUMENTA-LIKE(AIL)
PLT 2/AIL4	AT1G51190	-0.0460124	0.988296	0.450029	0.0273691	2.96028	8.95e-65	3.37511	1.41e-84
AIL1	AT1G72570	-0.490558	0.376707	-1.45957	0.000175113	-0.175811	0.734776	-1.5999	4.99e-05
PLT 1/AIL3	AT3G20840	-0.161802	0.720419	1.56807	9.05e-15	4.72377	8.93e-125	5.07364	1.29e-143
ANT	AT4G37750	1.38896	4.32e-08	1.6914	2.97e-13	1.26528	1.13e-07	0.609003	0.0209575
PLT 3/AIL 6	AT5G10510	0.385095	0.160211	0.846045	0.000111436	1.97107	6.95e-22	2.16753	7.3e-24
PLT 4/BBM/AIL2	AT5G17430	0.703322	6.38e-05	1.00509	2.41e-10	1.56232	3.35e-24	2.21473	6.29e-44
PLT 5/AIL5/EMK/CHO1	AT5G57390	-0.0266751	1	0.405262	0.00869905	-0.237719	0.150403	-0.230443	0.179322
PLT 7/AIL7	AT5G65510	0.644792	0.00033982	1.95602	2.91e-36	1.28429	1.6e-16	1.49668	3.88e-20
