# Supplementary material for: Transcriptomic profiling reveals histone acetylation-regulated genes involved in somatic embryogenesis in Arabidopsis thaliana
Source: BMC Genomics. 2024 Aug 15;25:788. doi: 10.1186/s12864-024-10623-5 (PMC11325840; doi:10.1186/s12864-024-10623-5)
Supplement: Supplementary file 11 — Additional file 11: Dataset S5 [file 12864_2024_10623_MOESM11_ESM.xlsx]

## Sheet: RNAseq_resdata_ET_5_vs_E5_5
	Row.names	baseMean	log2FoldChange	lfcSE	stat	pvalue	padj	p_0E_a	p_0E_b	p_0E_c	p_0L_a	p_0L_b	p_0L_c	p_E0_5_a	p_E0_5_b	p_E0_5_c	p_E0_10_a	p_E0_10_b	p_E0_10_c	p_E5_5_a	p_E5_5_b	p_E5_5_c	p_E5_10_a	p_E5_10_b	p_E5_10_c	p_ET_5_a	p_ET_5_b	p_ET_5_c	p_ET_10_a	p_ET_10_b	p_ET_10_c
11902	AT5G42530	3089.84	10.2287	1.00749	10.1526	3.23e-24	3.23e-22	0	0	0	0.998372	0	98.4746	47.8107	72.5631	68.6751	101.891	344.154	103.986	0.852941	1.65291	3.51349	33.5642	8.76785	0.600345	27980.3	31535.6	11781.9	409.303	1149.33	412.211
3552	AT1G31580	322.804	10.2017	1.02753	9.92842	3.13e-23	2.9e-21	3.60304	0	0	0	0	5.47081	1.99211	2.90253	0	40.1387	39.1084	12.575	0	0	0	2.07186	0	0	1643.08	1676.3	4297.37	2.42191	6.98679	13.2818
21903	AT2G14560	57.1438	10.1226	0.831959	12.1672	4.65e-34	1.06e-31	0	1.48563	0	0	0.736775	0	1.32807	8.70758	3.12159	5.40329	11.7325	6.77118	0	0	0	0.828745	1.03151	0	637.162	434.068	158.403	36.3287	34.934	29.4098
23120	AT2G25510	1661.17	9.65839	1.00172	9.6418	5.32e-22	4.49e-20	0	0	0	0	0	43.7665	6.64037	29.0253	15.608	21.6132	68.4397	14.5097	4.2647	1.65291	3.51349	16.9893	4.12605	0.600345	14870.8	15757.8	8669.17	62.9697	194.466	82.0628
13889	AT5G59310	1770.65	9.57774	0.763611	12.5427	4.36e-36	1.15e-33	92.9584	98.0513	65.1114	18.9691	10.3148	13.677	9.29652	78.3682	31.2159	27.7883	428.237	199.75	5.11764	6.61162	6.4414	9.53056	7.73633	7.80448	4397.96	16748.7	13025.9	5027.89	1455.58	722.437
18219	AT3G28510	56.4354	9.44099	0.902784	10.4576	1.35e-25	1.5e-23	0.720608	0	0	0	0	0	0.664037	2.90253	3.12159	10.0347	64.5289	12.0914	0	0	0	2.48623	0.515756	0	376.141	676.803	86.0294	41.1725	43.0852	34.1533
20251	AT3G57260	89.1425	8.80276	0.677234	12.9981	1.25e-38	3.93e-36	0	0	0	0	0.736775	2.7354	1.32807	5.80505	3.12159	3.85949	13.6879	6.28752	4.2647	0	0	2.90061	1.03151	0.600345	704.88	922.393	449.947	4.84382	8.15126	2.84611
5457	AT1G58300	31.4054	8.57438	0.888538	9.64999	4.92e-22	4.17e-20	0	1.48563	0	0	0	0	1.32807	0	0	0	3.91084	5.80387	0	0	0.585582	1.24312	0	0	328.739	259.869	135.189	2.42191	6.98679	6.16657
23909	AT2G32370	775.048	8.34854	0.911405	9.16008	5.19e-20	3.55e-18	2.16182	0.742813	39.7903	3.99349	2.21032	0	3.98422	0	6.24319	108.838	17.5988	123.816	0	1.65291	0.585582	4.97247	4.12605	0.600345	1899.17	596.843	983.193	4122.09	5537.03	5141.49
23212	AT2G26400	126.347	8.29706	0.659489	12.581	2.68e-36	7.31e-34	134.033	139.649	354.495	64.8942	57.4684	49.2373	7.96845	2.90253	3.12159	105.75	242.472	158.155	1.70588	0.550968	0	17.818	29.3981	24.6141	587.297	593.987	168.645	101.72	128.091	58.3452
2214	AT1G19250	60.4534	8.26192	0.831371	9.9377	2.85e-23	2.65e-21	0	0	0	0	0	2.7354	0.664037	5.80505	0	29.3321	48.8855	33.3722	0	0	0.585582	1.24312	4.12605	3.00172	393.994	125.651	280.62	70.2354	309.748	140.882
22327	AT2G18590	333.634	8.02342	0.778073	10.3119	6.23e-25	6.62e-23	0.720608	0	0	1.99674	0	0	0	0	0	96.4873	13.6879	108.822	0.852941	3.30581	0	2.90061	4.12605	1.20069	906.802	613.977	712.815	1942.37	2120.49	1476.66
10554	AT5G24210	151.848	8.00384	0.883725	9.05694	1.34e-19	8.66e-18	1.44122	4.45688	14.4692	0	2.9471	0	0.664037	0	0	90.3121	152.523	66.2608	1.70588	2.20387	0.585582	3.72935	0	1.20069	1985.36	548.296	459.506	38.7506	230.564	39.3711
25303	AT2G43570	208.207	7.98076	0.478014	16.6957	1.41e-62	1.45e-59	25.2213	29.7125	0	30.9495	19.1561	46.5019	15.9369	14.5126	31.2159	159.011	260.071	169.763	3.41176	4.95872	6.4414	15.7461	9.2836	1.80103	1734.8	1484.97	586.502	106.564	171.176	69.2553
10595	AT5G24530	417.653	7.84457	0.38272	20.4969	2.29e-93	9.47e-90	225.55	203.531	249.594	215.648	216.612	314.572	262.959	252.52	265.336	738.707	653.111	637.942	6.82352	1.65291	8.19815	9.53056	9.79936	9.60552	1532.88	1430.71	1323.21	353.599	766.218	335.366
17276	AT3G20750	44.9853	7.80383	0.874603	8.92271	4.55e-19	2.73e-17	2.88243	0.742813	0	0	4.42065	0	1.32807	2.90253	0	0.771898	0	1.93462	0	0	0	1.24312	2.57878	0	153.904	62.8256	79.8844	225.238	315.57	223.419
22333	AT2G18660	540.961	7.7384	1.10521	7.00176	2.53e-12	6.97e-11	0	0	14.4692	0	0	35.5603	2.65615	8.70758	9.36478	43.2263	89.9494	48.8492	2.55882	0	0	11.6024	3.09453	0.600345	4741.47	3044.18	4175.16	174.378	337.695	239.547
20139	AT3G56400	176.501	7.59385	0.503503	15.082	2.13e-51	1.6e-48	23.7801	32.6838	47.0249	6.98861	40.5226	19.1478	17.929	23.2202	31.2159	78.7336	101.682	72.0647	5.97058	1.10194	4.09907	33.9785	27.8508	22.2128	1246.01	711.071	451.996	288.207	434.346	514.197
20612	AT3G60415	295.051	7.58933	0.605693	12.53	5.12e-36	1.33e-33	20.177	11.885	54.2595	70.8844	59.6788	27.354	5.97634	0	6.24319	118.1	291.358	162.025	11.9412	4.95872	4.68465	9.11619	2.57878	1.20069	3736.17	733.917	545.536	314.848	652.101	236.227
13428	AT5G55450	747.346	7.34626	0.68119	10.7844	4.08e-27	5.43e-25	5.76486	21.5416	18.0865	1.99674	6.63097	24.6186	4.64826	2.90253	3.12159	30.104	43.0193	42.078	17.0588	13.7742	15.2251	4.14372	2.57878	1.20069	2324.56	3104.15	12048.2	29.0629	136.242	35.5763
10676	AT5G25250	49.5142	7.28515	0.694602	10.4882	9.78e-26	1.11e-23	1.44122	0	0	0	0.736775	0	7.30441	0	0	25.4726	39.1084	34.3395	2.55882	0	1.75675	2.90061	0.515756	3.00172	474.64	254.158	228.046	36.3287	57.0588	18.974
7058	AT1G72930	173.41	7.19158	0.39876	18.0348	1.04e-72	1.98e-69	10.0885	5.19969	3.6173	4.99186	6.63097	19.1478	23.9053	11.6101	31.2159	128.135	68.4397	127.201	11.0882	8.8155	4.68465	16.9893	11.8624	9.60552	1561.2	1353.61	568.75	43.5944	74.5258	56.9221
179	AT1G02450	30.941	7.09087	0.710614	9.9785	1.89e-23	1.79e-21	13.6916	13.3706	7.2346	8.98535	1.47355	13.677	2.65615	5.80505	3.12159	3.85949	15.6434	4.3529	0	0.550968	1.75675	0.828745	0.515756	0.600345	275.18	171.342	81.25	26.641	55.8943	34.1533
9369	AT5G13320	242.83	7.08073	0.591555	11.9697	5.12e-33	1.07e-30	6.48547	6.68531	36.173	20.9658	39.7858	46.5019	1.32807	5.80505	15.608	287.146	449.747	280.52	13.647	3.85678	5.27024	9.11619	2.06302	2.40138	2328.26	996.642	325.683	210.706	441.332	292.2
27342	AT4G14400	43.5643	7.05816	0.731419	9.64995	4.92e-22	4.17e-20	15.8534	5.19969	3.6173	7.98698	13.2619	8.20621	0.664037	0	9.36478	9.26278	29.3313	11.6077	1.70588	2.75484	0	0.828745	0.515756	1.20069	552.207	191.332	176.155	0	1.16447	3.32046
27336	AT4G14365	150.611	6.97064	0.501213	13.9075	5.7e-44	2.66e-41	25.9419	13.3706	14.4692	10.9821	5.15742	8.20621	13.9448	26.1227	18.7296	95.7154	260.071	94.7965	11.0882	2.75484	5.27024	12.8455	8.25209	3.00172	1293.41	645.39	449.947	159.846	263.169	172.189
8981	AT5G09570	95.3447	6.93881	0.578488	11.9947	3.79e-33	8.09e-31	0	0	0	0	5.15742	0	4.64826	8.70758	12.4864	10.8066	3.91084	12.575	0.852941	2.75484	1.17116	7.04433	10.3151	37.2214	230.856	262.725	1284.98	121.096	187.479	83.4858
27028	AT4G11890	14.4846	6.93487	0.864096	8.02557	1.01e-15	4.18e-14	0	0.742813	0	0	0	0	0.664037	8.70758	3.12159	20.8413	21.5096	14.026	0	0.550968	0	1.65749	0	0	125.586	57.1141	37.5525	19.3753	18.6314	17.551
25643	AT2G46430	129.383	6.85692	0.689577	9.94366	2.69e-23	2.5e-21	4.32365	2.22844	47.0249	0	6.63097	5.47081	112.222	121.906	140.472	344.267	318.734	312.441	4.2647	0	4.68465	7.04433	7.22058	0.600345	818.153	365.531	221.901	82.345	98.9796	78.7423
6269	AT1G66270	5054.03	6.85383	0.445644	15.3796	2.24e-53	1.91e-50	162.857	139.649	260.446	135.779	120.831	125.829	19741.8	17792.5	14331.2	12075.6	10551.5	10206.6	74.2058	111.296	45.6754	195.169	837.071	395.027	5816.34	14558.4	10979	1172.2	415.714	1052.11
25314	AT2G43660	55.7077	6.82343	0.656132	10.3995	2.49e-25	2.71e-23	0.720608	0	0	0	0	0	5.97634	5.80505	0	5.40329	17.5988	6.77118	0.852941	2.75484	2.34233	1.65749	6.18907	4.20241	197.613	431.212	492.279	62.9697	69.8679	22.7689
7459	AT1G76290	340.089	6.78749	1.01544	6.68427	2.32e-11	5.54e-10	2.16182	0.742813	0	0	0	0	0	2.90253	0	35.5073	0	40.6271	0	0	2.34233	1.65749	3.09453	0	426.006	434.068	515.494	2450.97	2724.85	1521.72
6347	AT1G66970	106.77	6.78344	0.660745	10.2663	9.99e-25	1.04e-22	7.92669	1.48563	25.3211	2.99512	0	10.9416	21.9132	14.5126	15.608	493.243	267.893	327.918	1.70588	3.30581	1.75675	2.48623	8.76785	1.80103	610.075	194.188	238.288	62.9697	116.447	130.921
10232	AT5G20740	286.033	6.7804	0.378295	17.9236	7.72e-72	1.27e-68	6.48547	14.1134	10.8519	6.98861	13.9987	21.8832	29.8817	52.2455	31.2159	161.327	265.937	243.762	12.7941	4.40775	11.7116	6.21558	7.73633	6.60379	1149.35	1199.4	1008.46	818.606	1142.34	638.477
10139	AT5G19880	30.3421	6.7649	0.753834	8.97399	2.86e-19	1.78e-17	0	0	7.2346	0	0	2.7354	6.64037	0	9.36478	43.2263	13.6879	26.601	2.55882	0.550968	0	1.65749	0.515756	1.80103	283.183	102.805	118.803	38.7506	24.4538	43.6403
21392	AT2G04495	18.3336	6.70204	0.782477	8.56516	1.08e-17	5.55e-16	0	0	0	2.99512	1.47355	0	1.32807	2.90253	0	4.63139	5.86626	8.7058	1.70588	0	0.585582	0.414372	0.515756	0	161.291	105.661	62.1323	36.3287	9.31572	34.1533
5590	AT1G60590	159.193	6.69311	0.567097	11.8024	3.79e-32	7.52e-30	309.861	376.606	104.902	291.525	198.929	123.093	16.6009	8.70758	15.608	430.719	281.581	375.317	4.2647	0.550968	2.34233	3.72935	12.8939	4.20241	235.165	436.923	232.826	152.58	85.006	116.69
3802	AT1G33960	27.7068	6.59629	0.847359	7.78452	7e-15	2.61e-13	0	0	3.6173	0.998372	0.736775	2.7354	0.664037	0	0	42.4544	43.0193	17.4116	0	0	2.92791	0.414372	0.515756	0	381.682	145.641	10.2416	0	10.4802	1.42305
10360	AT5G22570	60.2309	6.58593	0.587459	11.2109	3.61e-29	5.73e-27	0	0	0	0	1.47355	2.7354	10.6246	2.90253	18.7296	53.261	74.306	36.2742	2.55882	2.20387	4.09907	2.90061	3.61029	1.20069	248.093	602.554	122.899	87.1888	38.4274	129.498
19076	AT3G47190	73.5193	6.55542	0.744592	8.80404	1.32e-18	7.62e-17	5.04426	5.19969	28.9384	0	3.68387	0	5.3123	2.90253	3.12159	5.40329	1.95542	9.18945	0	0.550968	2.34233	1.24312	3.09453	0	186.532	85.6712	309.979	329.38	357.491	417.429
20618	AT3G60470	10.1065	6.40961	0.855128	7.4955	6.6e-14	2.19e-12	0.720608	0.742813	0	0	0	2.7354	1.32807	0	3.12159	7.71898	5.86626	6.28752	0	0.550968	0.585582	0	0	0.600345	119.429	54.2584	27.3109	0	4.65786	6.64092
14069	AT5G60900	10.5667	6.39801	0.949331	6.73949	1.59e-11	3.87e-10	0	0	0	0	0	0	9.29652	14.5126	18.7296	19.2975	15.6434	16.4443	0	0	0	0.414372	0	2.40138	82.4925	28.5571	17.7521	9.68764	6.98679	11.3844
19465	AT3G50480	84.4449	6.33131	0.518216	12.2175	2.51e-34	5.8e-32	54.7662	38.6263	61.4941	56.9072	49.3639	128.564	11.9527	37.7328	34.3375	57.8924	125.147	109.79	5.97058	4.95872	2.92791	3.31498	4.6418	0.600345	697.492	368.386	70.3256	19.3753	36.0984	46.0121
3198	AT1G28630	88.9439	6.28467	0.752346	8.35343	6.63e-17	3.15e-15	2.16182	2.22844	3.6173	0.998372	2.9471	0	0	0	0	0	0	3.86924	1.70588	0	0.585582	0	1.54727	0.600345	140.36	65.6813	36.8697	687.823	855.882	327.777
12332	AT5G45950	224.442	6.23881	0.509805	12.2376	1.96e-34	4.62e-32	0	0	0	0	0	0	119.527	179.957	71.7967	695.48	614.002	722.098	11.0882	8.26453	3.51349	12.0168	23.7248	3.60207	477.102	648.246	823.424	232.503	462.293	277.97
18912	AT3G45860	20.2247	6.20966	0.692518	8.96679	3.05e-19	1.89e-17	0.720608	0	0	0	0	0	1.32807	0	0	12.3504	5.86626	10.6404	0.852941	2.20387	1.17116	4.5581	6.18907	1.80103	235.781	99.9498	59.4013	4.84382	24.4538	13.2818
17561	AT3G23120	57.9695	6.17809	0.639646	9.6586	4.52e-22	3.89e-20	2.16182	0	0	0	0	2.7354	4.64826	0	0	17.7537	5.86626	2.90193	5.11764	2.75484	5.27024	16.1605	6.70482	12.0069	671.637	325.551	205.515	26.641	48.9076	28.9354
24929	AT2G40750	10.2702	6.10942	0.892224	6.84741	7.52e-12	1.91e-10	0	0	0	0.998372	0	0	5.3123	0	3.12159	33.9635	43.0193	39.1761	0	0	0	0.828745	0.515756	0.600345	27.7027	31.4128	25.2626	9.68764	13.9736	10.9101
79	AT1G01680	60.8423	6.08052	0.736809	8.2525	1.55e-16	7.1e-15	0	2.22844	0	0	0	8.20621	1.32807	8.70758	6.24319	23.9288	35.1976	19.3462	4.2647	2.75484	4.09907	11.6024	1.54727	3.00172	844.625	154.208	70.3256	50.8601	130.42	77.3192
16279	AT3G12880	71.9972	5.98408	0.54777	10.9244	8.81e-28	1.21e-25	5.76486	9.65656	18.0865	0.998372	1.47355	2.7354	4.64826	8.70758	6.24319	3.08759	1.95542	3.38559	5.11764	1.10194	0.585582	0.414372	2.57878	0.600345	203.769	114.228	90.126	440.788	426.194	375.686
15165	AT3G03230	78.2257	5.98312	0.72359	8.26867	1.35e-16	6.21e-15	10.8091	4.45688	3.6173	0.998372	8.8413	5.47081	3.98422	0	3.12159	16.2099	11.7325	25.1501	0	0.550968	0.585582	0	2.06302	1.20069	72.027	39.9799	62.8151	498.914	638.127	466.762
10551	AT5G24200	192.545	5.97244	0.555483	10.7518	5.81e-27	7.58e-25	0	0.742813	0	2.99512	0	5.47081	6.64037	5.80505	6.24319	103.434	269.848	161.541	26.4412	4.40775	21.0809	14.0887	3.09453	2.40138	2018.6	939.528	479.989	147.737	249.196	151.792
4075	AT1G07143	7.09012	5.95486	0.925874	6.43161	1.26e-10	2.71e-09	2.88243	2.22844	3.6173	0	0	2.7354	1.32807	0	3.12159	6.94708	11.7325	5.80387	0	0	0	0.414372	0	2.40138	25.2402	31.4128	40.2836	14.5315	9.31572	6.16657
3628	AT1G32280	16.5187	5.95201	0.966819	6.15628	7.45e-10	1.39e-08	0.720608	0	0	0	0	0	0	0	0	0	0	1.45097	0	0	0.585582	0	2.06302	0.600345	73.8739	14.2785	52.5735	92.0326	73.3613	84.9089
16383	AT3G13610	328.255	5.92905	0.527165	11.2471	2.39e-29	3.9e-27	3.60304	2.97125	3.6173	0	0.736775	5.47081	537.206	522.455	540.036	1046.69	639.423	872.998	17.0588	20.3858	9.36931	13.2599	15.4727	25.2145	2333.8	679.658	355.725	46.0163	125.762	61.1913
28242	AT4G21840	9.0377	5.87834	0.908095	6.47326	9.59e-11	2.11e-09	0	0.742813	0	5.99023	8.10452	0	3.32019	5.80505	9.36478	8.49088	27.3759	11.6077	0	0.550968	0	0	0	0	78.7988	28.5571	9.55882	2.42191	8.15126	8.06397
13114	AT5G52760	15.6871	5.8751	0.834724	7.03838	1.94e-12	5.44e-11	8.6473	3.71406	7.2346	0	2.21032	5.47081	0	0	0	6.17519	27.3759	5.32021	1.70588	0	0.585582	2.90061	0.515756	0	112.658	65.6813	38.9181	16.9534	26.7827	43.6403
7158	AT1G73805	214.739	5.83612	0.389697	14.9761	1.05e-50	7.1e-48	61.2517	64.6247	68.7287	56.9072	24.3136	54.7081	25.8975	23.2202	18.7296	30.104	84.0831	49.8165	17.0588	26.9975	11.1261	19.8899	28.3666	10.8062	1307.57	933.816	868.487	341.489	582.233	443.518
19257	AT3G48640	5.48817	5.81693	1.12015	5.19301	2.07e-07	2.51e-06	0	0	0	0	0	0	0	0	0	1.5438	3.91084	4.3529	0	0	0	0	0	0	78.1832	22.8457	8.19328	2.42191	9.31572	0.948702
13113	AT5G52750	42.0254	5.80706	0.729708	7.95806	1.75e-15	6.98e-14	8.6473	2.97125	14.4692	0	1.47355	30.0894	7.96845	2.90253	0	28.5602	46.9301	26.601	2.55882	2.20387	2.92791	3.31498	4.12605	1.80103	321.351	171.342	124.947	46.0163	68.7035	88.7037
27840	AT4G18253	9.02234	5.78462	0.896944	6.44926	1.12e-10	2.44e-09	0	0	0	0	0	0	1.32807	0	0	6.94708	1.95542	2.90193	1.70588	0	0.585582	0	0	0.600345	89.8799	68.537	36.8697	2.42191	2.32893	0.474351
22860	AT2G23190	107.799	5.76664	0.623817	9.24412	2.37e-20	1.69e-18	15.8534	8.91375	39.7903	15.974	22.84	27.354	11.2886	11.6101	9.36478	37.823	19.5542	40.1434	5.11764	0.550968	0.585582	4.97247	7.73633	0.600345	213.003	51.4027	99.0021	651.494	550.792	741.411
4161	AT1G44180	15.362	5.7452	0.846681	6.78555	1.16e-11	2.88e-10	0	0	0	0	0	0	3.98422	2.90253	0	43.2263	52.7964	55.6204	0	0	0.585582	2.07186	10.8309	6.60379	29.5495	45.6913	43.0147	16.9534	34.934	19.9227
23880	AT2G32140	39.7709	5.65791	0.611149	9.25783	2.09e-20	1.5e-18	32.4274	32.6838	28.9384	15.974	11.7884	46.5019	27.8896	11.6101	18.7296	21.6132	43.0193	23.2155	1.70588	0.550968	3.51349	3.72935	5.67331	3.60207	223.468	68.537	73.7395	70.2354	96.6506	88.7037
21247	AT2G03230	6.08724	5.657	0.984758	5.74456	9.22e-09	1.44e-07	0.720608	0	0	1.99674	0	0	1.32807	2.90253	3.12159	0	0	0.483655	0	0	0.585582	2.48623	0.515756	5.4031	47.4024	45.6913	22.5315	4.84382	4.65786	1.42305
2240	AT1G19460	27.0794	5.59597	0.643902	8.69073	3.6e-18	1.96e-16	10.0885	5.19969	0	0	0	0	3.98422	2.90253	3.12159	3.85949	0	2.41828	0.852941	1.10194	1.75675	1.65749	3.09453	3.00172	69.5646	91.3826	124.947	84.7669	156.038	80.1653
10677	AT5G25260	28.801	5.57819	0.666406	8.37056	5.73e-17	2.76e-15	0.720608	0.742813	0	0	0	0	4.64826	5.80505	0	37.823	54.7518	27.0847	4.2647	4.40775	0.585582	1.65749	2.06302	0.600345	329.97	111.373	66.9118	12.1096	20.9604	4.74351
21394	AT2G04515	9.4906	5.52602	0.841058	6.57031	5.02e-11	1.15e-09	0.720608	0.742813	0	0	0	0	7.30441	8.70758	0	9.26278	33.2422	9.18945	0.852941	0	0.585582	2.07186	4.12605	1.20069	65.2553	39.9799	12.2899	9.68764	11.6447	10.9101
13541	AT5G56369	382.079	5.51843	0.960102	5.74775	9.04e-09	1.41e-07	10.8091	3.71406	25.3211	0	0	2.7354	0	0	3.12159	3.85949	0	5.80387	0	1.10194	0	0	5.67331	1.20069	30.7808	117.084	83.2983	3838.73	2695.74	2340.92
21259	AT2G03370	64.7753	5.5134	0.457918	12.0402	2.19e-33	4.75e-31	1.44122	2.22844	0	0	3.68387	8.20621	128.159	124.809	137.35	121.96	80.1723	88.0253	4.2647	3.85678	0.585582	2.90061	0.515756	1.80103	141.592	177.054	77.8361	138.049	160.696	149.421
24706	AT2G39010	152.858	5.50933	0.4952	11.1255	9.43e-29	1.47e-26	254.375	202.788	162.779	540.119	331.549	259.863	31.8738	40.6354	18.7296	206.097	132.969	202.652	5.97058	2.20387	1.75675	3.72935	5.67331	9.60552	134.204	188.477	436.975	135.627	263.169	96.7676
19109	AT3G47480	647.451	5.50198	0.63267	8.69645	3.42e-18	1.87e-16	0.720608	0	0	0.998372	0	10.9416	27.8896	63.8556	96.7694	439.982	1036.37	501.067	89.5588	26.4465	62.6573	78.3164	33.0084	15.609	5427.27	3009.92	959.979	874.31	1836.36	946.805
19496	AT3G50770	463.354	5.5002	0.495719	11.0954	1.32e-28	2.02e-26	18.7358	8.17094	47.0249	57.9056	56.7317	27.354	26.5615	60.953	93.6478	203.781	694.175	305.187	49.4706	23.6916	67.3419	40.6085	37.6502	33.019	3171.04	2230.31	1655.04	646.65	975.822	589.619
21476	AT2G05540	43.7666	5.45324	0.795334	6.85655	7.05e-12	1.8e-10	3.60304	3.71406	18.0865	4.99186	2.21032	5.47081	0	5.80505	0	5.40329	5.86626	1.45097	0.852941	5.50968	0.585582	5.38684	6.70482	6.60379	174.835	157.064	249.895	53.282	305.09	27.9867
18135	AT3G27785	250.378	5.42318	0.581544	9.32548	1.1e-20	8.17e-19	42.5159	13.3706	180.865	10.9821	16.9458	10.9416	22.5773	5.80505	21.8512	46.3139	11.7325	36.7578	12.7941	5.50968	14.6395	5.38684	6.18907	4.20241	668.559	542.584	482.038	1324.79	1311.19	1210.54
8755	AT5G07210	807.843	5.35445	0.650142	8.23582	1.78e-16	8.11e-15	7.92669	6.68531	32.5557	6.98861	9.57807	2.7354	0	0	0	114.241	25.4205	96.2474	34.1176	18.7329	5.27024	7.04433	11.3466	1.20069	1215.23	862.424	664.338	5071.48	6643.28	4551.4
29609	AT4G33120	139.571	5.33687	0.679165	7.85799	3.9e-15	1.49e-13	0.720608	3.71406	7.2346	2.99512	0	0	529.238	600.823	577.495	453.876	598.359	333.239	0	1.65291	0.585582	0.828745	11.3466	3.00172	43.0931	68.537	58.0357	12.1096	18.6314	24.1919
12626	AT5G48485	608.122	5.32265	0.404986	13.1428	1.87e-39	6.18e-37	1672.53	1795.38	1172.01	469.235	411.857	552.552	29.8817	49.3429	84.283	86.4526	222.918	108.822	17.9118	28.0994	21.6665	41.0229	77.8791	127.873	587.913	1345.04	2285.24	1528.23	869.856	1008.94
12618	AT5G48430	29.4436	5.28927	0.844415	6.26382	3.76e-10	7.42e-09	0	0	0	1.99674	0	0	45.1545	113.198	131.107	80.2774	138.835	78.3522	0	0	0.585582	1.65749	4.6418	1.20069	29.5495	28.5571	22.5315	7.26573	17.467	4.26916
30015	AT4G36540	71.0285	5.26678	0.607386	8.67123	4.27e-18	2.3e-16	1.44122	0.742813	0	6.98861	1.47355	0	79.6845	60.953	68.6751	203.009	179.899	245.697	1.70588	1.65291	0	29.0061	42.292	30.6176	81.2613	37.1242	62.8151	123.517	180.492	265.637
25494	AT2G45180	460.686	5.23942	0.441425	11.8693	1.71e-32	3.44e-30	0.720608	2.22844	0	0	1.47355	2.7354	664.701	1134.89	593.103	1398.68	2565.51	2304.13	8.52941	11.5703	8.19815	16.1605	55.7016	26.4152	259.79	514.027	451.996	341.489	337.695	356.712
30176	AT4G37800	126.378	5.21356	0.680437	7.66207	1.83e-14	6.52e-13	0	0	0	9.98372	0	0	10.6246	11.6101	3.12159	861.438	467.346	460.44	0	1.10194	1.17116	9.53056	19.083	10.2059	60.3303	37.1242	57.3529	348.755	218.92	444.941
9054	AT5G10180	117.921	5.21204	0.503438	10.3529	4.06e-25	4.37e-23	2.88243	2.97125	7.2346	0.998372	0	0	41.1703	72.5631	31.2159	403.703	398.906	443.028	3.41176	2.20387	1.75675	21.5474	39.1974	9.60552	148.979	99.9498	18.4349	414.147	259.676	406.519
28049	AT4G19975	22.3082	5.21185	0.822501	6.33659	2.35e-10	4.82e-09	0	0	0	0	0	2.7354	38.5142	2.90253	31.2159	44.7701	39.1084	34.8232	1.70588	0	0	0	2.06302	6.60379	48.018	34.2685	61.4496	48.4382	75.6903	63.0887
28636	AT4G25000	140.201	5.20706	0.623811	8.34717	6.99e-17	3.31e-15	18.7358	4.45688	28.9384	20.9658	33.1549	2.7354	2.65615	0	0	119.644	39.1084	91.4109	4.2647	2.20387	2.92791	6.62996	4.12605	6.60379	256.096	102.805	71.6912	784.699	712.653	1048.32
7450	AT1G76210	22.4997	5.19079	0.765958	6.77686	1.23e-11	3.04e-10	7.92669	2.97125	3.6173	0.998372	0	13.677	35.858	92.8808	78.0399	28.5602	46.9301	17.8953	1.70588	0.550968	0.585582	1.24312	0.515756	0.600345	94.1892	45.6913	15.021	12.1096	12.8091	25.615
16075	AT3G11180	558.326	5.15997	0.538532	9.58155	9.56e-22	7.79e-20	72.7814	12.6278	151.927	44.9268	67.7833	21.8832	37.8501	55.148	62.4319	34.7354	17.5988	34.3395	9.38235	7.16259	15.2251	14.503	25.7878	7.20414	534.354	325.551	374.16	4003.42	3719.3	3749.75
4721	AT1G51270	29.5608	5.15565	0.80114	6.43539	1.23e-10	2.65e-09	7.20608	1.48563	0	6.98861	4.42065	2.7354	27.2255	26.1227	46.8239	104.978	121.236	195.88	0	0.550968	0	1.65749	1.54727	1.20069	34.4745	19.99	17.7521	9.68764	29.1116	48.3838
18833	AT3G45093	13.6887	5.14863	0.958576	5.37113	7.82e-08	1.03e-06	0.720608	0.742813	0	0.998372	0	0	0	0	0	0	1.95542	3.38559	0	0.550968	0	0.414372	0	0.600345	7.38739	22.8457	99.6849	108.986	33.7695	46.4864
151	AT1G02230	58.4186	5.14175	0.509556	10.0907	6.08e-24	5.95e-22	0	2.22844	0	16.9723	5.8942	2.7354	25.8975	40.6354	21.8512	37.0511	68.4397	29.503	7.67647	7.71356	7.61256	4.5581	6.70482	5.4031	272.102	402.655	238.971	48.4382	112.953	36.0507
28288	AT4G22214	20.8026	5.12242	0.876316	5.84541	5.05e-09	8.27e-08	0.720608	0	0	0	0.736775	0	83.0047	55.148	84.283	56.3486	93.8602	29.0193	0.852941	0	0	0	0	0	12.9279	28.5571	47.1113	2.42191	0	4.26916
8358	AT5G03820	218.132	5.11248	0.942386	5.42504	5.79e-08	7.8e-07	34.5892	9.65656	177.248	31.9479	95.044	8.20621	0.664037	2.90253	0	50.9453	1.95542	10.6404	0.852941	0.550968	0	2.07186	7.73633	3.60207	138.514	59.9699	20.4832	1349	1191.25	2037.34
28402	AT4G23140	8.82026	5.10717	0.798094	6.39922	1.56e-10	3.31e-09	0	0	0	0	0	0	0	2.90253	0	18.5256	15.6434	13.5424	0	2.20387	0.585582	1.65749	3.61029	0.600345	80.03	37.1242	22.5315	2.42191	6.98679	3.32046
8297	AT5G03350	46.4369	5.10702	0.521232	9.79796	1.15e-22	1.01e-20	42.5159	56.4538	94.0498	47.9219	16.9458	24.6186	7.30441	8.70758	0	12.3504	5.86626	9.67311	2.55882	3.85678	5.27024	1.65749	2.06302	5.4031	178.529	137.074	325.683	19.3753	58.2233	48.3838
5351	AT1G56520	44.0832	5.10213	0.489302	10.4274	1.86e-25	2.05e-23	50.4426	54.9681	43.4076	42.93	31.6813	65.6497	12.6167	0	6.24319	39.3668	17.5988	31.9213	5.11764	2.75484	4.68465	4.5581	4.12605	1.20069	195.15	114.228	131.092	48.4382	94.3217	55.4991
28459	AT4G23600	122.336	5.08071	0.737691	6.88732	5.69e-12	1.48e-10	2.88243	5.19969	14.4692	6.98861	25.0503	10.9416	19.9211	2.90253	3.12159	392.124	965.978	748.215	2.55882	0.550968	0.585582	0	5.67331	1.80103	53.5586	68.537	90.126	179.221	242.209	93.4472
16315	AT3G13130	19.0649	5.07549	0.736854	6.88805	5.66e-12	1.48e-10	0	0.742813	0	2.99512	0	0	9.29652	8.70758	9.36478	53.261	105.593	36.2742	2.55882	0.550968	0	3.31498	4.6418	1.80103	46.7868	74.2484	13.6555	19.3753	45.4142	18.974
1151	AT1G10340	30.8268	5.06453	0.502454	10.0796	6.8e-24	6.61e-22	8.6473	5.9425	3.6173	14.9756	6.63097	19.1478	27.8896	29.0253	18.7296	93.3997	78.2168	88.5089	4.2647	1.65291	3.51349	2.48623	0	0.600345	153.904	105.661	33.4559	9.68764	12.8091	17.0766
16526	AT3G14620	99.9754	5.06002	0.588931	8.59187	8.56e-18	4.45e-16	9.3679	14.1134	57.8768	13.9772	4.42065	24.6186	43.1624	29.0253	28.0943	155.923	228.784	176.534	12.7941	16.5291	5.85582	7.87307	19.083	11.4066	928.348	322.695	115.389	60.5478	59.3877	53.6017
165	AT1G02340	112.969	5.05079	0.576063	8.76777	1.82e-18	1.03e-16	117.459	112.908	188.1	173.717	154.723	38.2957	195.891	238.007	177.931	236.973	267.893	252.468	1.70588	2.75484	1.75675	25.2767	29.9138	16.2093	112.658	37.1242	161.134	31.4848	62.8811	73.9988
15460	AT3G05650	26.4388	5.02632	0.710465	7.07469	1.5e-12	4.26e-11	2.16182	11.1422	0	3.99349	10.3148	10.9416	6.64037	2.90253	12.4864	45.542	29.3313	29.0193	3.41176	4.40775	1.75675	2.90061	1.03151	4.20241	290.571	85.6712	45.7458	14.5315	3.4934	12.3331
18068	AT3G27250	29.7377	5.0195	0.631805	7.9447	1.95e-15	7.72e-14	26.6625	14.8563	3.6173	15.974	25.0503	41.0311	23.2413	31.9278	40.5807	45.542	37.153	24.1828	0	0.550968	3.51349	5.80121	6.70482	3.00172	60.9459	68.537	62.1323	67.8135	74.5258	30.3585
22701	AT2G21900	6.79543	5.01049	1.03809	4.82666	1.39e-06	1.41e-05	0	0	0	0	0	2.7354	0	0	0	0	3.91084	1.93462	1.70588	0	0	1.24312	0	0	62.7928	48.547	14.3382	2.42191	13.9736	9.48702
17607	AT3G23450	93.7077	4.95969	0.775991	6.39143	1.64e-10	3.47e-09	1.44122	9.65656	14.4692	1.99674	9.57807	0	58.4353	182.859	290.308	50.9453	258.116	90.9272	6.82352	6.61162	2.34233	5.38684	14.9569	13.2076	52.9429	568.286	160.452	290.629	67.539	91.0754
14518	AT5G64810	323.027	4.95668	0.424161	11.6859	1.51e-31	2.89e-29	30.9861	16.3419	14.4692	35.9414	47.8904	103.945	55.7791	84.1732	87.4046	93.3997	203.364	82.2214	58.8529	26.4465	34.5493	82.4601	93.8675	58.2334	1808.06	1276.5	589.233	765.324	1410.17	693.027
29288	AT4G30460	93.9893	4.94022	0.688097	7.17953	6.99e-13	2.07e-11	5.76486	9.65656	0	7.98698	10.3148	16.4124	90.3091	362.816	352.74	170.59	488.855	229.736	2.55882	2.75484	1.17116	4.14372	1.54727	3.00172	32.6276	165.631	108.561	96.8764	69.8679	21.8202
13351	AT5G54720	26.2904	4.9356	0.604388	8.16627	3.18e-16	1.41e-14	7.92669	7.42813	18.0865	4.99186	4.42065	0	13.2807	29.0253	9.36478	61.7519	74.306	48.3655	3.41176	3.30581	1.17116	2.07186	7.22058	0	163.754	77.1041	10.9244	14.5315	26.7827	41.7429
9127	AT5G10760	65.7255	4.92307	0.583459	8.43774	3.24e-17	1.6e-15	0	0	0	0.998372	0	5.47081	19.2571	2.90253	12.4864	18.5256	33.2422	12.0914	26.4412	4.95872	12.8828	1.24312	0.515756	0	652.553	499.749	258.088	2.42191	9.31572	4.26916
608	AT1G05880	4.38578	4.90614	0.979869	5.00694	5.53e-07	6.15e-06	0	0	0	0	0.736775	0	1.99211	0	6.24319	2.31569	3.91084	6.77118	0	0	0.585582	2.90061	1.03151	0.600345	47.4024	8.56712	2.73109	7.26573	6.98679	5.21786
17239	AT3G20470	986.53	4.88377	0.494145	9.88326	4.92e-23	4.48e-21	4.32365	2.22844	0	0	1.47355	10.9416	703.216	914.296	1579.53	87.9964	170.122	63.3589	127.941	97.5214	163.377	34.3929	57.7646	119.469	1812.37	7439.12	7322.06	1380.49	752.245	832.486
7712	AT1G78410	6.65674	4.87053	0.854941	5.69692	1.22e-08	1.86e-07	2.16182	0	7.2346	0.998372	0.736775	0	0.664037	2.90253	3.12159	3.85949	11.7325	8.22214	1.70588	0	0.585582	2.07186	2.06302	0	40.6306	39.9799	15.021	9.68764	1.16447	5.21786
11502	AT5G38980	69.4004	4.86786	0.445139	10.9356	7.79e-28	1.09e-25	9.3679	3.71406	10.8519	1.99674	7.36775	5.47081	26.5615	37.7328	15.608	198.378	207.275	168.312	1.70588	3.85678	7.02698	24.0336	22.1775	39.6228	177.297	102.805	247.847	89.6107	160.696	96.2933
2471	AT1G21520	626.981	4.86664	0.552895	8.80211	1.34e-18	7.72e-17	32.4274	34.9122	191.717	21.9642	46.4168	68.3851	109.566	162.541	387.078	77.9617	113.414	126.234	129.647	80.4414	82.567	327.768	100.057	142.882	3919.62	3335.47	2401.31	985.718	1573.19	596.259
28243	AT4G21850	576.383	4.82289	0.37412	12.8913	5.04e-38	1.5e-35	398.496	443.459	1349.25	383.375	587.21	744.03	1224.48	960.736	998.91	1354.68	1061.79	1179.64	26.4412	25.3445	26.3512	32.321	50.0283	30.6176	765.21	802.454	705.305	181.643	243.373	258.047
24992	AT2G41180	49.7461	4.79525	0.668135	7.17707	7.12e-13	2.1e-11	108.091	138.163	97.6671	56.9072	42.7329	103.945	9.29652	37.7328	6.24319	67.927	136.879	90.4436	3.41176	0	0	1.24312	4.12605	1.20069	42.4775	42.8356	32.7731	53.282	73.3613	43.166
3030	AT1G27140	97.0106	4.79461	0.653159	7.34064	2.13e-13	6.69e-12	0	0.742813	3.6173	0	0	2.7354	399.086	298.96	452.631	172.905	170.122	192.979	5.11764	4.95872	3.51349	3.72935	22.1775	9.60552	77.5676	231.312	217.805	29.0629	1.16447	28.4611
6540	AT1G68570	73.0216	4.78182	0.656447	7.28438	3.23e-13	1e-11	8.6473	1.48563	43.4076	10.9821	4.42065	2.7354	24.5694	40.6354	43.7023	267.077	377.396	349.683	0.852941	1.65291	3.51349	7.4587	18.5672	12.0069	61.5616	111.373	71.6912	84.7669	135.078	69.2553
12627	AT5G48490	112.433	4.77667	0.618083	7.7282	1.09e-14	3.98e-13	294.008	375.12	719.843	149.756	89.1498	128.564	0.664037	0	9.36478	61.7519	125.147	83.1887	0	1.65291	2.34233	3.31498	6.18907	6.00345	35.7057	37.1242	277.889	92.0326	96.6506	102.934
12738	AT5G49360	1016.28	4.76564	0.362996	13.1286	2.26e-39	7.36e-37	1595.43	1989.25	2289.75	1418.69	1458.81	916.36	1720.52	1578.97	1323.56	1433.42	1012.91	1228.97	20.4706	33.6091	45.0898	101.936	138.223	76.2438	1002.22	596.843	1553.99	607.9	1379.89	867.588
14527	AT5G64870	98.2076	4.76302	0.530931	8.97109	2.94e-19	1.82e-17	355.98	270.384	293.001	114.813	54.5213	279.011	5.97634	2.90253	21.8512	24.7007	23.4651	30.9539	10.2353	1.10194	5.27024	10.3593	10.3151	7.80448	185.916	165.631	134.506	106.564	114.118	127.6
5440	AT1G58225	3.24285	4.75186	1.15746	4.10542	4.04e-05	0.000291149	0	0	0	0	0	0	0.664037	0	0	3.08759	0	3.38559	0	0	0	0	0	1.20069	35.0901	19.99	11.6071	0	2.32893	0.474351
13137	AT5G52940	4.6746	4.75049	0.927334	5.12275	3.01e-07	3.54e-06	0	0	0	0	0	0	0.664037	0	0	3.08759	1.95542	4.3529	0	0	1.17116	0.828745	3.09453	2.40138	26.4715	17.1342	32.7731	4.84382	5.82233	7.58962
29601	AT4G33050	143.948	4.74401	0.590818	8.02957	9.78e-16	4.05e-14	46.8395	3.71406	47.0249	101.834	49.3639	19.1478	49.1388	55.148	68.6751	247.779	393.04	282.455	29.8529	14.3252	8.19815	16.9893	6.18907	7.80448	864.94	488.326	210.977	111.408	153.709	177.882
15282	AT3G04210	23.0561	4.70876	0.896947	5.24976	1.52e-07	1.9e-06	0	0.742813	14.4692	0.998372	9.57807	5.47081	0.664037	8.70758	0	165.958	86.0385	118.496	0.852941	1.65291	0	0.414372	0	0	90.4955	25.7014	10.2416	4.84382	2.32893	5.69221
24163	AT2G34430	97.4901	4.70834	0.742975	6.33715	2.34e-10	4.81e-09	50.4426	58.6822	28.9384	83.8633	69.2568	24.6186	6.64037	2.90253	0	498.646	220.963	427.551	2.55882	1.65291	3.51349	1.65749	6.70482	4.20241	120.661	5.71141	368.697	29.0629	139.736	183.1
18225	AT3G28580	256.657	4.69994	0.429847	10.934	7.93e-28	1.1e-25	13.6916	16.3419	21.7038	1.99674	4.42065	5.47081	21.2492	34.8303	62.4319	101.119	262.026	113.659	66.5294	30.8542	60.9005	272.657	103.151	63.6365	1754.5	1724.85	377.573	295.473	423.865	326.828
12247	AT5G45210	61.3467	4.69864	0.79059	5.94321	2.79e-09	4.75e-08	59.0899	29.7125	7.2346	27.9544	24.3136	27.354	156.049	238.007	159.201	275.568	134.924	201.684	0	0	0.585582	3.72935	6.70482	0.600345	27.7027	14.2785	12.2899	31.4848	3.4934	30.3585
28411	AT4G23220	18.3328	4.69213	0.746849	6.28257	3.33e-10	6.63e-09	7.20608	2.97125	0	5.99023	0	10.9416	3.32019	0	12.4864	24.7007	29.3313	16.9279	2.55882	1.65291	3.51349	1.65749	4.12605	4.20241	160.676	65.6813	51.8908	2.42191	13.9736	13.7562
19282	AT3G48850	17.9632	4.68712	0.77247	6.06771	1.3e-09	2.33e-08	0.720608	0	7.2346	2.99512	2.21032	0	5.97634	5.80505	0	17.7537	17.5988	18.3789	5.11764	1.65291	2.92791	1.24312	1.03151	0	155.751	137.074	25.2626	0	20.9604	1.42305
28555	AT4G24340	117.863	4.66357	0.543698	8.57751	9.7e-18	4.99e-16	0	2.22844	3.6173	28.9528	28.7342	2.7354	161.361	246.715	190.417	417.597	344.154	257.305	23.0294	8.26453	4.68465	3.31498	14.4412	5.4031	257.943	462.625	261.502	50.8601	29.1116	23.7176
12494	AT5G47330	26.0835	4.65221	0.604403	7.6972	1.39e-14	5.01e-13	4.32365	0.742813	10.8519	10.9821	7.36775	2.7354	49.1388	52.2455	12.4864	44.7701	56.7072	80.7705	2.55882	1.65291	2.92791	0.828745	0.515756	1.20069	57.2523	88.5269	106.513	9.68764	6.98679	14.2305
23929	AT2G32550	152.775	4.6416	0.426527	10.8823	1.4e-27	1.91e-25	137.636	106.222	83.1979	69.8861	131.883	54.7081	10.6246	26.1227	24.9728	20.8413	5.86626	16.9279	7.67647	11.0194	14.054	23.6192	8.25209	27.6159	285.646	328.406	464.286	573.993	744.093	489.056
13350	AT5G54710	49.0407	4.63181	0.771272	6.00542	1.91e-09	3.33e-08	2.16182	7.42813	75.9633	5.99023	0	10.9416	31.8738	26.1227	34.3375	102.662	144.701	86.5743	4.2647	3.30581	6.4414	7.87307	4.12605	4.20241	318.273	128.507	53.2563	24.2191	22.1248	71.627
25640	AT2G46400	717.392	4.61596	0.42022	10.9846	4.53e-28	6.6e-26	1131.35	1196.67	1172.01	743.787	203.35	1474.38	43.8265	31.9278	56.1887	146.661	187.72	148.482	80.1764	62.8104	96.621	132.599	143.896	66.0379	2408.9	1979.01	1232.41	1169.78	1265.77	2043.03
10969	AT5G28000	75.048	4.61515	0.728706	6.33334	2.4e-10	4.9e-09	0.720608	0.742813	0	0	0	5.47081	1.32807	2.90253	3.12159	9.26278	3.91084	11.1241	2.55882	0	2.92791	1.24312	2.57878	2.40138	134.204	19.99	14.3382	554.617	372.629	655.079
28422	AT4G23320	5.42403	4.61335	0.912485	5.05581	4.29e-07	4.87e-06	0	0.742813	0	0	2.21032	2.7354	5.97634	5.80505	3.12159	9.26278	19.5542	4.3529	0	1.10194	0	0	1.03151	0.600345	27.0871	25.7014	10.9244	2.42191	2.32893	5.21786
8160	AT5G02170	50.429	4.60107	0.791021	5.81662	6.01e-09	9.66e-08	30.2655	137.42	79.5806	69.8861	16.9458	325.513	67.0678	63.8556	43.7023	69.4708	86.0385	47.3982	0	0	2.34233	2.48623	1.54727	1.20069	29.5495	42.8356	55.9874	9.68764	12.8091	14.7049
13136	AT5G52930	2.97907	4.59923	1.13775	4.0424	5.29e-05	0.000371609	0	0	0	0	0	0	1.32807	0	0	3.85949	0	3.38559	0	0	0	0	1.54727	1.20069	11.6967	28.5571	16.3866	0	1.16447	2.37176
21390	AT2G04450	432.564	4.5687	0.422646	10.8097	3.1e-27	4.15e-25	30.9861	22.2844	32.5557	27.9544	21.3665	41.0311	39.1782	81.2707	62.4319	118.1	217.052	139.776	122.823	114.05	100.134	134.257	143.38	114.066	4535.86	2784.31	780.41	159.846	420.372	138.036
4555	AT1G49750	162.106	4.55442	0.30553	14.9066	2.99e-50	1.95e-47	43.2365	39.3691	47.0249	40.9333	52.311	84.7975	62.4195	95.7833	127.985	209.184	164.255	155.737	28.147	35.813	18.153	59.6696	37.1344	28.8165	703.033	653.957	436.292	266.41	225.906	274.175
28367	AT4G22810	253.272	4.54159	0.57563	7.88977	3.03e-15	1.17e-13	113.135	148.563	112.136	216.647	112.727	35.5603	790.204	983.956	858.438	597.449	658.977	720.163	3.41176	3.85678	6.4414	10.7737	50.0283	19.211	80.03	185.621	132.458	89.6107	29.1116	120.011
28405	AT4G23170	12.0789	4.53619	0.666468	6.80632	1e-11	2.52e-10	1.44122	2.97125	10.8519	0	1.47355	0	4.64826	11.6101	9.36478	10.0347	11.7325	13.5424	5.11764	0.550968	1.75675	0.828745	0.515756	0.600345	94.8048	54.2584	32.7731	4.84382	10.4802	5.69221
3776	AT1G33720	16.5244	4.52331	0.653382	6.92291	4.42e-12	1.17e-10	12.9709	6.68531	10.8519	4.99186	1.47355	2.7354	1.99211	2.90253	0	18.5256	5.86626	5.80387	6.82352	1.10194	3.51349	2.07186	3.61029	1.20069	160.06	82.8155	37.5525	2.42191	13.9736	6.64092
7053	AT1G72890	48.3167	4.51516	0.493462	9.14995	5.7e-20	3.89e-18	5.04426	7.42813	3.6173	7.98698	14.7355	2.7354	43.1624	52.2455	53.0671	82.5931	60.6181	65.2935	1.70588	8.8155	4.09907	9.53056	9.2836	24.0138	190.225	99.9498	170.01	58.1259	124.598	60.717
24612	AT2G38170	562.676	4.51279	0.384751	11.7291	9.04e-32	1.76e-29	428.762	482.085	846.448	521.15	324.918	161.389	387.798	327.985	374.591	961.013	1202.58	686.791	52.8823	35.813	40.9907	75.4158	76.3318	107.462	1051.47	873.846	2107.72	498.914	1243.65	634.208
11573	AT5G39670	105.754	4.50996	0.497733	9.06101	1.29e-19	8.36e-18	185.196	120.336	303.853	56.9072	44.9433	136.77	36.5221	31.9278	46.8239	141.257	160.345	116.077	8.52941	15.4271	8.78373	23.6192	9.2836	13.2076	474.64	237.024	77.8361	77.5011	131.585	79.691
4142	AT1G43910	1189.42	4.50291	0.445605	10.1052	5.24e-24	5.19e-22	126.827	36.3978	144.692	90.8519	44.2065	139.506	386.47	432.476	327.767	815.125	746.971	847.848	322.412	238.569	334.367	430.947	148.022	155.489	12351.1	4834.71	2720.85	777.433	1193.58	899.37
20420	AT3G58740	415.7	4.49236	0.821573	5.468	4.55e-08	6.25e-07	270.228	37.8834	900.708	294.52	267.449	109.416	15.2729	14.5126	12.4864	48.6296	13.6879	37.7251	1.70588	1.10194	4.09907	0	4.6418	1.20069	105.886	42.8356	177.521	2584.18	1823.55	3207.56
10276	AT5G21150	364.78	4.47772	0.322585	13.8807	8.29e-44	3.67e-41	268.787	299.353	155.544	204.666	336.706	330.984	35.194	37.7328	34.3375	31.6478	27.3759	37.7251	21.3235	18.182	28.1079	45.1666	35.5871	37.8217	587.913	462.625	527.784	1455.57	2488.46	1246.12
29656	AT4G33550	147.716	4.45446	0.449007	9.9207	3.38e-23	3.12e-21	2.16182	3.71406	0	0.998372	0	0	219.796	249.617	121.742	769.583	815.411	432.388	10.2353	3.85678	1.75675	31.4923	40.7447	19.8114	144.054	91.3826	86.0294	191.331	165.354	143.728
42	AT1G01340	64.8082	4.43712	0.543643	8.16184	3.3e-16	1.46e-14	11.5297	2.22844	10.8519	10.9821	5.15742	5.47081	55.1151	81.2707	24.9728	162.099	87.994	167.345	10.2353	8.26453	5.27024	5.80121	18.0514	4.80276	241.937	142.785	154.307	89.6107	178.163	71.1527
27482	AT4G15417	15.1216	4.42587	0.710507	6.22917	4.69e-10	9.08e-09	0.720608	0	3.6173	0	2.21032	0	16.6009	23.2202	28.0943	37.0511	48.8855	58.5223	0.852941	0.550968	2.34233	2.07186	1.54727	0.600345	37.5526	42.8356	24.5798	19.3753	9.31572	2.37176
11267	AT5G36920	36.0061	4.42533	0.552813	8.0051	1.19e-15	4.9e-14	0	2.22844	10.8519	1.99674	0	2.7354	24.5694	23.2202	34.3375	12.3504	7.82168	18.8626	9.38235	4.40775	5.27024	2.48623	8.76785	4.80276	118.814	171.342	222.584	38.7506	74.5258	64.0374
14757	AT5G66640	14.2108	4.40979	0.753193	5.85479	4.78e-09	7.85e-08	5.04426	2.97125	0	0	2.21032	2.7354	3.98422	2.90253	0	21.6132	29.3313	21.7645	0.852941	1.10194	1.75675	4.5581	5.67331	6.00345	83.1081	19.99	9.55882	21.7972	54.7299	39.3711
24686	AT2G38823	129.013	4.33421	0.702064	6.17353	6.68e-10	1.25e-08	5.04426	16.3419	18.0865	5.99023	14.7355	65.6497	17.265	101.588	81.1614	220.763	162.3	148.966	23.8823	25.3445	1.75675	25.2767	17.5357	3.00172	871.712	325.551	58.7185	397.193	380.78	107.678
29544	AT4G32510	67.0283	4.33177	0.610525	7.09515	1.29e-12	3.7e-11	4.32365	7.42813	10.8519	10.9821	2.21032	2.7354	3.98422	8.70758	3.12159	0.771898	7.82168	4.83655	5.11764	1.65291	3.51349	2.48623	2.57878	1.80103	80.6456	57.1141	148.845	310.005	707.995	219.15
20175	AT3G56710	28.6083	4.32993	0.615396	7.03601	1.98e-12	5.53e-11	58.3692	78.7381	32.5557	23.9609	10.3148	87.5329	11.9527	2.90253	12.4864	14.6661	13.6879	16.9279	5.11764	2.75484	4.09907	1.65749	3.09453	1.20069	101.577	97.094	75.7878	7.26573	8.15126	14.7049
22909	AT2G23680	13.909	4.32672	0.895484	4.83171	1.35e-06	1.38e-05	0	1.48563	25.3211	1.99674	0.736775	10.9416	4.64826	0	3.12159	18.5256	35.1976	21.7645	2.55882	0.550968	1.17116	0.414372	4.12605	1.80103	56.6366	42.8356	61.4496	7.26573	15.1381	16.1279
10843	AT5G26920	159.551	4.31136	0.472791	9.11896	7.59e-20	5.04e-18	28.8243	37.1406	39.7903	27.9544	21.3665	90.2683	21.2492	5.80505	21.8512	113.469	183.81	78.8358	34.1176	9.91743	26.9368	42.266	69.1113	51.0293	610.075	499.749	400.105	346.333	629.976	439.249
4557	AT1G49770	23.2239	4.30562	0.869099	4.95412	7.27e-07	7.9e-06	7.92669	4.45688	36.173	6.98861	8.10452	0	0	0	3.12159	2.31569	1.95542	1.45097	0	0.550968	0.585582	0.414372	1.54727	0	28.9339	2.85571	17.0693	147.737	123.433	161.754
8762	AT5G07260	200.912	4.29082	0.50884	8.43255	3.38e-17	1.67e-15	74.2226	49.0256	94.0498	72.8812	92.8336	79.3267	11.2886	8.70758	12.4864	43.9982	3.91084	30.4703	8.52941	6.06065	6.4414	1.24312	4.12605	0.600345	196.997	68.537	206.88	1022.05	1460.24	1266.99
295	AT1G03400	12.4835	4.28679	0.806837	5.31308	1.08e-07	1.38e-06	2.16182	1.48563	0	0	11.7884	0	3.98422	5.80505	0	13.1223	19.5542	14.5097	0	3.85678	0.585582	1.65749	2.06302	5.4031	59.0991	54.2584	36.8697	16.9534	27.9472	18.4997
17306	AT3G21000	27.0255	4.28595	0.562115	7.62468	2.45e-14	8.58e-13	9.3679	5.19969	7.2346	6.98861	4.42065	10.9416	8.63249	5.80505	3.12159	13.1223	3.91084	6.77118	5.11764	2.75484	5.27024	16.9893	6.70482	10.2059	116.351	79.9598	101.05	75.0792	109.46	34.1533
14620	AT5G65590	255.756	4.2829	0.322164	13.2941	2.5e-40	8.86e-38	214.741	216.901	282.149	287.531	307.972	147.712	16.6009	26.1227	9.36478	38.5949	31.2867	36.7578	11.0882	11.0194	13.4684	15.3318	10.8309	9.00517	297.958	197.044	150.893	1121.34	1259.95	1424.48
24773	AT2G39530	123.684	4.28238	0.453631	9.44021	3.72e-21	2.86e-19	0	0.742813	0	0	0	0	262.959	589.213	290.308	370.511	438.014	565.393	8.52941	4.95872	7.02698	7.4587	4.6418	2.40138	176.066	185.621	12.9727	9.68764	18.6314	13.2818
27369	AT4G14630	34.1601	4.27986	0.565349	7.57029	3.72e-14	1.28e-12	0.720608	0.742813	0	0.998372	0.736775	5.47081	45.8186	49.3429	34.3375	118.872	93.8602	115.11	5.11764	2.20387	4.68465	3.72935	21.6617	10.2059	131.126	68.537	49.1597	16.9534	18.6314	21.8202
5324	AT1G56240	18.5152	4.27147	0.769459	5.55127	2.84e-08	4.07e-07	34.5892	16.3419	68.7287	30.9495	10.3148	24.6186	0.664037	5.80505	3.12159	4.63139	33.2422	13.0587	0.852941	2.20387	0.585582	3.31498	2.57878	1.80103	41.8619	42.8356	23.8971	33.9067	6.98679	37.4737
27590	AT4G16240	443.473	4.27045	0.534569	7.9886	1.36e-15	5.52e-14	0	0.742813	3.6173	0	0	5.47081	795.517	893.978	1529.58	70.2427	342.199	130.587	98.9411	56.7498	114.774	40.1941	25.272	3.00172	1076.1	3823.79	225.998	707.198	259.676	439.724
17758	AT3G24605	42.8736	4.26827	0.434756	9.81762	9.46e-23	8.39e-21	18.7358	28.2269	39.7903	20.9658	22.84	16.4124	10.6246	0	15.608	2.31569	1.95542	2.90193	3.41176	4.40775	7.61256	9.94493	7.73633	10.8062	102.808	88.5269	255.357	104.142	125.762	128.075
26809	AT4G10060	222.384	4.26635	0.357764	11.925	8.76e-33	1.79e-30	456.865	362.493	332.792	287.531	243.872	259.863	31.2098	29.0253	40.5807	495.559	340.243	532.021	9.38235	16.5291	8.19815	12.8455	13.4096	4.20241	229.009	202.755	198.687	348.755	591.548	289.829
4741	AT1G51420	286.31	4.25062	0.378125	11.2413	2.56e-29	4.14e-27	2.88243	1.48563	0	0.998372	0	2.7354	553.807	821.415	680.508	935.541	664.843	724.032	33.2647	34.16	16.9819	49.7247	63.9537	42.6245	628.544	599.699	338.655	242.191	331.873	101.511
10416	AT5G23010	371.664	4.24266	0.657281	6.45487	1.08e-10	2.36e-09	8.6473	15.5991	10.8519	5.99023	3.68387	0	402.407	490.527	480.726	1435.73	905.36	1589.78	2.55882	0.550968	3.51349	6.21558	75.8161	12.0069	67.1021	48.547	37.5525	966.342	476.266	1874.16
14228	AT5G62340	336.234	4.24187	0.65198	6.50614	7.71e-11	1.72e-09	2.88243	2.22844	7.2346	0.998372	0	0	899.771	2275.58	2150.78	564.258	1010.95	698.882	5.11764	1.10194	1.17116	12.0168	21.146	9.00517	22.1622	128.507	21.166	96.8764	26.7827	110.998
409	AT1G04380	463.472	4.24082	0.652897	6.49539	8.28e-11	1.84e-09	41.7953	21.5416	191.717	37.9382	58.2052	16.4124	19.2571	17.4152	31.2159	71.0146	9.77711	60.4569	35.8235	41.3226	25.7656	19.0611	13.9254	6.60379	965.285	479.759	978.414	2395.27	2999.66	2585.69
27255	AT4G13810	3.80695	4.23465	1.07395	3.94307	8.04e-05	0.000536289	0	0.742813	7.2346	2.99512	7.36775	5.47081	0.664037	0	0	9.26278	5.86626	11.1241	0	0	0	0	2.57878	1.80103	20.3153	2.85571	10.2416	0	0	2.84611
13982	AT5G60130	3.09909	4.23008	1.03681	4.07988	4.51e-05	0.000321597	1.44122	2.22844	0	0	0	0	1.32807	0	0	1.5438	0	0.483655	0	0.550968	0	0.828745	1.03151	0.600345	16.6216	11.4228	10.9244	4.84382	18.6314	1.8974
5397	AT1G08173	11.1325	4.22983	0.873197	4.84408	1.27e-06	1.31e-05	0	0	0	0.998372	5.8942	0	17.929	29.0253	18.7296	42.4544	31.2867	38.6924	0.852941	0	0.585582	0.414372	0.515756	0	30.7808	11.4228	4.77941	0	20.9604	11.8588
19311	AT3G49120	1861.89	4.22487	0.300238	14.0717	5.67e-45	2.99e-42	18.7358	14.1134	47.0249	9.98372	13.9987	21.8832	742.394	940.418	390.199	9461.93	9036	8365.3	223.47	132.783	172.747	149.588	164.01	79.8459	3670.3	3141.28	2095.43	2281.44	1711.76	1800.64
6322	AT1G66760	138.459	4.21757	0.495147	8.51781	1.63e-17	8.17e-16	91.5172	69.8244	209.803	313.489	154.723	68.3851	158.705	156.736	156.08	188.343	219.007	149.933	18.7647	7.71356	5.85582	28.1773	64.4695	102.659	227.162	254.158	302.468	130.783	143.229	101.037
3184	AT1G28480	44.1635	4.20662	0.889491	4.72924	2.25e-06	2.19e-05	63.4135	13.3706	170.013	51.9154	24.3136	114.887	3.32019	52.2455	53.0671	25.4726	74.306	12.575	5.11764	3.30581	0	7.87307	0.515756	0.600345	123.123	151.352	15.021	65.3916	24.4538	4.26916
12142	AT5G44400	257.378	4.19962	0.284431	14.765	2.46e-49	1.56e-46	0	1.48563	0	0	0	5.47081	48.4747	34.8303	28.0943	527.207	469.301	468.662	34.1176	35.262	47.4321	204.7	224.354	196.913	711.652	859.568	571.481	687.823	352.833	667.412
1077	AT1G09750	878.681	4.19123	0.397166	10.5528	4.93e-26	5.76e-24	2414.04	3003.93	1349.25	2019.71	3360.43	1452.5	304.793	716.924	561.887	317.25	260.071	478.819	46.9117	62.2594	59.7293	71.6864	101.088	30.6176	1299.56	793.887	695.063	629.697	711.488	346.751
25068	AT2G41730	99.1565	4.18267	0.604406	6.9203	4.51e-12	1.19e-10	23.7801	60.9106	231.507	14.9756	19.8929	123.093	51.1309	49.3429	65.5535	47.8577	54.7518	53.2021	17.9118	14.8761	15.8107	18.2324	17.5357	24.6141	402.613	299.849	484.086	82.345	128.091	77.7936
13316	AT5G54400	37.1778	4.17829	0.631879	6.61249	3.78e-11	8.83e-10	2.88243	0.742813	28.9384	0	0.736775	0	5.3123	2.90253	3.12159	13.1223	15.6434	9.18945	4.2647	2.20387	4.68465	19.0611	41.2605	29.4169	107.733	54.2584	96.9538	133.205	206.11	110.524
24558	AT2G37740	22.6008	4.17594	0.731802	5.70638	1.15e-08	1.77e-07	10.8091	8.91375	14.4692	8.98535	8.10452	19.1478	47.1467	46.4404	34.3375	75.646	99.7265	69.1627	0	0.550968	0.585582	1.65749	1.03151	1.20069	15.3904	22.8457	7.5105	24.2191	6.98679	17.551
6292	AT1G66465	3.19752	4.17385	1.03624	4.02788	5.63e-05	0.000392196	0	1.48563	0	0	0	0	0	2.90253	0	4.63139	0	2.90193	0.852941	0	0	1.65749	2.06302	3.00172	12.9279	8.56712	29.3592	2.42191	3.4934	0.474351
1780	AT1G15460	204.567	4.14387	0.307205	13.4889	1.82e-41	6.72e-39	87.1936	92.1088	115.754	83.8633	56.7317	54.7081	138.784	142.224	165.444	207.641	187.72	234.089	22.1765	31.9562	45.6754	24.8623	30.4296	31.2179	501.111	771.041	639.076	411.725	571.753	262.316
5493	AT1G59590	40.892	4.14214	0.721607	5.74015	9.46e-09	1.47e-07	7.92669	10.3994	50.6422	9.98372	4.42065	13.677	98.9416	60.953	65.5535	142.801	156.434	156.221	0	0.550968	1.17116	5.80121	7.22058	5.4031	18.4685	22.8457	22.5315	16.9534	36.0984	66.4092
2735	AT1G23840	4.41809	4.14066	0.934668	4.43009	9.42e-06	7.94e-05	0	0.742813	0	0	0	0	1.99211	0	0	3.08759	15.6434	7.73849	0	1.65291	0.585582	0	0.515756	0	35.7057	22.8457	8.87605	2.42191	2.32893	1.8974
17440	AT3G22120	2774.85	4.13963	0.434762	9.52159	1.71e-21	1.35e-19	1442.66	4103.3	1034.55	2786.46	2593.45	3698.27	1514.01	1306.14	1276.73	2875.32	8116.95	4380.95	467.411	230.305	310.944	470.727	1154.26	802.061	5020.96	8238.72	6134.03	3121.84	2438.39	3078.06
28969	AT4G27740	41.0927	4.13856	0.566864	7.30079	2.86e-13	8.88e-12	0.720608	1.48563	7.2346	0.998372	0.736775	0	39.8422	84.1732	65.5535	138.17	164.255	143.162	1.70588	4.95872	2.92791	8.28745	7.73633	20.4117	94.1892	79.9598	42.3319	36.3287	24.4538	16.6023
2041	AT1G17745	981.182	4.13075	0.30634	13.4842	1.94e-41	7.06e-39	10.0885	8.17094	25.3211	11.9805	11.0516	13.677	1947.62	3038.94	2475.42	2600.53	1673.84	1813.22	133.059	135.538	79.0536	442.135	299.138	398.629	2285.17	2533.01	1216.02	976.03	719.64	701.091
24979	AT2G41100	885.966	4.1264	0.420319	9.81729	9.49e-23	8.39e-21	1003.81	1060.74	1682.04	809.68	719.829	992.952	453.538	574.7	387.078	764.179	1036.37	447.865	252.47	101.378	104.234	256.496	127.392	135.678	4603.57	1570.64	1719.91	682.979	610.18	1165.48
28291	AT4G22217	9.50688	4.12518	0.925646	4.45654	8.33e-06	7.11e-05	0	0	0	0	0	0	27.8896	20.3177	21.8512	18.5256	17.5988	11.6077	0	0	1.17116	0.828745	4.6418	1.80103	4.30931	8.56712	81.9328	2.42191	2.32893	2.37176
24902	AT2G40520	200.265	4.12457	0.311873	13.2252	6.28e-40	2.13e-37	498.661	356.55	560.682	216.647	233.558	144.976	39.1782	29.0253	31.2159	84.9088	33.2422	67.2281	26.4412	22.0387	33.9637	45.581	27.335	33.6193	604.535	414.078	424.685	317.27	282.965	277.97
5006	AT1G53625	10.3749	4.1237	0.878474	4.69416	2.68e-06	2.56e-05	3.60304	2.97125	28.9384	0	2.9471	2.7354	11.2886	8.70758	12.4864	3.08759	33.2422	4.83655	0.852941	0	2.34233	1.24312	0.515756	1.20069	20.9309	51.4027	32.0903	9.68764	5.82233	8.06397
30000	AT4G36430	795.327	4.12127	0.376077	10.9586	6.04e-28	8.65e-26	0	0	14.4692	0	0	5.47081	723.801	624.043	402.686	1555.38	1658.2	1485.31	232	82.0943	133.513	196.827	302.233	244.941	2834.29	2921.39	2476.42	869.466	847.731	1477.6
10007	AT5G18840	56.4133	4.12023	0.560518	7.35074	1.97e-13	6.24e-12	0.720608	0	10.8519	9.98372	11.7884	19.1478	155.385	191.567	184.174	142.029	152.523	98.1821	1.70588	1.65291	1.17116	2.07186	2.06302	4.20241	20.3153	42.8356	105.147	62.9697	69.8679	63.5631
3909	AT1G35210	4.60847	4.11297	0.967915	4.24931	2.14e-05	0.000165122	4.32365	3.71406	3.6173	2.99512	1.47355	8.20621	5.97634	5.80505	0	7.71898	7.82168	5.80387	0	0	0.585582	2.48623	0.515756	0	18.4685	0	17.7521	4.84382	2.32893	6.16657
19628	AT3G51895	237.968	4.11122	0.445878	9.2205	2.96e-20	2.08e-18	345.892	360.264	260.446	392.36	456.064	549.816	26.5615	69.6606	31.2159	98.803	199.453	123.816	36.6764	28.0994	21.0809	16.1605	28.3666	13.2076	416.156	605.41	520.273	266.41	684.706	160.331
29861	AT4G35180	14.2422	4.10125	0.967434	4.23931	2.24e-05	0.000171695	1.44122	0	21.7038	2.99512	0	0	0.664037	0	9.36478	3.08759	0	4.3529	1.70588	0	4.68465	6.62996	3.09453	6.00345	102.808	74.2484	38.2353	9.68764	32.605	18.4997
25498	AT2G45220	291.69	4.09829	0.54375	7.53708	4.81e-14	1.61e-12	8.6473	19.3131	86.8152	15.974	15.4723	16.4124	981.447	1227.77	1080.07	1143.95	784.124	1060.17	4.2647	4.40775	4.68465	15.3318	9.2836	13.8079	142.823	62.8256	55.3046	113.83	61.7167	72.1014
28529	AT4G24130	164.068	4.09447	0.627704	6.52292	6.9e-11	1.56e-09	46.8395	13.3706	119.371	114.813	171.669	35.5603	47.8107	269.935	255.971	264.761	588.582	289.226	11.0882	24.7936	14.054	11.6024	7.73633	12.0069	259.174	488.326	329.779	247.035	225.906	88.2293
16066	AT3G11090	9.56535	4.08725	0.710982	5.74874	8.99e-09	1.4e-07	0.720608	1.48563	0	1.99674	0.736775	0	3.32019	14.5126	6.24319	4.63139	9.77711	11.6077	3.41176	0	2.34233	2.07186	2.06302	3.00172	29.5495	54.2584	47.1113	7.26573	13.9736	9.48702
27062	AT4G12210	3.18648	4.06388	1.13984	3.5653	0.000363446	0.00201064	0	0	0	0.998372	0	2.7354	0	0	0	0	0	0.483655	0	0	0	0	0	0	8.61862	11.4228	12.2899	12.1096	22.1248	5.69221
16471	AT3G14210	190.166	4.06262	0.447168	9.08522	1.03e-19	6.76e-18	160.696	288.211	115.754	141.769	159.88	183.272	15.2729	5.80505	18.7296	808.178	789.99	1241.06	0.852941	9.36646	7.61256	13.2599	20.6302	22.2128	83.1081	142.785	194.59	65.3916	31.4406	44.1147
6496	AT1G68200	76.0936	4.0438	0.511638	7.90362	2.71e-15	1.06e-13	7.20608	2.97125	0	7.98698	8.8413	21.8832	12.6167	14.5126	12.4864	24.7007	25.4205	8.22214	17.9118	8.26453	14.054	6.21558	8.25209	10.8062	225.315	208.467	563.971	179.221	345.846	91.0754
16746	AT3G16430	354.069	4.03667	0.44135	9.14619	5.9e-20	3.98e-18	0	0.742813	0	0	0	0	646.108	641.458	540.036	1904.27	1538.92	1396.8	11.0882	27.5484	9.36931	50.5534	193.924	200.515	208.694	382.665	457.458	106.564	90.8283	90.1267
27044	AT4G12030	101.961	4.03651	0.709105	5.6924	1.25e-08	1.91e-07	0.720608	0	0	0	1.47355	0	114.878	130.614	99.891	544.96	269.848	525.25	0.852941	0.550968	1.75675	1.65749	14.9569	3.00172	32.012	22.8457	16.3866	230.081	96.6506	338.687
8517	AT5G05250	50.9746	4.03618	0.653219	6.17891	6.45e-10	1.21e-08	16.574	14.1134	0	36.9398	70.7304	123.093	27.8896	46.4404	43.7023	85.6807	150.567	72.0647	2.55882	1.10194	2.34233	63.399	13.4096	46.2265	28.3183	71.3927	44.3802	123.517	53.5654	85.3832
2719	AT1G23700	43.0178	4.0309	0.49627	8.12238	4.57e-16	2e-14	0.720608	0	0	0	0	0	5.3123	0	3.12159	6.17519	1.95542	5.32021	5.11764	9.36646	8.19815	6.62996	9.79936	4.20241	147.748	102.805	167.962	162.268	266.663	119.062
12787	AT5G49760	406.559	4.02059	0.24098	16.6843	1.7e-62	1.69e-59	36.0304	16.3419	54.2595	41.9316	47.8904	41.0311	668.022	751.754	755.426	1483.59	1140.01	1390.51	34.1176	54.5459	40.4051	52.2109	63.9537	42.6245	787.988	673.947	518.908	319.692	406.398	335.841
6179	AT1G65481	129.32	4.0184	0.469324	8.5621	1.11e-17	5.68e-16	0	0	0	0	0	0	34.5299	49.3429	37.4591	61.7519	226.829	126.718	58	21.4878	36.8917	14.9174	6.70482	16.2093	639.009	968.085	432.878	125.939	114.118	132.818
29105	AT4G28840	139.749	4.01627	0.330174	12.1641	4.83e-34	1.09e-31	2.16182	9.65656	3.6173	10.9821	5.15742	10.9416	205.852	179.957	156.08	91.084	89.9494	99.633	15.3529	12.1213	6.4414	1.24312	5.67331	2.40138	198.844	174.198	150.21	649.072	712.653	560.683
9690	AT5G16190	79.2798	4.00628	0.406591	9.85333	6.63e-23	6.02e-21	0	2.22844	0	0	0.736775	8.20621	150.736	107.393	118.621	331.144	275.714	302.285	5.11764	11.0194	7.61256	9.94493	18.5672	6.60379	103.423	177.054	102.416	50.8601	44.2497	68.7809
20681	AT3G61028	15.3119	4.00284	0.960254	4.16853	3.07e-05	0.000226711	0	0	7.2346	0	1.47355	5.47081	0	0	0	0.771898	0	1.93462	0	0.550968	2.34233	0	1.03151	2.40138	27.0871	45.6913	27.9937	62.9697	165.354	15.1792
7278	AT1G74710	298.845	4.00065	0.375078	10.6662	1.47e-26	1.83e-24	86.473	112.165	119.371	69.8861	56.7317	43.7665	91.6372	127.711	112.377	354.301	351.976	313.892	69.9411	81.5433	81.9815	92.405	73.2373	82.2472	2154.04	870.991	699.16	297.895	626.482	202.074
19212	AT3G48300	138.911	3.98792	0.55362	7.20336	5.87e-13	1.76e-11	43.2365	7.42813	61.4941	22.9626	23.5768	43.7665	10.6246	14.5126	21.8512	31.6478	7.82168	22.7318	4.2647	6.06065	3.51349	10.3593	8.76785	4.80276	127.432	57.1141	43.0147	837.981	830.264	1088.64
20719	AT3G61280	26.5109	3.98443	0.608629	6.54657	5.89e-11	1.34e-09	0	0	0	0.998372	0	0	5.3123	5.80505	9.36478	37.823	84.0831	63.8425	11.9412	2.75484	7.61256	0.828745	3.09453	0	165.601	148.497	36.187	12.1096	8.15126	32.2559
20275	AT3G57460	15.5867	3.98437	0.774039	5.1475	2.64e-07	3.14e-06	0.720608	8.91375	0	0.998372	6.63097	5.47081	4.64826	5.80505	3.12159	13.8942	1.95542	10.6404	6.82352	2.20387	2.34233	2.07186	5.15756	2.40138	179.144	25.7014	20.4832	16.9534	20.9604	27.038
3497	AT1G31140	6.82943	3.98208	0.804717	4.94842	7.48e-07	8.12e-06	8.6473	8.17094	3.6173	10.9821	9.57807	19.1478	3.98422	0	0	0	0	0.967311	2.55882	0.550968	0.585582	0	2.06302	1.20069	15.3904	39.9799	29.3592	2.42191	2.32893	2.37176
20773	AT3G61730	4.74371	3.9817	0.927624	4.29237	1.77e-05	0.000139158	5.04426	3.71406	0	1.99674	0	0	0.664037	2.90253	3.12159	1.5438	0	2.41828	0.852941	0	1.17116	1.24312	1.03151	0.600345	9.23423	31.4128	20.4832	7.26573	16.3025	2.84611
20107	AT3G56080	39.5531	3.97103	0.723612	5.48779	4.07e-08	5.65e-07	5.04426	5.19969	21.7038	9.98372	2.9471	8.20621	88.981	95.7833	49.9455	197.606	170.122	162.508	0.852941	0.550968	0	1.24312	3.09453	2.40138	17.8529	5.71141	15.021	26.641	25.6182	32.2559
6689	AT1G69720	2.92562	3.97027	1.12304	3.53529	0.000407331	0.00222118	0	0	3.6173	0	0	0	0	0	0	0	0	1.93462	0	0.550968	0	0	0.515756	0.600345	20.3153	11.4228	10.9244	7.26573	11.6447	1.42305
14157	AT5G09020	12.4837	3.96557	1.03767	3.82163	0.000132575	0.000829151	0	0.742813	3.6173	0	0	0	47.1467	52.2455	43.7023	15.438	39.1084	17.8953	0	0	0	0	12.8939	5.4031	4.92492	17.1342	14.3382	16.9534	0	8.06397
3091	AT1G27670	18.1546	3.96043	0.949291	4.17199	3.02e-05	0.000223758	0	0	0	0	0	5.47081	73.0441	69.6606	78.0399	50.1734	60.6181	51.2675	0	0	0	0	1.03151	1.20069	11.6967	2.85571	4.09664	12.1096	1.16447	13.2818
18122	AT3G27650	42.3966	3.94688	0.711807	5.54487	2.94e-08	4.19e-07	0	2.22844	0	2.99512	0.736775	0	73.0441	98.6859	46.8239	150.52	140.79	169.763	0	1.10194	1.17116	1.24312	3.09453	0.600345	26.4715	5.71141	20.4832	79.923	140.9	51.2299
27094	AT4G12490	401.167	3.94256	0.773962	5.094	3.51e-07	4.06e-06	0	0	0	0	0	8.20621	33.8659	116.101	115.499	1314.54	518.187	1065.49	74.2058	52.342	33.9637	130.942	19.083	13.2076	1958.89	1227.95	81.9328	1731.67	353.998	777.936
8528	AT5G05340	200.505	3.93363	0.454144	8.66162	4.65e-18	2.49e-16	0	0	0	0.998372	0	2.7354	39.1782	29.0253	18.7296	322.653	377.396	283.906	95.5293	15.9781	35.1349	30.2492	37.1344	52.23	930.195	851.001	764.706	227.66	378.451	319.238
25660	AT2G46535	93.77	3.93322	0.412563	9.53362	1.52e-21	1.22e-19	33.8686	20.0559	57.8768	5.99023	6.63097	21.8832	71.716	104.491	99.891	195.29	387.173	204.103	11.0882	7.16259	11.7116	14.9174	18.0514	15.609	122.508	202.755	185.031	176.799	152.545	123.331
16966	AT3G18250	30.7804	3.93165	0.613597	6.40755	1.48e-10	3.14e-09	0	0	0	0	0	0	5.3123	8.70758	6.24319	69.4708	105.593	62.8752	5.97058	8.26453	2.92791	7.87307	8.25209	16.2093	170.526	77.1041	68.2773	67.8135	32.605	14.7049
9798	AT5G17165	5.08808	3.93105	0.951121	4.13307	3.58e-05	0.000259964	0	0.742813	0	0	0	0	4.64826	14.5126	12.4864	4.63139	11.7325	7.25483	0.852941	0	0	0	0.515756	1.80103	6.15616	8.56712	30.042	4.84382	10.4802	2.84611
7413	AT1G75890	6.43115	3.92746	0.864111	4.54508	5.49e-06	4.88e-05	0	0.742813	0	0	0	0	2.65615	2.90253	3.12159	9.26278	11.7325	3.86924	0.852941	1.65291	0	1.65749	8.25209	1.80103	22.7778	11.4228	30.042	9.68764	18.6314	13.2818
22073	AT2G16385	3.28628	3.9207	1.06275	3.68919	0.000224965	0.0013222	0	0	0	0	0	0	1.99211	2.90253	6.24319	6.94708	3.91084	12.0914	0	0	0	1.65749	1.54727	9.00517	4.30931	14.2785	8.19328	4.84382	0	0.948702
23359	AT2G27660	124.434	3.91549	0.372548	10.51	7.77e-26	8.83e-24	3.60304	0	10.8519	2.99512	0	2.7354	273.583	406.354	324.646	302.584	338.288	387.408	20.4706	13.7742	12.2972	6.62996	5.67331	8.40483	255.48	311.272	118.12	60.5478	52.4009	68.3066
25380	AT2G44230	63.2491	3.90947	0.654919	5.9694	2.38e-09	4.11e-08	4.32365	5.9425	10.8519	11.9805	38.3123	19.1478	81.6766	95.7833	81.1614	314.163	260.071	245.213	0	2.20387	1.75675	0	8.25209	0	32.012	22.8457	20.4832	84.7669	85.006	92.0241
16001	AT3G10527	10.8234	3.90926	0.792615	4.93211	8.13e-07	8.76e-06	0.720608	2.22844	0	0	0	2.7354	27.8896	20.3177	40.5807	24.7007	9.77711	13.5424	0.852941	1.10194	1.17116	0	1.03151	1.20069	9.23423	51.4027	15.7038	12.1096	13.9736	9.48702
445	AT1G04645	19.7121	3.90798	0.569055	6.8675	6.53e-12	1.68e-10	54.0456	57.1966	57.8768	14.9756	22.1032	49.2373	0.664037	0	0	0	1.95542	1.93462	2.55882	3.30581	2.34233	4.14372	1.03151	3.00172	54.1742	42.8356	48.4769	14.5315	16.3025	20.3971
29699	AT4G33885	47.9638	3.9041	0.639582	6.10413	1.03e-09	1.88e-08	0	0	0	0.998372	0	2.7354	16.6009	26.1227	31.2159	1.5438	25.4205	4.3529	15.3529	4.95872	9.36931	2.90061	4.6418	9.00517	120.045	191.332	470.431	84.7669	98.9796	30.3585
12204	AT5G44820	105.186	3.90227	0.436233	8.94537	3.71e-19	2.26e-17	0	0	0	0	0	0	460.842	380.231	399.564	260.13	215.096	167.345	3.41176	9.36646	16.3963	2.07186	10.8309	3.60207	174.219	137.074	152.941	43.5944	38.4274	49.3325
17981	AT3G26590	161.732	3.90154	0.563991	6.91773	4.59e-12	1.21e-10	1.44122	0.742813	0	0	0	0	550.487	624.043	483.847	483.98	424.326	391.277	2.55882	6.61162	2.92791	61.3271	123.781	173.5	54.1742	108.517	101.05	145.315	22.1248	119.536
24450	AT2G36800	195.395	3.88781	0.536229	7.25027	4.16e-13	1.27e-11	86.473	94.3372	318.322	80.8682	134.83	169.595	73.7082	104.491	146.715	166.73	183.81	157.672	100.647	26.9975	18.153	33.5642	10.3151	16.2093	825.541	842.434	656.828	116.252	215.426	109.575
23612	AT2G29940	23.5224	3.88107	0.703355	5.51794	3.43e-08	4.82e-07	2.16182	2.97125	18.0865	14.9756	41.9962	21.8832	0.664037	11.6101	3.12159	29.3321	5.86626	42.5617	2.55882	3.30581	3.51349	3.72935	8.76785	7.80448	35.7057	88.5269	78.5189	43.5944	60.5522	32.7302
24449	AT2G36790	13.6023	3.87599	0.867019	4.47048	7.8e-06	6.7e-05	6.48547	4.45688	28.9384	0.998372	5.15742	5.47081	2.65615	2.90253	31.2159	26.2445	17.5988	16.4443	4.2647	1.65291	0	0.414372	0.515756	2.40138	79.4144	25.7014	33.4559	2.42191	18.6314	9.01267
9250	AT5G11920	17.0335	3.87498	0.909156	4.26218	2.02e-05	0.000157068	2.16182	0.742813	0	0	1.47355	0	13.9448	26.1227	18.7296	118.1	95.8156	93.8292	0	0	0	2.48623	3.61029	0.600345	9.23423	2.85571	1.36555	2.42191	5.82233	9.48702
22674	AT2G21640	98.4733	3.85865	0.509408	7.57478	3.6e-14	1.24e-12	15.1328	19.3131	3.6173	0	8.8413	13.677	27.8896	29.0253	37.4591	22.3851	33.2422	34.3395	14.5	16.5291	23.4233	7.4587	34.0399	81.0465	224.084	314.128	1156.62	65.3916	128.091	53.1273
11405	AT5G38160	5828.66	3.84701	0.362289	10.6186	2.44e-26	2.98e-24	1173.15	1682.47	2951.72	468.237	597.524	711.205	699.895	624.043	783.52	372.827	850.608	739.993	478.5	317.358	689.23	205.529	459.538	904.72	6659.73	7079.3	24760.1	28271	24197.6	34210.2
29631	AT4G33330	150.029	3.84667	0.560575	6.86201	6.79e-12	1.74e-10	12.2503	2.22844	43.4076	4.99186	11.0516	2.7354	70.388	69.6606	62.4319	96.4873	129.058	88.9926	10.2353	7.71356	2.34233	26.5198	20.1145	12.0069	161.907	48.547	96.271	738.683	826.771	1055.91
24687	AT2G38830	38.588	3.84325	0.492145	7.80917	5.76e-15	2.17e-13	0.720608	5.19969	0	0	0	2.7354	20.5852	20.3177	21.8512	27.7883	44.9747	34.8232	9.38235	15.9781	2.92791	17.4036	9.79936	4.80276	207.462	139.93	37.5525	89.6107	129.256	83.0115
24222	AT2G34940	21.8108	3.84302	0.718905	5.34566	9.01e-08	1.17e-06	2.88243	2.22844	0	0.998372	1.47355	5.47081	60.4274	63.8556	46.8239	115.013	70.3952	85.607	0	1.10194	0.585582	4.14372	2.57878	0	11.6967	17.1342	10.2416	4.84382	9.31572	6.64092
21357	AT2G04070	10.8223	3.84203	0.84713	4.53534	5.75e-06	5.1e-05	2.16182	1.48563	0	0	0	2.7354	1.99211	8.70758	3.12159	8.49088	7.82168	6.28752	7.67647	1.10194	1.17116	1.65749	0.515756	0.600345	156.982	14.2785	12.2899	0	11.6447	9.01267
26083	AT4G01680	238.196	3.84137	0.345359	11.1228	9.71e-29	1.5e-26	0	3.71406	0	0	2.9471	5.47081	555.135	757.559	761.669	413.737	414.549	414.009	33.2647	23.6916	19.9098	41.0229	48.9968	43.8252	313.964	511.172	280.62	353.599	507.707	210.138
18126	AT3G27690	1276.54	3.83728	0.47167	8.13552	4.1e-16	1.8e-14	3118.79	3749.72	2995.12	4527.62	4945.23	1750.66	93.6293	63.8556	56.1887	1731.37	481.034	1088.22	48.6176	88.155	54.4591	125.14	152.148	90.6521	1120.42	505.46	1703.52	351.177	844.238	951.548
12611	AT5G48400	12.2718	3.83201	0.649217	5.90251	3.58e-09	6e-08	0	0	0	2.99512	0.736775	0	2.65615	14.5126	0	7.71898	11.7325	12.575	0.852941	5.50968	4.68465	4.97247	1.54727	1.80103	80.03	59.9699	41.6492	14.5315	15.1381	10.9101
17441	AT3G22121	359.15	3.82511	0.718751	5.32188	1.03e-07	1.32e-06	127.548	423.403	18.0865	135.779	220.296	443.136	211.828	240.91	280.943	321.882	1626.91	533.956	61.4117	44.6284	35.7205	54.6971	153.695	81.0465	439.55	1587.77	544.853	498.914	286.459	246.188
30725	ENSRNA049494862	18.5088	3.81801	0.966989	3.94835	7.87e-05	0.000525878	0	0.742813	0	1.99674	1.47355	0	1.32807	0	3.12159	0.771898	1.95542	1.45097	0	0	0	2.07186	0.515756	205.918	1.84685	0	219.853	0	1.16447	0
5450	AT1G58270	393.266	3.81254	0.49452	7.70958	1.26e-14	4.58e-13	1.44122	2.22844	3.6173	8.98535	9.57807	2.7354	1383.85	1399.02	1017.64	1320.72	1331.64	1090.64	12.7941	39.1188	9.36931	7.87307	22.6932	12.6072	142.823	362.675	777.678	106.564	182.821	189.266
6937	AT1G71880	221.499	3.80715	0.578754	6.57819	4.76e-11	1.1e-09	26.6625	34.9122	86.8152	214.65	151.039	16.4124	268.935	197.372	202.904	821.3	522.097	818.345	12.7941	36.3639	12.8828	18.2324	33.5241	60.0345	451.246	277.004	452.679	242.191	81.5126	276.072
2768	AT1G24147	2.82993	3.80167	1.15536	3.29047	0.00100021	0.00480168	0	0	0	0	0	0	1.32807	0	0	0.771898	3.91084	0	0	0.550968	0.585582	0	0	0.600345	38.7838	14.2785	4.77941	0	2.32893	0
4793	AT1G51890	29.0246	3.78804	0.790388	4.79263	1.65e-06	1.65e-05	0	0	0	0	0	0	23.2413	11.6101	21.8512	213.044	152.523	198.299	0	0	2.34233	2.07186	0.515756	0	20.3153	17.1342	9.55882	7.26573	1.16447	15.6536
17343	AT3G21310	9.5551	3.78645	0.823969	4.59538	4.32e-06	3.95e-05	3.60304	2.22844	21.7038	5.99023	9.57807	8.20621	0.664037	2.90253	0	10.8066	3.91084	12.0914	0	1.10194	1.17116	3.31498	1.54727	2.40138	19.0841	8.56712	39.6008	12.1096	43.0852	15.6536
6938	AT1G71890	1035.61	3.78554	0.355346	10.6531	1.69e-26	2.1e-24	1678.3	1634.93	1367.34	1774.11	2032.76	1050.4	111.558	75.4657	134.229	24.7007	7.82168	22.7318	145.853	156.475	216.665	107.737	86.1312	146.484	2967.88	1330.76	6824.32	682.979	1375.23	899.844
11435	AT5G38420	124.898	3.77776	0.846765	4.4614	8.14e-06	6.96e-05	2.16182	3.71406	0	0.998372	0	5.47081	21.9132	63.8556	6.24319	627.553	846.697	890.41	2.55882	2.20387	0.585582	1.65749	12.3781	9.60552	20.3153	5.71141	257.405	48.4382	78.0192	89.6524
3919	AT1G35260	39.0143	3.77194	0.901642	4.18341	2.87e-05	0.000214084	0	0	0	0	0	0	112.222	121.906	168.566	121.96	175.988	192.011	0	0	0	0.828745	0.515756	0	5.54054	5.71141	4.09664	0	15.1381	11.8588
11729	AT5G41050	13.0308	3.76542	0.804625	4.67971	2.87e-06	2.72e-05	0	0	0	0.998372	0.736775	5.47081	11.2886	11.6101	31.2159	34.7354	27.3759	40.6271	1.70588	0	2.34233	0	3.61029	1.80103	14.7748	34.2685	43.0147	24.2191	16.3025	6.64092
13890	AT5G59320	19250.2	3.76512	0.616829	6.10399	1.03e-09	1.88e-08	28.8243	46.7972	65.1114	25.9577	33.1549	341.926	7355.54	8783.04	7276.44	2230.79	2152.92	2220.95	7940.88	7776.92	4887.85	6533.82	4325.64	3301.9	109621	127279	80980.3	40254.6	22523.1	16018.4
28246	AT4G21870	29.5488	3.76215	0.62135	6.0548	1.41e-09	2.5e-08	7.20608	12.6278	14.4692	5.99023	5.15742	0	27.8896	14.5126	28.0943	99.5749	117.325	162.508	0.852941	2.20387	1.17116	2.48623	10.8309	11.4066	28.3183	25.7014	34.8214	24.2191	29.1116	42.6916
28470	AT4G23700	95.0597	3.76172	0.470148	8.00112	1.23e-15	5.03e-14	1.44122	5.19969	3.6173	0	0	2.7354	118.199	223.494	177.931	419.913	629.646	323.565	10.2353	2.20387	4.09907	9.94493	8.76785	10.8062	97.2673	71.3927	53.9391	29.0629	41.9208	36.0507
19179	AT3G48080	33.402	3.76008	0.56873	6.61136	3.81e-11	8.89e-10	0	0	0	0	0.736775	2.7354	35.194	55.148	28.0943	145.889	183.81	212.325	2.55882	3.85678	0.585582	0.414372	1.03151	0.600345	40.015	42.8356	15.021	16.9534	8.15126	5.69221
16000	AT3G10525	636.951	3.7597	0.39207	9.58936	8.86e-22	7.29e-20	77.8257	144.848	108.519	42.93	67.7833	95.7392	1176.01	3036.04	1766.82	590.502	897.538	846.397	75.0588	101.929	67.9275	59.6696	61.8907	16.8097	855.09	1624.9	386.45	1593.62	1011.92	580.606
4746	AT1G51470	834.376	3.75764	0.511195	7.35071	1.97e-13	6.24e-12	0	3.71406	21.7038	0	0	0	3312.22	4115.78	3639.78	1935.92	1685.57	1840.79	20.4706	28.6504	7.61256	100.278	167.621	120.669	191.456	416.933	249.895	709.62	317.899	1138.44
22615	AT2G21130	658.156	3.7523	0.397111	9.449	3.42e-21	2.65e-19	528.206	872.805	835.596	374.39	381.649	547.081	184.602	267.032	224.755	115.013	215.096	159.123	174	159.23	156.936	131.77	225.385	119.469	2212.52	2256.01	2300.95	1121.34	1868.97	363.827
18945	AT3G46160	1.75481	3.7506	1.10161	3.40465	0.000662484	0.00337481	2.88243	0.742813	3.6173	1.99674	0.736775	0	1.99211	2.90253	0	0	0	0	0	0	0	0.828745	0.515756	0.600345	9.23423	2.85571	6.82773	0	1.16447	5.21786
24678	AT2G38750	235.698	3.74158	0.313513	11.9344	7.83e-33	1.62e-30	7.92669	12.6278	7.2346	14.9756	15.4723	19.1478	550.487	589.213	418.294	768.039	932.736	686.307	11.9412	18.182	25.18	17.4036	36.6187	26.4152	205	285.571	385.084	227.66	187.479	207.766
27817	AT4G18050	207.947	3.7345	0.451162	8.27751	1.26e-16	5.79e-15	67.0165	34.1694	47.0249	77.873	156.196	43.7665	84.9968	84.1732	134.229	239.288	140.79	232.638	118.559	61.7085	32.207	104.836	61.3749	43.2248	1003.45	1259.37	439.023	217.972	209.604	97.242
25309	AT2G43620	29.8897	3.72682	0.573725	6.49582	8.26e-11	1.83e-09	2.88243	4.45688	0	3.99349	3.68387	16.4124	24.5694	23.2202	21.8512	71.0146	131.013	85.1234	9.38235	4.40775	2.92791	6.21558	5.15756	12.0069	83.1081	119.94	53.2563	14.5315	3.4934	14.7049
1	AT1G01010	595.483	3.72663	0.254291	14.655	1.25e-48	7.75e-46	41.7953	31.9409	28.9384	9.98372	30.2078	41.0311	440.257	388.938	561.887	758.776	578.805	707.588	184.235	157.577	122.387	199.313	165.042	119.469	2500.63	1867.63	1199.63	1227.91	1681.49	1246.12
28401	AT4G23130	14.6152	3.72178	0.732389	5.08169	3.74e-07	4.29e-06	0	0	0	0	0	0	19.2571	8.70758	6.24319	74.8741	52.7964	47.8819	2.55882	2.20387	2.34233	2.07186	1.54727	4.80276	70.1802	25.7014	23.2143	0	1.16447	5.21786
22778	AT2G22540	177.953	3.71784	0.455766	8.15734	3.42e-16	1.51e-14	63.4135	83.9378	122.988	34.943	61.8891	24.6186	9.29652	14.5126	21.8512	276.34	350.02	422.231	7.67647	13.2232	35.7205	24.448	60.8592	22.2128	261.637	271.292	219.853	542.508	834.922	490.479
24447	AT2G36780	57.3138	3.70549	0.860966	4.30388	1.68e-05	0.000132919	83.5905	0	144.692	56.9072	81.782	30.0894	15.9369	11.6101	15.608	34.7354	134.924	57.555	19.6176	2.20387	1.17116	22.3761	18.0514	10.2059	253.634	97.094	104.464	31.4848	126.927	20.8715
67	AT1G01560	34.1011	3.70502	0.732428	5.05855	4.22e-07	4.81e-06	102.326	45.3116	112.136	32.9463	19.1561	172.33	1.99211	0	0	27.0164	35.1976	18.3789	5.97058	2.75484	2.92791	3.72935	2.57878	1.20069	121.276	25.7014	31.4076	2.42191	27.9472	23.7176
13878	AT5G59230	9.70541	3.69346	0.707162	5.22294	1.76e-07	2.17e-06	2.88243	4.45688	0	0.998372	0	5.47081	2.65615	8.70758	3.12159	0	1.95542	0.483655	3.41176	2.75484	1.75675	0.414372	1.03151	1.80103	44.3243	37.1242	62.8151	4.84382	29.1116	12.8075
6690	AT1G69730	70.7985	3.69096	0.505893	7.29592	2.97e-13	9.2e-12	6.48547	3.71406	0	0	7.36775	24.6186	29.2176	17.4152	40.5807	90.3121	41.0638	49.3329	24.7353	20.3858	33.9637	17.818	13.4096	13.8079	512.808	282.715	305.2	58.1259	34.934	71.1527
29295	AT4G30530	1153.69	3.68756	0.204455	18.036	1.02e-72	1.98e-69	148.445	129.992	206.186	202.67	257.871	210.626	934.965	1172.62	861.56	2764.94	2630.04	2611.26	181.676	210.47	142.296	551.115	567.847	484.478	2601.59	2010.42	2172.58	2339.57	1695.46	2599.92
17070	AT3G19030	118.137	3.68664	0.591588	6.23176	4.61e-10	8.95e-09	5.76486	20.7988	3.6173	12.9788	0	16.4124	389.79	589.213	334.011	160.555	369.575	253.435	1.70588	3.85678	4.09907	6.21558	10.8309	25.8148	39.3994	51.4027	173.424	106.564	108.295	147.523
23769	AT2G31230	10.3374	3.68294	0.929447	3.96251	7.42e-05	0.000498598	2.16182	2.97125	3.6173	1.99674	0	0	13.9448	20.3177	12.4864	55.5767	41.0638	54.1694	0	0	0	1.65749	0.515756	0.600345	3.69369	5.71141	7.5105	2.42191	5.82233	11.8588
765	AT1G07135	114.101	3.68274	0.691062	5.3291	9.87e-08	1.28e-06	487.852	428.603	412.372	164.731	122.305	741.295	4.64826	17.4152	21.8512	2.31569	7.82168	2.90193	2.55882	0.550968	1.75675	10.3593	3.61029	10.2059	22.7778	37.1242	35.5042	84.7669	34.934	80.1653
9498	AT5G14470	14.911	3.67895	0.882808	4.16733	3.08e-05	0.000227498	0.720608	0	21.7038	0	4.42065	2.7354	19.9211	23.2202	12.4864	27.0164	25.4205	14.9933	0.852941	2.75484	0.585582	2.90061	3.09453	1.20069	35.0901	19.99	41.6492	9.68764	69.8679	17.551
28943	AT4G27550	53.8613	3.67504	0.662107	5.55052	2.85e-08	4.08e-07	56.2074	25.2556	79.5806	25.9577	24.3136	24.6186	7.96845	0	0	10.0347	5.86626	5.32021	0.852941	1.10194	2.92791	0	2.57878	0	36.3213	11.4228	28.6765	389.928	326.05	227.689
27251	AT4G13770	514.21	3.67214	0.695974	5.27626	1.32e-07	1.67e-06	5.76486	12.6278	21.7038	10.9821	0	5.47081	634.156	896.88	568.13	2701.64	1687.53	2591.43	3.41176	4.95872	4.09907	9.94493	54.1543	13.8079	94.1892	68.537	35.5042	886.419	312.077	1717.63
14218	AT5G62240	16.8793	3.67042	0.722082	5.0831	3.71e-07	4.27e-06	4.32365	2.22844	10.8519	0.998372	0	0	0	0	0	2.31569	0	4.83655	1.70588	2.75484	1.17116	1.24312	2.57878	1.80103	28.3183	25.7014	52.5735	62.9697	156.038	42.6916
10323	AT5G22270	59.4088	3.67016	0.636455	5.76657	8.09e-09	1.27e-07	9.3679	9.65656	7.2346	46.9235	90.6233	5.47081	17.929	34.8303	12.4864	135.082	267.893	118.496	22.1765	3.85678	4.68465	9.11619	7.22058	8.40483	230.856	154.208	52.5735	72.6573	67.539	36.525
3016	AT1G27030	126.035	3.66989	0.593468	6.1838	6.26e-10	1.18e-08	1.44122	0	0	1.99674	0	0	290.184	290.253	181.052	630.641	774.347	584.256	2.55882	2.75484	1.75675	3.72935	20.6302	6.60379	36.3213	45.6913	19.1176	67.8135	18.6314	45.0634
11885	AT5G42380	22.3184	3.66923	0.945824	3.8794	0.000104715	0.000677843	82.1493	57.1966	47.0249	48.9202	8.8413	172.33	0	0	6.24319	1.5438	15.6434	3.38559	0	0	0.585582	7.87307	1.54727	2.40138	11.0811	17.1342	5.46218	16.9534	4.65786	24.6663
20360	AT3G58150	56.6242	3.66388	0.407462	8.99195	2.43e-19	1.53e-17	43.9571	54.2253	79.5806	45.9251	53.0478	79.3267	16.6009	8.70758	12.4864	26.2445	31.2867	31.9213	21.3235	9.36646	16.9819	16.9893	21.6617	9.00517	192.688	225.601	145.431	60.5478	115.282	40.7942
5735	AT1G61795	68.3141	3.65983	0.569924	6.42161	1.35e-10	2.87e-09	23.7801	15.5991	21.7038	5.99023	8.10452	16.4124	211.828	220.592	181.052	277.111	177.943	255.37	3.41176	2.75484	1.75675	4.97247	29.3981	6.60379	51.7117	25.7014	22.5315	14.5315	27.9472	32.7302
16690	AT3G15950	8204.77	3.65701	0.473841	7.71779	1.18e-14	4.3e-13	23.7801	63.1391	173.63	340.445	368.387	71.1205	20088.5	22172.4	18145.8	30435.2	28205	28182.6	777.029	769.703	559.231	1644.23	2669.55	1475.65	6854.88	13427.5	6998.42	4386.08	5511.42	3570.92
9174	AT5G11210	15.3367	3.65279	0.565657	6.4576	1.06e-10	2.33e-09	0	0.742813	0	0	0.736775	2.7354	13.9448	20.3177	15.608	47.8577	41.0638	34.3395	1.70588	4.40775	2.34233	5.38684	4.6418	2.40138	60.9459	34.2685	11.6071	21.7972	27.9472	13.2818
16819	AT3G17070	11.8346	3.65245	0.764559	4.7772	1.78e-06	1.77e-05	0	0	0	0	0	2.7354	5.97634	2.90253	3.12159	21.6132	19.5542	22.7318	0	3.30581	1.75675	1.24312	4.12605	0	21.5465	34.2685	30.7248	31.4848	59.3877	17.551
25246	AT2G43150	665.468	3.65237	0.665059	5.4918	3.98e-08	5.53e-07	15.8534	6.68531	155.544	27.9544	37.5755	16.4124	881.178	1085.54	2350.56	2291.77	2434.5	2367.01	33.2647	33.6091	30.4503	35.636	67.0482	91.2524	377.988	579.709	874.632	644.228	530.996	1001.83
3762	AT1G33540	12.0473	3.64076	0.962243	3.78362	0.000154563	0.000950358	2.16182	0	0	0	0	0	58.4353	52.2455	56.1887	35.5073	27.3759	34.3395	0	0	0	0	2.06302	0	2.46246	8.56712	4.77941	2.42191	1.16447	1.42305
20074	AT3G55780	11.1673	3.63892	0.861297	4.22493	2.39e-05	0.000181855	0.720608	5.19969	0	1.99674	0	0	1.32807	0	0	1.5438	7.82168	0.483655	0	1.65291	1.75675	0.828745	1.03151	1.20069	19.6997	22.8457	34.8214	43.5944	100.144	21.3458
21209	AT2G02850	1010.02	3.63629	0.433756	8.38324	5.15e-17	2.49e-15	241.404	264.441	343.644	204.666	156.933	235.245	609.586	580.505	477.604	872.245	2213.54	1280.24	379.559	242.977	284.593	146.273	466.243	260.55	3936.86	5480.1	1864.65	2126.44	999.111	573.016
1379	AT1G12080	415.898	3.63625	0.607962	5.98104	2.22e-09	3.84e-08	126.827	27.4841	256.828	179.707	151.039	49.2373	953.558	1758.93	1679.42	829.019	1018.77	1231.39	5.97058	3.85678	4.09907	43.0947	17.0199	19.211	126.817	37.1242	30.042	385.084	714.982	332.046
22861	AT2G23200	69.4684	3.63285	0.498978	7.28057	3.32e-13	1.03e-11	9.3679	15.5991	0	1.99674	3.68387	24.6186	79.0204	92.8808	71.7967	228.482	162.3	233.122	11.0882	14.8761	14.054	9.94493	19.5987	7.80448	237.628	151.352	103.099	65.3916	27.9472	81.5884
18218	AT3G28500	29.5159	3.62881	0.605538	5.99271	2.06e-09	3.59e-08	7.20608	2.97125	10.8519	4.99186	3.68387	13.677	11.2886	8.70758	9.36478	13.8942	11.7325	6.77118	2.55882	1.10194	4.68465	1.65749	7.73633	12.6072	30.7808	57.1141	73.0567	152.58	160.696	98.665
11698	AT5G40800	76.959	3.62842	0.698381	5.19547	2.04e-07	2.48e-06	350.936	163.419	213.421	325.469	338.18	147.712	0	2.90253	6.24319	2.31569	25.4205	2.90193	4.2647	0.550968	1.17116	7.87307	5.15756	4.80276	38.7838	17.1342	38.2353	60.5478	55.8943	33.6789
25488	AT2G45130	6.68649	3.62005	0.83523	4.33419	1.46e-05	0.000117785	0	0	0	0.998372	0	0	1.99211	0	9.36478	4.63139	3.91084	1.93462	0.852941	1.65291	1.75675	5.80121	3.09453	1.20069	33.2432	8.56712	33.4559	21.7972	18.6314	7.58962
24440	AT2G08820	19.9106	3.61777	0.995693	3.63342	0.00027969	0.00159944	0	0	0	0	2.21032	0	3.32019	2.90253	9.36478	5.40329	44.9747	8.22214	0	0	0	10.3593	109.856	77.4445	6.77177	2.85571	17.7521	87.1888	61.7167	27.5124
7696	AT1G78260	132.498	3.61189	0.429426	8.41098	4.07e-17	1.99e-15	11.5297	8.91375	3.6173	28.9528	31.6813	10.9416	517.949	420.866	399.564	365.108	396.951	406.271	4.2647	6.61162	5.85582	10.3593	31.9768	13.8079	94.8048	48.547	62.8151	75.0792	100.144	123.331
11433	AT5G38410	479.706	3.61044	0.581748	6.20618	5.43e-10	1.04e-08	196.726	263.698	202.569	267.564	284.395	103.945	80.3485	95.7833	31.2159	2327.27	1820.5	2544.51	8.52941	26.9975	14.6395	22.3761	73.2373	91.2524	243.168	42.8356	1318.43	203.44	563.601	685.912
19101	AT3G47410	7.56504	3.60749	0.893563	4.0372	5.41e-05	0.000378657	1.44122	0	0	0	0	0	0	0	0	2.31569	0	2.41828	1.70588	0	1.75675	0	0.515756	0	31.3964	11.4228	12.9727	29.0629	39.5918	46.9608
25343	AT2G43910	629.696	3.59927	0.277864	12.9533	2.25e-38	6.88e-36	9.3679	7.42813	3.6173	9.98372	8.8413	13.677	341.979	577.603	477.604	1763.79	2933.13	2060.86	45.2059	57.3007	74.3689	474.456	621.486	587.137	646.396	950.951	593.33	997.827	838.415	1017.96
24132	AT2G34210	15.4612	3.59915	0.670896	5.36469	8.11e-08	1.07e-06	0	2.97125	0	2.99512	0.736775	2.7354	1.99211	2.90253	6.24319	3.85949	1.95542	0.967311	2.55882	3.30581	2.92791	1.65749	2.06302	1.20069	44.3243	28.5571	74.4223	48.4382	102.473	31.7815
14386	AT5G63660	52.6103	3.59877	0.898425	4.00564	6.18e-05	0.000425371	0	0	3.6173	0	0	2.7354	210.5	200.274	268.457	71.7865	181.854	111.724	0	0	0.585582	1.65749	33.5241	60.0345	4.92492	19.99	15.021	21.7972	8.15126	46.0121
17616	AT3G23530	522.708	3.59447	0.205744	17.4706	2.4e-68	3.13e-65	0	5.19969	0	0	0	0	1459.55	1381.6	1339.16	1840.98	1462.66	1688.44	36.6764	46.8323	35.7205	151.66	144.927	193.911	447.553	551.151	623.372	319.692	463.457	352.443
14351	AT5G63350	629.047	3.5853	0.440475	8.13963	3.96e-16	1.75e-14	1417.44	664.074	969.437	1109.19	2159.49	1715.1	84.9968	89.9783	65.5535	326.513	942.513	394.663	61.4117	46.2814	25.18	243.651	191.345	282.762	557.132	685.37	518.908	1281.19	884.994	379.955
20672	AT3G60966	1.79848	3.57932	1.1401	3.13948	0.00169246	0.00748837	0	0	0	0.998372	0	8.20621	0.664037	0	0	0.771898	1.95542	2.90193	0	0	0	0	0	0.600345	9.84985	2.85571	8.87605	2.42191	1.16447	1.8974
28082	AT4G20260	941.041	3.57812	0.284739	12.5663	3.23e-36	8.71e-34	583.692	512.541	412.372	1064.26	835.503	415.781	1585.72	1657.34	1548.31	2894.62	2870.56	3580.02	52.0294	55.6478	35.1349	251.11	276.445	259.949	650.09	462.625	718.96	535.242	746.422	580.606
12964	AT5G51465	1.79124	3.57093	1.12802	3.16566	0.00154731	0.00693656	0	0.742813	3.6173	0	0	0	0	0	0	0.771898	5.86626	2.41828	0	0	0	0.414372	2.57878	2.40138	8.003	5.71141	6.14496	2.42191	0	1.8974
14558	AT5G65130	4.78434	3.57014	1.05496	3.38415	0.000713997	0.00359509	6.48547	2.22844	0	2.99512	1.47355	38.2957	5.3123	0	3.12159	0	1.95542	0	0.852941	0	0	0	0	0	8.003	8.56712	18.4349	7.26573	6.98679	2.84611
9450	AT5G14070	15.1346	3.56436	0.806961	4.41702	1e-05	8.38e-05	5.76486	1.48563	7.2346	6.98861	3.68387	0	19.9211	34.8303	28.0943	54.8048	37.153	68.6791	0	1.10194	0	0.828745	0.515756	1.20069	7.38739	2.85571	38.2353	9.68764	23.2893	9.48702
22739	AT2G22190	81.8397	3.56382	0.374747	9.50994	1.91e-21	1.5e-19	88.6348	59.425	101.284	43.9284	17.6826	51.9727	43.8265	34.8303	34.3375	147.433	101.682	155.737	10.2353	13.2232	25.7656	31.4923	46.418	32.4186	217.312	177.054	234.191	87.1888	98.9796	109.101
3803	AT1G33970	257.112	3.56337	0.397434	8.96595	3.08e-19	1.9e-17	34.5892	23.77	79.5806	63.8958	50.1007	35.5603	102.262	156.736	206.025	403.703	557.295	386.924	57.147	38.5678	84.3238	117.267	63.9537	52.23	831.697	733.917	448.582	552.196	769.712	320.661
30139	AT4G37520	334.884	3.55934	0.580603	6.13042	8.76e-10	1.61e-08	198.888	60.1678	788.572	326.468	582.052	153.183	351.276	374.426	340.254	1051.33	1378.57	1284.59	13.647	14.8761	8.78373	28.5917	57.7646	64.2369	241.937	162.775	114.023	171.956	109.46	159.382
7541	AT1G76930	1642.86	3.55578	0.511253	6.95502	3.53e-12	9.51e-11	0	0	3.6173	4.99186	1.47355	10.9416	1142.81	1875.03	3580.47	5969.09	9137.68	6194.18	180.823	111.296	147.567	101.521	94.899	42.6245	1588.9	2538.72	917.647	2165.19	419.208	3199.97
13112	AT5G52740	6.43048	3.5515	1.01323	3.50513	0.000456388	0.00245145	0	0	0	0	0	0	0	0	0	6.94708	9.77711	5.32021	4.2647	2.20387	0	0	0	1.20069	55.4054	51.4027	16.3866	0	0	1.42305
20733	AT3G61390	9.87721	3.5511	0.942705	3.76693	0.000165268	0.00100867	0	0	0	0.998372	0	0	18.593	40.6354	15.608	17.7537	62.5735	36.7578	0	0	1.17116	0.828745	0	4.20241	19.6997	5.71141	7.5105	2.42191	1.16447	1.42305
30595	ATMG01390	4860.54	3.5493	1.12766	3.14749	0.0016468	0.00731771	36.0304	646.99	3110.88	110.819	17.6826	1597.48	477.443	9685.73	25219.4	95.7154	3805.25	196.848	150.97	39.1188	938.102	47.6528	115.529	6.00345	96.6517	52013.9	8.87605	13349.6	2885.55	2000.81
6007	AT1G64110	335.999	3.5437	0.709196	4.99678	5.83e-07	6.45e-06	30.9861	1.48563	97.6671	4.99186	4.42065	5.47081	282.88	444.086	383.956	523.347	1863.52	430.453	18.7647	17.631	27.5223	111.881	127.392	105.661	294.88	385.52	293.592	762.902	1355.44	489.53
29450	AT4G31730	175.104	3.54243	0.441801	8.01817	1.07e-15	4.42e-14	149.886	182.732	238.742	81.8665	139.987	237.98	81.0126	200.274	134.229	341.179	780.213	420.78	16.2059	12.1213	8.19815	59.2552	102.635	66.0379	131.126	179.91	135.189	201.019	116.447	185.471
30314	AT4G39030	222.253	3.54025	0.470544	7.52374	5.32e-14	1.78e-12	48.2807	69.0816	177.248	37.9382	50.8375	117.622	243.038	275.74	146.715	514.084	439.97	452.218	53.7353	51.2401	43.9186	137.572	70.1428	75.6434	1135.81	334.118	254.674	193.753	237.551	173.138
29685	AT4G08835	10.4487	3.54019	0.853847	4.14616	3.38e-05	0.000246703	3.60304	2.22844	0	0.998372	0.736775	0	3.98422	17.4152	0	5.40329	15.6434	4.83655	1.70588	1.65291	2.92791	1.65749	1.54727	0	20.3153	57.1141	25.9454	26.641	53.5654	2.84611
15316	AT3G04530	15.5137	3.53854	0.790411	4.47683	7.58e-06	6.52e-05	0	0.742813	3.6173	0.998372	0	0	22.5773	31.9278	37.4591	56.3486	58.6626	64.8098	0	0.550968	0.585582	2.48623	3.09453	4.80276	10.4655	5.71141	14.3382	21.7972	23.2893	8.06397
2691	AT1G23390	299.45	3.53668	0.571675	6.18653	6.15e-10	1.16e-08	28.1037	79.481	166.396	827.651	463.431	41.0311	283.544	388.938	315.281	596.677	735.238	631.17	23.0294	31.9562	24.5944	112.709	110.887	139.88	395.841	376.953	325.683	283.364	478.595	326.354
30114	AT4G37310	73.8606	3.53595	0.60524	5.84223	5.15e-09	8.39e-08	12.9709	5.19969	68.7287	14.9756	14.7355	0	71.052	89.9783	46.8239	366.652	351.976	340.01	4.2647	2.75484	2.92791	11.6024	8.76785	9.00517	49.2492	51.4027	33.4559	53.282	69.8679	92.9728
14898	AT3G01080	3.0336	3.52394	1.02514	3.43753	0.000587035	0.00304112	0	0	3.6173	0	0	0	5.97634	8.70758	3.12159	8.49088	5.86626	7.73849	0	0	0.585582	0	0	1.20069	6.77177	11.4228	5.46218	2.42191	0	1.42305
23902	AT2G32300	81.2528	3.52358	0.772846	4.55923	5.13e-06	4.6e-05	1.44122	7.42813	0	16.9723	12.5252	10.9416	422.992	301.863	255.971	315.706	175.988	319.213	2.55882	0.550968	0	0	4.6418	0	22.1622	14.2785	8.87605	24.2191	2.32893	29.4098
14892	AT3G01030	2.45086	3.52174	1.15975	3.03663	0.00239241	0.0100538	0	0	0	0	0	0	0	0	0	0	0	0.483655	0	0.550968	0	0	0.515756	0	4.92492	25.7014	6.14496	4.84382	12.8091	2.84611
30148	AT4G37610	394.473	3.51559	0.505266	6.95789	3.45e-12	9.34e-11	286.802	243.643	589.62	1551.47	652.783	186.008	808.798	737.242	767.912	557.311	438.014	575.55	17.0588	15.9781	11.1261	45.1666	50.0283	59.4341	201.306	102.805	430.83	259.144	406.398	472.928
16201	AT3G12230	1.94033	3.50834	1.16381	3.01454	0.00257372	0.0106978	0	0	0	0	0	0	1.32807	2.90253	0	0	0	0.967311	0.852941	0	0	0.414372	0	0	12.9279	17.1342	8.87605	0	1.16447	0
3240	AT1G29010	6.49535	3.50726	1.08761	3.22473	0.0012609	0.0058353	0	0	0	0	0.736775	0	0	0	0	5.40329	0	0.483655	0	0	0	0.828745	0	2.40138	6.77177	5.71141	4.77941	60.5478	30.2761	37.9481
14126	AT5G61420	162.577	3.50721	0.473902	7.4007	1.35e-13	4.35e-12	18.0152	13.3706	7.2346	13.9772	13.2619	13.677	114.878	185.762	159.201	738.707	426.282	545.08	5.11764	11.0194	11.7116	33.9785	74.2688	18.0103	161.291	85.6712	47.1113	428.678	156.038	619.503
150	AT1G02220	652.18	3.50077	0.315802	11.0853	1.48e-28	2.23e-26	23.0595	10.3994	0	8.98535	15.4723	43.7665	424.32	461.502	477.604	633.728	637.467	709.039	217.5	191.737	146.395	284.259	325.958	199.314	2131.26	2333.11	1435.19	1729.24	2141.45	1071.56
10066	AT5G19240	134.452	3.49853	0.737504	4.74375	2.1e-06	2.05e-05	84.3111	23.0272	14.4692	42.93	8.10452	106.681	197.883	243.812	190.417	887.683	539.696	659.222	0.852941	1.10194	2.92791	1.24312	4.6418	0	19.0841	45.6913	11.6071	36.3287	22.1248	83.0115
8130	AT5G01900	2.54751	3.49153	1.16556	2.99558	0.00273921	0.011289	0	0	0	0	0	0	0.664037	0	0	5.40329	19.5542	6.28752	0	0	0	0	0	0	10.4655	17.1342	0.682773	0	0	0.948702
23220	AT2G26480	52.4466	3.48903	0.503556	6.92879	4.24e-12	1.13e-10	0	1.48563	0	0	0	0	97.6135	124.809	149.837	156.695	127.102	108.822	5.11764	4.40775	6.4414	18.6468	12.8939	14.4083	103.423	51.4027	25.9454	94.4545	110.624	44.589
18000	AT3G26740	168.628	3.48794	0.78337	4.45248	8.49e-06	7.23e-05	35.3098	72.7956	137.457	295.518	401.542	19.1478	36.5221	52.2455	21.8512	58.6643	217.052	67.7118	4.2647	2.75484	24.5944	62.9846	97.9936	72.0414	218.544	125.651	182.983	305.161	1084.12	450.159
27776	AT4G17695	52.9734	3.48766	0.394582	8.83888	9.67e-19	5.68e-17	24.5007	28.2269	28.9384	21.9642	21.3665	21.8832	25.8975	34.8303	9.36478	30.8759	72.3506	66.7445	19.6176	9.36646	11.7116	10.3593	10.3151	7.20414	171.141	142.785	126.313	128.361	161.861	85.3832
14395	AT5G63750	143.245	3.48469	0.364726	9.55427	1.24e-21	1.01e-19	8.6473	6.68531	36.173	11.9805	10.3148	16.4124	47.8107	52.2455	43.7023	99.5749	68.4397	82.7051	31.5588	42.9755	35.1349	43.9235	27.335	22.8131	397.072	451.202	357.09	515.867	705.666	322.559
24619	AT2G38230	436.563	3.48426	0.706545	4.9314	8.16e-07	8.79e-06	291.846	166.39	394.286	608.009	408.91	240.716	44.4905	362.816	477.604	125.048	541.652	194.913	74.2058	63.9123	120.044	176.108	45.3865	195.712	804.61	1907.61	1193.49	910.638	919.928	209.189
28777	AT4G26200	64.0736	3.48097	0.583923	5.96134	2.5e-09	4.29e-08	30.2655	3.71406	57.8768	44.9268	60.4155	13.677	210.5	185.762	115.499	60.2081	66.4843	49.3329	13.647	11.0194	7.02698	4.97247	13.9254	11.4066	173.604	117.084	117.437	82.345	34.934	51.7043
6411	AT1G67460	12.2212	3.4767	0.664054	5.23557	1.64e-07	2.04e-06	3.60304	10.3994	10.8519	3.99349	3.68387	16.4124	3.32019	5.80505	0	3.85949	1.95542	11.6077	2.55882	2.75484	1.75675	7.4587	4.6418	3.00172	44.3243	25.7014	15.7038	41.1725	40.7563	27.9867
23464	AT2G28610	138.958	3.4519	0.371151	9.30051	1.4e-20	1.02e-18	115.297	180.503	90.4325	102.832	69.2568	150.447	92.9652	119.004	115.499	40.9106	58.6626	43.0453	39.2353	25.3445	26.3512	27.7629	28.3666	27.6159	245.631	465.48	329.779	389.928	378.451	172.189
2443	AT1G21250	1077.46	3.44961	0.353749	9.75158	1.82e-22	1.59e-20	458.307	342.437	133.84	206.663	130.409	388.427	401.079	441.184	415.172	991.117	1210.41	849.783	416.235	439.673	580.897	288.403	331.631	220.927	6815.48	5168.83	2864.92	787.121	1164.47	811.615
17207	AT3G20190	33.9181	3.44728	0.552673	6.23747	4.45e-10	8.67e-09	5.76486	2.97125	0	0.998372	11.0516	5.47081	13.9448	2.90253	15.608	26.2445	27.3759	28.052	5.11764	3.85678	5.85582	2.48623	7.22058	6.60379	64.6396	71.3927	48.4769	181.643	190.972	85.3832
22823	AT2G22942	46.89	3.44245	0.753296	4.56985	4.88e-06	4.39e-05	0.720608	0	14.4692	0	5.15742	0	0	0	0	7.71898	3.91084	14.026	2.55882	3.30581	0.585582	2.48623	1.03151	0.600345	34.4745	19.99	36.187	353.599	255.018	369.52
881	AT1G08050	87.6812	3.43987	0.431713	7.96796	1.61e-15	6.46e-14	15.1328	14.1134	3.6173	25.9577	28.7342	5.47081	45.8186	98.6859	84.283	105.75	129.058	90.9272	25.5882	27.5484	24.0089	29.4204	18.0514	29.4169	374.91	251.302	293.592	89.6107	221.248	72.1014
10795	AT5G26310	50.8938	3.43894	0.638528	5.38573	7.22e-08	9.56e-07	41.0747	19.3131	18.0865	37.9382	8.10452	19.1478	169.33	145.126	193.539	189.887	121.236	142.678	0.852941	0	4.09907	0	0	1.20069	22.7778	28.5571	25.2626	12.1096	11.6447	9.48702
25396	AT2G44370	118.757	3.43785	0.437648	7.85528	3.99e-15	1.52e-13	0	0	0	0	0	8.20621	120.191	200.274	206.025	225.394	252.249	170.247	30.7059	38.5678	43.9186	45.581	28.8823	28.8165	349.054	639.678	238.288	82.345	30.2761	111.473
26085	AT4G01700	480.451	3.43376	0.345086	9.95042	2.51e-23	2.35e-21	7.92669	6.68531	14.4692	0.998372	4.42065	16.4124	1295.54	1700.88	1367.26	697.024	1132.19	646.164	98.0882	114.601	87.2517	104.007	239.826	150.086	1203.53	1296.49	656.828	247.035	164.19	278.918
27001	AT4G11655	3.77576	3.43373	1.07629	3.19034	0.00142103	0.00644276	1.44122	0	0	0	0	0	4.64826	0	0	4.63139	1.95542	10.1568	0	0	1.17116	0.414372	0.515756	0	12.9279	8.56712	17.7521	0	19.7959	6.64092
6019	AT1G64200	149.483	3.42591	0.635397	5.39176	6.98e-08	9.28e-07	5.04426	5.19969	43.4076	2.99512	5.8942	21.8832	223.117	278.642	215.39	693.937	606.181	672.765	1.70588	8.8155	1.75675	4.97247	20.1145	24.0138	51.7117	48.547	119.485	159.846	229.4	142.78
10777	AT5G26170	33.3116	3.42408	0.396502	8.63571	5.84e-18	3.09e-16	0.720608	1.48563	0	0	2.21032	2.7354	1.99211	0	3.12159	10.8066	19.5542	14.5097	18.7647	12.6723	14.6395	7.87307	5.15756	1.80103	226.547	142.785	47.7941	87.1888	105.966	71.1527
10972	AT5G28030	11.1349	3.42306	0.899052	3.80741	0.000140429	0.000873644	3.60304	8.17094	0	3.99349	0.736775	24.6186	5.3123	8.70758	3.12159	36.2792	35.1976	44.4963	0.852941	1.10194	0.585582	0.828745	16.5042	6.60379	24.6246	5.71141	21.8487	7.26573	2.32893	4.74351
7940	AT1G80330	7.40099	3.41541	1.06851	3.19644	0.00139136	0.00633795	0	0.742813	0	0	0	0	3.98422	0	0	1.5438	0	7.25483	0	0	0.585582	0	0	0.600345	17.8529	2.85571	2.73109	48.4382	15.1381	75.8962
10447	AT5G23270	6.84972	3.40855	0.914945	3.72541	0.000194995	0.00116569	0	0.742813	0	0	0	0	5.97634	5.80505	9.36478	4.63139	5.86626	0.967311	0	0.550968	1.17116	0.414372	1.03151	4.20241	12.9279	14.2785	12.9727	29.0629	45.4142	9.01267
4482	AT1G49130	17.9835	3.40698	0.625763	5.44452	5.19e-08	7.06e-07	6.48547	5.9425	0	6.98861	2.9471	10.9416	3.32019	0	3.12159	6.17519	13.6879	13.5424	1.70588	1.10194	3.51349	2.90061	3.09453	8.40483	33.2432	28.5571	28.6765	79.923	109.46	57.8708
28217	AT4G21620	1073.06	3.4066	0.617147	5.51992	3.39e-08	4.78e-07	193.123	103.251	151.927	90.8519	125.252	82.0621	468.81	1532.53	2050.89	335.004	862.341	221.514	464.853	247.936	251.8	406.085	76.3318	504.29	3010.36	4897.54	6961.55	1373.22	1000.28	341.533
8324	AT5G03545	81.8131	3.40376	0.786645	4.32693	1.51e-05	0.000121219	0	0.742813	7.2346	0.998372	0	0	67.7318	75.4657	31.2159	138.17	322.645	172.665	0	0.550968	2.92791	43.9235	314.611	210.121	11.6967	5.71141	106.513	94.4545	224.742	131.395
6860	AT1G71150	12.1086	3.40203	0.741558	4.58767	4.48e-06	4.07e-05	0	0	7.2346	0	0	0	3.32019	0	6.24319	1.5438	1.95542	1.93462	4.2647	1.10194	4.09907	6.21558	6.18907	3.60207	48.018	28.5571	47.7941	21.7972	79.1837	17.551
21224	AT2G02990	823.266	3.3903	0.390167	8.68936	3.64e-18	1.98e-16	11.5297	7.42813	32.5557	64.8942	36.102	16.4124	195.891	92.8808	152.958	297.181	127.102	273.265	217.5	154.271	250.629	135.914	258.909	305.575	1988.44	2547.29	3724.53	3097.62	2851.78	2917.73
7452	AT1G76230	4.35966	3.38051	1.04522	3.23426	0.00121958	0.00567799	0	2.22844	0	0	0	2.7354	15.2729	14.5126	12.4864	6.94708	7.82168	13.5424	0	0	0	0	0	2.40138	3.07808	11.4228	2.73109	2.42191	4.65786	2.37176
22491	AT2G20142	100.275	3.37988	0.430571	7.84976	4.17e-15	1.58e-13	38.9128	33.4266	86.8152	21.9642	15.4723	65.6497	38.5142	20.3177	43.7023	81.8212	115.37	105.437	29	39.6697	38.0628	48.8959	29.3981	32.4186	573.138	339.829	181.618	111.408	163.025	152.741
17522	AT3G22820	2.46424	3.37885	1.09398	3.0886	0.00201103	0.00866873	0	0	0	0.998372	0	0	0.664037	0	0	3.08759	0	1.93462	0.852941	0	0	0	1.54727	1.20069	5.54054	5.71141	21.166	2.42191	11.6447	2.37176
22805	AT2G22800	197.613	3.37467	0.344406	9.79853	1.14e-22	1.01e-20	92.9584	71.31	68.7287	81.8665	121.568	109.416	100.934	232.202	224.755	136.626	172.077	156.221	56.2941	27.5484	31.0358	40.6085	26.3035	27.0155	419.234	405.51	340.021	733.839	680.048	386.596
17613	AT3G23510	85.7131	3.37249	0.662706	5.08897	3.6e-07	4.16e-06	1.44122	0	0	0	0.736775	0	157.377	89.9783	131.107	512.54	600.314	415.944	2.55882	1.10194	1.17116	0	1.54727	0	17.2372	14.2785	38.2353	14.5315	46.5786	10.4357
167	AT1G02360	162.797	3.36996	0.290621	11.5957	4.33e-31	8.01e-29	3.60304	2.97125	10.8519	0	7.36775	5.47081	379.829	519.552	421.415	445.385	453.658	476.884	26.4412	24.7936	21.6665	19.4755	23.7248	42.6245	251.787	331.262	259.454	70.2354	48.9076	59.7682
29394	AT4G31330	5.74642	3.36921	1.04466	3.22516	0.00125904	0.00582885	4.32365	0	14.4692	0.998372	2.9471	2.7354	1.32807	0	3.12159	15.438	31.2867	19.3462	0	0	0.585582	0	0.515756	0.600345	8.003	11.4228	7.5105	0	0	13.2818
25388	AT2G44290	184.266	3.34945	0.335176	9.99312	1.63e-23	1.56e-21	79.9875	131.478	108.519	134.78	97.2543	103.945	78.3564	110.296	112.377	79.5055	146.657	64.8098	77.6176	49.0362	98.9633	23.2048	41.2605	52.23	925.886	765.33	895.798	60.5478	89.6638	94.8702
8682	AT5G06610	61.4436	3.34939	0.419272	7.98858	1.37e-15	5.52e-14	15.8534	25.2556	25.3211	53.9121	26.5239	10.9416	102.262	92.8808	118.621	129.679	80.1723	126.718	4.2647	7.16259	11.1261	14.9174	24.2405	25.2145	89.2643	85.6712	92.8571	104.142	83.8415	123.806
5608	AT1G60750	40.5826	3.3472	0.498323	6.71694	1.86e-11	4.48e-10	0	1.48563	0	2.99512	2.9471	0	113.55	81.2707	106.134	60.2081	64.5289	95.7638	8.52941	9.91743	9.36931	13.6743	9.79936	6.00345	117.583	102.805	55.9874	26.641	71.0324	13.7562
17900	AT3G25905	72.6385	3.34674	0.439572	7.61362	2.67e-14	9.31e-13	43.2365	49.7684	72.346	23.9609	18.4194	46.5019	83.6687	107.393	109.256	50.1734	132.969	44.4963	23.0294	12.6723	16.3963	13.2599	19.083	16.2093	132.973	259.869	172.742	123.517	108.295	63.0887
26213	AT4G02700	151.087	3.34399	0.355431	9.40825	5.04e-21	3.83e-19	4.32365	2.97125	3.6173	4.99186	2.21032	5.47081	216.476	153.834	193.539	262.445	260.071	231.671	16.2059	20.9368	18.153	47.6528	138.738	112.264	206.847	211.322	189.811	501.335	458.799	362.404
4890	AT1G52690	4068.03	3.33332	0.65926	5.05616	4.28e-07	4.86e-06	5913.31	3979.25	2506.79	6454.48	8285.77	4094.9	2273	4748.53	3639.78	1426.47	13161.9	2485.51	388.088	181.82	244.773	628.188	1133.12	520.499	3522.55	4023.69	1754.73	6466.5	17288.8	2510.27
11867	AT5G42235	6.42293	3.32488	1.0694	3.10911	0.00187651	0.00817133	5.76486	0.742813	18.0865	2.99512	4.42065	0	15.9369	14.5126	24.9728	3.08759	29.3313	3.38559	0	0	0	1.24312	0	1.20069	3.07808	8.56712	9.55882	7.26573	0	0
15023	AT3G02040	206.919	3.32435	0.498935	6.66289	2.68e-11	6.38e-10	85.0317	198.331	202.569	239.609	449.433	300.894	92.9652	156.736	134.229	249.323	369.575	219.096	18.7647	39.1188	15.8107	78.7307	108.309	157.891	410	77.1041	583.771	271.254	376.122	131.395
2729	AT1G23800	315.668	3.32414	0.382895	8.6816	3.9e-18	2.12e-16	30.9861	20.0559	21.7038	55.9089	41.9962	57.4435	381.822	310.57	271.579	1243.53	1611.27	1163.19	31.5588	30.8542	22.8377	35.636	72.7215	63.0362	201.306	414.078	331.145	423.834	557.779	181.202
1818	AT1G15790	31.133	3.31963	0.560522	5.92239	3.17e-09	5.35e-08	2.16182	0	21.7038	0	1.47355	5.47081	13.9448	20.3177	28.0943	43.9982	62.5735	70.13	7.67647	8.26453	6.4414	12.8455	31.9768	13.8079	87.4174	79.9598	73.0567	67.8135	47.7431	40.3198
1885	AT1G16400	271.97	3.31869	0.85462	3.88323	0.000103078	0.000668469	0	7.42813	3.6173	0	0	0	555.799	885.27	605.589	1443.45	791.946	1407.92	5.11764	1.10194	0.585582	4.97247	50.5441	7.20414	53.5586	34.2685	17.0693	290.629	39.5918	321.61
8972	AT5G09480	217.225	3.31809	0.649365	5.10974	3.23e-07	3.76e-06	21.6182	18.5703	83.1979	548.106	649.099	243.451	144.76	249.617	90.5262	977.223	799.767	929.102	2.55882	1.65291	4.68465	4.14372	43.8392	11.4066	59.7147	22.8457	19.1176	84.7669	82.6771	120.96
30455	ATMG00020	6140.16	3.31695	1.06203	3.12322	0.00178887	0.00786296	119.621	1590.36	5053.37	256.582	67.0465	1901.11	2028.63	10481	22422.4	333.46	6771.62	582.805	427.323	106.337	1786.61	404.842	530.713	4.20241	333.664	56234.6	6.14496	21126.3	5335.58	9459.51
7827	AT1G79400	5.07118	3.31672	0.858059	3.86537	0.000110919	0.00071242	0	0.742813	3.6173	0	0	0	2.65615	5.80505	3.12159	3.08759	11.7325	3.38559	0.852941	0.550968	3.51349	2.07186	1.54727	0.600345	22.7778	37.1242	7.5105	4.84382	0	6.16657
6922	AT1G71770	109.159	3.31549	0.425382	7.79414	6.48e-15	2.43e-13	4.32365	6.68531	36.173	15.974	16.9458	8.20621	15.9369	8.70758	28.0943	18.5256	41.0638	20.7972	34.9706	50.1381	38.6484	15.7461	9.2836	18.0103	369.369	522.594	568.75	276.098	268.992	225.791
28351	AT4G22690	97.8369	3.31291	0.580765	5.70439	1.17e-08	1.79e-07	16.574	13.3706	57.8768	23.9609	27.9974	21.8832	36.5221	81.2707	78.0399	266.305	703.952	278.586	15.3529	12.1213	14.054	17.818	7.22058	13.8079	261.021	148.497	40.2836	92.0326	25.6182	93.9215
13682	AT5G57620	106.406	3.30151	0.496288	6.65241	2.88e-11	6.83e-10	68.4578	77.2525	79.5806	51.9154	61.8891	103.945	263.623	252.52	259.092	299.497	273.759	267.461	5.11764	6.61162	2.34233	18.2324	58.7961	34.82	49.8649	68.537	35.5042	84.7669	29.1116	101.037
19923	AT3G54530	7.52361	3.29818	0.816977	4.03705	5.41e-05	0.000378791	0	0.742813	0	0	1.47355	0	19.2571	20.3177	15.608	13.1223	11.7325	23.2155	0.852941	2.75484	0	0	0	0	23.3934	8.56712	16.3866	9.68764	3.4934	9.96137
17937	AT3G26210	125.78	3.29702	0.385393	8.55497	1.18e-17	6.01e-16	2.16182	4.45688	21.7038	6.98861	3.68387	5.47081	100.934	89.9783	81.1614	446.157	504.499	463.826	42.647	28.0994	33.9637	20.3042	16.5042	6.60379	536.817	191.332	163.183	67.8135	93.1572	87.2806
13594	AT5G56860	279.823	3.29368	0.428087	7.69396	1.43e-14	5.13e-13	451.101	846.806	484.718	810.678	778.771	251.657	98.2775	121.906	93.6478	385.949	381.307	396.597	48.6176	33.6091	28.6935	26.1055	36.1029	8.40483	329.97	331.262	335.924	84.7669	227.071	123.806
17701	AT3G24220	42.6498	3.28725	0.772548	4.25507	2.09e-05	0.000161631	28.8243	11.885	97.6671	84.8617	141.461	95.7392	4.64826	5.80505	3.12159	3.08759	1.95542	0	2.55882	0	1.17116	0	2.06302	0	19.6997	11.4228	13.6555	198.597	188.643	106.729
5051	AT1G54010	3681.89	3.28699	0.259967	12.6439	1.21e-36	3.44e-34	1107.57	1236.78	835.596	1036.31	1225.99	1129.72	7195.51	6519.07	4785.4	4244.67	6091.14	6063.1	821.382	1075.49	923.463	871.011	1460.1	823.073	7299.97	10026.4	10210.9	4526.55	5506.76	3349.39
8732	AT5G07060	16.0747	3.28503	0.640054	5.13242	2.86e-07	3.38e-06	0	0	0	0	0.736775	2.7354	2.65615	0	6.24319	10.8066	11.7325	3.86924	7.67647	3.85678	5.27024	6.21558	1.03151	3.00172	54.7898	82.8155	45.063	53.282	61.7167	22.2945
14531	AT5G64905	18.7772	3.28365	0.859205	3.82173	0.000132518	0.000829009	2.16182	2.97125	25.3211	1.99674	2.9471	16.4124	19.9211	26.1227	46.8239	75.646	74.306	64.8098	1.70588	0	0	3.31498	3.09453	0.600345	9.84985	17.1342	2.04832	12.1096	8.15126	33.2046
10506	AT5G23810	8.75915	3.28353	0.976041	3.36414	0.000767834	0.00383654	0	0.742813	0	2.99512	2.21032	0	21.2492	17.4152	12.4864	54.8048	35.1976	35.7905	0	0	0	0	0	1.20069	7.38739	2.85571	0	4.84382	5.82233	5.21786
7199	AT1G74140	9.11791	3.28093	0.682129	4.80984	1.51e-06	1.53e-05	0	0	0	0	0	2.7354	2.65615	2.90253	6.24319	0	0	0	3.41176	4.95872	2.34233	4.14372	3.61029	3.60207	48.6336	25.7014	60.084	7.26573	26.7827	13.7562
29121	AT4G29020	1649.15	3.27936	0.685689	4.78258	1.73e-06	1.73e-05	1609.84	820.065	857.3	805.687	742.669	670.174	547.167	2989.6	3486.82	642.991	2205.72	506.871	556.97	221.489	287.521	405.256	107.277	162.093	2063.54	7813.22	1975.26	5069.06	3910.28	1122.79
12394	AT5G46490	22.5019	3.27928	0.63735	5.14518	2.67e-07	3.18e-06	0.720608	0.742813	0	4.99186	0.736775	0	5.3123	17.4152	18.7296	98.0311	44.9747	73.5156	1.70588	12.6723	4.09907	0.828745	0.515756	1.20069	92.3423	62.8256	56.6702	19.3753	6.98679	15.6536
13722	AT5G57920	50.7992	3.27898	0.652761	5.02324	5.08e-07	5.7e-06	57.6486	44.5688	260.446	35.9414	19.8929	30.0894	73.0441	58.0505	56.1887	54.0329	33.2422	32.8886	1.70588	2.20387	2.92791	0	3.09453	3.00172	32.012	25.7014	34.1387	104.142	79.1837	175.036
3922	AT1G35310	1.68028	3.27461	1.16635	2.80758	0.00499157	0.0186173	0.720608	0	0	0	0	0	0.664037	0	3.12159	0.771898	3.91084	0	0	0	0	2.48623	0	0	8.003	8.56712	11.6071	0	0	0.474351
23681	AT2G30520	1185.59	3.27086	0.365016	8.96087	3.22e-19	1.97e-17	85.7524	95.08	86.8152	122.8	103.885	46.5019	3864.7	4429.25	2803.19	4107.27	2741.5	3087.17	138.176	138.844	39.234	278.458	361.029	395.027	1297.1	888.125	1155.93	554.617	893.145	740.462
2446	AT1G21310	9353.61	3.26874	0.407522	8.021	1.05e-15	4.32e-14	475.601	303.81	1056.25	610.006	627.732	339.19	17924.4	30853.8	40917.9	25003.3	42602.8	26100.5	873.411	494.77	644.14	827.916	1002.11	277.96	5983.17	7956	2778.2	5347.58	3326.88	8159.31
7722	AT1G78490	96.0117	3.26796	0.424006	7.70733	1.28e-14	4.65e-13	0.720608	0.742813	3.6173	5.99023	0.736775	2.7354	75.0362	49.3429	56.1887	189.887	166.211	138.809	6.82352	11.5703	15.8107	26.1055	35.0714	32.4186	136.667	122.795	90.126	402.037	189.808	545.029
7490	AT1G76560	17.0426	3.26283	0.853335	3.82363	0.000131503	0.000823906	17.2946	5.19969	36.173	19.9674	8.10452	21.8832	5.97634	29.0253	34.3375	15.438	50.841	22.7318	0.852941	0.550968	2.92791	7.4587	0	9.00517	11.0811	42.8356	23.8971	19.3753	19.7959	4.26916
23459	AT2G28570	51.1048	3.2624	0.548093	5.95228	2.64e-09	4.51e-08	0	1.48563	0	0.998372	1.47355	0	43.8265	23.2202	99.891	98.0311	103.637	142.678	12.7941	20.3858	12.2972	23.6192	24.2405	40.8234	301.036	105.661	77.1534	24.2191	24.4538	44.589
28490	AT4G23870	36.4344	3.26068	0.732398	4.45206	8.51e-06	7.24e-05	2.16182	1.48563	3.6173	15.974	0.736775	8.20621	102.926	127.711	137.35	140.485	101.682	152.835	0.852941	0	1.75675	0.414372	0.515756	0.600345	10.4655	17.1342	10.2416	19.3753	6.98679	10.9101
25668	AT2G46600	496.425	3.2581	0.392965	8.29106	1.12e-16	5.2e-15	195.285	489.514	524.509	122.8	120.831	311.836	715.168	772.072	808.493	471.63	997.265	475.917	130.5	65.0143	87.2517	104.007	124.297	90.0517	912.958	993.786	806.355	678.135	881.5	1035.03
1524	AT1G13370	29.9836	3.25613	0.510313	6.38065	1.76e-10	3.71e-09	0.720608	2.97125	0	0	0	0	2.65615	2.90253	6.24319	9.26278	13.6879	6.28752	10.2353	16.5291	14.6395	12.0168	13.4096	16.8097	107.117	174.198	238.971	16.9534	43.0852	10.9101
28409	AT4G23200	1.91761	3.2539	1.16093	2.80285	0.00506532	0.0188215	0	0	0	0	0.736775	0	0	0	0	8.49088	3.91084	12.0914	0	0	0	0	0	0.600345	7.38739	5.71141	6.14496	0	0	0.948702
12343	AT5G46050	23.737	3.25282	0.607276	5.35642	8.49e-08	1.11e-06	2.16182	1.48563	0	20.9658	3.68387	0	40.5063	29.0253	43.7023	48.6296	68.4397	53.2021	8.52941	3.30581	5.85582	1.24312	4.12605	4.20241	46.1712	102.805	45.7458	7.26573	16.3025	12.3331
23710	AT2G30766	612.128	3.25036	0.671677	4.83917	1.3e-06	1.34e-05	54.7662	23.77	43.4076	14.9756	151.039	38.2957	95.6214	272.837	215.39	1637.97	6859.62	3098.3	23.8823	8.8155	10.5405	135.914	103.667	42.0241	83.7237	316.984	60.7668	532.82	411.056	454.903
9058	AT5G10220	259.857	3.2488	0.80042	4.05887	4.93e-05	0.000349418	25.2213	5.19969	97.6671	39.9349	56.7317	0	47.8107	60.953	65.5535	81.8212	13.6879	77.8685	4.2647	15.9781	7.61256	9.53056	24.7563	16.2093	152.673	111.373	113.34	1826.12	1075.97	2306.3
2832	AT1G24650	16.5817	3.24441	0.791934	4.09682	4.19e-05	0.000301296	4.32365	0	0	0	0	0	0	2.90253	0	6.94708	0	2.41828	0.852941	1.65291	5.27024	0.414372	0.515756	1.80103	36.3213	42.8356	21.8487	96.8764	111.789	61.1913
19309	AT3G49110	31.5012	3.24377	0.850281	3.81493	0.000136219	0.000850229	0.720608	0	18.0865	0.998372	0	0	2.65615	5.80505	0	78.7336	91.9048	33.3722	0.852941	1.65291	0.585582	2.07186	8.76785	4.20241	20.9309	25.7014	2.73109	87.1888	153.709	215.355
345	AT1G03850	95.3024	3.24338	0.439439	7.38072	1.57e-13	5.03e-12	0.720608	1.48563	0	0.998372	0.736775	2.7354	130.151	136.419	156.08	482.436	527.964	539.759	0.852941	7.71356	4.09907	10.7737	9.79936	24.6141	52.9429	57.1141	49.1597	33.9067	19.7959	36.9994
2539	AT1G22065	46.5802	3.24326	0.604888	5.36175	8.24e-08	1.08e-06	1.44122	0	21.7038	6.98861	2.9471	5.47081	34.5299	34.8303	49.9455	125.819	205.319	218.129	9.38235	4.40775	5.85582	19.0611	43.8392	36.621	46.7868	111.373	64.8634	29.0629	29.1116	10.4357
11367	AT5G37800	36.6177	3.24149	0.729815	4.44153	8.93e-06	7.57e-05	20.8976	26.7413	43.4076	4.99186	2.21032	0	168.665	168.346	199.782	79.5055	52.7964	53.6858	0.852941	0.550968	1.75675	0.414372	6.70482	0.600345	9.84985	25.7014	6.14496	0	0	5.21786
11714	AT5G40940	8.81943	3.23826	0.929934	3.48225	0.000497228	0.00263561	0	0	0	0	0	0	1.99211	0	3.12159	0	0	0.967311	1.70588	6.06065	1.17116	0	1.54727	1.20069	28.3183	59.9699	45.7458	16.9534	39.5918	3.32046
7430	AT1G76040	273.857	3.23049	0.304826	10.5978	3.05e-26	3.69e-24	450.38	299.353	368.965	281.541	265.239	287.217	219.132	261.227	234.12	389.037	387.173	433.355	62.2647	65.5652	80.2247	121.411	91.8045	36.621	1042.24	356.963	217.805	244.613	146.723	229.586
28241	AT4G21830	75.4684	3.22872	0.731193	4.41569	1.01e-05	8.42e-05	3.60304	7.42813	7.2346	41.9316	41.2594	10.9416	310.105	319.278	215.39	226.938	279.625	288.259	0.852941	0	0.585582	0.414372	1.03151	0	5.54054	11.4228	9.55882	14.5315	5.82233	9.48702
28065	AT4G20110	279.762	3.22343	0.41186	7.82651	5.02e-15	1.9e-13	0	1.48563	0	1.99674	2.9471	0	545.175	722.729	577.495	1688.14	1028.55	1727.13	4.2647	8.8155	9.36931	7.87307	19.5987	8.40483	107.117	54.2584	33.4559	60.5478	46.5786	58.3452
24435	AT2G36695	34.1961	3.22212	0.629846	5.11572	3.13e-07	3.66e-06	0	0.742813	0	0	0.736775	0	10.6246	17.4152	12.4864	16.9818	15.6434	28.052	5.11764	2.20387	2.34233	3.72935	0.515756	3.00172	49.2492	25.7014	21.166	317.27	88.4994	199.227
17862	AT3G25620	29.2462	3.2209	0.547636	5.88147	4.07e-09	6.76e-08	0.720608	2.22844	7.2346	0.998372	2.21032	5.47081	3.98422	0	3.12159	29.3321	9.77711	13.0587	14.5	4.40775	3.51349	6.62996	9.79936	22.2128	66.4865	94.2383	116.754	75.0792	102.473	107.678
231	AT1G02900	139.981	3.22011	0.620999	5.18537	2.16e-07	2.61e-06	0	0.742813	3.6173	0.998372	3.68387	0	614.235	565.992	536.914	428.404	412.594	424.166	3.41176	3.30581	4.09907	0.828745	22.6932	36.0207	35.0901	48.547	81.25	58.1259	19.7959	55.0247
28673	AT4G25330	4.10987	3.21861	0.879492	3.65963	0.000252583	0.00146197	0	0	0	1.99674	0	0	0.664037	2.90253	0	1.5438	0	0.967311	0.852941	1.10194	2.34233	0.414372	0	0.600345	22.1622	17.1342	18.4349	16.9534	5.82233	4.74351
13329	AT5G54530	233.957	3.21617	0.41638	7.72412	1.13e-14	4.1e-13	341.568	284.497	376.199	318.481	383.86	183.272	21.9132	37.7328	53.0671	47.8577	11.7325	28.052	61.4117	30.8542	62.0717	73.7583	38.6817	79.2455	598.994	291.282	1104.73	317.27	496.062	372.366
22611	AT2G21100	36.3378	3.21262	0.721063	4.4554	8.37e-06	7.14e-05	5.04426	11.885	10.8519	1.99674	2.9471	5.47081	99.6056	142.224	81.1614	179.852	129.058	122.365	0	0.550968	1.17116	0.414372	4.12605	0.600345	9.23423	8.56712	8.19328	14.5315	12.8091	19.4484
1529	AT1G13420	417.852	3.21201	0.565206	5.6829	1.32e-08	2e-07	0.720608	0.742813	7.2346	3.99349	4.42065	0	2513.38	1927.28	2175.75	986.486	1239.74	838.659	0.852941	3.85678	1.17116	1.24312	8.25209	0	22.7778	22.8457	11.6071	116.252	47.7431	93.4472
6307	AT1G66600	2.80366	3.21011	0.956793	3.35508	0.000793432	0.00394534	0	0.742813	0	0.998372	2.21032	0	0.664037	2.90253	0	7.71898	1.95542	3.86924	0.852941	0	1.17116	6.62996	2.57878	3.60207	16.6216	8.56712	4.77941	0	0	1.42305
1543	AT1G13540	16.5493	3.20842	0.586393	5.47146	4.46e-08	6.14e-07	2.88243	11.1422	10.8519	6.98861	2.9471	2.7354	18.593	31.9278	24.9728	27.0164	33.2422	19.3462	2.55882	8.8155	4.68465	3.31498	2.06302	1.80103	88.033	31.4128	36.8697	4.84382	13.9736	6.16657
7375	AT1G75550	9.00198	3.20818	0.83284	3.85209	0.000117113	0.000745819	0	0	0	0	0	2.7354	9.29652	23.2202	53.0671	10.0347	13.6879	10.1568	1.70588	0.550968	1.17116	1.65749	1.03151	6.60379	4.92492	22.8457	43.6975	0	3.4934	6.16657
23377	AT2G27830	76.7085	3.20623	0.503957	6.3621	1.99e-10	4.15e-09	12.2503	43.8259	72.346	47.9219	26.5239	32.8249	66.4037	55.148	53.0671	127.363	109.504	114.626	17.0588	8.8155	8.19815	16.5749	18.5672	28.8165	132.357	42.8356	350.263	92.0326	188.643	175.036
29471	AT4G31900	71.7294	3.20509	0.646327	4.95893	7.09e-07	7.73e-06	7.20608	0	0	0	0	0	0.664037	0	0	6.94708	1.95542	9.18945	5.11764	4.40775	2.34233	2.07186	1.54727	3.00172	73.8739	19.99	25.2626	498.914	372.629	686.386
29722	AT4G34060	11.8273	3.20317	0.800534	4.00129	6.3e-05	0.000431832	4.32365	1.48563	3.6173	1.99674	4.42065	5.47081	3.32019	0	3.12159	61.7519	50.841	69.6464	0	1.10194	1.17116	0.828745	1.03151	1.80103	14.1592	11.4228	8.87605	0	24.4538	9.01267
14734	AT5G66480	96.8274	3.19973	0.310569	10.3028	6.84e-25	7.21e-23	35.3098	25.2556	43.4076	38.9365	49.3639	43.7665	29.8817	43.5379	34.3375	99.5749	125.147	119.463	27.2941	40.7717	33.3782	41.8516	27.8508	37.2214	342.282	334.118	279.254	155.002	220.084	96.7676
463	AT1G04800	15.3985	3.1975	0.694908	4.60133	4.2e-06	3.84e-05	0.720608	3.71406	0	0.998372	0	2.7354	11.2886	11.6101	40.5807	60.98	27.3759	28.052	2.55882	1.10194	3.51349	5.80121	10.8309	6.60379	14.1592	45.6913	25.2626	31.4848	19.7959	14.7049
1183	AT1G10585	6.37444	3.19699	1.10506	2.89304	0.00381529	0.0148915	0	0	0	0	0	0	0	0	0	5.40329	3.91084	5.80387	0	0	0	0.414372	2.57878	1.20069	6.77177	5.71141	1.36555	84.7669	2.32893	32.7302
19267	AT3G48740	135.771	3.19646	0.912606	3.50256	0.00046081	0.00246932	104.488	12.6278	430.459	122.8	209.981	21.8832	50.4668	46.4404	31.2159	373.599	510.365	474.95	0.852941	0.550968	1.17116	0	1.54727	0	31.3964	17.1342	8.19328	263.988	34.934	509.453
2334	AT1G20350	15.5734	3.19636	0.56913	5.61623	1.95e-08	2.87e-07	1.44122	1.48563	0	1.99674	3.68387	0	1.99211	0	6.24319	0.771898	0	0.967311	5.11764	2.75484	3.51349	9.94493	5.67331	15.609	39.3994	34.2685	68.9601	67.8135	69.8679	32.2559
9694	AT5G16230	584.88	3.19602	0.352568	9.06498	1.25e-19	8.08e-18	183.034	89.8803	108.519	204.666	386.807	382.957	181.946	478.917	377.713	233.885	297.224	287.291	99.7941	93.1137	90.1796	251.524	146.475	167.496	1156.74	739.628	637.71	2681.05	2928.63	1831.94
7335	AT1G75190	6.16692	3.19243	0.987821	3.23178	0.0012302	0.0057199	6.48547	5.9425	0	2.99512	2.9471	0	6.64037	8.70758	18.7296	11.5785	27.3759	14.9933	0	0	0	6.21558	0.515756	7.20414	6.77177	2.85571	2.73109	2.42191	8.15126	4.74351
28984	AT4G27860	367.781	3.19134	0.310292	10.285	8.24e-25	8.61e-23	3.60304	3.71406	3.6173	28.9528	15.4723	10.9416	854.616	772.072	646.17	1295.25	1331.64	1287.49	50.3235	49.0362	32.207	95.3056	188.251	149.486	289.339	516.883	527.101	213.128	277.143	184.997
3381	AT1G30190	20.7217	3.18926	1.01231	3.15046	0.00163015	0.00725179	98.7233	70.5672	32.5557	43.9284	7.36775	164.124	3.98422	0	0	0	9.77711	3.38559	0	0	0.585582	0	1.03151	0	9.23423	5.71141	9.55882	0	11.6447	25.1406
13695	AT5G57735	6.2809	3.18609	0.955653	3.33394	0.000856253	0.00420713	5.04426	8.17094	3.6173	10.9821	2.9471	8.20621	7.30441	0	6.24319	1.5438	1.95542	0	0	0	1.17116	0.414372	4.12605	15.0086	6.15616	2.85571	45.063	2.42191	15.1381	2.37176
978	AT1G08930	315.086	3.18572	0.376036	8.47186	2.41e-17	1.2e-15	10.0885	6.68531	54.2595	20.9658	14.7355	19.1478	502.012	423.769	518.185	1090.69	805.634	1039.38	58	60.0556	44.5042	113.538	82.5209	206.519	648.243	451.202	729.202	162.268	179.328	321.136
29205	AT4G29710	5.89497	3.18352	1.0389	3.06432	0.00218168	0.00931152	13.6916	20.7988	32.5557	24.9593	11.0516	16.4124	0	0	0	0	3.91084	3.86924	0	0	0	0	0	0	6.15616	2.85571	0.682773	2.42191	1.16447	0.948702
7674	AT1G78090	122.079	3.17855	0.65937	4.82059	1.43e-06	1.45e-05	0.720608	2.22844	3.6173	1.99674	0.736775	16.4124	353.932	554.382	415.172	598.221	293.313	425.617	2.55882	0	2.92791	10.3593	9.2836	7.20414	25.2402	19.99	12.9727	77.5011	16.3025	79.2166
25783	AT2G47520	487.921	3.175	0.564833	5.62112	1.9e-08	2.79e-07	412.908	1157.3	2586.37	653.934	1161.89	1261.02	57.1072	188.664	134.229	43.9982	113.414	83.1887	71.647	38.5678	25.7656	732.61	555.985	494.084	432.778	579.709	318.855	256.723	52.4009	296.944
22111	AT2G16720	284.988	3.17056	0.405295	7.82284	5.16e-15	1.95e-13	126.106	191.646	126.606	166.728	94.3072	391.163	505.996	560.187	471.361	1031.26	862.341	979.402	23.8823	22.5897	15.2251	36.4648	69.627	24.0138	171.757	185.621	166.597	198.597	252.689	165.549
23189	AT2G26170	325.402	3.16794	0.233253	13.5816	5.15e-42	1.96e-39	77.1051	60.1678	65.1114	37.9382	22.1032	32.8249	239.717	264.13	252.849	561.942	567.072	555.72	98.0882	103.582	111.846	195.998	267.677	180.704	876.637	1042.33	789.286	452.897	632.305	321.61
15936	AT3G10000	3.45195	3.16661	1.08123	2.9287	0.0034038	0.0135349	0.720608	0	0	0	0	0	1.99211	2.90253	3.12159	2.31569	1.95542	2.41828	0	0	0	0	0	0	3.07808	0	8.19328	14.5315	32.605	9.01267
2136	AT1G18570	47.9262	3.16158	0.38005	8.31884	8.88e-17	4.17e-15	12.2503	9.65656	3.6173	13.9772	9.57807	5.47081	51.7949	58.0505	46.8239	57.1205	95.8156	70.13	12.7941	7.71356	9.36931	66.2996	63.4379	60.0345	104.039	91.3826	68.2773	53.282	64.0456	115.267
16743	AT3G16400	1855.48	3.1605	0.377843	8.36459	6.03e-17	2.9e-15	275.272	493.97	408.755	698.861	577.632	180.537	2259.06	2307.51	1957.24	5095.3	6939.79	6374.1	234.559	275.484	322.656	262.712	472.432	534.907	1831.46	3038.47	4760.29	1564.55	2512.92	1153.15
10608	AT5G24640	25.5315	3.15302	0.878642	3.58852	0.000332561	0.00185971	14.4122	13.3706	180.865	0.998372	6.63097	76.5913	2.65615	5.80505	9.36478	4.63139	13.6879	4.83655	5.11764	3.85678	2.34233	0.828745	5.15756	8.40483	52.9429	25.7014	129.044	19.3753	10.4802	15.6536
24844	AT2G40080	8.86275	3.15179	0.876476	3.59598	0.000323172	0.00181582	1.44122	0	0	0	2.21032	0	9.29652	55.148	37.4591	3.08759	9.77711	4.3529	2.55882	0.550968	0.585582	3.31498	3.09453	10.2059	12.9279	19.99	25.9454	7.26573	3.4934	0
22555	AT2G20670	273.215	3.14839	0.599859	5.24855	1.53e-07	1.91e-06	167.902	50.5113	217.038	1170.09	1179.58	147.712	535.214	592.115	490.09	487.84	463.435	443.512	3.41176	3.30581	2.34233	7.87307	11.3466	21.0121	34.4745	28.5571	60.084	96.8764	160.696	182.151
14140	AT5G61520	24.4543	3.14386	0.643381	4.88648	1.03e-06	1.08e-05	0	2.22844	0	6.98861	0.736775	8.20621	27.8896	29.0253	24.9728	87.2245	123.192	128.169	1.70588	1.10194	4.68465	1.24312	5.15756	6.60379	41.2462	17.1342	23.2143	12.1096	17.467	16.6023
25196	AT2G42760	95.0479	3.13953	0.507538	6.1858	6.18e-10	1.17e-08	83.5905	63.8819	18.0865	32.9463	41.9962	93.0038	89.645	159.639	190.417	64.0676	213.141	102.051	17.9118	15.9781	21.6665	50.139	20.1145	15.609	147.132	274.148	56.6702	213.128	144.394	151.792
25999	AT4G01010	110.926	3.13952	0.422789	7.42573	1.12e-13	3.65e-12	20.8976	10.3994	54.2595	72.8812	28.7342	13.677	84.3327	49.3429	59.3103	116.557	129.058	132.038	32.4117	34.16	45.6754	20.7186	22.1775	19.8114	412.462	311.272	297.689	196.175	289.952	208.24
19464	AT3G50470	7.10706	3.13883	0.917793	3.41998	0.000626254	0.0032074	0	0.742813	0	0	0	0	12.6167	17.4152	28.0943	20.8413	17.5988	24.6664	1.70588	0	1.17116	0	0	0	16.6216	11.4228	7.5105	9.68764	0	0.474351
26188	AT4G02520	910.927	3.13862	0.313951	9.99719	1.57e-23	1.51e-21	8.6473	10.3994	10.8519	19.9674	26.5239	21.8832	479.435	824.317	692.994	2223.07	2412.99	2673.65	489.588	282.096	316.8	455.395	473.464	456.862	3010.36	4943.23	1252.21	280.942	260.84	235.753
9317	AT5G12890	160.348	3.13774	0.27196	11.5375	8.54e-31	1.54e-28	40.354	40.8547	43.4076	50.917	56.7317	27.354	98.2775	124.809	112.377	161.327	219.007	211.357	48.6176	83.7472	43.3331	126.384	93.8675	87.05	514.039	579.709	393.96	283.364	230.564	176.933
17152	AT3G19710	537.577	3.13729	0.805137	3.8966	9.76e-05	0.000636305	7.20608	14.8563	14.4692	1.99674	0.736775	0	709.192	835.927	796.007	3020.44	1642.55	2801.33	5.97058	2.20387	2.34233	0.828745	49.5125	4.20241	51.7117	25.7014	46.4286	900.951	379.616	1587.65
26396	AT4G04895	2.22755	3.13464	1.07689	2.91082	0.00360483	0.0142134	0	2.22844	0	0	0	0	1.99211	2.90253	0	0.771898	3.91084	2.41828	0	0	0.585582	3.72935	0.515756	0	11.0811	2.85571	2.73109	4.84382	8.15126	4.74351
4286	AT1G07367	40.7559	3.13199	0.668724	4.68353	2.82e-06	2.67e-05	0	0	0	0	0	0	27.8896	23.2202	18.7296	153.608	322.645	191.044	0.852941	1.10194	1.75675	24.448	46.9338	39.0224	17.8529	8.56712	17.7521	16.9534	22.1248	43.6403
9430	AT5G13900	8.81521	3.12949	0.988636	3.16546	0.00154837	0.00693768	0.720608	0	0	4.99186	2.21032	0	25.2334	31.9278	21.8512	24.7007	46.9301	27.0847	0	0	0	0	3.61029	1.20069	4.92492	0	4.09664	2.42191	3.4934	6.16657
5670	AT1G61255	270.963	3.12592	0.442697	7.06109	1.65e-12	4.68e-11	7.20608	11.1422	18.0865	2.99512	8.8413	13.677	316.746	275.74	193.539	74.1022	260.071	77.3849	138.176	88.7059	80.8103	26.9342	55.7016	76.2438	693.183	1128	1954.78	397.193	373.793	230.06
1855	AT1G16110	24.0207	3.12545	0.524509	5.95881	2.54e-09	4.35e-08	18.0152	11.1422	3.6173	6.98861	7.36775	10.9416	22.5773	31.9278	31.2159	55.5767	60.6181	57.0713	0.852941	3.85678	7.02698	5.80121	3.09453	7.20414	36.3213	57.1141	33.4559	46.0163	19.7959	38.8968
25443	AT2G44790	579.249	3.1207	0.526406	5.92832	3.06e-09	5.18e-08	3.60304	3.71406	32.5557	9.98372	15.4723	10.9416	2131.56	2089.82	1585.77	2159.77	1847.87	2734.1	11.9412	23.6916	19.9098	11.1881	71.1743	73.8424	199.459	211.322	159.086	208.284	94.3217	192.587
300	AT1G03445	48.2029	3.11934	0.499876	6.24023	4.37e-10	8.53e-09	10.8091	12.6278	0	12.9788	7.36775	8.20621	3.98422	5.80505	3.12159	13.8942	0	7.25483	5.97058	7.16259	10.5405	10.7737	5.67331	7.80448	88.6486	54.2584	90.126	184.065	397.083	208.715
17845	AT3G25510	63.7346	3.11869	0.5026	6.20511	5.47e-10	1.05e-08	15.1328	17.8275	10.8519	36.9398	3.68387	27.354	75.7003	52.2455	71.7967	127.363	103.637	136.874	14.5	23.1407	26.3512	14.0887	13.9254	15.0086	268.408	148.497	198.004	14.5315	68.7035	45.0634
11506	AT5G39020	15.4918	3.11404	0.661129	4.71019	2.47e-06	2.38e-05	3.60304	2.97125	3.6173	5.99023	1.47355	13.677	9.96056	8.70758	12.4864	56.3486	21.5096	59.9733	5.97058	0.550968	5.27024	2.48623	1.03151	2.40138	60.3303	19.99	34.1387	9.68764	13.9736	15.6536
29968	AT4G36110	21.1816	3.11287	0.610611	5.09796	3.43e-07	3.99e-06	0	0	0	0	1.47355	0	26.5615	43.5379	56.1887	8.49088	11.7325	9.67311	0.852941	7.16259	7.61256	50.139	27.335	31.2179	61.5616	57.1141	37.5525	26.641	6.98679	36.525
12475	AT5G47150	12.9047	3.11132	0.615771	5.05272	4.36e-07	4.95e-06	18.7358	21.5416	28.9384	4.99186	8.8413	5.47081	0.664037	0	3.12159	7.71898	0	1.45097	7.67647	3.85678	4.09907	3.31498	1.03151	1.80103	33.8589	77.1041	38.2353	14.5315	15.1381	7.58962
7165	AT1G73860	99.6748	3.11095	0.388808	8.00125	1.23e-15	5.03e-14	7.20608	6.68531	3.6173	8.98535	3.68387	16.4124	353.932	362.816	427.658	193.746	199.453	221.514	10.2353	15.4271	10.5405	9.94493	26.3035	12.6072	70.1802	159.92	93.5399	53.282	65.2101	59.2939
5366	AT1G56660	97.6458	3.10984	0.618743	5.02606	5.01e-07	5.62e-06	157.813	135.935	141.075	123.798	145.881	237.98	84.3327	177.054	302.795	33.9635	166.211	39.6597	11.9412	4.40775	5.27024	14.503	10.8309	15.0086	25.8559	154.208	37.5525	99.2983	81.5126	136.613
5916	AT1G63295	53.6314	3.10933	0.647954	4.79869	1.6e-06	1.61e-05	0	0	0	0	0	0	32.5378	81.2707	74.9183	179.08	181.854	214.259	13.647	3.30581	0.585582	34.8073	53.1228	28.2162	59.0991	88.5269	16.3866	104.142	27.9472	93.4472
9873	AT5G17760	1260.26	3.10791	0.355768	8.73578	2.42e-18	1.35e-16	717.005	491.742	180.865	492.198	567.317	276.276	740.402	853.343	952.086	656.114	596.403	546.047	632.029	542.704	581.483	1313.56	657.588	640.568	6854.88	5014.62	2191.7	1780.1	1572.03	1395.07
4745	AT1G51460	118.005	3.10688	0.341659	9.09351	9.59e-20	6.28e-18	20.177	16.3419	7.2346	20.9658	13.2619	19.1478	61.0914	60.953	56.1887	91.084	93.8602	78.8358	29	37.4659	36.8917	38.951	66.5325	61.2352	293.033	282.715	502.521	334.224	442.497	167.92
21411	AT2G04680	97.5973	3.1028	0.455593	6.81047	9.73e-12	2.45e-10	27.3831	56.4538	25.3211	42.93	19.8929	30.0894	450.217	429.574	312.159	203.009	174.032	206.037	5.11764	8.8155	11.7116	7.87307	20.1145	9.00517	45.5556	111.373	88.0777	21.7972	13.9736	21.8202
26780	AT4G09820	62.4555	3.10169	0.772392	4.0157	5.93e-05	0.000409687	18.7358	16.3419	25.3211	8.98535	43.4697	8.20621	7.96845	11.6101	15.608	254.726	524.053	369.029	0.852941	0	1.17116	2.07186	4.12605	1.20069	3.07808	19.99	8.87605	38.7506	79.1837	35.5763
21640	AT2G07667	176.649	3.10074	0.373827	8.29459	1.09e-16	5.06e-15	18.0152	65.3675	47.0249	34.943	35.3652	41.0311	79.6845	92.8808	96.7694	60.2081	103.637	83.6724	65.6764	38.0168	50.9456	117.267	184.641	158.491	355.21	591.131	471.796	506.179	629.976	311.649
10350	AT5G22500	543.805	3.09998	0.439176	7.05862	1.68e-12	4.76e-11	50.4426	72.0528	112.136	156.744	136.303	57.4435	319.402	293.155	187.296	775.758	967.934	720.647	175.706	218.734	146.981	119.339	182.577	108.662	1270.02	1756.26	2026.47	709.62	2043.64	443.993
16640	AT3G15536	1.48506	3.09296	1.13382	2.7279	0.00637381	0.0227788	0	0.742813	0	0	0	0	0	0	0	0.771898	0	0	0	0.550968	0.585582	0.414372	0	0	9.84985	8.56712	7.5105	2.42191	2.32893	1.8974
29581	AT4G32860	30.8168	3.09038	0.774323	3.99107	6.58e-05	0.000447775	0	1.48563	0	0.998372	0	0	56.4432	119.004	84.283	133.538	172.077	140.744	0	0.550968	1.17116	2.07186	5.67331	0	9.84985	5.71141	3.41387	0	1.16447	1.42305
13745	AT5G58120	64.5523	3.08782	0.526194	5.86821	4.41e-09	7.28e-08	72.0608	87.6519	83.1979	68.8877	26.5239	205.155	19.9211	26.1227	15.608	95.7154	86.0385	68.1954	11.9412	17.08	16.3963	37.7079	17.5357	23.4134	184.069	145.641	71.6912	29.0629	54.7299	84.9089
7996	AT1G80840	198.822	3.08726	0.51342	6.01312	1.82e-09	3.19e-08	368.951	231.015	875.387	553.098	329.338	867.123	65.0757	55.148	65.5535	53.261	84.0831	67.7118	11.9412	10.4684	8.19815	126.384	71.1743	53.4307	128.048	85.6712	41.6492	186.487	81.5126	351.02
14376	AT5G63580	22.9546	3.07927	0.644122	4.78057	1.75e-06	1.75e-05	18.0152	11.885	7.2346	9.98372	8.10452	16.4124	8.63249	11.6101	3.12159	71.7865	82.1277	84.6397	1.70588	0.550968	3.51349	10.7737	5.15756	7.20414	33.2432	11.4228	8.87605	50.8601	20.9604	63.0887
4252	AT1G47128	1593.13	3.07922	0.361311	8.52236	1.56e-17	7.89e-16	31.7068	17.8275	86.8152	49.9186	84.7291	19.1478	2335.42	3761.67	2790.71	3535.29	4698.88	4389.66	248.206	314.052	265.854	646.006	523.492	769.642	2379.35	2453.05	3330.57	1833.39	2358.04	1311.58
16042	AT3G10870	16.7202	3.07906	0.571298	5.38958	7.06e-08	9.39e-07	0	0.742813	7.2346	0	0	0	4.64826	8.70758	6.24319	67.1552	31.2867	54.6531	0.852941	4.95872	3.51349	1.24312	1.54727	4.20241	32.012	31.4128	50.5252	29.0629	33.7695	27.5124
26062	AT4G01540	269.236	3.07798	0.371733	8.28007	1.23e-16	5.68e-15	103.047	80.2238	108.519	92.8486	48.6271	177.801	274.247	406.354	399.564	339.635	244.428	274.716	96.3823	60.6065	76.7112	133.842	93.8675	81.6469	632.853	676.803	684.139	404.459	692.857	277.495
6965	AT1G72120	25.711	3.076	0.731511	4.205	2.61e-05	0.000196832	4.32365	2.22844	21.7038	24.9593	21.3665	2.7354	29.8817	8.70758	15.608	94.9435	87.994	73.5156	4.2647	2.20387	2.34233	1.65749	5.15756	2.40138	35.0901	11.4228	59.4013	19.3753	68.7035	17.0766
6260	AT1G66200	7145.15	3.07247	0.386424	7.95104	1.85e-15	7.35e-14	30.9861	44.5688	137.457	94.8454	132.619	46.5019	13142.6	18512.3	15249	29414	14959	24546.5	1511.41	1042.43	816.887	832.888	1271.34	767.241	9683.63	9432.4	9775.26	7735.58	6638.62	5665.65
15796	AT3G08770	473.559	3.06972	0.367406	8.3551	6.54e-17	3.11e-15	75.6638	100.28	50.6422	80.8682	67.7833	57.4435	195.227	188.664	218.512	565.801	748.926	774.816	43.5	42.4246	47.4321	56.769	104.698	58.2334	325.045	305.561	720.326	1772.84	3441	1322.97
22231	AT2G17740	30.9301	3.06798	0.602915	5.08857	3.61e-07	4.16e-06	0	0.742813	0	0	0	0	45.1545	63.8556	6.24319	37.823	56.7072	50.3002	13.647	8.8155	11.7116	1.65749	0.515756	3.60207	129.895	134.218	58.7185	58.1259	19.7959	40.7942
11503	AT5G38990	24.8366	3.067	0.476828	6.43209	1.26e-10	2.7e-09	34.5892	26.7413	18.0865	14.9756	30.2078	35.5603	7.30441	14.5126	6.24319	76.4179	54.7518	67.7118	3.41176	8.26453	5.27024	6.62996	5.67331	4.20241	70.7958	31.4128	38.9181	9.68764	10.4802	14.2305
3309	AT1G29500	21.5936	3.06468	0.633459	4.838	1.31e-06	1.34e-05	2.16182	5.19969	18.0865	6.98861	2.21032	0	30.5457	63.8556	59.3103	42.4544	27.3759	35.3068	1.70588	5.50968	1.17116	1.24312	6.18907	4.80276	24.009	34.2685	36.8697	31.4848	41.9208	35.5763
15371	AT3G04960	22.0778	3.05972	0.625019	4.89541	9.81e-07	1.04e-05	12.9709	8.91375	0	15.974	11.0516	24.6186	5.97634	2.90253	0	6.94708	7.82168	8.7058	7.67647	3.85678	7.61256	8.28745	22.1775	3.60207	81.2613	28.5571	48.4769	58.1259	118.775	35.5763
24885	AT2G40370	73.795	3.05971	0.709693	4.31131	1.62e-05	0.000128941	49.722	19.3131	170.013	189.691	302.078	150.447	33.8659	69.6606	24.9728	203.009	201.408	176.051	2.55882	1.10194	0.585582	4.97247	14.9569	1.80103	23.3934	14.2785	3.41387	38.7506	20.9604	54.076
18286	AT3G29000	42.7088	3.05798	0.610185	5.01156	5.4e-07	6.02e-06	60.5311	100.28	177.248	49.9186	22.1032	123.093	19.9211	5.80505	15.608	20.0694	19.5542	14.026	3.41176	1.65291	8.78373	10.7737	12.3781	9.00517	46.7868	34.2685	59.4013	55.7039	48.9076	105.78
14483	AT5G64540	10.5185	3.05778	0.759981	4.0235	5.73e-05	0.000398233	5.04426	6.68531	0	1.99674	2.9471	0	1.32807	11.6101	3.12159	0	1.95542	3.38559	5.11764	6.06065	2.92791	3.31498	3.09453	1.80103	43.0931	71.3927	25.9454	14.5315	33.7695	3.32046
14056	AT5G60800	326.236	3.05758	0.296708	10.305	6.69e-25	7.08e-23	278.155	252.556	238.742	159.74	95.7807	188.743	126.167	211.884	199.782	48.6296	103.637	84.156	136.47	127.274	137.026	111.466	124.297	122.47	1196.14	1230.81	914.233	649.072	721.969	370.468
9649	AT5G15830	46.721	3.05438	0.636939	4.79541	1.62e-06	1.63e-05	11.5297	17.0847	25.3211	9.98372	7.36775	0	34.5299	69.6606	31.2159	238.517	369.575	196.848	0.852941	0.550968	3.51349	3.31498	0.515756	0	17.8529	19.99	7.5105	24.2191	10.4802	20.8715
7247	AT1G74460	86.265	3.05089	0.657713	4.63864	3.51e-06	3.26e-05	0.720608	2.22844	7.2346	17.9707	13.2619	0	94.2933	165.444	62.4319	670.78	434.104	429.486	0.852941	1.65291	0.585582	1.24312	5.15756	5.4031	10.4655	17.1342	15.7038	33.9067	44.2497	36.0507
10107	AT5G19600	58.1085	3.04646	0.762805	3.99376	6.5e-05	0.000443386	0	0.742813	0	0	0	0	50.4668	75.4657	53.0671	435.351	250.294	380.153	0	0	1.75675	0.828745	5.67331	0.600345	11.6967	2.85571	4.09664	24.2191	59.3877	37.9481
30437	AT4G40010	130.916	3.04287	0.527314	5.7705	7.9e-09	1.25e-07	0.720608	0	0	0	0	0	407.055	589.213	399.564	292.549	469.301	261.658	23.8823	22.5897	7.02698	4.97247	14.9569	4.20241	123.739	208.467	101.05	99.2983	88.4994	23.2432
2255	AT1G19610	6.84478	3.04239	0.724055	4.20187	2.65e-05	0.000198966	0	0	0	0.998372	0	0	3.98422	5.80505	3.12159	6.17519	13.6879	5.32021	0.852941	3.85678	1.17116	2.90061	4.12605	15.0086	20.3153	22.8457	43.0147	2.42191	5.82233	2.84611
4484	AT1G49150	14.1764	3.04111	0.629003	4.83481	1.33e-06	1.36e-05	1.44122	0.742813	3.6173	0	0	0	7.96845	14.5126	6.24319	11.5785	5.86626	8.22214	10.2353	3.30581	8.19815	0.828745	1.03151	2.40138	55.4054	94.2383	64.1807	7.26573	26.7827	6.16657
23672	AT2G30432	2.44209	3.04071	1.1321	2.68591	0.00723333	0.0252686	0	0	0	3.99349	0	0	1.32807	0	0	0	0	0.483655	0	0	1.17116	0	0	0.600345	5.54054	5.71141	27.3109	2.42191	8.15126	1.8974
13444	AT5G55560	46.0221	3.04041	0.521106	5.83452	5.39e-09	8.75e-08	4.32365	3.71406	10.8519	0.998372	9.57807	2.7354	37.8501	31.9278	24.9728	125.048	74.306	118.012	20.4706	13.7742	1.75675	13.6743	11.3466	7.20414	108.348	102.805	85.3466	101.72	116.447	77.3192
19690	AT3G52430	204.593	3.03581	0.261692	11.6007	4.09e-31	7.61e-29	28.8243	25.2556	14.4692	15.974	8.8413	19.1478	278.232	403.451	362.105	343.495	406.728	372.415	86.147	65.0143	62.0717	114.781	141.317	64.2369	781.216	519.739	191.859	164.69	217.755	222.471
18960	AT3G46280	269.934	3.03548	0.375563	8.08247	6.35e-16	2.72e-14	0	0	3.6173	0	2.21032	5.47081	545.839	600.823	540.036	544.188	451.702	452.218	97.2352	101.929	66.7563	124.312	51.5756	178.903	794.144	999.498	621.323	128.361	58.2233	110.049
23325	AT2G27380	7953.1	3.03436	0.466649	6.50244	7.9e-11	1.76e-09	838.788	521.454	1370.96	399.349	489.955	760.442	627.515	499.234	530.671	7235	19417.3	6312.19	834.176	336.091	416.934	963.83	1599.87	215.524	5426.65	4237.87	1340.28	31230.5	24652.9	80616.9
16479	AT3G14280	77.0654	3.03364	0.748127	4.05498	5.01e-05	0.000354375	0	0.742813	0	0	4.42065	0	126.167	206.079	146.715	296.409	518.187	425.133	0	2.20387	0.585582	1.24312	10.3151	10.2059	13.5435	11.4228	16.3866	29.0629	4.65786	26.0893
5216	AT1G55450	198.086	3.0333	0.431911	7.02298	2.17e-12	6.05e-11	69.1784	31.9409	101.284	17.9707	74.4143	41.0311	193.235	229.3	280.943	518.716	584.671	542.178	61.4117	40.7717	58.5582	26.1055	41.2605	27.6159	727.658	316.984	230.777	176.799	126.927	234.329
19931	AT3G54600	184.271	3.03305	0.651674	4.65425	3.25e-06	3.04e-05	0.720608	2.22844	3.6173	4.99186	0	0	239.717	246.715	184.174	1225.77	461.479	779.653	1.70588	4.40775	6.4414	4.5581	26.3035	6.00345	49.8649	17.1342	54.6218	305.161	175.834	621.4
22197	AT2G17470	14.4212	3.0329	0.746464	4.06302	4.84e-05	0.000343651	0	0.742813	0	0	0.736775	2.7354	1.32807	8.70758	6.24319	66.3833	54.7518	64.8098	0.852941	3.30581	0	0	0.515756	0	19.6997	5.71141	17.7521	21.7972	34.934	35.102
24980	AT2G41105	16.0039	3.02794	0.776928	3.89733	9.73e-05	0.000634732	19.4564	19.3131	7.2346	0	4.42065	32.8249	15.2729	14.5126	3.12159	14.6661	46.9301	12.0914	5.11764	3.85678	2.92791	1.24312	3.09453	4.20241	57.8679	37.1242	33.4559	12.1096	10.4802	22.7689
21365	AT2G04170	318.181	3.02742	0.317688	9.52954	1.58e-21	1.26e-19	30.2655	14.1134	7.2346	3.99349	7.36775	8.20621	709.192	835.927	774.155	456.192	506.454	433.839	74.2058	122.315	79.6391	217.545	207.85	225.73	531.892	1039.48	853.466	198.597	98.9796	199.702
12821	AT5G50070	6.0328	3.02687	1.01031	2.99599	0.0027356	0.011276	0.720608	0	0	0	0	0	0	0	0	3.08759	0	2.90193	0.852941	0	0	1.24312	0	0.600345	4.30931	5.71141	4.77941	31.4848	30.2761	58.8195
530	AT1G05260	309.386	3.02342	0.597443	5.0606	4.18e-07	4.76e-06	52.6044	61.6534	25.3211	89.8535	33.8916	41.0311	1250.38	1506.41	1126.9	1230.41	676.576	1053.4	2.55882	1.10194	4.09907	0.828745	7.22058	1.80103	20.9309	19.99	38.2353	70.2354	24.4538	85.3832
24567	AT2G37820	11.116	3.02168	0.981611	3.07828	0.00208197	0.00893721	0	0.742813	0	0	1.47355	0	61.7555	58.0505	40.5807	25.4726	17.5988	41.5944	0	0	0	0	0	1.20069	4.92492	0	2.73109	2.42191	3.4934	4.74351
2566	AT1G22275	236.349	3.01707	0.407251	7.40838	1.28e-13	4.14e-12	428.041	357.293	133.84	337.45	283.658	366.544	63.0836	84.1732	99.891	53.261	70.3952	86.0907	87.8529	67.2182	55.6303	103.593	94.3833	43.8252	628.544	551.151	373.477	375.396	735.942	191.638
17533	AT3G22910	354.364	3.01647	0.550395	5.48055	4.24e-08	5.86e-07	495.778	307.524	886.239	862.594	389.017	500.579	40.5063	52.2455	46.8239	207.641	469.301	177.502	77.6176	56.1988	84.9094	274.729	78.3949	118.268	1438.08	217.034	171.376	389.928	603.193	559.26
3015	AT1G27020	67.5069	3.01604	0.522154	5.77614	7.64e-09	1.21e-07	0	0	0	3.99349	1.47355	5.47081	183.938	214.787	152.958	233.113	228.784	185.24	8.52941	18.182	7.61256	3.72935	5.15756	6.60379	177.913	79.9598	30.042	19.3753	16.3025	36.9994
19180	AT3G48090	378.173	3.0144	0.388517	7.75874	8.58e-15	3.18e-13	9.3679	7.42813	25.3211	1.99674	2.9471	10.9416	480.099	580.505	558.765	654.57	584.671	740.96	110.882	195.043	104.234	463.268	365.671	348.8	1955.81	791.031	467.7	140.471	211.933	263.739
577	AT1G05675	2.28011	3.01372	1.07167	2.81218	0.00492071	0.0184001	0	0	3.6173	0	0	0	1.32807	2.90253	3.12159	0.771898	3.91084	8.22214	1.70588	0	0	0.414372	0	0	12.3123	8.56712	4.09664	0	2.32893	1.42305
4672	AT1G07683	3.54939	3.00216	1.0612	2.82902	0.00466906	0.0176176	4.32365	20.0559	0	0.998372	2.21032	0	1.99211	8.70758	6.24319	13.1223	1.95542	2.41828	0	0	0	0.414372	2.06302	0.600345	4.92492	5.71141	0.682773	2.42191	3.4934	2.84611
14818	AT5G67110	139.96	2.99763	0.348881	8.59214	8.54e-18	4.45e-16	40.354	49.0256	28.9384	8.98535	13.9987	38.2957	78.3564	66.7581	96.7694	108.066	172.077	207.972	49.4706	51.791	35.7205	70.0289	94.899	52.8303	353.363	374.098	336.607	293.051	491.404	246.188
27048	AT4G05945	2.14738	2.99755	1.13223	2.64747	0.00810972	0.0277451	0	2.22844	0	2.99512	1.47355	2.7354	3.32019	8.70758	6.24319	0	1.95542	3.86924	0	0	0	0	0	1.20069	1.23123	11.4228	2.73109	0	0	1.42305
8797	AT5G07570	2.63716	2.99653	1.15155	2.60218	0.00926326	0.0309271	0	0	3.6173	7.98698	5.8942	5.47081	0	2.90253	15.608	0	0	0.967311	0	0	0	0.414372	0.515756	0.600345	1.23123	17.1342	0	0	0	0.948702
25009	AT2G41312	9.18239	2.99506	0.909667	3.29248	0.000993066	0.0047723	3.60304	7.42813	0	5.99023	9.57807	5.47081	18.593	20.3177	15.608	41.6825	29.3313	24.6664	0	0	0.585582	0.414372	0	4.20241	0.615616	14.2785	9.55882	0	4.65786	3.79481
4723	AT1G51300	8.56956	2.99475	0.850289	3.52203	0.000428254	0.00231995	0	0	0	0	0	0	0	0	3.12159	0	0	0.483655	2.55882	3.85678	0.585582	3.72935	0.515756	3.60207	32.012	22.8457	21.166	36.3287	17.467	57.3965
6964	AT1G72110	28.3585	2.9931	0.935252	3.20031	0.0013728	0.00627577	0	0	0	0	0	0	0	0	0	0.771898	0	0	0.852941	0	0	0.828745	2.06302	0	4.30931	0	4.09664	232.503	208.439	226.74
29541	AT4G32480	324.965	2.99071	0.511763	5.84393	5.1e-09	8.33e-08	384.805	257.013	520.891	649.94	863.5	716.676	231.749	264.13	262.214	442.298	426.282	443.028	4.2647	1.65291	1.75675	626.531	402.805	440.053	30.1652	17.1342	18.4349	300.317	118.775	374.737
26914	AT4G10960	89.4177	2.99017	0.482856	6.19267	5.92e-10	1.13e-08	28.8243	3.71406	14.4692	7.98698	12.5252	10.9416	225.109	235.105	165.444	368.967	351.976	392.728	6.82352	7.71356	4.09907	19.8899	16.5042	16.8097	78.7988	42.8356	25.2626	46.0163	30.2761	33.2046
14108	AT5G61260	47.83	2.98862	0.497547	6.00671	1.89e-09	3.31e-08	0	2.22844	0	0.998372	1.47355	8.20621	156.713	142.224	184.174	144.345	105.593	152.835	5.11764	1.10194	4.09907	4.5581	10.3151	1.80103	26.4715	34.2685	12.9727	55.7039	52.4009	40.3198
19441	AT3G50270	10.1921	2.98813	1.0094	2.96031	0.00307325	0.0124259	0	1.48563	0	0.998372	0	0	2.65615	2.90253	0	79.5055	31.2867	80.2868	0	0	0	0.414372	0	0	4.30931	0	2.04832	12.1096	10.4802	16.1279
3978	AT1G35910	182.075	2.98665	0.448703	6.65617	2.81e-11	6.67e-10	0.720608	0	0	0	1.47355	8.20621	23.9053	17.4152	21.8512	32.4197	107.548	35.7905	103.206	56.1988	105.405	380.394	142.864	210.721	843.393	719.638	616.544	220.394	387.767	333.943
15484	AT3G05790	80.8785	2.98416	0.291121	10.2506	1.18e-24	1.21e-22	33.8686	23.0272	7.2346	35.9414	43.4697	30.0894	13.2807	14.5126	9.36478	39.3668	39.1084	40.6271	45.2059	34.16	31.0358	84.5319	58.7961	54.6314	319.505	237.024	309.296	140.471	176.999	119.536
27930	AT4G18900	2.33549	2.98219	1.02859	2.89929	0.00374005	0.0146487	7.20608	0.742813	0	0.998372	2.21032	2.7354	0.664037	0	3.12159	0	0	1.45097	0.852941	0	0.585582	0	0	0.600345	5.54054	14.2785	4.09664	4.84382	2.32893	3.79481
17206	AT3G20180	22.0037	2.9795	0.546267	5.45431	4.92e-08	6.71e-07	3.60304	2.97125	3.6173	8.98535	3.68387	2.7354	16.6009	11.6101	18.7296	6.17519	17.5988	10.6404	8.52941	7.16259	6.4414	1.65749	2.06302	9.60552	68.3333	79.9598	79.8844	31.4848	86.1704	39.8455
9431	AT5G13910	55.1784	2.97315	0.795828	3.73592	0.000187033	0.00112478	0	0	3.6173	0	0	0	231.749	293.155	221.633	44.7701	80.1723	51.2675	0	2.75484	0.585582	14.0887	80.4579	110.463	11.0811	28.5571	10.9244	65.3916	8.15126	65.4605
6116	AT1G64970	200.922	2.97196	0.480763	6.18174	6.34e-10	1.19e-08	3.60304	6.68531	28.9384	5.99023	0.736775	10.9416	111.558	98.6859	81.1614	601.309	1069.62	928.135	16.2059	25.3445	12.2972	36.4648	85.6154	81.6469	99.7297	179.91	293.592	307.583	492.569	243.817
28658	AT4G25200	737.549	2.97111	0.825615	3.59866	0.000319856	0.00179963	369.672	4641.09	4311.82	1700.23	1383.66	5191.8	13.2807	5.80505	6.24319	3.85949	7.82168	3.86924	0.852941	0	2.92791	2.90061	1.03151	1.80103	13.5435	19.99	15.7038	0	2.32893	0.948702
20122	AT3G56220	263.532	2.97088	0.323623	9.18006	4.31e-20	2.99e-18	535.412	701.958	1049.02	332.458	372.071	341.926	179.29	142.224	156.08	138.17	148.612	120.43	52.8823	35.262	62.0717	42.266	79.4264	74.4427	294.264	422.645	839.128	67.8135	47.7431	89.178
13829	AT5G58784	43.0246	2.97009	0.700964	4.23714	2.26e-05	0.000173144	0	0	0	2.99512	0	0	152.729	319.278	199.782	98.0311	64.5289	95.2801	2.55882	0.550968	1.17116	0	1.03151	2.40138	12.9279	17.1342	16.3866	16.9534	4.65786	24.1919
18221	AT3G28540	25.5673	2.96716	0.70315	4.21981	2.45e-05	0.000185802	0.720608	0	0	0	0.736775	0	3.32019	14.5126	12.4864	10.0347	39.1084	17.4116	4.2647	6.61162	8.19815	77.4876	14.4412	32.4186	64.6396	102.805	11.6071	104.142	53.5654	35.102
11265	AT5G36907	74.0356	2.96701	0.518965	5.71716	1.08e-08	1.66e-07	0	2.22844	0	0	0	0	101.598	145.126	96.7694	16.9818	70.3952	44.0126	40.0882	23.1407	22.2521	16.5749	12.8939	3.60207	207.462	294.138	114.706	285.785	67.539	211.561
25213	AT2G42885	59.3187	2.9658	0.648753	4.57154	4.84e-06	4.36e-05	161.416	144.106	311.088	141.769	231.347	202.42	1.99211	5.80505	0	4.63139	11.7325	4.3529	0	0	2.92791	2.48623	3.61029	19.211	8.61862	11.4228	58.0357	26.641	34.934	35.102
27047	AT4G12050	393.508	2.96302	0.393493	7.53005	5.07e-14	1.7e-12	387.687	415.232	159.161	372.393	450.169	300.894	851.296	1535.44	1414.08	528.75	754.793	610.373	29.8529	58.9536	32.7926	35.636	91.2887	31.2179	269.64	416.933	184.349	203.44	112.953	196.856
7237	AT1G74430	206.847	2.95915	0.396635	7.46064	8.61e-14	2.83e-12	392.731	407.061	607.707	235.616	197.456	555.287	35.858	46.4404	46.8239	79.5055	201.408	120.43	21.3235	30.3033	26.9368	40.6085	60.8592	51.0293	150.21	288.426	222.584	423.834	378.451	343.43
8852	AT5G08070	62.7795	2.95775	0.425738	6.94736	3.72e-12	9.99e-11	105.209	86.9091	115.754	69.8861	103.885	54.7081	5.97634	14.5126	9.36478	63.2957	46.9301	81.7378	11.0882	26.4465	18.7386	34.8073	24.2405	12.6072	147.132	122.795	169.328	33.9067	94.3217	53.1273
9309	AT5G12460	52.9939	2.95549	0.929318	3.18028	0.00147133	0.00664282	57.6486	15.5991	202.569	28.9528	19.1561	10.9416	0.664037	0	0	13.1223	1.95542	11.1241	0	1.10194	0	0	1.03151	0	16.6216	0	2.73109	324.536	72.1969	491.902
23881	AT2G32150	200.999	2.95287	0.584769	5.04963	4.43e-07	5.02e-06	44.6777	25.2556	231.507	88.8551	156.933	46.5019	436.273	612.433	624.319	652.254	821.277	636.491	5.11764	7.16259	4.09907	14.0887	12.8939	11.4066	60.9459	42.8356	36.187	43.5944	108.295	100.562
4204	AT1G45145	273.278	2.95252	0.506076	5.83415	5.41e-09	8.77e-08	11.5297	12.6278	25.3211	13.9772	21.3665	32.8249	527.91	1056.52	874.046	255.498	1331.64	488.976	23.8823	26.9975	44.5042	40.1941	74.7846	274.958	165.601	428.356	572.164	75.0792	108.295	71.627
3123	AT1G28010	125.704	2.94948	0.337779	8.73199	2.5e-18	1.39e-16	0	1.48563	0	0	0.736775	0	171.986	214.787	109.256	263.217	160.345	227.802	50.3235	52.342	33.9637	90.7475	129.455	93.0534	323.814	399.799	357.09	125.939	69.8679	140.882
7562	AT1G77100	236.801	2.9482	0.340846	8.64965	5.17e-18	2.75e-16	55.4868	43.8259	86.8152	109.821	150.302	229.774	41.8344	37.7328	12.4864	140.485	146.657	129.136	65.6764	32.5071	38.6484	16.9893	17.5357	16.8097	466.021	231.312	396.691	1126.19	1095.76	994.714
6185	AT1G65500	85.13	2.94586	0.59751	4.93022	8.21e-07	8.84e-06	0	0	0	0	0	2.7354	93.6293	31.9278	40.5807	90.3121	228.784	80.7705	6.82352	12.6723	22.8377	1.65749	16.5042	109.263	96.6517	108.517	1048.74	14.5315	18.6314	17.551
23945	AT2G32690	324.079	2.94506	0.392321	7.50675	6.06e-14	2.02e-12	22.3388	51.9969	25.3211	6.98861	21.3665	24.6186	246.358	255.422	486.969	111.153	187.72	131.071	104.912	82.6453	107.747	40.6085	35.5871	237.737	470.33	1193.69	2816.44	402.037	309.748	405.096
3964	AT1G35710	90.764	2.93936	0.693473	4.2386	2.25e-05	0.000172184	10.0885	17.0847	0	0	5.8942	24.6186	22.5773	26.1227	18.7296	69.4708	142.746	63.3589	69.9411	64.4633	22.2521	19.0611	24.7563	24.6141	1087.18	222.745	80.5672	60.5478	64.0456	37.4737
2026	AT1G17600	20.3836	2.93918	0.591381	4.97003	6.69e-07	7.33e-06	0.720608	5.9425	0	0	0	0	29.8817	11.6101	18.7296	25.4726	25.4205	27.5684	4.2647	17.631	12.2972	0.414372	1.54727	1.20069	160.676	62.8256	53.2563	12.1096	8.15126	9.48702
16745	AT3G16420	10174.9	2.93763	0.611802	4.8016	1.57e-06	1.59e-05	0.720608	40.1119	79.5806	32.9463	59.6788	43.7665	20673.5	25829.6	18379.9	34410.5	38218.7	32685.9	1838.94	1950.43	1138.96	2443.14	4614.47	3360.73	10769.6	18425	15777.5	5013.35	4679.99	3730.3
8713	AT5G06870	59.8959	2.93657	0.584295	5.02583	5.01e-07	5.63e-06	13.6916	20.7988	112.136	101.834	156.196	46.5019	23.2413	31.9278	28.0943	20.0694	25.4205	21.7645	19.6176	12.6723	9.36931	15.3318	17.5357	8.40483	128.664	142.785	51.208	220.394	54.7299	155.113
24527	AT2G37460	59.3742	2.93587	0.853256	3.44079	0.000580019	0.00300855	31.7068	5.9425	61.4941	99.8372	107.569	19.1478	39.8422	60.953	24.9728	356.617	234.651	272.298	0	0.550968	0.585582	2.07186	0	1.20069	14.7748	0	4.09664	26.641	11.6447	48.3838
5326	AT1G56250	8.49094	2.93514	1.01818	2.88273	0.00394246	0.0153178	42.5159	10.3994	39.7903	18.9691	9.57807	24.6186	0	0	0	1.5438	7.82168	1.45097	0	0	0.585582	1.65749	0	1.20069	8.003	8.56712	1.36555	4.84382	0	20.8715
19428	AT3G50140	8.39617	2.93487	1.03386	2.83874	0.00452915	0.0171929	0	0	0	0	0	0	21.2492	17.4152	21.8512	40.9106	23.4651	46.9146	0	0	0	0.414372	5.67331	1.20069	1.84685	5.71141	2.73109	2.42191	1.16447	8.53832
25710	AT2G46940	21.8173	2.93417	0.616006	4.76322	1.91e-06	1.88e-05	20.177	15.5991	43.4076	5.99023	24.3136	16.4124	27.2255	23.2202	21.8512	30.104	44.9747	38.2088	0	3.85678	1.75675	29.4204	28.8823	53.4307	25.8559	11.4228	25.9454	12.1096	12.8091	6.64092
13653	AT5G57350	2003.58	2.93106	0.313401	9.35243	8.57e-21	6.37e-19	74.2226	69.8244	141.075	168.725	273.343	347.396	1569.12	1645.73	1445.3	2393.66	1505.67	2168.23	1008.18	777.967	712.068	657.609	521.429	565.525	5637.19	7030.75	7666.18	3981.62	5500.94	2224.23
18248	AT3G28770	12.211	2.93076	0.742923	3.94491	7.98e-05	0.000532626	0	2.97125	0	1.99674	2.21032	0	3.98422	0	3.12159	0	0	0.967311	0.852941	1.10194	1.17116	2.48623	1.54727	3.00172	12.9279	8.56712	9.55882	94.4545	73.3613	68.7809
19521	AT3G50950	532.837	2.9294	0.212156	13.8078	2.29e-43	9.94e-41	485.69	426.374	358.113	682.887	543.003	588.112	320.066	406.354	421.415	837.51	881.895	798.515	149.265	145.456	159.278	264.37	214.039	178.302	1558.12	908.115	655.462	511.023	620.66	674.053
1372	AT1G12030	14.8173	2.92908	0.884659	3.31097	0.000929745	0.0045189	2.16182	0	0	0	0.736775	8.20621	2.65615	0	6.24319	38.5949	113.414	99.1494	0	1.10194	0.585582	14.503	10.8309	7.20414	17.2372	0	3.41387	12.1096	4.65786	12.8075
353	AT1G03920	54.9784	2.92648	0.447998	6.53236	6.47e-11	1.47e-09	26.6625	31.1981	14.4692	20.9658	32.4181	30.0894	90.3091	75.4657	156.08	186.027	101.682	141.711	5.97058	6.61162	3.51349	22.3761	14.4412	11.4066	41.8619	51.4027	27.9937	84.7669	90.8283	51.2299
3718	AT1G33055	366.048	2.92292	0.683247	4.27799	1.89e-05	0.000147615	380.481	371.406	419.607	663.918	971.069	273.54	45.1545	55.148	93.6478	94.1716	275.714	175.083	0.852941	1.10194	0.585582	520.452	691.113	2516.04	9.84985	22.8457	18.4349	397.193	150.216	637.528
27096	AT4G12500	34.1213	2.92278	0.55617	5.25519	1.48e-07	1.85e-06	0	0	0	0	0	0	4.64826	11.6101	18.7296	71.7865	101.682	136.391	4.2647	4.95872	6.4414	4.5581	1.54727	0.600345	36.3213	68.537	12.9727	162.268	71.0324	100.562
4817	AT1G52120	2.75977	2.92082	1.03482	2.82254	0.00476443	0.0178968	0	0	0	0	1.47355	0	2.65615	0	12.4864	6.94708	5.86626	5.80387	0	0	1.17116	1.24312	0	0	9.23423	5.71141	4.09664	4.84382	2.32893	2.37176
10227	AT5G20700	3606.24	2.92019	0.209771	13.9208	4.73e-44	2.26e-41	637.738	534.825	622.176	666.913	436.171	330.984	5660.92	6878.99	6171.39	5697.38	5522.11	6184.99	1170.23	1301.39	1102.07	995.737	1066.07	1121.44	7533.29	10803.1	9894.75	4541.08	4442.44	3233.65
15939	AT3G10020	397.346	2.91838	0.570632	5.11428	3.15e-07	3.68e-06	756.638	1423.97	1805.03	1377.75	939.388	1643.98	22.5773	104.491	99.891	46.3139	213.141	63.3589	18.7647	5.50968	16.9819	137.157	46.418	70.2403	106.502	162.775	62.1323	135.627	185.15	92.4985
11688	AT5G40690	105.552	2.91263	0.418671	6.95685	3.48e-12	9.4e-11	6.48547	2.97125	39.7903	15.974	14.7355	5.47081	331.355	377.328	268.457	355.845	375.441	325.016	6.82352	6.61162	7.02698	30.6635	45.3865	18.6107	57.2523	51.4027	33.4559	62.9697	50.072	44.1147
11804	AT5G41730	35.9252	2.91054	0.638832	4.55604	5.21e-06	4.66e-05	0.720608	0	0	0	0	0	200.539	185.762	196.66	70.2427	37.153	81.2541	1.70588	1.10194	2.34233	2.90061	7.22058	1.80103	13.5435	17.1342	12.2899	12.1096	3.4934	14.2305
12586	AT5G48175	24.9021	2.90645	0.638033	4.55534	5.23e-06	4.67e-05	0	0	0	0	0	0	55.1151	49.3429	90.5262	63.2957	70.3952	54.1694	1.70588	6.61162	1.17116	18.6468	24.2405	30.0172	51.7117	14.2785	16.3866	19.3753	9.31572	21.3458
13667	AT5G57510	4.46246	2.90633	0.887239	3.27571	0.00105398	0.005002	2.16182	2.97125	0	0	0	0	7.96845	2.90253	9.36478	6.94708	9.77711	5.32021	0	0	1.75675	2.07186	2.57878	1.80103	6.77177	11.4228	5.46218	16.9534	2.32893	8.53832
28384	AT4G22980	9.6127	2.90272	0.836545	3.46989	0.000520674	0.00274323	0	0	18.0865	6.98861	4.42065	2.7354	8.63249	20.3177	3.12159	36.2792	27.3759	35.3068	1.70588	1.65291	1.75675	0	0	0	24.009	17.1342	8.19328	2.42191	5.82233	4.74351
10067	AT5G19250	516.543	2.90106	0.395135	7.34195	2.11e-13	6.63e-12	103.768	174.561	75.9633	64.8942	72.2039	180.537	1251.71	2086.92	1307.95	622.15	1140.01	897.665	79.3235	99.7253	137.612	181.909	348.651	192.711	688.258	1108.01	484.086	423.834	422.701	251.88
23434	AT2G28340	2.76517	2.89843	1.05494	2.74749	0.00600531	0.021677	0	3.71406	0	0	0	0	0.664037	2.90253	0	0	0	0	0.852941	0	1.75675	0.828745	0.515756	0	11.6967	8.56712	15.7038	4.84382	8.15126	6.16657
23332	AT2G27402	114.179	2.89843	0.426135	6.80166	1.03e-11	2.59e-10	20.8976	17.8275	54.2595	22.9626	19.8929	10.9416	33.8659	31.9278	56.1887	278.655	162.3	287.291	17.9118	28.0994	50.36	43.5091	40.7447	68.4393	222.853	211.322	708.036	72.6573	104.802	174.561
16534	AT3G14700	6.3626	2.89486	0.841973	3.43819	0.000585623	0.00303507	2.16182	0.742813	0	0	7.36775	0	3.32019	11.6101	3.12159	16.9818	23.4651	16.9279	1.70588	0	1.75675	4.14372	3.09453	5.4031	17.2372	5.71141	13.6555	7.26573	4.65786	2.37176
16092	AT3G11340	279.528	2.89486	0.466634	6.2037	5.52e-10	1.06e-08	0	1.48563	3.6173	20.9658	67.0465	5.47081	778.252	795.292	714.845	1350.05	791.946	1110.96	40.0882	35.262	22.8377	44.7522	46.9338	39.0224	413.694	219.889	86.0294	48.4382	41.9208	29.8841
20213	AT3G56970	72.852	2.89368	0.723239	4.001	6.31e-05	0.00043224	0	0	0	0	0	0	32.5378	20.3177	46.8239	483.208	569.028	393.212	0	1.10194	1.75675	47.6528	12.3781	15.609	12.3123	14.2785	4.09664	43.5944	11.6447	38.8968
6771	AT1G70400	2.22901	2.89191	1.13488	2.54821	0.0108276	0.0350998	0	0	0	0	0	0	0	0	0	0	1.95542	0	0	0.550968	0	0	0	0	8.61862	19.99	12.9727	2.42191	6.98679	0
11567	AT5G39610	47.3844	2.89072	0.655845	4.40763	1.05e-05	8.71e-05	14.4122	0.742813	25.3211	2.99512	11.0516	2.7354	62.4195	72.5631	112.377	118.1	164.255	110.273	5.97058	0	4.68465	19.0611	19.083	39.6228	36.3213	37.1242	26.6281	82.345	75.6903	93.4472
14321	AT5G63087	37.3719	2.88844	0.515735	5.60064	2.14e-08	3.12e-07	30.9861	21.5416	50.6422	5.99023	2.9471	5.47081	47.1467	46.4404	59.3103	28.5602	25.4205	34.3395	1.70588	7.71356	9.95489	7.4587	12.8939	6.00345	35.0901	51.4027	103.099	130.783	60.5522	111.473
25315	AT2G43670	5.95624	2.88759	1.02405	2.81977	0.00480582	0.0180249	0	0	7.2346	3.99349	6.63097	0	1.99211	2.90253	3.12159	23.1569	37.153	34.8232	0	0	0	0	0	0.600345	0.615616	5.71141	4.77941	4.84382	3.4934	1.8974
2027	AT1G17610	7.51855	2.88604	0.704251	4.09803	4.17e-05	0.000299899	0.720608	3.71406	0	0	0.736775	0	3.98422	0	3.12159	20.0694	31.2867	25.1501	0.852941	5.50968	1.75675	2.48623	4.12605	1.20069	28.9339	25.7014	12.9727	4.84382	2.32893	0.948702
14128	AT5G61440	343.268	2.88428	0.585175	4.92892	8.27e-07	8.88e-06	291.846	274.098	1027.31	1337.82	1256.2	120.358	251.006	272.837	206.025	300.268	154.478	271.331	31.5588	22.0387	22.2521	194.341	227.448	241.339	257.327	85.6712	446.534	201.019	328.379	416.955
27122	AT4G12735	28.6487	2.88187	0.879084	3.27827	0.00104445	0.00496627	5.04426	2.22844	86.8152	0	0.736775	27.354	11.2886	8.70758	37.4591	3.08759	17.5988	13.5424	11.9412	7.71356	5.85582	9.53056	11.3466	14.4083	94.8048	77.1041	124.947	31.4848	44.2497	40.3198
27650	AT4G16680	135.376	2.88083	0.410645	7.01539	2.29e-12	6.35e-11	59.0899	51.2541	112.136	126.793	47.8904	82.0621	50.4668	75.4657	112.377	143.573	203.364	144.129	49.4706	30.8542	31.6214	67.1283	38.6817	46.8269	341.667	271.292	203.466	314.848	455.306	189.266
17442	AT3G22125	4.51406	2.88007	1.04796	2.74825	0.0059915	0.0216384	2.16182	0	7.2346	1.99674	2.9471	0	5.97634	0	0	13.8942	23.4651	12.575	0	0	0	0.828745	2.57878	0.600345	3.69369	5.71141	0.682773	4.84382	3.4934	15.6536
7868	AT1G79720	471.608	2.87859	0.253209	11.3684	6e-30	1.03e-27	500.823	373.635	546.212	522.149	380.176	369.28	365.221	298.96	330.889	423	342.199	440.126	168.029	175.759	114.774	141.715	207.334	119.469	987.447	1065.18	1375.1	634.541	838.415	598.157
12636	AT5G48570	7669.73	2.87278	0.410902	6.99139	2.72e-12	7.48e-11	18577.3	35507.2	37685	13948.3	11341.2	45777	513.965	777.877	724.21	614.431	676.576	898.632	348	376.862	262.341	573.077	360.513	239.538	2572.66	2681.51	1351.89	3204.19	3447.98	1613.27
7522	AT1G76790	513.788	2.87229	0.308361	9.31468	1.22e-20	8.99e-19	59.0899	43.0831	94.0498	34.943	39.0491	32.8249	1678.69	1300.33	1176.84	1423.38	1533.05	1138.52	52.8823	68.8711	68.5131	103.593	215.07	214.923	411.847	562.574	609.034	593.368	308.583	567.798
2525	AT1G21970	127.311	2.87198	0.398484	7.20726	5.71e-13	1.71e-11	94.3996	117.364	141.075	20.9658	31.6813	30.0894	7.96845	11.6101	15.608	6.94708	1.95542	5.32021	18.7647	28.0994	60.3149	57.5977	107.277	183.705	177.297	379.809	577.626	377.818	272.485	329.674
12978	AT5G51585	125.935	2.87183	0.306545	9.3684	7.36e-21	5.5e-19	27.3831	9.65656	25.3211	20.9658	25.7871	27.354	136.792	69.6606	84.283	120.416	76.2614	105.437	49.4706	47.3833	43.3331	33.1498	19.5987	37.2214	331.817	351.252	547.584	280.942	313.241	238.124
14541	AT5G64990	24.5345	2.87085	0.634687	4.52325	6.09e-06	5.36e-05	7.92669	5.19969	50.6422	13.9772	13.2619	10.9416	7.30441	0	3.12159	3.85949	19.5542	16.4443	12.7941	8.8155	7.02698	14.0887	7.22058	20.4117	81.2613	82.8155	112.658	36.3287	36.0984	17.0766
6117	AT1G08733	13.8937	2.86974	0.985782	2.91113	0.0036012	0.0142013	0	0	0	0	0	0	13.9448	5.80505	0	31.6478	162.3	35.7905	0	1.10194	0	0.828745	3.09453	0.600345	1.23123	17.1342	4.09664	24.2191	19.7959	11.8588
9198	AT5G11420	291.38	2.86969	0.35319	8.12508	4.47e-16	1.96e-14	12.2503	38.6263	32.5557	14.9756	25.0503	19.1478	602.282	377.328	340.254	448.473	328.511	352.101	93.8235	102.48	108.918	69.6145	102.12	131.476	667.327	753.907	1628.41	150.158	378.451	214.881
2051	AT1G17830	809.11	2.86756	0.344737	8.3181	8.94e-17	4.19e-15	1152.25	1301.41	3161.52	1934.85	1868.46	2103.53	416.351	281.545	305.916	448.473	680.487	443.996	123.676	84.8491	96.621	70.8577	153.179	150.687	664.865	782.464	1265.18	641.806	751.08	534.594
30325	AT4G39130	59.518	2.86721	0.613047	4.67698	2.91e-06	2.75e-05	9.3679	14.1134	3.6173	3.99349	5.15742	5.47081	12.6167	29.0253	6.24319	119.644	430.193	83.6724	5.11764	6.06065	4.09907	6.21558	12.8939	12.6072	36.9369	51.4027	51.8908	217.972	227.071	73.0501
13911	AT5G59490	53.8925	2.86364	0.602472	4.75315	2e-06	1.97e-05	31.7068	28.9697	50.6422	18.9691	43.4697	175.066	88.981	81.2707	71.7967	108.838	97.7711	99.633	10.2353	11.0194	5.85582	2.48623	10.8309	2.40138	42.4775	97.094	72.3739	58.1259	55.8943	27.5124
10224	AT5G20670	11.4434	2.85821	0.935741	3.05449	0.00225441	0.00956697	3.60304	8.91375	0	7.98698	25.7871	13.677	15.2729	29.0253	0	22.3851	19.5542	12.0914	1.70588	0	0	0	1.54727	0	1.84685	5.71141	21.166	19.3753	51.2365	13.7562
6533	AT1G68520	34.6075	2.85723	0.681899	4.19011	2.79e-05	0.000208552	28.1037	31.9409	28.9384	96.8421	72.9407	10.9416	0.664037	11.6101	3.12159	117.329	86.0385	153.319	2.55882	6.61162	0.585582	1.24312	1.03151	1.20069	42.4775	11.4228	30.7248	24.2191	34.934	31.7815
15237	AT3G03840	7.72288	2.85351	0.896388	3.18335	0.00145583	0.00658007	17.2946	19.3131	43.4076	9.98372	6.63097	19.1478	5.97634	5.80505	6.24319	9.26278	0	3.38559	0	0	1.17116	0	1.03151	0.600345	6.15616	5.71141	6.14496	4.84382	2.32893	10.9101
1537	AT1G13480	73.3308	2.85263	0.462303	6.17048	6.81e-10	1.28e-08	0	0	0	0	0	0	47.8107	110.296	74.9183	55.5767	105.593	49.3329	29	35.262	34.5493	152.903	72.2058	103.86	325.045	308.416	88.0777	70.2354	33.7695	63.0887
7294	AT1G74870	111.114	2.85064	0.343183	8.30648	9.86e-17	4.6e-15	24.5007	11.885	21.7038	12.9788	8.10452	19.1478	37.1861	63.8556	56.1887	33.1916	31.2867	26.1174	56.2941	61.1575	55.6303	57.1834	36.1029	29.4169	390.916	445.49	372.111	285.785	377.287	153.215
28654	AT4G25170	272.887	2.84986	0.367507	7.75456	8.86e-15	3.27e-13	309.141	542.253	358.113	976.408	850.975	486.902	66.4037	110.296	81.1614	152.064	238.561	216.194	34.1176	26.9975	35.1349	70.0289	53.1228	118.268	232.087	279.859	322.269	230.081	534.49	224.368
16910	AT3G17790	384.522	2.84955	0.448289	6.3565	2.06e-10	4.27e-09	201.05	278.555	564.299	119.805	358.809	287.217	251.67	127.711	171.688	351.214	322.645	291.161	67.3823	106.888	81.3959	104.422	278.508	281.562	672.252	379.809	1936.34	513.445	902.461	578.234
2942	AT1G26420	58.5396	2.84034	0.492398	5.76838	8e-09	1.26e-07	0.720608	0	0	3.99349	2.21032	0	31.2098	23.2202	31.2159	143.573	248.338	112.208	47.7647	13.7742	21.6665	14.0887	12.3781	11.4066	314.58	188.477	79.8844	16.9534	51.2365	36.0507
2040	AT1G17744	37.0756	2.83591	0.610112	4.64818	3.35e-06	3.12e-05	0	0	0	0	0	0	81.0126	104.491	109.256	65.6114	117.325	73.5156	13.647	6.06065	5.27024	2.48623	12.3781	5.4031	44.9399	137.074	11.6071	41.1725	26.7827	31.7815
6796	AT1G70581	6.86488	2.8343	0.828513	3.42094	0.000624042	0.00319872	2.88243	4.45688	0	10.9821	3.68387	0	9.29652	0	6.24319	15.438	31.2867	26.601	0	2.20387	1.17116	0.828745	1.03151	2.40138	16.006	8.56712	13.6555	0	2.32893	5.69221
24962	AT2G40970	119.47	2.83219	0.390791	7.24733	4.25e-13	1.3e-11	77.8257	129.992	166.396	101.834	90.6233	68.3851	276.24	293.155	193.539	227.71	215.096	278.102	8.52941	13.2232	7.02698	44.3378	97.4778	80.4462	61.5616	88.5269	86.0294	62.9697	91.9928	106.255
13418	AT5G55340	35.7729	2.83048	0.370389	7.64189	2.14e-14	7.58e-13	5.76486	1.48563	0	3.99349	2.21032	0	21.2492	34.8303	34.3375	42.4544	33.2422	35.7905	12.7941	20.3858	14.6395	21.9617	16.5042	18.0103	97.8829	134.218	146.796	46.0163	69.8679	44.1147
3380	AT1G30170	35.3429	2.83039	0.582791	4.85662	1.19e-06	1.24e-05	1.44122	3.71406	0	0.998372	0	2.7354	7.30441	5.80505	21.8512	12.3504	0	10.1568	20.4706	22.5897	30.4503	21.5474	19.083	4.20241	279.489	88.5269	135.872	41.1725	83.8415	34.6276
201	AT1G02650	54.6407	2.82899	0.320402	8.82948	1.05e-18	6.13e-17	4.32365	9.65656	0	1.99674	5.8942	0	37.1861	43.5379	53.0671	27.0164	37.153	20.3135	29	20.9368	32.207	24.448	28.3666	20.4117	191.456	208.467	172.059	104.142	144.394	95.3446
10539	AT5G24105	17.4933	2.82317	0.612699	4.60776	4.07e-06	3.74e-05	0	0	0	0	0	2.7354	31.8738	34.8303	21.8512	36.2792	17.5988	39.1761	0.852941	3.85678	5.27024	0.414372	3.61029	10.8062	21.5465	31.4128	96.9538	16.9534	29.1116	14.7049
30030	AT4G36670	60.0859	2.82286	0.594848	4.74551	2.08e-06	2.04e-05	3.60304	1.48563	7.2346	30.9495	25.7871	2.7354	105.582	63.8556	49.9455	353.529	226.829	309.056	7.67647	8.8155	2.92791	1.24312	7.22058	6.00345	38.1682	65.6813	68.9601	16.9534	6.98679	30.8328
2185	AT1G19020	52.5469	2.82167	0.575486	4.9031	9.43e-07	9.99e-06	28.8243	22.2844	112.136	63.8958	37.5755	30.0894	44.4905	98.6859	106.134	84.1369	185.765	139.776	8.52941	4.40775	4.09907	12.0168	5.67331	9.00517	59.7147	34.2685	33.4559	50.8601	30.2761	55.0247
14916	AT3G01220	415.427	2.81919	0.458774	6.14505	7.99e-10	1.48e-08	2.88243	5.19969	0	6.98861	5.8942	0	1346.67	2249.46	1354.77	1985.32	1126.32	1471.76	5.97058	7.71356	7.02698	11.6024	14.9569	6.00345	48.018	74.2484	19.1176	104.142	27.9472	88.2293
24458	AT2G36870	79.5055	2.81833	0.498035	5.6589	1.52e-08	2.28e-07	1.44122	1.48563	0	5.99023	6.63097	0	71.716	113.198	71.7967	332.688	148.612	313.409	6.82352	9.91743	8.19815	3.31498	14.4412	7.80448	61.5616	39.9799	134.506	171.956	239.88	142.78
22036	AT2G15960	385.255	2.8179	0.462601	6.09142	1.12e-09	2.02e-08	528.206	618.763	1215.41	1799.07	2066.65	1148.87	66.4037	87.0758	74.9183	85.6807	240.517	192.011	14.5	9.36646	5.27024	28.1773	60.3434	42.6245	49.2492	91.3826	91.4916	162.268	292.281	275.598
157	AT1G02300	22.2611	2.81765	0.591641	4.76243	1.91e-06	1.89e-05	0	2.22844	0	4.99186	23.5768	5.47081	8.63249	8.70758	9.36478	71.7865	76.2614	97.2147	1.70588	2.20387	3.51349	11.1881	21.146	34.2197	20.3153	22.8457	34.8214	24.2191	23.2893	26.5637
25301	AT2G43550	4.93577	2.81661	1.04771	2.68835	0.00718058	0.0251143	0	0	0	0	0.736775	0	3.32019	11.6101	9.36478	33.1916	13.6879	13.5424	0	0	0	0	0	0.600345	3.07808	2.85571	2.04832	4.84382	5.82233	13.7562
9565	AT5G15130	127.72	2.81578	0.392883	7.16697	7.67e-13	2.26e-11	0	0.742813	0	0	0	0	252.334	246.715	190.417	575.836	408.683	532.021	16.2059	19.2839	21.6665	15.7461	19.5987	22.2128	129.895	202.755	83.2983	87.1888	67.539	173.138
13401	AT5G55170	9.7515	2.81465	0.791755	3.55495	0.000378054	0.00208215	0	0	3.6173	0	0	0	26.5615	31.9278	24.9728	16.9818	29.3313	30.4703	0.852941	0.550968	2.92791	0.414372	5.15756	3.00172	9.84985	22.8457	10.9244	7.26573	1.16447	5.21786
19225	AT3G48360	191.604	2.81422	0.595439	4.72629	2.29e-06	2.21e-05	15.8534	8.91375	28.9384	53.9121	81.782	10.9416	294.833	269.935	168.566	688.533	547.518	562.975	19.6176	19.8349	11.1261	41.8516	39.7132	62.4359	175.45	19.99	410.347	145.315	639.292	280.816
6183	AT1G65486	14.9159	2.81226	0.594993	4.72654	2.28e-06	2.21e-05	0	0	0	0	0.736775	0	23.9053	26.1227	21.8512	15.438	46.9301	23.2155	5.11764	3.30581	4.68465	4.97247	3.61029	3.60207	22.1622	54.2584	27.3109	26.641	12.8091	31.3072
29799	AT4G34650	13.3203	2.81048	0.730613	3.84674	0.000119701	0.000759566	5.76486	4.45688	0	15.974	10.3148	13.677	4.64826	2.90253	0	60.98	27.3759	41.1107	6.82352	2.20387	0.585582	0.414372	3.61029	1.20069	12.3123	37.1242	35.5042	4.84382	19.7959	8.06397
11222	AT5G35940	182.746	2.81044	0.514438	5.46312	4.68e-08	6.42e-07	263.022	242.157	293.001	576.061	580.579	246.186	425.648	481.819	396.442	259.358	195.542	205.554	3.41176	3.30581	2.92791	14.9174	27.335	27.6159	12.9279	42.8356	41.6492	7.26573	9.31572	27.038
548	AT1G05420	66.7231	2.80826	0.536059	5.23872	1.62e-07	2.01e-06	28.1037	83.195	36.173	38.9365	28.7342	79.3267	42.4984	95.7833	112.377	22.3851	87.994	35.3068	25.5882	14.8761	12.8828	4.97247	10.3151	8.40483	89.8799	194.188	128.361	179.221	132.749	109.101
30285	AT4G38780	252.641	2.80649	0.328509	8.54312	1.31e-17	6.65e-16	157.813	126.278	126.606	82.8649	151.039	123.093	41.8344	37.7328	74.9183	106.522	95.8156	96.7311	129.647	76.5846	105.99	171.964	171.231	148.885	735.661	733.917	765.389	469.851	975.822	357.186
17904	AT3G25930	332.802	2.80484	0.530652	5.28565	1.25e-07	1.59e-06	2.88243	4.45688	18.0865	2.99512	1.47355	2.7354	1247.73	1361.28	1779.31	910.84	1147.83	1269.11	5.97058	2.20387	2.34233	2.07186	13.4096	3.00172	20.3153	45.6913	8.19328	43.5944	41.9208	49.8069
12904	AT5G50915	74.8972	2.80203	0.430044	6.51568	7.24e-11	1.62e-09	5.76486	11.1422	28.9384	3.99349	8.8413	21.8832	10.6246	11.6101	6.24319	64.0676	29.3313	38.2088	25.5882	30.3033	47.4321	59.6696	35.5871	25.2145	290.571	231.312	158.403	276.098	202.617	174.087
6912	AT1G71695	3331.72	2.79837	0.31429	8.90378	5.4e-19	3.21e-17	2294.42	3009.88	1512.03	2049.66	2020.97	3430.2	1392.49	1465.78	1364.14	1095.32	1188.9	1441.29	735.235	901.935	1185.8	853.193	1484.86	1564.5	5917.3	6676.64	11846.1	7796.13	12908.1	5826.46
26080	AT4G01670	42.613	2.79761	0.55294	5.05952	4.2e-07	4.79e-06	13.6916	6.68531	3.6173	26.9561	41.9962	2.7354	96.2854	153.834	134.229	71.7865	87.994	108.822	11.0882	3.30581	3.51349	3.72935	6.70482	6.60379	44.3243	51.4027	38.9181	43.5944	41.9208	18.974
9262	AT5G12030	1225.56	2.79579	0.81842	3.41608	0.000635292	0.003251	1902.41	7653.2	3454.52	2641.69	2613.34	11040.1	9.96056	5.80505	3.12159	3.08759	9.77711	1.93462	0.852941	0.550968	1.17116	5.80121	5.15756	1.80103	5.54054	19.99	6.14496	16.9534	1.16447	9.48702
30197	AT4G38000	10.1977	2.79483	0.83606	3.34286	0.000829207	0.00409937	2.16182	3.71406	7.2346	3.99349	3.68387	2.7354	1.32807	0	0	2.31569	0	1.45097	0	1.65291	0	0.828745	0.515756	0	7.38739	0	10.2416	65.3916	57.0588	73.0501
14813	AT5G67060	10.6273	2.79423	0.840061	3.32622	0.000880314	0.00430393	0	0	0	0	0.736775	0	7.96845	37.7328	34.3375	20.0694	35.1976	20.7972	0.852941	1.65291	2.92791	0.414372	0.515756	0	7.38739	45.6913	2.04832	24.2191	3.4934	9.01267
24771	AT2G39518	53.2031	2.79272	0.489819	5.70153	1.19e-08	1.81e-07	1.44122	2.22844	0	1.99674	25.0503	2.7354	153.393	139.321	121.742	105.75	121.236	138.809	21.3235	9.91743	13.4684	11.6024	8.25209	7.80448	132.357	97.094	77.8361	38.7506	16.3025	28.4611
18733	AT3G44300	9420.33	2.79207	0.223216	12.5084	6.72e-36	1.73e-33	8588.93	7630.17	10895.3	7329.05	7012.62	5396.95	9396.79	7593.01	8406.45	3322.25	2561.6	2551.28	5155.17	4446.87	3440.88	3368.02	2399.3	2977.11	31960.9	28051.6	34703.3	9450.29	12212.9	7237.18
4457	AT1G48910	180.907	2.79158	0.988307	2.82461	0.0047338	0.0178056	0	7.42813	7.2346	10.9821	2.21032	0	1.32807	0	0	18.5256	3.91084	24.6664	1.70588	2.20387	0	0.414372	6.70482	0	27.7027	8.56712	13.6555	1562.13	1611.62	1030.77
29147	AT4G29230	242.546	2.78621	0.361684	7.70343	1.32e-14	4.78e-13	82.1493	46.7972	180.865	156.744	181.983	106.681	83.0047	107.393	99.891	146.661	138.835	173.632	80.1764	38.0168	63.2428	160.776	124.813	105.06	406.922	482.615	312.027	857.356	1091.1	594.362
4906	AT1G52827	25.8916	2.78575	0.673229	4.1379	3.51e-05	0.000255008	0	2.22844	10.8519	5.99023	2.9471	5.47081	11.2886	55.148	15.608	16.2099	33.2422	26.601	8.52941	4.40775	4.09907	1.65749	8.25209	31.2179	38.1682	34.2685	225.315	24.2191	41.9208	13.7562
29060	AT4G28460	3.49614	2.78306	1.10866	2.51029	0.0120632	0.0383375	2.16182	0.742813	25.3211	1.99674	0	2.7354	1.99211	11.6101	9.36478	0	5.86626	4.3529	0	0	0	0.414372	0	1.80103	3.69369	2.85571	5.46218	0	1.16447	2.37176
14332	AT5G63180	164.98	2.78266	0.480531	5.7908	7e-09	1.12e-07	43.2365	2.97125	32.5557	33.9447	57.4684	13.677	52.459	49.3429	56.1887	466.227	258.116	414.009	29	29.2013	24.5944	13.2599	17.0199	12.0069	188.378	199.9	223.95	590.946	692.857	458.223
28467	AT4G23670	1404.97	2.78085	0.449122	6.19174	5.95e-10	1.13e-08	123.224	133.706	75.9633	46.9235	39.7858	43.7665	2236.48	3186.97	2253.79	5199.51	10551.5	5811.6	19.6176	27.5484	11.7116	18.6468	68.0797	49.2283	128.664	85.6712	397.374	733.839	1526.61	949.177
18889	AT3G45660	13.0052	2.78	0.990061	2.80791	0.00498649	0.0186012	2.16182	3.71406	10.8519	18.9691	4.42065	2.7354	17.929	23.2202	56.1887	57.8924	25.4205	63.3589	0	0	0	0	2.06302	0	3.69369	0	3.41387	2.42191	4.65786	9.01267
18857	AT3G45310	758.909	2.77998	0.232035	11.9808	4.48e-33	9.4e-31	133.312	85.4235	151.927	114.813	72.2039	87.5329	1859.3	1387.41	1348.53	1487.45	1431.37	1459.67	153.529	271.076	186.801	252.353	268.709	402.831	1342.04	1462.12	2341.23	634.541	731.284	548.35
13556	AT5G56510	597.704	2.77994	0.238079	11.6766	1.68e-31	3.2e-29	41.0747	46.7972	68.7287	29.9512	46.4168	49.2373	179.954	121.906	156.08	257.814	293.313	269.88	307.059	283.749	412.835	289.232	207.85	201.716	2786.89	1973.29	1807.98	1164.94	1831.7	1516.5
10355	AT5G22540	26.4284	2.77414	0.586603	4.72917	2.25e-06	2.19e-05	25.2213	13.3706	43.4076	55.9089	30.9445	49.2373	21.2492	20.3177	3.12159	30.104	87.994	42.078	3.41176	4.40775	8.19815	3.72935	11.3466	5.4031	51.0961	31.4128	36.187	9.68764	27.9472	18.4997
23844	AT2G31880	884.917	2.77373	0.270547	10.2523	1.16e-24	1.2e-22	1328.8	955.257	770.485	1429.67	1072.74	2366.12	650.757	699.509	643.048	1139.32	1224.09	1233.81	278.059	217.633	230.134	220.446	215.07	136.278	2248.23	1327.9	833.666	636.962	599.7	780.308
10675	AT5G25240	28.0606	2.77241	0.655764	4.22776	2.36e-05	0.000179915	30.9861	7.42813	47.0249	23.9609	14.7355	51.9727	2.65615	11.6101	18.7296	20.0694	52.7964	22.7318	11.0882	5.50968	7.61256	18.6468	5.15756	8.40483	69.5646	65.6813	47.1113	58.1259	52.4009	19.4484
1666	AT1G14540	18.5492	2.76875	0.723487	3.82696	0.000129738	0.00081367	0	0	0	0	0	0	53.787	34.8303	37.4591	115.013	46.9301	83.1887	2.55882	0.550968	2.34233	2.90061	2.57878	0.600345	12.3123	14.2785	15.7038	2.42191	3.4934	14.2305
10138	AT5G19875	21.2504	2.7675	0.683662	4.04806	5.16e-05	0.000363568	0.720608	5.9425	0	1.99674	3.68387	0	21.9132	46.4404	53.0671	30.104	119.281	59.4896	5.11764	3.85678	1.75675	6.21558	14.4412	10.2059	36.3213	39.9799	8.19328	19.3753	8.15126	13.7562
4911	AT1G52880	65.7352	2.76329	0.489488	5.64527	1.65e-08	2.45e-07	14.4122	19.3131	47.0249	70.8844	111.99	51.9727	47.1467	49.3429	118.621	131.223	119.281	114.143	5.97058	12.6723	14.054	71.6864	28.8823	49.2283	75.1051	88.5269	87.3949	82.345	119.94	46.4864
25676	AT2G46660	73.231	2.75832	0.429379	6.42397	1.33e-10	2.84e-09	137.636	94.3372	36.173	111.818	133.356	114.887	25.8975	49.3429	24.9728	91.8559	64.5289	74.9666	14.5	13.2232	26.3512	16.9893	10.3151	13.2076	121.276	108.517	208.246	62.9697	136.242	65.9348
10415	AT5G23000	46.2672	2.75787	0.391785	7.03922	1.93e-12	5.42e-11	2.88243	4.45688	10.8519	0.998372	0.736775	0	33.8659	34.8303	34.3375	76.4179	103.637	99.633	21.3235	8.26453	14.054	7.04433	5.15756	7.80448	96.6517	125.651	73.7395	155.002	89.6638	103.409
16768	AT3G16590	2.53217	2.75509	1.05214	2.61855	0.00883032	0.0297341	0	0	0	0	0	2.7354	3.32019	0	0	0.771898	1.95542	0.967311	0	0.550968	0.585582	0.828745	2.06302	0	1.84685	11.4228	5.46218	4.84382	16.3025	7.11527
22893	AT2G23540	115.902	2.75199	0.592533	4.64444	3.41e-06	3.18e-05	5.76486	2.97125	7.2346	74.8779	107.569	84.7975	105.582	142.224	53.0671	811.265	553.384	606.988	0.852941	3.85678	2.34233	0.414372	8.76785	4.20241	28.9339	11.4228	12.2899	58.1259	34.934	59.7682
15932	AT3G09950	5.09093	2.74919	1.01786	2.70095	0.00691418	0.0243611	0	0.742813	0	12.9788	13.2619	5.47081	1.32807	8.70758	0	12.3504	25.4205	17.4116	0	0	0	0.828745	3.09453	3.00172	1.84685	5.71141	2.04832	0	4.65786	3.32046
23708	AT2G30750	88.781	2.74716	0.595118	4.61617	3.91e-06	3.6e-05	0	0	0	0	0	0	27.8896	34.8303	28.0943	357.389	700.041	258.272	18.7647	9.91743	37.4772	0	3.09453	2.40138	306.577	114.228	43.6975	46.0163	65.2101	76.8449
24656	AT2G38540	5815.27	2.74653	0.482895	5.68763	1.29e-08	1.95e-07	518.117	778.468	1428.83	225.632	248.293	497.844	6921.26	7970.34	3533.64	7539.9	13496.3	7683.35	2604.88	2726.19	1042.92	254.425	724.121	713.21	9032.31	19972.8	25256.5	11845.6	10257.8	4293.83
11018	AT5G28490	68.3032	2.74626	0.387981	7.07833	1.46e-12	4.15e-11	11.5297	10.3994	32.5557	7.98698	8.10452	8.20621	17.265	5.80505	28.0943	64.8395	76.2614	67.7118	17.9118	8.8155	19.3242	27.3486	36.6187	7.80448	108.964	85.6712	60.084	380.24	252.689	295.046
6044	AT1G64400	152.117	2.74603	0.419435	6.54698	5.87e-11	1.34e-09	0	0	3.6173	0	0	0	179.29	107.393	177.931	374.371	391.084	329.853	66.5294	21.4878	26.9368	16.5749	22.6932	20.4117	327.508	199.9	297.006	266.41	567.095	254.727
10814	AT5G26660	63.1212	2.74326	0.71157	3.85522	0.000115624	0.000737857	0.720608	6.68531	3.6173	16.9723	5.8942	8.20621	223.117	208.982	218.512	256.27	162.3	304.703	0.852941	0.550968	1.75675	5.38684	11.3466	1.20069	9.23423	8.56712	6.82773	12.1096	9.31572	31.7815
4193	AT1G44970	227.336	2.74243	0.665261	4.12234	3.75e-05	0.0002714	2.16182	8.91375	3.6173	2.99512	0.736775	5.47081	689.271	931.711	671.143	1313.77	762.614	825.6	5.11764	2.75484	2.92791	0.828745	12.8939	1.20069	40.015	25.7014	7.5105	70.2354	8.15126	60.717
3162	AT1G28330	296.266	2.73981	0.513089	5.33983	9.3e-08	1.21e-06	34.5892	155.248	72.346	614.997	596.051	227.039	286.2	348.303	259.092	296.409	833.009	462.375	7.67647	9.36646	21.0809	144.202	253.236	379.418	75.7207	99.9498	200.735	491.648	846.566	395.135
12141	AT5G44390	164.762	2.73903	0.449969	6.08715	1.15e-09	2.08e-08	0.720608	0.742813	14.4692	0	0	0	243.038	246.715	137.35	432.263	451.702	400.467	59.7058	60.6065	46.261	60.084	35.5871	24.0138	302.267	534.017	210.977	356.021	89.6638	247.611
26414	AT4G04620	132.833	2.73853	0.420312	6.51548	7.25e-11	1.62e-09	4.32365	6.68531	14.4692	25.9577	13.9987	30.0894	77.0283	37.7328	81.1614	127.363	129.058	147.999	49.4706	56.7498	33.3782	38.5366	117.077	191.51	399.535	271.292	608.351	201.019	369.136	156.062
6240	AT1G66020	22.6534	2.7377	1.05855	2.58627	0.00970205	0.0321085	0	0	0	0	0	0	31.8738	37.7328	56.1887	118.1	121.236	147.999	0	0	0	0.414372	4.12605	4.20241	1.84685	11.4228	0	0	0	8.53832
23711	AT2G30770	5.85237	2.73405	1.09372	2.49976	0.0124277	0.0392843	0	0.742813	0	0	0	0	0	0	0	31.6478	76.2614	10.6404	0	0	0	1.24312	0.515756	0	2.46246	2.85571	2.04832	2.42191	5.82233	3.79481
29745	AT4G34210	2.9213	2.73355	0.954748	2.86311	0.00419511	0.016115	0	0	0	0	0	2.7354	1.32807	0	0	6.94708	7.82168	3.38559	0.852941	0.550968	1.17116	0	1.03151	0.600345	10.4655	2.85571	14.3382	9.68764	3.4934	2.84611
17667	AT3G23930	42.2919	2.73354	0.508747	5.37308	7.74e-08	1.02e-06	0	1.48563	0	4.99186	3.68387	5.47081	39.8422	87.0758	106.134	34.7354	74.306	52.7184	13.647	8.26453	7.02698	14.503	22.6932	16.8097	60.3303	102.805	34.8214	135.627	131.585	56.4478
25438	AT2G44740	23.0955	2.73259	0.736784	3.70881	0.000208234	0.00123648	0.720608	1.48563	25.3211	2.99512	0.736775	2.7354	90.9731	72.5631	62.4319	50.1734	37.153	56.104	1.70588	1.65291	2.34233	4.14372	14.4412	19.211	17.8529	5.71141	46.4286	7.26573	11.6447	18.4997
27520	AT4G15760	225.135	2.72715	0.573245	4.7574	1.96e-06	1.93e-05	37.4716	29.7125	231.507	31.9479	53.7846	101.21	337.331	789.487	552.522	318.794	338.288	310.507	98.9411	66.1162	28.6935	57.1834	53.6386	61.8355	501.727	531.162	381.67	138.049	274.814	76.8449
24264	AT2G35300	1146.02	2.72614	0.516327	5.27986	1.29e-07	1.64e-06	443.174	514.769	238.742	306.5	587.946	787.796	584.353	751.754	618.076	768.811	5281.59	1195.11	233.706	139.395	228.963	324.868	566.3	551.116	1005.92	1964.73	1575.84	2879.65	4372.57	1582.91
28293	AT4G22230	76.7423	2.72359	0.555378	4.90404	9.39e-07	9.95e-06	0	0.742813	0	0	2.21032	2.7354	385.142	391.841	521.306	56.3486	111.459	82.2214	6.82352	4.95872	5.27024	9.11619	19.5987	19.211	16.006	68.537	66.229	29.0629	9.31572	33.6789
30026	AT4G36640	343.202	2.72312	0.276885	9.83486	7.97e-23	7.13e-21	19.4564	11.1422	10.8519	24.9593	17.6826	5.47081	630.171	772.072	533.793	1091.46	1259.29	1266.69	51.1764	79.3395	50.36	130.942	123.266	71.441	311.502	525.45	245.116	409.303	341.188	254.727
25914	AT4G00400	79.6699	2.72019	0.448426	6.06607	1.31e-09	2.35e-08	6.48547	6.68531	14.4692	0.998372	2.9471	8.20621	97.6135	119.004	68.6751	290.234	177.943	288.742	7.67647	13.2232	10.5405	5.80121	23.7248	30.0172	62.7928	71.3927	195.273	99.2983	174.67	135.664
15572	AT3G06460	47.6973	2.71883	0.67762	4.01232	6.01e-05	0.000414781	0	0	0	0.998372	0	0	227.765	278.642	240.363	104.206	101.682	124.783	1.70588	0	1.75675	0	0	1.20069	7.38739	14.2785	11.6071	9.68764	3.4934	15.1792
3353	AT1G29920	19148.2	2.7185	0.37518	7.24585	4.3e-13	1.31e-11	59681.5	54972.6	51488.7	68898.7	57313.7	30661.1	929.652	879.465	799.128	15917.3	7360.21	16418.7	1043.15	1402.77	2599.98	3246.19	3283.3	2290.32	9896.64	8798.43	20010	10254.4	13554.4	17856
6525	AT1G68440	986.09	2.71839	0.522623	5.20144	1.98e-07	2.41e-06	712.681	704.929	1356.49	4077.35	3291.91	292.688	1378.54	2293	1716.88	1478.19	1245.6	1072.75	94.6764	119.56	60.3149	302.906	153.179	218.525	869.865	562.574	458.141	477.116	326.05	402.25
17966	AT3G26470	255.492	2.71752	0.495389	5.48563	4.12e-08	5.71e-07	13.6916	15.5991	0	10.9821	13.9987	5.47081	228.429	618.238	377.713	915.471	954.246	810.123	53.7353	76.5846	11.1261	16.9893	29.3981	9.00517	403.228	391.232	79.8844	508.601	342.353	245.714
7759	AT1G78820	124.253	2.71711	0.578579	4.69618	2.65e-06	2.53e-05	134.033	142.62	115.754	103.831	204.823	38.2957	25.8975	69.6606	37.4591	556.539	527.964	526.701	1.70588	5.50968	2.92791	16.1605	20.6302	6.60379	22.1622	19.99	31.4076	62.9697	187.479	120.96
17209	AT3G20210	30.6666	2.71524	0.702229	3.8666	0.000110363	0.000709397	18.7358	21.5416	65.1114	14.9756	35.3652	24.6186	12.6167	0	0	13.1223	9.77711	5.32021	0.852941	1.65291	8.78373	0.828745	1.54727	0.600345	43.7087	14.2785	27.3109	104.142	145.558	165.549
23979	AT2G32960	670.276	2.7152	0.442952	6.12979	8.8e-10	1.62e-08	46.1189	47.54	79.5806	9.98372	21.3665	30.0894	225.109	870.758	792.885	601.309	1423.55	818.345	197.029	121.764	92.5219	171.964	237.763	130.875	922.192	1145.14	516.859	3623.18	2354.55	1606.15
11509	AT5G39050	248.418	2.71506	0.53242	5.09946	3.41e-07	3.96e-06	41.7953	27.4841	94.0498	202.67	413.331	41.0311	131.479	185.762	196.66	104.978	117.325	105.437	140.735	105.235	76.1256	209.258	93.3518	188.508	1233.08	454.057	651.365	348.755	539.148	260.419
8342	AT5G03680	69.4428	2.71346	0.495616	5.47492	4.38e-08	6.03e-07	79.2669	95.8228	47.0249	66.891	92.0969	19.1478	23.9053	37.7328	49.9455	183.712	109.504	70.13	14.5	24.2426	13.4684	7.87307	6.70482	6.00345	123.123	117.084	126.996	157.424	140.9	53.1273
23021	AT2G24680	87.7175	2.71342	0.463516	5.85401	4.8e-09	7.88e-08	19.4564	43.0831	50.6422	0	4.42065	21.8832	17.929	29.0253	21.8512	24.7007	35.1976	60.9406	34.9706	41.8736	31.0358	54.6971	52.6071	37.2214	241.937	257.014	225.315	237.347	401.741	160.331
5113	AT1G54540	27.8589	2.71197	0.771038	3.5173	0.000435962	0.00235912	0	0	0	0	3.68387	0	77.0283	92.8808	37.4591	119.644	150.567	131.554	1.70588	0.550968	0	0	1.54727	0.600345	8.003	5.71141	3.41387	7.26573	15.1381	11.8588
1549	AT1G13600	54.6098	2.71106	0.782915	3.46277	0.000534637	0.00280546	5.76486	9.65656	3.6173	0	8.10452	5.47081	65.7397	150.931	152.958	188.343	338.288	226.351	0.852941	1.10194	0.585582	4.5581	6.18907	0	12.9279	8.56712	0.682773	50.8601	9.31572	59.7682
21610	AT2G07626	8.77624	2.71068	0.680611	3.98271	6.81e-05	0.0004623	2.88243	2.97125	0	5.99023	1.47355	2.7354	6.64037	2.90253	6.24319	6.17519	3.91084	5.32021	3.41176	0.550968	5.85582	9.94493	3.09453	20.4117	30.1652	19.99	45.7458	7.26573	6.98679	9.96137
5552	AT1G60095	15.2141	2.70728	1.03596	2.6133	0.00896732	0.0301138	2.88243	2.97125	0	2.99512	2.21032	0	10.6246	8.70758	93.6478	81.8212	58.6626	72.5483	0	0	0	0	1.54727	4.80276	1.23123	11.4228	0.682773	4.84382	1.16447	2.37176
24689	AT2G38860	488.212	2.69977	0.317103	8.51386	1.68e-17	8.4e-16	89.3554	58.6822	122.988	109.821	161.354	120.358	332.019	574.7	611.832	636.816	995.309	752.084	158.647	159.23	187.386	848.634	625.096	769.042	1439.31	1119.44	646.586	557.039	320.228	321.136
14422	AT5G64000	31.1557	2.69791	0.574221	4.69838	2.62e-06	2.51e-05	0	0	0	1.99674	2.9471	2.7354	38.5142	34.8303	62.4319	67.927	44.9747	80.7705	12.7941	13.2232	1.17116	5.38684	4.6418	6.60379	89.2643	74.2484	21.166	72.6573	58.2233	51.2299
12158	AT5G44550	99.3544	2.69759	0.675362	3.99429	6.49e-05	0.000442584	1.44122	1.48563	7.2346	58.904	66.3097	35.5603	75.0362	142.224	40.5807	605.94	502.543	616.177	3.41176	0	3.51349	0.828745	14.4412	4.80276	27.7027	8.56712	10.9244	41.1725	53.5654	62.14
6452	AT1G67820	269.097	2.69462	0.295775	9.11038	8.21e-20	5.42e-18	231.315	192.388	318.322	299.512	265.976	235.245	79.0204	84.1732	62.4319	157.467	164.255	176.051	134.765	91.4608	90.1796	91.9906	94.899	85.8493	998.529	382.665	653.414	479.538	656.759	432.134
29830	AT4G34920	108.584	2.69385	0.462702	5.822	5.81e-09	9.38e-08	1.44122	9.65656	25.3211	4.99186	12.5252	5.47081	200.539	316.375	234.12	331.916	299.179	294.063	7.67647	12.6723	14.6395	7.4587	21.6617	30.0172	65.8709	117.084	99.0021	162.268	192.137	139.934
17443	AT3G22142	94.8772	2.69378	0.476844	5.64919	1.61e-08	2.4e-07	5.76486	21.5416	3.6173	1.99674	2.9471	2.7354	17.929	8.70758	21.8512	410.65	275.714	237.958	11.0882	11.0194	9.36931	33.9785	27.8508	5.4031	71.4114	85.6712	19.1176	283.364	174.67	532.696
30456	ATMG00030	69.8806	2.69039	1.02269	2.63069	0.00852116	0.0288657	2.88243	10.3994	36.173	0.998372	5.15742	60.1789	12.6167	104.491	271.579	9.26278	146.657	8.7058	18.7647	11.0194	18.153	7.04433	10.3151	0.600345	9.23423	554.007	2.73109	249.457	87.3349	39.3711
9335	AT5G13080	18.6647	2.69011	0.752444	3.57516	0.000350011	0.001945	0	0	0	0	0.736775	0	18.593	29.0253	37.4591	53.261	99.7265	57.0713	0	2.20387	0.585582	33.1498	21.6617	47.4272	12.3123	11.4228	5.46218	0	9.31572	8.53832
5354	AT1G56550	71.7685	2.68972	0.574534	4.68157	2.85e-06	2.7e-05	0	0.742813	3.6173	0	0	0	313.426	327.985	243.484	263.217	219.007	230.22	4.2647	3.30581	1.17116	0.414372	5.15756	2.40138	12.9279	31.4128	23.8971	14.5315	4.65786	16.6023
25726	AT2G47050	6.23695	2.68755	0.893366	3.00834	0.00262676	0.0108883	9.3679	8.17094	18.0865	22.9626	27.2607	13.677	0	0	0	0	0	0.967311	0	0	2.34233	0.828745	3.09453	1.20069	4.30931	11.4228	10.9244	7.26573	1.16447	6.64092
21600	AT2G07751	17.6326	2.68503	0.749147	3.58411	0.00033823	0.001888	33.148	13.3706	21.7038	18.9691	11.7884	13.677	11.9527	8.70758	6.24319	10.8066	13.6879	4.83655	16.2059	2.20387	2.34233	26.9342	10.8309	4.20241	115.12	5.71141	17.7521	9.68764	31.4406	11.8588
4783	AT1G51800	237.984	2.68482	0.31297	8.57855	9.61e-18	4.96e-16	5.04426	3.71406	7.2346	0	2.21032	0	622.203	592.115	596.224	835.966	502.543	715.81	76.7647	66.6672	48.0177	38.1223	20.1145	30.6176	554.67	368.386	256.723	125.939	95.4862	147.049
22543	AT2G20570	706.328	2.68377	0.252101	10.6456	1.83e-26	2.26e-24	688.901	805.952	766.868	336.452	277.764	262.599	326.706	438.281	243.484	658.429	625.735	873.965	223.47	304.135	378.286	147.102	171.231	120.069	1859.77	1721.99	2474.37	1060.8	1332.15	853.358
13004	AT5G51780	161.676	2.68295	0.502188	5.34251	9.17e-08	1.19e-06	6.48547	1.48563	28.9384	0	4.42065	5.47081	516.621	597.92	614.954	558.854	504.499	613.759	5.11764	2.75484	5.85582	9.94493	20.1145	10.8062	34.4745	31.4128	23.2143	92.0326	132.749	58.3452
4834	AT1G52270	17.9098	2.6824	0.571818	4.691	2.72e-06	2.59e-05	0.720608	2.97125	0	0	0	2.7354	2.65615	0	3.12159	8.49088	3.91084	9.18945	15.3529	10.4684	5.27024	5.80121	7.22058	4.80276	53.5586	77.1041	108.561	29.0629	59.3877	19.4484
30702	ATCG00930	66.5061	2.67859	0.686338	3.90273	9.51e-05	0.000622865	166.46	108.451	94.0498	62.8975	118.621	136.77	158.041	17.4152	12.4864	70.2427	15.6434	44.98	10.2353	14.8761	19.9098	62.5702	19.5987	36.621	171.141	45.6913	137.92	7.26573	39.5918	24.6663
16982	AT3G18362	1.83181	2.67347	1.11376	2.40039	0.0163777	0.0490093	1.44122	0.742813	0	0	0	0	0	0	0	2.31569	7.82168	2.41828	0	0	0	2.48623	0.515756	2.40138	0.615616	5.71141	3.41387	7.26573	3.4934	3.32046
9576	AT5G15230	2488.99	2.67332	0.39321	6.7987	1.06e-11	2.64e-10	62.6929	170.104	296.619	95.8438	125.989	73.8559	4731.93	6304.29	5459.67	1201.85	2391.48	1587.36	239.676	375.21	374.772	2429.46	4407.65	10965.3	1617.84	2481.61	7787.71	2751.29	2252.08	1551.6
14968	AT3G01550	14.83	2.67222	0.943501	2.83224	0.00462228	0.0174768	7.92669	11.1422	21.7038	11.9805	5.15742	60.1789	0	0	0	76.4179	60.6181	58.0387	0	0.550968	0	1.24312	1.54727	0.600345	3.69369	2.85571	4.77941	4.84382	6.98679	15.6536
4158	AT1G44130	43.7089	2.67173	0.747981	3.57193	0.000354366	0.001967	12.9709	19.3131	97.6671	14.9756	11.7884	76.5913	11.2886	14.5126	6.24319	202.237	46.9301	19.8299	21.3235	19.8349	12.8828	21.9617	3.61029	2.40138	217.312	148.497	23.2143	9.68764	11.6447	22.2945
23283	AT2G27000	307.542	2.67084	0.435003	6.13982	8.26e-10	1.53e-08	203.211	191.646	83.1979	146.761	160.617	221.568	1162.07	1372.89	1208.06	678.499	625.735	724.032	13.647	14.8761	16.3963	8.28745	34.0399	10.2059	85.5706	108.517	79.2017	70.2354	38.4274	123.331
15686	AT3G07350	45.8078	2.66773	0.723333	3.68811	0.000225928	0.0013266	2.88243	15.5991	3.6173	82.8649	44.9433	19.1478	156.713	136.419	90.5262	86.4526	107.548	62.3916	1.70588	1.10194	0	26.1055	48.9968	84.6486	12.3123	5.71141	10.9244	21.7972	31.4406	45.5377
22474	AT2G19960	4.29715	2.66698	0.871165	3.0614	0.00220307	0.00938389	2.16182	2.97125	3.6173	1.99674	0	2.7354	3.98422	2.90253	3.12159	5.40329	9.77711	7.73849	0	1.10194	0.585582	8.70182	8.25209	3.00172	8.003	2.85571	4.77941	12.1096	1.16447	6.16657
14227	AT5G62330	22.2669	2.66599	0.894415	2.98071	0.00287578	0.0117619	0	0	0	0	0	0	107.574	101.588	84.283	71.7865	86.0385	66.2608	0	0.550968	0	0	0	0	1.84685	2.85571	6.82773	2.42191	0	2.37176
15881	AT3G09490	47.533	2.66455	0.507717	5.24811	1.54e-07	1.92e-06	1.44122	5.9425	0	0	0	2.7354	130.815	95.7833	131.107	143.573	105.593	164.443	6.82352	11.5703	8.19815	3.31498	21.146	11.4066	59.7147	65.6813	60.084	38.7506	46.5786	26.0893
18897	AT3G45730	277.208	2.6625	0.450047	5.91605	3.3e-09	5.56e-08	131.871	154.505	589.62	148.757	152.512	235.245	304.129	386.036	511.941	142.801	283.536	219.58	74.2058	50.6891	56.2159	39.7797	63.9537	61.8355	520.195	282.715	470.431	486.804	843.073	442.57
17240	AT3G20475	176.889	2.66154	0.283952	9.37321	7.04e-21	5.28e-19	98.7233	75.7669	101.284	41.9316	41.2594	41.0311	87.6529	43.5379	78.0399	84.1369	70.3952	83.1887	97.2352	112.398	75.5401	105.665	107.277	71.441	624.234	525.45	611.082	363.287	483.253	221.522
8786	AT5G07475	27.1954	2.66119	0.791868	3.36065	0.000777592	0.00387669	0	0	0	13.9772	38.3123	8.20621	41.1703	52.2455	40.5807	145.117	134.924	128.652	0.852941	0	1.17116	1.24312	6.18907	1.80103	6.77177	8.56712	3.41387	0	10.4802	9.01267
15134	AT3G02940	42.9816	2.65873	0.898258	2.95987	0.00307764	0.0124376	44.6777	6.68531	79.5806	81.8665	207.034	13.677	19.9211	29.0253	24.9728	143.573	146.657	156.221	0	0	0.585582	1.65749	5.15756	0.600345	7.38739	2.85571	1.36555	19.3753	11.6447	27.038
12421	AT5G46730	228.003	2.65845	0.562631	4.72503	2.3e-06	2.22e-05	2.16182	5.9425	0	2.99512	0	8.20621	490.724	632.751	1179.96	145.117	441.925	261.658	60.5588	51.2401	70.2698	67.5427	46.9338	51.0293	230.24	799.598	176.155	385.084	87.3349	274.649
30074	AT4G36990	583.516	2.65611	0.478362	5.5525	2.82e-08	4.04e-07	451.101	742.07	969.437	350.429	201.876	954.656	281.552	641.458	614.954	932.453	858.43	618.595	138.176	130.029	140.54	413.544	104.698	539.11	860.015	1082.31	1271.32	721.729	582.233	403.673
22884	AT2G23430	82.7964	2.65521	0.29259	9.07484	1.14e-19	7.4e-18	74.2226	61.6534	39.7903	36.9398	45.68	35.5603	92.9652	130.614	81.1614	111.153	140.79	139.776	27.2941	19.2839	24.0089	35.636	29.9138	23.4134	121.892	199.9	98.3193	147.737	156.038	113.37
24559	AT2G37750	78.1011	2.65379	0.563382	4.71047	2.47e-06	2.38e-05	3.60304	1.48563	14.4692	8.98535	24.3136	2.7354	109.566	177.054	146.715	309.531	461.479	399.499	5.11764	2.20387	2.34233	7.87307	18.0514	32.4186	25.8559	19.99	36.187	31.4848	11.6447	21.8202
18551	AT3G06355	292.672	2.65005	0.929105	2.85226	0.00434099	0.0166084	30.2655	866.12	1450.54	48.9202	18.4194	134.035	116.207	226.397	486.969	35.5073	258.116	76.4176	29	14.8761	85.495	32.321	103.667	435.25	32.6276	962.373	467.017	501.335	265.498	346.751
15046	AT3G02240	17.2304	2.64855	0.672639	3.93755	8.23e-05	0.000546855	0	0	0	0	0	0	26.5615	60.953	46.8239	60.98	43.0193	85.1234	4.2647	3.30581	0.585582	2.07186	1.54727	3.60207	25.2402	19.99	12.2899	2.42191	10.4802	4.26916
13984	AT5G60142	20.3563	2.64829	0.439906	6.02014	1.74e-09	3.06e-08	1.44122	0.742813	0	0	0.736775	0	3.32019	8.70758	3.12159	19.2975	35.1976	30.9539	4.2647	8.8155	7.02698	33.9785	38.6817	27.6159	51.0961	39.9799	36.187	41.1725	43.0852	53.1273
19455	AT3G50400	20.9252	2.64826	0.735138	3.6024	0.000315288	0.00177514	0.720608	0.742813	3.6173	7.98698	13.9987	10.9416	19.2571	43.5379	28.0943	96.4873	131.013	72.5483	1.70588	0.550968	0.585582	1.24312	2.06302	4.80276	11.6967	5.71141	5.46218	7.26573	17.467	14.7049
8318	AT5G03495	29.1257	2.64763	0.486591	5.44119	5.29e-08	7.16e-07	18.7358	25.9984	10.8519	36.9398	34.6284	90.2683	22.5773	8.70758	9.36478	20.0694	19.5542	27.5684	14.5	9.36646	7.61256	11.6024	10.8309	6.60379	78.1832	59.9699	51.208	36.3287	62.8811	24.6663
29139	AT4G29150	134.283	2.64721	0.48042	5.51019	3.58e-08	5.02e-07	296.17	138.163	227.89	117.808	103.148	153.183	31.2098	63.8556	84.283	54.8048	127.102	40.1434	36.6764	34.16	43.9186	87.0182	17.0199	56.4324	251.787	268.436	271.744	276.098	277.143	164.6
15263	AT3G04060	80.0097	2.6418	0.408086	6.47362	9.57e-11	2.11e-09	3.60304	0	14.4692	3.99349	7.36775	5.47081	170.658	301.863	196.66	155.152	252.249	221.031	13.647	18.182	11.1261	15.7461	20.6302	28.8165	102.808	114.228	73.0567	84.7669	45.4142	59.2939
28452	AT4G23550	48.9174	2.641	0.456901	5.78023	7.46e-09	1.18e-07	1.44122	0.742813	18.0865	0	0	0	69.0599	52.2455	53.0671	175.993	213.141	200.717	9.38235	10.4684	11.7116	21.133	37.1344	17.41	41.8619	108.517	49.8424	29.0629	19.7959	33.2046
2647	AT1G23020	510.843	2.63984	0.216744	12.1795	4e-34	9.17e-32	104.488	94.3372	130.223	122.8	118.621	51.9727	695.911	804	774.155	2010.02	1769.66	2088.91	73.3529	97.5214	82.567	281.773	199.082	139.88	519.58	608.266	263.55	457.741	358.655	413.16
25556	AT2G45660	16.085	2.63844	0.607101	4.34596	1.39e-05	0.000112264	7.20608	6.68531	0	8.98535	1.47355	5.47081	11.9527	17.4152	12.4864	41.6825	56.7072	50.3002	1.70588	4.40775	4.68465	15.3318	11.8624	21.6124	28.3183	42.8356	11.6071	7.26573	4.65786	11.3844
14118	AT5G61350	137.157	2.63802	0.568745	4.63831	3.51e-06	3.26e-05	2.16182	2.97125	0	1.99674	10.3148	8.20621	689.935	818.512	711.723	245.464	179.899	275.684	0.852941	7.16259	5.27024	3.31498	23.209	13.2076	19.6997	54.2584	28.6765	65.3916	74.5258	49.3325
4782	AT1G51790	70.2947	2.63501	0.478991	5.50117	3.77e-08	5.26e-07	0.720608	0.742813	0	0	4.42065	0	113.55	177.054	106.134	392.124	269.848	363.225	11.9412	5.50968	12.2972	3.31498	10.3151	3.60207	66.4865	71.3927	36.8697	16.9534	3.4934	17.0766
10546	AT5G24160	21.3211	2.6337	0.722775	3.64387	0.000268573	0.00154549	0	0	0	0.998372	0.736775	0	10.6246	14.5126	0	100.347	125.147	89.4763	5.97058	0	0.585582	11.6024	4.6418	4.20241	9.23423	19.99	15.7038	29.0629	33.7695	35.102
2007	AT1G17420	447.586	2.63355	0.527764	4.99003	6.04e-07	6.66e-06	1114.06	699.729	1475.86	697.862	398.595	3328.99	79.6845	58.0505	65.5535	126.591	189.676	122.848	74.2058	25.3445	66.1707	15.7461	18.0514	16.2093	279.489	496.893	302.468	409.303	245.702	434.98
30552	ATMG01010	26.9534	2.63344	0.721957	3.64764	0.000264665	0.00152478	1.44122	4.45688	25.3211	0.998372	1.47355	0	9.29652	0	0	2.31569	1.95542	3.38559	5.97058	1.65291	5.85582	7.04433	11.8624	129.074	20.3153	25.7014	328.414	19.3753	29.1116	11.8588
1954	AT1G17020	19.2346	2.63217	0.732662	3.59261	0.000327384	0.00183614	0.720608	0	14.4692	0.998372	0	2.7354	11.9527	11.6101	6.24319	106.522	86.0385	83.6724	2.55882	1.10194	0	3.31498	4.6418	10.8062	9.84985	11.4228	11.6071	41.1725	19.7959	20.3971
2447	AT1G21313	475.449	2.63149	0.433863	6.06526	1.32e-09	2.35e-08	12.9709	11.885	14.4692	7.98698	8.8413	8.20621	1045.19	1224.87	2388.02	1428.78	2659.37	1089.19	69.0882	25.8955	36.3061	34.3929	50.0283	9.00517	197.613	442.635	60.7668	171.956	133.914	279.393
9679	AT5G16080	7.61019	2.6274	0.776139	3.38522	0.000711222	0.00358403	3.60304	2.97125	0	0.998372	5.15742	0	12.6167	11.6101	15.608	21.6132	23.4651	14.5097	0.852941	0	2.34233	1.24312	3.09453	0.600345	9.84985	8.56712	5.46218	19.3753	5.82233	13.2818
26334	AT4G03540	24.4795	2.62693	0.625128	4.20222	2.64e-05	0.00019878	1.44122	0.742813	0	10.9821	17.6826	5.47081	41.1703	43.5379	15.608	94.9435	134.924	89.9599	3.41176	0	7.02698	2.90061	4.6418	4.20241	22.7778	28.5571	24.5798	14.5315	4.65786	13.7562
25685	AT2G46720	8.74869	2.62198	0.986015	2.65917	0.00783342	0.0270049	1.44122	9.65656	0	4.99186	3.68387	27.354	13.2807	8.70758	18.7296	24.7007	17.5988	28.052	0	0	0	1.65749	6.18907	3.60207	3.07808	0	4.09664	9.68764	13.9736	9.48702
7001	AT1G72450	110.858	2.62035	0.552626	4.74164	2.12e-06	2.07e-05	80.7081	132.963	383.434	59.9023	95.044	128.564	71.716	63.8556	65.5535	341.951	328.511	334.206	2.55882	5.50968	2.34233	23.6192	18.0514	20.4117	25.2402	22.8457	28.6765	188.909	75.6903	160.331
2316	AT1G20160	237.107	2.61881	0.430831	6.07851	1.21e-09	2.18e-08	54.0456	22.2844	61.4941	24.9593	32.4181	10.9416	576.384	510.845	524.428	1289.07	829.099	1470.8	5.97058	7.16259	4.09907	7.87307	9.79936	7.20414	36.9369	31.4128	46.4286	46.0163	50.072	30.8328
17964	AT3G26450	418.252	2.61671	0.298091	8.77821	1.66e-18	9.5e-17	78.5463	108.451	32.5557	27.9544	41.2594	41.0311	302.137	435.379	383.956	822.844	1640.6	1152.55	148.412	114.601	108.918	53.0397	62.9222	54.031	728.273	873.846	647.269	908.216	670.732	600.529
19116	AT3G47540	15.1592	2.61393	0.637291	4.10163	4.1e-05	0.000295612	0	2.22844	0	0	0	0	11.9527	14.5126	3.12159	50.9453	31.2867	51.7511	3.41176	6.06065	5.85582	7.04433	17.5357	15.609	65.2553	19.99	17.0693	14.5315	10.4802	15.1792
30697	ATCG00905	2.29196	2.61279	1.0786	2.42238	0.0154193	0.04676	2.88243	6.68531	0	3.99349	2.21032	0	0	0	0	2.31569	3.91084	0	0	0	1.17116	1.65749	1.54727	3.00172	2.46246	14.2785	4.09664	2.42191	0	2.37176
398	AT1G04280	278.76	2.61022	0.232587	11.2226	3.16e-29	5.08e-27	37.4716	29.7125	36.173	72.8812	69.2568	43.7665	478.107	490.527	480.726	947.891	686.353	846.397	41.7941	55.6478	49.1889	84.1176	120.687	115.266	316.426	299.849	325	302.739	457.635	302.636
27661	AT4G16750	44.3729	2.6102	0.511203	5.106	3.29e-07	3.83e-06	20.8976	24.5128	47.0249	11.9805	17.6826	21.8832	33.2019	34.8303	37.4591	258.586	78.2168	88.9926	7.67647	8.26453	9.36931	8.28745	4.6418	9.00517	51.0961	48.547	105.83	43.5944	68.7035	24.6663
8823	AT5G07820	360.959	2.6102	0.227869	11.4548	2.22e-30	3.91e-28	161.416	158.962	90.4325	384.373	234.294	210.626	673.998	786.584	774.155	662.289	807.589	749.182	78.4705	88.155	78.468	150.417	117.077	90.6521	520.195	531.162	299.737	312.426	383.109	319.238
22147	AT2G17040	52.9766	2.60797	0.438127	5.95255	2.64e-09	4.51e-08	2.88243	0.742813	0	0	2.9471	2.7354	1.99211	0	3.12159	48.6296	58.6626	30.4703	63.9705	46.8323	41.5763	16.1605	6.70482	3.00172	456.171	202.755	155.672	33.9067	38.4274	54.076
12649	AT5G48657	86.546	2.60229	0.493122	5.27717	1.31e-07	1.66e-06	2.16182	0.742813	14.4692	2.99512	1.47355	0	249.678	359.913	284.065	249.323	242.472	251.017	23.0294	8.8155	15.2251	5.38684	19.5987	5.4031	153.904	79.9598	25.9454	36.3287	18.6314	26.5637
15960	AT3G10190	589.918	2.59818	0.340163	7.63804	2.21e-14	7.78e-13	164.299	126.278	213.421	66.891	74.4143	172.33	271.591	211.884	237.241	325.741	342.199	317.278	322.412	267.771	296.304	185.224	226.932	194.512	1940.42	1393.59	2835.56	859.778	2115.83	996.137
9736	AT5G16600	55.0486	2.59675	0.504421	5.14798	2.63e-07	3.14e-06	36.751	32.6838	14.4692	31.9479	16.209	27.354	67.7318	156.736	146.715	149.748	181.854	153.319	2.55882	3.85678	5.27024	42.6803	23.7248	33.6193	33.8589	22.8457	19.8004	46.0163	24.4538	46.9608
29984	AT4G36250	1143.05	2.59614	0.337123	7.70087	1.35e-14	4.87e-13	23.0595	37.8834	18.0865	72.8812	30.2078	16.4124	1180.66	1457.07	1130.02	1783.86	2456.01	2241.74	725.852	550.417	443.285	274.729	519.366	303.774	2676.7	4483.46	3040.39	1627.52	1222.69	1117.1
5607	AT1G60740	56.5477	2.59045	0.432592	5.98821	2.12e-09	3.68e-08	0	0	0	0	0	0	98.9416	107.393	131.107	104.206	74.306	160.09	38.3823	12.6723	12.2972	15.7461	18.5672	12.0069	126.817	137.074	106.513	50.8601	88.4994	61.6657
30341	AT4G39260	537.177	2.5889	0.405025	6.39195	1.64e-10	3.46e-09	69.899	135.192	224.273	145.762	159.143	150.447	259.639	600.823	852.195	372.055	514.276	353.552	164.618	127.274	212.566	208.429	217.649	967.756	630.39	1579.21	2970.06	789.543	569.424	618.08
6577	AT1G68840	346.537	2.58826	0.557146	4.64558	3.39e-06	3.16e-05	110.974	70.5672	629.41	60.9007	69.9936	183.272	956.878	760.462	605.589	844.457	614.002	802.384	38.3823	56.7498	29.2791	163.263	155.758	173.5	318.889	228.457	310.662	288.207	204.946	639.9
21652	AT2G07714	3.85805	2.58803	0.981976	2.63554	0.00840042	0.0285308	0	0	3.6173	0.998372	0	8.20621	1.32807	2.90253	3.12159	0.771898	3.91084	2.41828	0	1.10194	0.585582	1.65749	6.70482	12.6072	5.54054	5.71141	15.021	0	11.6447	4.74351
28170	AT4G21215	119.011	2.58777	0.40694	6.35909	2.03e-10	4.21e-09	23.7801	23.77	21.7038	27.9544	27.2607	16.4124	155.385	217.689	168.566	297.181	320.689	369.996	39.2353	17.631	26.9368	33.1498	39.7132	13.8079	161.291	151.352	144.065	145.315	323.721	89.6524
25116	AT2G42140	23.123	2.58475	0.616169	4.19487	2.73e-05	0.000204466	0	0	0	0	0.736775	0	54.4511	63.8556	99.891	47.8577	72.3506	58.0387	6.82352	0	1.75675	2.90061	4.12605	0.600345	19.6997	19.99	4.77941	36.3287	36.0984	24.6663
19388	AT3G49780	431.685	2.58449	0.493444	5.23765	1.63e-07	2.02e-06	56.928	20.7988	162.779	126.793	250.503	93.0038	256.318	502.137	262.214	1972.97	2829.49	2116.48	77.6176	46.2814	35.7205	22.3761	26.3035	29.4169	397.688	354.108	248.529	232.503	107.131	132.344
21870	AT2G14080	80.7444	2.58343	0.417989	6.18061	6.39e-10	1.2e-08	15.1328	6.68531	47.0249	8.98535	18.4194	13.677	49.1388	17.4152	28.0943	260.902	164.255	208.939	18.7647	29.7523	29.2791	31.0779	40.7447	25.8148	183.453	159.92	110.609	125.939	171.176	172.664
19726	AT3G52720	17.4939	2.58296	0.619341	4.1705	3.04e-05	0.000224887	2.88243	2.97125	0	1.99674	2.9471	0	7.96845	8.70758	18.7296	44.7701	33.2422	12.575	3.41176	6.61162	4.09907	1.65749	4.6418	4.20241	46.7868	22.8457	23.8971	29.0629	67.539	68.3066
12344	AT5G46060	22.4267	2.58221	0.61712	4.18428	2.86e-05	0.000213392	0	0.742813	0	0.998372	8.10452	2.7354	71.716	98.6859	49.9455	57.1205	64.5289	59.4896	3.41176	0.550968	2.92791	4.97247	5.67331	12.0069	10.4655	28.5571	19.1176	16.9534	8.15126	11.3844
6807	AT1G70690	52.829	2.58013	0.467088	5.52387	3.32e-08	4.68e-07	1.44122	0	0	6.98861	8.8413	0	65.7397	87.0758	78.0399	233.113	297.224	223.932	7.67647	12.1213	2.34233	10.3593	20.1145	6.00345	60.9459	31.4128	23.8971	21.7972	36.0984	32.7302
16058	AT3G11000	72.1073	2.57924	0.411927	6.26141	3.82e-10	7.52e-09	54.7662	49.0256	39.7903	22.9626	31.6813	10.9416	16.6009	14.5126	12.4864	11.5785	19.5542	18.8626	35.8235	39.1188	29.2791	23.6192	24.7563	19.211	233.318	174.198	252.626	159.846	343.517	92.4985
22005	AT2G15580	114.558	2.57825	0.319597	8.0672	7.19e-16	3.05e-14	92.2378	53.4825	57.8768	86.8584	121.568	125.829	86.9889	121.906	84.283	148.204	170.122	110.273	43.5	30.8542	33.9637	36.4648	33.0084	69.64	278.874	142.785	431.513	87.1888	165.354	136.613
6442	AT1G67750	529.41	2.57201	0.31458	8.17599	2.93e-16	1.31e-14	43.9571	38.6263	28.9384	61.8991	35.3652	13.677	1136.83	931.711	902.141	1068.31	840.831	902.501	103.206	207.715	101.891	320.724	177.936	287.565	860.631	722.494	1278.15	816.184	943.217	881.344
10497	AT5G23730	84.4121	2.57037	0.433826	5.9249	3.12e-09	5.28e-08	23.0595	15.5991	18.0865	6.98861	11.0516	2.7354	174.642	345.401	209.147	173.677	211.185	185.724	7.67647	14.8761	13.4684	69.6145	31.9768	67.839	64.024	88.5269	110.609	82.345	68.7035	28.9354
8604	AT5G05965	104.666	2.56747	0.852878	3.01036	0.00260937	0.0108296	74.9432	208.73	245.976	552.1	584.262	43.7665	17.265	11.6101	24.9728	22.3851	29.3313	22.7318	0.852941	1.10194	0	1.24312	2.57878	0	9.84985	0	8.19328	53.282	486.747	110.049
24370	AT2G36120	1438.01	2.56391	0.653076	3.92589	8.64e-05	0.000572198	1.44122	2.22844	3.6173	0	2.21032	0	543.183	2960.58	2693.94	6725.55	7770.84	5747.76	55.4411	72.7278	29.2791	572.663	249.626	154.889	219.775	728.205	63.4979	3589.27	904.79	1420.68
30587	ATMG09950	44.1327	2.56389	0.542714	4.72421	2.31e-06	2.23e-05	7.92669	21.5416	3.6173	12.9788	2.9471	8.20621	10.6246	26.1227	34.3375	18.5256	39.1084	30.4703	28.147	9.91743	9.36931	49.3103	55.1859	55.8321	84.955	125.651	101.05	121.096	144.394	57.8708
9464	AT5G14200	932.306	2.56241	0.461849	5.54815	2.89e-08	4.12e-07	4.32365	5.9425	7.2346	14.9756	1.47355	5.47081	1349.99	1732.81	1248.64	5762.22	2215.49	4784.8	34.1176	31.4052	38.6484	77.902	222.806	101.458	260.405	188.477	153.624	1264.24	721.969	2146.91
6980	AT1G72240	126.697	2.56236	0.505752	5.06643	4.05e-07	4.63e-06	203.932	340.208	224.273	158.741	77.3614	445.871	126.831	104.491	124.864	36.2792	115.37	42.078	43.5	23.6916	17.5675	10.3593	20.6302	16.8097	152.057	214.178	174.107	125.939	108.295	133.293
8079	AT5G01490	22.2775	2.55704	0.662416	3.86017	0.000113307	0.0007255	12.2503	14.1134	0	4.99186	16.209	46.5019	35.194	40.6354	40.5807	87.2245	54.7518	65.7771	3.41176	2.75484	1.17116	3.31498	4.12605	4.80276	22.1622	5.71141	24.5798	21.7972	9.31572	13.2818
15759	AT3G07970	18.9382	2.55629	0.834265	3.06412	0.00218312	0.00931494	0	1.48563	3.6173	36.9398	14.7355	0	27.8896	23.2202	12.4864	70.2427	87.994	83.1887	0	2.75484	0	0	1.54727	0	12.9279	8.56712	2.04832	19.3753	15.1381	30.3585
7159	AT1G73810	4.65166	2.55429	0.920495	2.7749	0.0055218	0.0202085	1.44122	0.742813	0	0	0	0	4.64826	2.90253	12.4864	12.3504	13.6879	18.8626	0.852941	0.550968	0.585582	1.65749	2.06302	3.60207	8.003	8.56712	2.73109	12.1096	0	3.79481
8873	AT5G08240	76.0751	2.55408	0.621773	4.10774	4e-05	0.000288319	51.1632	76.5097	14.4692	153.749	119.358	134.035	138.12	150.931	149.837	223.851	232.695	244.246	0	1.10194	2.92791	0	5.15756	2.40138	9.23423	5.71141	23.8971	24.2191	36.0984	26.0893
6345	AT1G66950	41.4708	2.55231	0.456094	5.59603	2.19e-08	3.2e-07	103.768	80.2238	79.5806	51.9154	27.9974	19.1478	61.7555	46.4404	71.7967	77.1898	35.1976	53.6858	4.2647	3.85678	11.1261	12.4312	21.146	28.2162	36.9369	48.547	60.084	16.9534	19.7959	23.2432
16532	AT3G14680	200.006	2.54724	0.380351	6.69707	2.13e-11	5.11e-10	5.04426	0	0	0	0	0	306.785	429.574	505.698	915.471	780.213	957.154	16.2059	20.3858	14.054	43.5091	46.418	46.8269	129.279	111.373	50.5252	196.175	82.6771	142.78
15264	AT3G04070	50.7041	2.54622	0.406582	6.26249	3.79e-10	7.48e-09	0	0	0	4.99186	0	0	74.3722	87.0758	99.891	111.153	140.79	89.9599	16.2059	19.2839	15.2251	16.9893	32.4926	32.4186	104.655	122.795	92.1744	62.9697	64.0456	29.4098
9410	AT5G13730	37.7653	2.54462	0.621894	4.09173	4.28e-05	0.000307089	7.20608	2.97125	21.7038	2.99512	2.21032	0	2.65615	5.80505	12.4864	122.732	203.364	219.096	0	4.95872	3.51349	11.6024	10.8309	6.60379	18.4685	14.2785	28.6765	62.9697	96.6506	44.589
19862	AT3G53980	65.2863	2.5446	0.627223	4.05693	4.97e-05	0.000352039	0	1.48563	3.6173	0	0	0	118.199	119.004	53.0671	331.916	443.881	372.898	0.852941	2.20387	0.585582	1.65749	3.09453	12.0069	7.38739	8.56712	39.6008	19.3753	15.1381	12.3331
2165	AT1G18835	7.51143	2.54099	0.850675	2.98702	0.00281708	0.0115638	0	0	0	0	0	0	22.5773	20.3177	18.7296	16.2099	13.6879	11.1241	1.70588	0	0.585582	0.828745	6.18907	9.00517	4.30931	8.56712	10.9244	7.26573	11.6447	16.6023
29792	AT4G34580	443.563	2.54053	0.445304	5.70516	1.16e-08	1.78e-07	16.574	14.8563	10.8519	20.9658	7.36775	32.8249	2161.44	2284.29	2210.09	917.015	694.175	1050.02	23.0294	20.3858	13.4684	20.7186	93.3518	29.4169	89.2643	117.084	122.899	259.144	173.505	262.791
23367	AT2G27740	13.7802	2.53658	0.690807	3.6719	0.000240751	0.00140234	0	0	0	0	0	0	18.593	43.5379	28.0943	38.5949	50.841	38.2088	1.70588	0	2.92791	15.3318	10.8309	8.40483	14.7748	8.56712	4.77941	12.1096	13.9736	19.4484
6715	AT1G69930	33.3198	2.5365	0.719911	3.52335	0.000426132	0.00231098	3.60304	5.9425	32.5557	33.9447	39.7858	10.9416	11.2886	14.5126	15.608	38.5949	156.434	13.0587	19.6176	9.36646	9.95489	41.0229	12.3781	25.8148	86.8018	122.795	54.6218	7.26573	8.15126	25.615
24351	AT2G35940	527.58	2.53608	0.292137	8.68113	3.92e-18	2.12e-16	9.3679	16.3419	39.7903	4.99186	23.5768	27.354	624.859	658.873	511.941	1543.8	1791.17	1675.87	70.7941	95.3175	98.3778	373.764	509.567	303.174	672.252	456.913	269.013	1043.84	811.632	1029.34
10241	AT5G20860	25.3902	2.53601	0.794978	3.19004	0.00142251	0.00644523	2.88243	2.97125	14.4692	73.8796	136.303	21.8832	23.9053	20.3177	15.608	75.646	72.3506	52.2348	0	0.550968	1.17116	1.24312	2.06302	2.40138	10.4655	2.85571	2.04832	24.2191	20.9604	28.9354
16434	AT3G13950	9.19856	2.53316	0.987968	2.56401	0.010347	0.0338251	0	0.742813	21.7038	0	0	0	3.98422	8.70758	28.0943	33.1916	25.4205	41.1107	0	1.10194	3.51349	0	2.06302	0	22.1622	14.2785	6.14496	2.42191	2.32893	3.79481
4786	AT1G51820	14.0934	2.53291	0.662484	3.82335	0.000131649	0.000824615	0	0	0	1.99674	0	0	7.30441	8.70758	9.36478	32.4197	43.0193	41.5944	4.2647	4.40775	10.5405	2.90061	0	1.80103	31.3964	59.9699	40.9664	9.68764	4.65786	23.2432
29542	AT4G32490	178.845	2.53168	0.472174	5.36174	8.24e-08	1.08e-06	113.135	99.5369	300.236	90.8519	73.6775	41.0311	21.2492	46.4404	31.2159	7.71898	3.91084	17.4116	33.2647	30.8542	74.9545	50.139	31.4611	150.086	376.141	151.352	959.979	489.226	577.575	520.838
23645	AT2G30210	570.383	2.53162	0.84642	2.99097	0.00278091	0.01144	10.8091	6.68531	61.4941	32.9463	185.667	41.0311	966.838	1941.79	771.034	3976.05	1890.89	3035.91	5.11764	8.8155	5.27024	0	19.083	0.600345	86.8018	37.1242	21.166	234.925	140.9	208.24
22542	AT2G20562	10.1811	2.5316	0.804269	3.14771	0.00164555	0.00731345	5.04426	3.71406	0	3.99349	0	5.47081	29.2176	20.3177	15.608	20.0694	1.95542	10.6404	1.70588	0.550968	2.34233	0	2.57878	9.00517	4.92492	11.4228	58.7185	7.26573	17.467	12.3331
17967	AT3G05015	4.23686	2.52871	0.988558	2.55798	0.0105283	0.0343091	0	0	0	0	0	0	9.29652	5.80505	12.4864	16.2099	23.4651	9.67311	0.852941	0.550968	0	0	0.515756	0	3.69369	11.4228	0.682773	0	4.65786	2.37176
14486	AT5G64570	9335.04	2.52833	0.307673	8.21761	2.08e-16	9.33e-15	18434.6	16033.6	10121.2	18568.7	14930.7	7618.1	4105.08	4057.73	4526.31	2698.56	1511.54	2213.69	4239.11	4044.11	4787.13	5267.09	4134.81	3771.37	24966.9	24185	27394.9	6468.92	3531.82	6429.83
27228	AT4G13575	134.011	2.52824	0.333909	7.57165	3.69e-14	1.27e-12	214.021	287.468	477.484	290.526	215.138	191.478	83.0047	69.6606	106.134	18.5256	9.77711	15.9606	40.9411	52.893	36.8917	7.04433	4.6418	6.00345	267.177	231.312	320.903	58.1259	125.762	85.3832
27200	AT4G13395	50.9996	2.52689	0.767179	3.29375	0.000988616	0.00475461	69.899	145.591	249.594	151.753	83.2556	339.19	15.9369	5.80505	9.36478	3.08759	0	1.93462	0	1.10194	2.34233	1.24312	8.25209	16.8097	1.84685	14.2785	39.6008	19.3753	20.9604	22.7689
24807	AT2G39800	1642.21	2.52687	0.156185	16.1787	7.13e-59	6.54e-56	1893.04	1572.53	1783.33	1088.23	1032.22	1031.25	1344.01	1593.49	1489	2169.03	2125.54	1685.54	637.147	587.332	547.519	1156.93	869.564	749.23	3782.96	2907.11	2847.16	2378.32	2163.58	1978.99
22912	AT2G07945	8.84169	2.52633	0.645053	3.91647	8.99e-05	0.000592479	2.88243	0.742813	10.8519	0	0	0	3.98422	2.90253	15.608	2.31569	1.95542	0.967311	5.11764	4.95872	2.92791	7.4587	3.61029	3.60207	31.3964	31.4128	15.7038	21.7972	24.4538	17.551
24799	AT2G39730	5715.61	2.52572	0.259026	9.75083	1.83e-22	1.6e-20	10772.4	8915.98	5617.67	7267.15	8466.28	5946.77	1606.97	2841.57	2516	13173.2	9028.18	11455.9	1091.76	1302.49	1032.97	2047	1430.71	1613.73	7240.87	5582.91	7645.01	6355.09	7688.97	6535.14
27346	AT4G14440	1861.17	2.52506	0.328681	7.68239	1.56e-14	5.6e-13	446.777	787.381	408.755	361.411	279.238	279.011	2504.09	3123.12	3143.45	795.055	1617.13	989.559	1149.76	880.999	1025.35	341.028	577.131	518.098	3786.04	8055.95	7520.06	2712.54	1821.22	1544.96
30517	ATMG00630	750.362	2.52499	0.412846	6.11605	9.59e-10	1.75e-08	95.1203	474.657	180.865	290.526	184.93	451.342	221.124	191.567	177.931	162.099	168.166	166.861	604.735	307.44	335.538	734.268	512.145	206.519	2381.82	2824.29	1034.4	2090.11	2606.07	1606.15
21682	AT2G07795	6.28178	2.52455	0.887703	2.84391	0.00445637	0.0169738	0	2.22844	0	0	0	0	3.32019	0	0	0	3.91084	1.45097	5.11764	2.75484	0	6.21558	3.61029	14.4083	14.1592	19.99	49.1597	9.68764	10.4802	4.26916
26940	AT4G11211	52.9616	2.52395	0.526006	4.79833	1.6e-06	1.61e-05	0	0	0	0	2.9471	0	72.3801	156.736	68.6751	230.798	193.587	207.972	1.70588	7.71356	2.92791	17.818	17.0199	30.6176	37.5526	25.7014	20.4832	50.8601	71.0324	54.5504
1797	AT1G15630	6.54679	2.52311	1.02661	2.45772	0.0139823	0.0431739	0	0	0	0	0	0	16.6009	26.1227	9.36478	22.3851	25.4205	15.9606	0	0	1.17116	0.414372	5.15756	3.00172	9.84985	5.71141	0.682773	4.84382	0	10.4357
19102	AT3G47420	837.693	2.52196	0.416376	6.05693	1.39e-09	2.47e-08	149.166	347.636	325.557	497.189	1278.3	374.75	708.528	565.992	674.264	1253.56	1048.11	892.828	150.97	230.305	305.674	657.609	540.512	824.874	1847.46	788.175	2194.43	1324.79	2083.23	1040.73
2202	AT1G19150	61.8774	2.52192	0.640387	3.93812	8.21e-05	0.000545708	110.253	153.019	65.1114	55.9089	86.9394	19.1478	5.3123	20.3177	12.4864	243.92	308.957	237.958	3.41176	1.10194	3.51349	5.80121	2.57878	1.80103	22.1622	2.85571	23.8971	21.7972	27.9472	48.8582
7474	AT1G76410	24.8536	2.52128	0.835619	3.01725	0.00255076	0.0106148	0.720608	0.742813	0	0.998372	7.36775	0	67.7318	52.2455	118.621	92.6278	89.9494	118.979	0	1.10194	0	6.21558	4.6418	1.80103	2.46246	8.56712	3.41387	4.84382	3.4934	9.96137
28390	AT4G23030	7.64953	2.5198	0.678166	3.71561	0.000202712	0.00120721	0	0	0	0.998372	0.736775	2.7354	5.3123	8.70758	3.12159	20.8413	9.77711	4.3529	2.55882	4.95872	4.68465	3.72935	3.61029	3.00172	33.2432	25.7014	19.1176	2.42191	11.6447	12.3331
8393	AT5G04140	831.939	2.51913	0.373878	6.73783	1.61e-11	3.91e-10	154.21	95.08	159.161	137.775	103.148	27.354	292.84	345.401	293.43	3974.5	2289.8	4033.69	114.294	146.558	108.918	263.955	185.672	166.896	751.667	559.719	942.91	1009.94	2122.82	1686.79
29098	AT4G28780	56.1772	2.51776	0.584571	4.30702	1.65e-05	0.000131173	0	0	0	0	0	0	13.9448	20.3177	15.608	379.774	328.511	453.185	1.70588	3.30581	1.75675	1.65749	7.73633	4.80276	17.8529	11.4228	13.6555	16.9534	20.9604	35.102
18842	AT3G45160	27.8888	2.5139	0.649224	3.87217	0.000107872	0.000695374	0	0	0	0	0	0	1.32807	8.70758	9.36478	96.4873	125.147	137.842	0.852941	2.20387	1.75675	6.62996	3.09453	6.00345	12.3123	8.56712	14.3382	108.986	51.2365	74.4731
13644	AT5G57260	15.4205	2.51251	0.758665	3.31175	0.000927154	0.00450847	16.574	8.91375	72.346	16.9723	24.3136	2.7354	0.664037	0	0	2.31569	7.82168	5.32021	1.70588	3.30581	2.34233	1.24312	2.57878	0.600345	17.8529	14.2785	18.4349	29.0629	78.0192	42.6916
13636	AT5G57180	605.175	2.5124	0.38913	6.45646	1.07e-10	2.34e-09	397.055	521.454	452.163	542.116	461.958	98.4746	305.457	545.675	437.023	1502.89	1194.76	1137.07	209.823	260.057	189.143	276.386	181.03	75.0431	1410.38	1079.46	727.836	670.869	1031.72	816.358
23628	AT2G30080	42.5381	2.51013	0.486265	5.16206	2.44e-07	2.93e-06	19.4564	12.6278	21.7038	29.9512	64.0994	95.7392	27.8896	31.9278	71.7967	38.5949	84.0831	42.5617	9.38235	8.26453	8.19815	9.94493	14.4412	35.4203	42.4775	68.537	104.464	72.6573	66.3745	40.3198
1494	AT1G13110	310.496	2.50592	0.191694	13.0725	4.73e-39	1.52e-36	0	0	0	0	1.47355	2.7354	446.233	516.65	380.834	1276.72	1083.3	1173.83	86.147	98.6234	64.9996	55.9403	55.1859	49.2283	464.174	534.017	349.58	273.676	274.814	263.739
1557	AT1G13635	19.1912	2.50514	0.746389	3.35635	0.000789792	0.0039304	16.574	10.3994	54.2595	7.98698	2.21032	0	33.8659	31.9278	15.608	74.1022	48.8855	68.6791	1.70588	0.550968	0.585582	6.21558	12.3781	10.8062	7.38739	5.71141	9.55882	16.9534	10.4802	13.7562
28410	AT4G23210	14.2044	2.50458	0.614967	4.0727	4.65e-05	0.000331191	0	0	0	2.99512	0	0	24.5694	14.5126	12.4864	51.7172	41.0638	39.6597	7.67647	4.40775	9.36931	0.414372	2.57878	0	42.4775	57.1141	19.8004	4.84382	0	5.21786
25804	AT2G47730	1700.91	2.50308	0.2177	11.4979	1.35e-30	2.39e-28	1202.69	2108.1	1352.87	1473.6	1466.92	1526.36	3324.84	4687.58	4079.92	2278.64	2254.6	2382.49	400.029	407.717	310.944	389.096	515.24	709.607	2108.48	2470.19	2331.67	944.545	1152.82	943.01
5474	AT1G58460	6.57799	2.50224	0.837735	2.98692	0.00281806	0.0115659	5.04426	7.42813	18.0865	0.998372	0	2.7354	1.32807	5.80505	6.24319	19.2975	21.5096	14.5097	0	1.65291	0.585582	15.3318	9.2836	1.20069	6.15616	5.71141	4.77941	2.42191	3.4934	4.26916
30312	AT4G39010	54.4718	2.49555	0.356748	6.99527	2.65e-12	7.29e-11	93.679	112.165	47.0249	49.9186	51.5742	46.5019	31.8738	49.3429	24.9728	30.8759	23.4651	34.3395	17.9118	15.9781	31.0358	16.1605	21.6617	11.4066	92.958	145.641	134.506	72.6573	83.8415	67.8322
6013	AT1G64170	60.9099	2.49308	0.331634	7.51756	5.58e-14	1.86e-12	0.720608	0	0	2.99512	0	5.47081	97.6135	101.588	68.6751	109.61	123.192	137.842	23.0294	19.2839	34.5493	13.6743	20.6302	24.6141	121.276	194.188	176.838	77.5011	55.8943	52.653
28933	AT4G27480	43.207	2.49244	0.462749	5.38615	7.2e-08	9.55e-07	9.3679	13.3706	7.2346	2.99512	13.9987	30.0894	65.7397	69.6606	65.5535	49.4015	58.6626	65.7771	7.67647	15.4271	11.7116	3.31498	12.8939	5.4031	73.2583	68.537	54.6218	133.205	98.9796	100.088
20356	AT3G58120	1108.86	2.49183	0.265741	9.37693	6.79e-21	5.11e-19	1082.35	912.174	1157.54	448.269	458.274	834.298	2640.21	2763.2	2422.36	1923.57	1251.47	1849.5	178.265	275.484	272.881	341.443	530.713	180.103	1289.1	1302.2	897.164	1155.25	1336.81	1109.98
22341	AT2G18720	22.4773	2.4918	0.569126	4.3783	1.2e-05	9.81e-05	0	4.45688	0	5.99023	1.47355	5.47081	7.96845	14.5126	6.24319	1.5438	3.91084	3.38559	13.647	7.71356	11.7116	11.6024	8.25209	15.609	76.952	59.9699	88.0777	60.5478	104.802	25.615
6148	AT1G65240	115.819	2.49026	0.368951	6.74956	1.48e-11	3.63e-10	67.7372	80.2238	170.013	85.86	39.0491	71.1205	19.9211	14.5126	21.8512	34.7354	46.9301	53.6858	50.3235	41.3226	45.6754	17.4036	40.7447	30.6176	336.126	211.322	238.288	356.021	367.971	338.212
11351	AT5G37690	80.3912	2.48789	0.762676	3.26205	0.00110609	0.0052111	5.76486	0	0	11.9805	50.8375	5.47081	39.8422	84.1732	49.9455	632.957	387.173	504.936	2.55882	2.75484	0.585582	0.414372	8.76785	0.600345	21.5465	11.4228	4.09664	50.8601	23.2893	29.4098
24408	AT2G36430	14.353	2.48753	0.79912	3.11284	0.00185296	0.00808442	15.8534	8.17094	0	13.9772	13.2619	16.4124	24.5694	20.3177	9.36478	64.0676	60.6181	74.9666	0	1.10194	0.585582	1.24312	0	0	8.003	0	3.41387	2.42191	2.32893	3.79481
19781	AT3G53210	145.553	2.48517	0.252573	9.83944	7.61e-23	6.83e-21	61.2517	58.6822	68.7287	58.904	44.9433	57.4435	337.995	249.617	249.728	206.869	185.765	177.985	48.6176	38.0168	48.6033	50.9678	77.3633	91.2524	211.156	299.849	389.181	140.471	206.11	133.767
13599	AT5G56880	6.78085	2.48366	0.993606	2.49964	0.0124321	0.0392931	9.3679	13.3706	54.2595	15.974	11.7884	5.47081	1.99211	5.80505	12.4864	4.63139	1.95542	1.93462	0	0.550968	0	2.48623	0	1.20069	4.92492	2.85571	2.04832	7.26573	0	2.37176
26469	AT4G05030	2.91401	2.48154	0.990935	2.50425	0.0122713	0.0388597	0	0.742813	0	0	0.736775	2.7354	1.99211	2.90253	0	0.771898	0	1.45097	0.852941	0	2.34233	0.828745	0.515756	4.20241	19.0841	2.85571	5.46218	12.1096	4.65786	5.69221
18161	AT3G27950	9.27732	2.48076	0.891278	2.78337	0.00537967	0.0197584	0	0	0	0.998372	0	0	25.8975	34.8303	40.5807	19.2975	7.82168	33.8559	0.852941	0.550968	0	7.4587	11.8624	15.0086	3.07808	8.56712	4.77941	4.84382	0	2.37176
25298	AT2G43530	327.005	2.48038	0.378782	6.54829	5.82e-11	1.33e-09	218.344	247.357	224.273	273.554	458.274	320.042	274.911	284.448	468.239	151.292	359.798	170.247	109.176	94.2156	82.567	52.2109	83.0367	121.87	391.532	713.927	896.481	932.436	328.379	591.516
21400	AT2G04570	321.765	2.48	0.38996	6.35963	2.02e-10	4.2e-09	0	0	3.6173	4.99186	0.736775	8.20621	599.626	612.433	427.658	301.812	277.67	226.351	294.265	164.189	100.134	26.5198	26.3035	30.6176	752.282	1305.06	1608.61	300.317	456.47	194.484
19472	AT3G50560	7.42595	2.47799	0.897903	2.75975	0.00578459	0.0210027	0.720608	0.742813	0	0.998372	4.42065	5.47081	5.3123	2.90253	3.12159	50.9453	19.5542	36.2742	0	0.550968	0.585582	0.414372	0	0	4.92492	0	5.46218	9.68764	10.4802	15.6536
22579	AT2G20825	63.3166	2.47324	0.44412	5.56886	2.56e-08	3.71e-07	10.8091	4.45688	10.8519	0.998372	0.736775	5.47081	14.6088	26.1227	24.9728	36.2792	19.5542	31.4376	18.7647	9.91743	8.78373	2.48623	5.67331	3.60207	104.655	51.4027	30.7248	380.24	357.491	359.558
29640	AT4G33420	70.7484	2.47282	0.607908	4.06776	4.75e-05	0.000337608	68.4578	56.4538	65.1114	37.9382	44.2065	79.3267	55.1151	46.4404	74.9183	491.699	260.071	314.376	2.55882	2.20387	0.585582	5.38684	20.6302	7.80448	13.5435	14.2785	4.77941	12.1096	10.4802	9.48702
22776	AT2G22510	35.0897	2.47265	0.854425	2.89393	0.00380451	0.0148634	0	2.97125	0	33.9447	42.7329	16.4124	35.858	52.2455	18.7296	138.17	256.16	107.855	0.852941	0	0.585582	0	3.09453	0.600345	10.4655	0	0	26.641	53.5654	41.2686
3781	AT1G33760	242.877	2.47168	0.782631	3.15817	0.00158762	0.00709162	1084.52	1087.48	1106.89	373.391	447.959	1638.51	3.32019	2.90253	0	2.31569	0	3.38559	1.70588	0.550968	0	3.31498	2.06302	0	9.84985	2.85571	0.682773	26.641	6.98679	23.7176
1709	AT1G14870	220.848	2.47132	0.371495	6.65237	2.88e-11	6.83e-10	27.3831	20.7988	65.1114	85.86	47.1536	76.5913	488.732	499.234	377.713	686.218	490.811	737.091	50.3235	40.7717	37.4772	124.726	151.632	162.093	377.988	128.507	229.412	152.58	90.8283	151.318
11728	AT5G41040	408.855	2.47112	0.589201	4.19402	2.74e-05	0.000205174	112.415	20.7988	321.94	467.238	707.304	276.276	736.417	862.05	452.631	1739.09	1732.5	1667.64	11.9412	6.06065	10.5405	12.0168	50.5441	24.6141	67.7177	59.9699	38.2353	133.205	146.723	154.638
4845	AT1G52342	63.8778	2.46786	0.583756	4.22755	2.36e-05	0.000180023	10.0885	8.91375	10.8519	21.9642	34.6284	0	33.8659	29.0253	15.608	23.1569	82.1277	51.2675	7.67647	6.06065	11.1261	24.8623	54.1543	216.724	50.4805	25.7014	322.952	96.8764	280.636	114.319
19775	AT3G53150	21.3429	2.46585	0.563618	4.37504	1.21e-05	9.94e-05	2.16182	0	0	0	0	0	52.459	69.6606	62.4319	32.4197	39.1084	35.3068	11.0882	9.36646	4.68465	11.6024	2.57878	7.20414	60.3303	51.4027	32.0903	14.5315	10.4802	3.32046
29419	AT4G31470	148.829	2.46224	0.803501	3.0644	0.0021811	0.0093111	0	1.48563	0	0	0.736775	0	648.1	1120.37	877.168	231.569	371.53	250.534	0	0	1.17116	0.828745	0.515756	0	0.615616	14.2785	3.41387	19.3753	9.31572	20.8715
10599	AT5G24570	22.9019	2.45976	0.596385	4.12445	3.72e-05	0.000269412	3.60304	13.3706	0	11.9805	8.10452	2.7354	47.8107	37.7328	46.8239	19.2975	48.8855	46.4309	9.38235	2.75484	5.27024	3.31498	7.73633	16.2093	19.0841	39.9799	120.168	9.68764	19.7959	9.48702
5713	AT1G61610	10.6049	2.45898	0.868521	2.83122	0.00463701	0.0175213	4.32365	0	0	0	0	0	0.664037	0	3.12159	6.94708	15.6434	14.026	0.852941	1.65291	0	22.7905	19.083	17.41	6.15616	11.4228	4.77941	53.282	11.6447	60.717
16627	AT3G15450	2079.29	2.4587	0.655005	3.75371	0.000174235	0.00105766	1710.72	1529.45	3693.26	15038.5	11904.8	889.006	1295.54	1219.06	1301.7	1219.6	1155.65	1659.91	40.0882	71.6259	96.621	178.18	249.626	443.655	587.297	142.785	1037.82	724.151	1995.89	1718.1
1192	AT1G10640	888.623	2.45488	0.290398	8.45351	2.83e-17	1.4e-15	4088.73	3994.85	2163.15	2122.54	1840.46	1876.49	159.369	110.296	174.809	313.391	193.587	297.932	62.2647	84.8491	91.9364	66.7139	117.592	65.4376	377.988	434.068	524.37	728.995	652.101	785.051
11768	AT5G41400	111.478	2.45297	0.411886	5.95546	2.59e-09	4.44e-08	9.3679	5.9425	18.0865	8.98535	5.8942	32.8249	95.6214	52.2455	56.1887	101.891	86.0385	81.2541	51.1764	42.4246	45.0898	22.7905	41.2605	91.8527	249.324	271.292	652.731	140.471	337.695	175.036
5699	AT1G61480	10.593	2.45264	0.914874	2.68085	0.00734347	0.0256081	0	0	0	0	0	2.7354	3.98422	0	9.36478	76.4179	31.2867	64.8098	0.852941	0	0.585582	0	0.515756	0.600345	6.77177	2.85571	1.36555	26.641	9.31572	16.1279
5478	AT1G58602	290.26	2.452	0.255112	9.61143	7.15e-22	5.95e-20	149.166	115.136	112.136	138.774	148.829	90.2683	199.875	156.736	218.512	766.495	533.83	767.078	120.265	138.293	163.377	149.174	107.793	105.661	1021.92	591.131	557.826	191.331	181.657	240.97
18734	AT3G44310	14309.8	2.44853	0.178321	13.731	6.62e-43	2.73e-40	7300.48	6664.51	10001.8	5776.58	6589.71	7095.64	17910.4	13258.7	13307.4	13584.6	13130.7	13982	5911.73	5674.98	5862.26	6839.63	7997.82	9593.51	26411.8	35025.2	49929.1	21770.6	21940.9	17874
17068	AT3G19010	428.469	2.44749	0.358808	6.82116	9.03e-12	2.28e-10	211.859	230.272	296.619	249.593	137.04	73.8559	758.995	876.563	780.399	1299.1	1746.19	1400.67	78.4705	72.7278	45.0898	85.3607	134.096	92.4531	443.243	394.088	171.376	278.52	142.065	284.611
17142	AT3G19620	15.0638	2.44652	0.821072	2.97967	0.00288559	0.011789	0	5.9425	0	5.99023	0.736775	0	3.98422	11.6101	3.12159	62.5238	72.3506	48.8492	3.41176	0	2.34233	6.21558	3.61029	5.4031	14.1592	11.4228	16.3866	53.282	22.1248	8.06397
26410	AT4G04605	13.3423	2.44201	0.916997	2.66305	0.00774363	0.0267437	7.20608	0	32.5557	0.998372	8.10452	2.7354	1.32807	0	6.24319	3.08759	1.95542	3.86924	3.41176	1.10194	0.585582	0.828745	0	1.20069	16.6216	11.4228	11.6071	38.7506	136.242	30.3585
23886	AT2G32190	127.206	2.44127	0.616883	3.95742	7.58e-05	0.000508125	103.768	249.585	260.446	89.8535	118.621	451.342	49.1388	127.711	78.0399	49.4015	322.645	75.9339	27.2941	11.5703	14.054	14.503	37.6502	76.8441	74.4895	134.218	221.901	179.221	136.242	148.472
22176	AT2G06855	1030.69	2.441	0.778485	3.13558	0.00171512	0.0075751	0.720608	28.9697	54.2595	8.98535	5.15742	19.1478	1929.69	1735.71	2047.77	307.987	1069.62	660.673	209.823	122.315	226.035	280.53	2763.93	5019.48	454.94	1993.28	2845.12	1349	638.127	965.305
26121	AT4G01950	193.894	2.4404	0.538801	4.52931	5.92e-06	5.23e-05	121.062	96.5656	137.457	118.806	27.9974	374.75	612.907	780.779	499.455	370.511	287.447	357.421	11.0882	17.08	23.4233	15.7461	26.8193	22.2128	81.2613	105.661	146.796	82.345	166.519	169.343
3722	AT1G33090	16.3622	2.43942	0.792628	3.07763	0.00208651	0.00895203	0	0	0	0	0	0	120.855	58.0505	103.013	16.9818	25.4205	29.503	0.852941	0.550968	1.75675	0	1.54727	4.80276	9.84985	2.85571	15.7038	0	0	0.948702
14149	AT5G61600	709.261	2.437	0.344021	7.08389	1.4e-12	4e-11	2375.84	2446.82	1172.01	1063.27	618.154	1556.45	280.888	267.032	265.336	217.675	406.728	359.84	132.206	92.5627	81.9815	169.893	142.864	73.2421	648.243	539.729	252.626	908.216	1252.96	1697.7
27027	AT4G11880	33.5953	2.43538	0.706709	3.44608	0.000568774	0.00296138	1.44122	0	0	11.9805	25.7871	19.1478	46.4826	55.148	46.8239	159.011	156.434	183.305	2.55882	0.550968	0	12.8455	28.3666	22.2128	7.38739	11.4228	3.41387	7.26573	2.32893	2.37176
17255	AT3G20600	16.8436	2.43387	0.626607	3.88421	0.000102665	0.000666137	35.3098	33.4266	57.8768	45.9251	23.5768	21.8832	5.3123	14.5126	6.24319	22.3851	23.4651	26.601	2.55882	0	4.68465	2.48623	3.09453	5.4031	19.0841	8.56712	19.8004	4.84382	5.82233	11.3844
16316	AT3G13140	2.62603	2.43345	0.949076	2.56402	0.0103468	0.0338251	2.88243	1.48563	0	0	0	0	1.32807	0	0	6.17519	1.95542	1.45097	0.852941	0	1.17116	1.65749	4.6418	4.20241	5.54054	5.71141	6.82773	7.26573	4.65786	5.21786
19361	AT3G49580	174.255	2.4325	0.652327	3.72896	0.000192273	0.0011522	0.720608	1.48563	0	0	0	2.7354	275.576	417.964	533.793	77.9617	954.246	478.819	68.2352	26.9975	10.5405	14.0887	30.9453	17.41	271.486	234.168	102.416	348.755	90.8283	222.945
20265	AT3G57390	221.942	2.43224	0.324492	7.49554	6.6e-14	2.19e-12	25.9419	31.9409	57.8768	56.9072	108.306	21.8832	148.744	139.321	121.742	225.394	340.243	343.395	103.206	109.092	92.5219	200.971	221.259	149.486	622.387	534.017	389.863	380.24	561.272	340.584
19375	AT3G49690	31.6758	2.43019	0.433333	5.60813	2.05e-08	3e-07	0	0.742813	0	1.99674	0.736775	0	61.7555	66.7581	96.7694	89.5402	115.37	96.7311	10.2353	6.06065	8.19815	7.4587	7.22058	7.20414	44.3243	68.537	17.7521	14.5315	19.7959	18.4997
18735	AT3G44320	568.546	2.4292	0.305948	7.93993	2.02e-15	7.99e-14	40.354	43.8259	65.1114	60.9007	75.8878	76.5913	1379.21	1445.46	1158.11	1625.62	1531.09	1300.55	176.559	155.924	90.7652	84.1176	131.002	139.28	714.73	811.021	1068.54	583.68	633.469	253.304
14377	AT5G63590	103.138	2.42772	0.690505	3.51586	0.000438338	0.00236888	0.720608	0.742813	0	1.99674	5.15742	10.9416	248.35	362.816	240.363	558.082	496.677	433.355	4.2647	0.550968	0	0.414372	6.18907	0.600345	12.9279	5.71141	3.41387	24.2191	15.1381	42.6916
4522	AT1G49470	13.6525	2.42311	0.878515	2.75819	0.00581225	0.0210784	4.32365	0	10.8519	7.98698	8.10452	0	29.8817	29.0253	18.7296	61.7519	25.4205	47.8819	0	0.550968	0.585582	0	0	0	3.07808	11.4228	0.682773	21.7972	23.2893	22.2945
10417	AT5G23020	1099.4	2.4224	0.859648	2.8179	0.00483388	0.0181137	1.44122	16.3419	25.3211	2.99512	0	10.9416	1693.3	2568.74	2406.75	7059.01	4225.67	7583.72	10.2353	10.4684	11.1261	1.24312	71.1743	9.00517	124.97	54.2584	43.0147	201.019	48.9076	205.868
10637	AT5G24910	32.1843	2.42053	0.776022	3.11915	0.00181371	0.00794659	23.7801	6.68531	50.6422	19.9674	25.0503	5.47081	69.7239	81.2707	65.5535	92.6278	87.994	130.103	0.852941	3.85678	0	1.24312	0.515756	0.600345	13.5435	5.71141	14.3382	2.42191	50.072	20.3971
23649	AT2G30250	193.752	2.42014	0.38756	6.24455	4.25e-10	8.33e-09	53.325	54.9681	159.161	179.707	105.359	221.568	323.386	383.133	408.929	591.274	508.41	568.295	34.9706	36.9149	36.8917	53.0397	63.4379	51.0293	296.727	134.218	126.313	50.8601	96.6506	111.473
979	AT1G08940	225.836	2.41869	0.415163	5.82587	5.68e-09	9.18e-08	133.312	46.0544	86.8152	47.9219	23.5768	24.6186	193.235	383.133	393.321	219.219	348.065	318.245	139.029	105.786	102.477	181.495	80.9736	76.2438	592.222	833.867	294.958	409.303	189.808	196.381
25148	AT2G42380	752.849	2.41652	0.305499	7.91007	2.57e-15	1.01e-13	3227.6	2709.78	1255.2	1537.49	1975.29	2169.18	356.588	316.375	362.105	412.966	228.784	370.964	77.6176	109.092	103.648	141.715	186.188	55.8321	475.871	536.873	273.792	326.958	393.589	464.864
5064	AT1G54120	68.543	2.4143	0.420059	5.74753	9.06e-09	1.41e-07	15.8534	28.2269	10.8519	45.9251	23.5768	13.677	145.424	121.906	165.444	78.7336	84.0831	85.1234	12.7941	14.8761	15.2251	35.636	86.6469	88.851	75.7207	68.537	161.134	77.5011	128.091	61.1913
20718	AT3G61270	111.395	2.41269	0.485621	4.96825	6.76e-07	7.39e-06	0.720608	2.22844	0	0	0	0	371.861	534.065	387.078	360.477	406.728	436.257	3.41176	6.06065	2.34233	2.48623	12.3781	5.4031	21.5465	22.8457	23.8971	26.641	20.9604	26.0893
25774	AT2G47450	882.343	2.41203	0.458016	5.26625	1.39e-07	1.76e-06	2139.49	1441.8	1316.7	2382.12	2262.64	864.388	171.986	661.776	652.413	420.685	870.162	629.719	169.735	179.616	212.566	450.837	157.305	482.677	1188.75	948.095	1414.02	910.638	819.784	428.339
29688	AT4G33790	48.3196	2.40995	0.882792	2.72992	0.00633505	0.0226756	2.88243	0.742813	3.6173	0	0.736775	0	210.5	223.494	143.593	196.062	119.281	214.743	0	0	0.585582	0	1.54727	0.600345	2.46246	5.71141	2.04832	4.84382	5.82233	20.3971
13062	AT5G52250	58.3814	2.40937	0.566904	4.25004	2.14e-05	0.000164753	6.48547	8.17094	0	13.9772	26.5239	21.8832	331.355	275.74	206.025	112.697	111.459	76.4176	6.82352	3.30581	5.27024	3.31498	11.3466	5.4031	19.0841	31.4128	49.1597	14.5315	48.9076	11.8588
26431	AT4G04750	74.7083	2.40798	0.703951	3.42067	0.00062467	0.00320127	0	0.742813	7.2346	0	2.9471	13.677	54.4511	78.3682	40.5807	461.595	375.441	521.381	0.852941	0	3.51349	1.65749	8.76785	3.00172	8.003	8.56712	13.6555	50.8601	82.6771	55.0247
30425	AT4G39940	222.844	2.40695	0.431628	5.57645	2.45e-08	3.56e-07	0	5.9425	7.2346	0.998372	2.21032	0	388.462	269.935	262.214	888.455	608.136	785.456	14.5	31.9562	26.9368	72.9295	136.159	240.738	150.21	114.228	311.345	382.662	151.381	496.171
26872	AT4G10600	6.92245	2.40496	0.845491	2.84445	0.00444881	0.0169502	14.4122	13.3706	39.7903	9.98372	12.5252	5.47081	2.65615	11.6101	6.24319	0.771898	5.86626	2.41828	1.70588	0	1.17116	2.48623	3.61029	0.600345	8.003	5.71141	4.09664	2.42191	9.31572	1.8974
3861	AT1G34420	33.048	2.40402	0.493727	4.86912	1.12e-06	1.17e-05	7.20608	20.0559	18.0865	12.9788	9.57807	27.354	49.1388	37.7328	24.9728	102.662	72.3506	113.175	10.2353	19.8349	6.4414	1.65749	2.57878	1.80103	91.7267	48.547	51.208	16.9534	17.467	29.4098
28736	AT4G25850	383.048	2.40281	0.308606	7.78602	6.92e-15	2.59e-13	35.3098	51.9969	18.0865	33.9447	20.6297	19.1478	324.714	267.032	234.12	582.011	614.002	434.806	251.617	146.558	163.377	146.688	193.408	217.325	907.417	1096.59	1357.35	825.871	848.895	402.25
4392	AT1G48320	335.293	2.39646	0.220819	10.8526	1.94e-27	2.62e-25	580.81	467.972	426.841	352.425	324.181	330.984	225.773	296.058	255.971	502.506	541.652	470.113	92.9705	104.684	82.567	96.1344	114.498	66.0379	659.324	382.665	232.826	496.492	537.983	405.57
29818	AT4G34800	92.0638	2.39617	0.457163	5.2414	1.59e-07	1.98e-06	126.106	103.251	415.99	59.9023	95.7807	71.1205	122.183	177.054	209.147	76.4179	68.4397	117.045	11.0882	13.7742	18.153	33.9785	38.1659	44.4255	81.2613	71.3927	115.389	60.5478	29.1116	49.8069
7399	AT1G75780	943.044	2.39495	0.235572	10.1665	2.8e-24	2.83e-22	144.122	116.622	72.346	126.793	117.884	120.358	3560.57	3700.72	2640.87	2260.12	1576.07	1550.6	191.912	219.836	139.368	177.351	164.01	162.093	900.646	956.662	1207.14	852.512	993.289	681.168
7055	AT1G72910	4.00883	2.39278	0.886757	2.69834	0.00696856	0.0244973	7.92669	7.42813	0	0	0	5.47081	0.664037	0	0	9.26278	1.95542	8.22214	0.852941	1.10194	1.75675	0.414372	1.03151	1.20069	14.1592	8.56712	3.41387	4.84382	4.65786	13.2818
12633	AT5G48540	37.395	2.39234	0.553385	4.32311	1.54e-05	0.000123103	0	0.742813	0	0.998372	0.736775	5.47081	64.4116	37.7328	62.4319	172.133	132.969	139.293	7.67647	1.10194	8.78373	12.8455	20.6302	42.0241	43.7087	28.5571	40.9664	16.9534	17.467	39.8455
22492	AT2G20150	6.83761	2.39185	0.755727	3.16497	0.001551	0.00694808	0.720608	5.19969	0	3.99349	3.68387	2.7354	1.99211	0	3.12159	4.63139	11.7325	2.41828	3.41176	3.85678	1.17116	2.90061	2.06302	0.600345	28.3183	8.56712	8.19328	36.3287	12.8091	15.6536
5165	AT1G55020	1623.32	2.38945	0.238237	10.0297	1.13e-23	1.09e-21	621.164	504.37	379.817	644.949	654.256	536.139	2374.6	2739.98	2122.68	4790.4	4810.34	4418.68	458.029	401.656	412.835	581.364	562.174	449.658	1969.35	2278.85	2406.09	1540.34	2273.04	1028.87
24977	AT2G41090	226.683	2.38781	0.383754	6.22224	4.9e-10	9.47e-09	86.473	153.762	166.396	19.9674	33.1549	82.0621	122.847	116.101	87.4046	453.104	400.861	575.066	81.0294	122.315	143.468	66.2996	137.191	177.702	855.09	488.326	740.809	111.408	94.3217	125.229
11814	AT5G41790	2063.82	2.38638	0.302128	7.89858	2.82e-15	1.1e-13	1623.53	2035.31	1211.8	1351.8	978.437	1608.42	1214.52	2330.73	2718.91	3141.63	3418.08	3332.87	710.5	586.23	727.878	1807.91	796.842	479.075	3194.43	4117.93	1502.1	3225.98	3640.12	3776.78
3323	AT1G29640	188.995	2.38549	0.487315	4.89518	9.82e-07	1.04e-05	76.3844	106.222	340.026	89.8535	125.989	262.599	254.99	348.303	293.43	266.305	265.937	177.502	83.5882	62.2594	48.6033	107.322	92.3203	128.474	517.733	228.457	378.939	101.72	136.242	42.6916
28252	AT4G21903	44.5088	2.38506	0.428779	5.56245	2.66e-08	3.84e-07	68.4578	57.9394	148.309	59.9023	33.8916	90.2683	27.2255	17.4152	18.7296	51.7172	60.6181	82.2214	11.9412	12.6723	18.7386	7.04433	7.73633	9.00517	64.6396	99.9498	89.4433	9.68764	11.6447	9.01267
30479	ATMG00240	3.75447	2.38076	0.876981	2.71473	0.00663304	0.0235382	0	2.22844	0	1.99674	0	0	0.664037	2.90253	0	8.49088	3.91084	2.41828	1.70588	2.20387	1.17116	3.72935	2.06302	6.60379	12.9279	5.71141	25.9454	0	1.16447	4.26916
1871	AT1G16260	40.6842	2.3798	0.39208	6.06968	1.28e-09	2.3e-08	12.9709	11.1422	14.4692	0.998372	6.63097	8.20621	10.6246	29.0253	12.4864	52.4891	66.4843	45.9473	26.4412	39.1188	25.7656	15.3318	5.15756	9.00517	198.844	154.208	105.147	46.0163	39.5918	40.3198
28118	AT4G20780	72.9801	2.37939	0.568217	4.18747	2.82e-05	0.0002108	2.88243	6.68531	14.4692	1.99674	0	2.7354	210.5	394.743	277.822	146.661	254.205	124.299	6.82352	4.40775	12.8828	2.90061	9.79936	7.80448	20.3153	71.3927	67.5945	55.7039	19.7959	35.102
28192	AT4G21440	9.6532	2.37895	0.858957	2.76958	0.00561281	0.020466	0	0	0	0	0	0	28.5536	37.7328	6.24319	35.5073	54.7518	17.8953	3.41176	1.65291	0	0	1.54727	0	16.006	8.56712	4.77941	7.26573	3.4934	4.26916
30319	AT4G39070	41.0515	2.37885	0.647459	3.67414	0.000238654	0.0013911	1.44122	8.91375	10.8519	16.9723	9.57807	0	265.615	296.058	168.566	41.6825	68.4397	33.8559	2.55882	2.20387	1.75675	4.14372	9.2836	3.00172	16.006	8.56712	8.87605	2.42191	3.4934	0.948702
2564	AT1G22260	328.639	2.37878	0.28686	8.29246	1.11e-16	5.15e-15	203.211	170.104	115.754	144.764	107.569	134.035	108.902	110.296	118.621	105.75	93.8602	102.051	162.059	237.467	166.305	254.01	165.042	115.266	1087.18	831.011	756.513	721.729	1276.25	599.58
9315	AT5G12870	19.1874	2.37812	0.5497	4.32621	1.52e-05	0.000121577	0.720608	0	0	0	0	0	21.2492	34.8303	43.7023	54.8048	39.1084	61.9079	3.41176	4.40775	4.09907	27.7629	24.7563	21.0121	24.009	28.5571	13.6555	21.7972	6.98679	23.7176
2118	AT1G18400	54.3976	2.37809	0.63418	3.74987	0.000176928	0.00107165	36.0304	47.54	10.8519	35.9414	109.043	79.3267	41.8344	49.3429	43.7023	147.433	15.6434	74.9666	29	25.8955	7.61256	37.7079	7.22058	8.40483	120.661	99.9498	116.754	43.5944	68.7035	48.3838
20707	AT3G61190	232.866	2.37688	0.529634	4.48778	7.2e-06	6.24e-05	1328.8	658.875	698.139	573.066	242.399	1400.53	45.8186	43.5379	56.1887	38.5949	29.3313	30.9539	11.0882	7.16259	7.61256	29.0061	12.8939	21.6124	43.7087	45.6913	64.8634	70.2354	31.4406	97.242
22513	AT2G20340	227.428	2.37645	0.312781	7.59781	3.01e-14	1.05e-12	87.9142	83.195	65.1114	77.873	67.0465	106.681	103.59	92.8808	90.5262	145.117	113.414	119.463	89.5588	114.601	131.756	71.272	91.2887	112.865	521.426	528.306	1390.81	339.067	660.252	254.252
30347	AT4G39330	4638.48	2.37331	0.222313	10.6756	1.32e-26	1.67e-24	5527.06	4578.7	4829.1	4227.11	3382.53	2675.23	3129.61	3009.92	2921.81	3477.4	2467.74	3600.81	2226.18	2341.07	2363.41	1685.67	1655.58	1180.88	11975	9832.2	14392.9	6013.6	8433.06	5397.17
21597	AT2G05155	52.0802	2.37144	0.385166	6.15692	7.42e-10	1.38e-08	10.0885	21.5416	47.0249	21.9642	15.4723	13.677	22.5773	31.9278	34.3375	21.6132	35.1976	25.6337	29	20.3858	19.9098	36.4648	58.2804	75.0431	126.817	128.507	160.452	82.345	136.242	75.4218
15169	AT3G03270	2052.91	2.36667	0.332903	7.10916	1.17e-12	3.36e-11	3566.29	4785.2	8392.14	5791.56	6003.98	7382.86	581.697	545.675	689.872	486.296	469.301	721.614	107.471	204.96	168.062	681.228	813.347	2319.13	962.207	808.165	1844.17	702.354	363.313	878.973
17971	AT3G26510	182.06	2.36646	0.438608	5.3954	6.84e-08	9.11e-07	129.709	254.042	137.457	101.834	89.8865	344.661	152.729	235.105	221.633	271.708	408.683	425.133	34.9706	28.0994	22.2521	27.3486	32.4926	24.6141	139.745	137.074	200.052	307.583	432.017	210.612
9152	AT5G10990	44.1969	2.3656	0.58828	4.02121	5.79e-05	0.000401777	5.76486	23.77	28.9384	3.99349	0.736775	13.677	136.128	171.249	181.052	61.7519	78.2168	43.0453	7.67647	5.50968	8.78373	1.24312	4.6418	5.4031	19.6997	51.4027	108.561	41.1725	40.7563	17.551
21103	AT2G01940	199.499	2.36304	0.362309	6.52217	6.93e-11	1.56e-09	172.225	385.52	166.396	363.408	313.866	221.568	180.618	177.054	181.052	104.978	117.325	86.5743	41.7941	66.6672	60.3149	52.6253	112.435	91.8527	216.081	362.675	409.664	271.254	402.905	229.112
14222	AT5G62280	104.202	2.36231	0.695115	3.39845	0.000677695	0.00343746	21.6182	17.0847	0	23.9609	13.9987	2.7354	365.885	487.624	565.009	274.796	177.943	247.632	0.852941	10.4684	0.585582	7.04433	7.22058	4.80276	10.4655	45.6913	19.8004	84.7669	19.7959	91.0754
20943	AT3G63160	1047.69	2.36071	0.310273	7.60848	2.77e-14	9.68e-13	3061.86	2236.61	3161.52	1175.08	1707.11	1747.92	519.941	1044.91	571.252	604.396	1386.39	1026.8	303.647	237.467	305.674	162.02	175.873	135.678	1013.92	1796.24	1603.83	385.084	392.425	388.968
23718	AT2G30840	50.2105	2.36057	0.411392	5.73799	9.58e-09	1.49e-07	0	1.48563	0	0	0.736775	0	80.3485	116.101	109.256	221.535	219.007	229.253	9.38235	6.61162	8.78373	2.48623	8.25209	3.00172	45.5556	45.6913	25.2626	24.2191	16.3025	31.7815
2330	AT1G20310	15.1189	2.35704	0.667298	3.53221	0.000412103	0.00224374	10.0885	5.19969	21.7038	1.99674	8.10452	10.9416	13.2807	5.80505	12.4864	19.2975	43.0193	13.5424	9.38235	3.30581	1.17116	3.31498	4.6418	3.00172	14.7748	34.2685	34.8214	29.0629	19.7959	39.8455
17897	AT3G25882	133.807	2.3548	0.43392	5.4268	5.74e-08	7.72e-07	154.21	184.218	307.471	146.761	131.146	158.653	75.7003	110.296	115.499	40.1387	244.428	89.4763	51.1764	40.7717	49.7745	28.5917	33.5241	51.0293	223.468	322.695	271.061	152.58	125.762	102.934
6443	AT1G67760	55.7665	2.35344	0.395116	5.95633	2.58e-09	4.42e-08	0.720608	0	0	0	0	2.7354	155.385	214.787	171.688	152.836	121.236	130.587	16.2059	7.71356	5.85582	16.1605	23.209	16.8097	43.7087	51.4027	63.4979	58.1259	32.605	53.1273
26075	AT4G01610	4327.75	2.35338	0.318793	7.38214	1.56e-13	4.99e-12	303.376	237.7	596.855	244.601	271.133	158.653	4191.4	6066.28	4585.62	5913.51	10500.6	6334.44	1919.97	2198.92	1809.45	6653.16	3466.91	4460.56	9393.06	11591.3	9327.36	4606.47	5351.88	3682.86
13523	AT5G56270	167.452	2.35338	0.276401	8.51435	1.68e-17	8.38e-16	179.431	180.503	206.186	195.681	177.563	117.622	59.0993	119.004	74.9183	162.871	160.345	178.469	75.0588	45.7304	73.7833	139.229	90.773	103.259	272.718	405.51	318.172	208.284	267.827	206.817
10407	AT5G22920	604.197	2.353	0.673712	3.49258	0.000478372	0.0025469	78.5463	85.4235	321.94	1073.25	899.602	62.9143	470.803	1227.77	755.426	1664.21	1380.53	2102.45	35.8235	56.7498	26.3512	283.845	158.337	101.458	292.417	159.92	197.321	690.244	1466.06	909.331
17457	AT3G22240	144.589	2.35097	0.490269	4.79526	1.62e-06	1.63e-05	18.7358	54.9681	97.6671	24.9593	21.3665	60.1789	261.631	287.35	305.916	141.257	199.453	179.92	39.2353	18.182	34.5493	9.53056	36.1029	69.0396	114.505	162.775	650	239.769	296.939	146.1
24205	AT2G34810	56.7317	2.35054	0.6373	3.68828	0.000225776	0.00132602	4.32365	9.65656	3.6173	35.9414	12.5252	2.7354	209.836	249.617	106.134	186.799	148.612	213.776	2.55882	2.20387	2.34233	7.4587	20.1145	7.80448	13.5435	8.56712	18.4349	43.5944	31.4406	19.9227
3666	AT1G32560	1639.41	2.34888	0.59882	3.92252	8.76e-05	0.000579045	2883.15	4149.35	1645.87	3964.54	4338.13	3599.79	489.396	870.758	1076.95	151.292	1912.4	369.513	205.559	147.109	319.728	216.302	365.155	522.3	986.832	1556.36	1749.26	2882.07	3081.18	1862.78
3834	AT1G34180	175.375	2.34798	0.376092	6.2431	4.29e-10	8.39e-09	71.3402	83.195	177.248	105.827	126.725	51.9727	106.246	107.393	68.6751	248.551	211.185	210.39	91.2646	85.9511	49.7745	109.394	101.088	49.2283	538.048	302.705	172.742	293.051	564.766	282.239
234	AT1G02930	780.969	2.34707	0.628925	3.73188	0.000190055	0.00114084	4.32365	2.97125	39.7903	47.9219	41.2594	8.20621	338.659	641.458	290.308	2182.93	5262.04	3065.89	181.676	174.657	186.801	339.371	423.435	578.132	850.165	1761.97	485.452	491.648	793.001	551.196
14145	AT5G61560	80.376	2.34704	0.346099	6.78141	1.19e-11	2.96e-10	11.5297	9.65656	21.7038	21.9642	37.5755	2.7354	63.7476	60.953	56.1887	122.732	132.969	124.299	60.5588	49.0362	41.5763	50.5534	36.1029	25.2145	309.039	222.745	163.183	96.8764	137.407	70.6783
12686	AT5G48920	22.9523	2.34669	0.688205	3.40987	0.000649934	0.0033177	0	0.742813	0	0	0.736775	0	30.5457	78.3682	59.3103	64.8395	58.6626	67.2281	8.52941	1.10194	0	21.5474	15.4727	7.20414	14.1592	19.99	14.3382	21.7972	19.7959	46.4864
15126	AT3G02885	51.8363	2.34541	0.449716	5.21532	1.84e-07	2.25e-06	0	0	0	0	0	0	20.5852	20.3177	12.4864	214.588	174.032	254.886	14.5	10.4684	11.1261	5.80121	19.5987	25.8148	64.6396	57.1141	130.41	62.9697	100.144	44.589
9053	AT5G10170	334.368	2.3429	0.374622	6.25405	4e-10	7.87e-09	308.42	202.045	90.4325	52.9137	100.201	95.7392	1087.03	975.249	986.424	820.528	414.549	697.915	44.3529	85.9511	59.1438	67.9571	96.9621	81.6469	343.514	311.272	359.821	220.394	174.67	347.699
6259	AT1G66190	29.9077	2.33964	0.650177	3.59848	0.000320088	0.00180053	0	2.97125	14.4692	4.99186	6.63097	2.7354	35.194	110.296	90.5262	71.7865	148.612	93.3455	6.82352	3.85678	1.17116	5.38684	3.09453	4.20241	22.1622	31.4128	11.6071	21.7972	10.4802	14.2305
8936	AT5G08760	114.523	2.33913	0.492702	4.74755	2.06e-06	2.02e-05	75.6638	83.195	231.507	105.827	36.102	120.358	181.282	179.957	171.688	74.1022	219.007	150.901	52.0294	24.2426	47.4321	14.0887	24.7563	27.0155	225.931	231.312	244.433	116.252	38.4274	73.0501
22393	AT2G19190	33.7289	2.33848	0.509131	4.59309	4.37e-06	3.98e-05	0	1.48563	0	0	4.42065	2.7354	16.6009	23.2202	15.608	58.6643	68.4397	55.6204	46.9117	7.16259	22.2521	7.4587	6.70482	5.4031	154.52	148.497	71.0084	21.7972	34.934	36.0507
8764	AT5G07280	319.804	2.33725	0.286219	8.16594	3.19e-16	1.41e-14	436.688	359.521	329.174	593.033	500.27	418.517	110.23	104.491	93.6478	94.1716	78.2168	149.45	104.912	95.3175	80.2247	52.2109	55.7016	43.8252	574.985	299.849	591.281	639.384	1053.84	816.358
8363	AT5G03860	8189.51	2.33621	0.324952	7.18938	6.51e-13	1.93e-11	2461.6	2176.44	2673.19	6952.67	5792.52	3170.33	8548.15	8791.75	7666.64	6316.44	13707.5	7755.9	2750.73	4265.05	3127.59	4100.21	3732.52	4031.32	15466.7	18427.9	21363.3	12659.3	21617.1	8993.22
5100	AT1G54410	5468.54	2.3357	0.399606	5.84501	5.07e-09	8.28e-08	647.827	929.259	340.026	396.354	434.697	423.988	13487.9	19310.5	21314.2	4639.11	19008.6	12334.7	850.382	726.176	1017.16	1536.08	2471.5	1883.88	3073.15	6422.49	3721.11	6425.33	4194.4	5656.16
7057	AT1G72920	29.6629	2.32956	0.704474	3.3068	0.00094367	0.00458024	12.2503	1.48563	10.8519	20.9658	4.42065	13.677	25.8975	23.2202	6.24319	23.1569	33.2422	40.6271	12.7941	12.1213	0.585582	40.6085	24.7563	19.211	57.8679	54.2584	27.9937	89.6107	25.6182	130.447
17471	AT3G22370	758.441	2.32929	0.532353	4.37547	1.21e-05	9.93e-05	267.346	560.081	1710.98	187.694	257.871	1200.84	822.742	983.956	742.939	699.34	653.111	567.812	506.647	320.113	306.845	379.565	281.603	250.944	2146.65	1850.5	2039.44	394.771	674.226	396.558
9201	AT5G11440	28.3103	2.32873	0.763021	3.05198	0.00227334	0.00963845	0	0	0	0	0	0	104.918	145.126	146.715	74.1022	70.3952	84.156	0.852941	0.550968	1.75675	0	1.54727	1.20069	5.54054	11.4228	6.14496	16.9534	0	8.06397
28131	AT4G20900	4.24356	2.3273	0.846502	2.74932	0.00597197	0.0215756	1.44122	5.9425	0	3.99349	1.47355	0	0	0	0	2.31569	3.91084	1.45097	2.55882	4.40775	1.17116	2.48623	4.12605	1.20069	15.3904	19.99	15.021	0	11.6447	3.32046
10611	AT5G24655	10.361	2.32563	0.806898	2.88218	0.00394929	0.0153396	0	0	0	0	0	0	9.96056	17.4152	21.8512	15.438	50.841	23.6991	2.55882	2.20387	2.34233	2.07186	2.57878	12.6072	20.9309	22.8457	4.09664	16.9534	6.98679	13.2818
3885	AT1G34670	39.8837	2.32241	0.874235	2.6565	0.00789558	0.0271663	0.720608	0	0	0.998372	0	0	39.1782	63.8556	43.7023	263.989	215.096	263.109	0	1.65291	0	0	11.3466	1.20069	7.38739	2.85571	2.04832	16.9534	6.98679	16.1279
2444	AT1G21270	76.6377	2.31959	0.364725	6.35984	2.02e-10	4.2e-09	24.5007	20.0559	3.6173	0.998372	12.5252	27.354	40.5063	31.9278	34.3375	115.785	101.682	115.594	69.9411	65.0143	43.9186	26.1055	41.2605	26.4152	344.745	305.561	199.37	67.8135	62.8811	57.3965
3706	AT1G32928	51.6038	2.31794	0.698057	3.32057	0.000898346	0.00438258	36.751	86.9091	249.594	143.766	74.4143	240.716	42.4984	14.5126	21.8512	23.1569	27.3759	23.2155	2.55882	1.65291	2.34233	7.04433	17.5357	45.6262	8.61862	8.56712	65.5462	19.3753	17.467	57.3965
3152	AT1G28260	76.9211	2.31778	0.339224	6.8326	8.34e-12	2.11e-10	3.60304	3.71406	0	11.9805	15.4723	0	45.1545	23.2202	34.3375	314.163	240.517	208.456	16.2059	28.6504	19.3242	148.345	117.077	112.264	142.207	91.3826	72.3739	65.3916	68.7035	63.5631
17017	AT3G18610	838.489	2.31721	0.336683	6.88249	5.88e-12	1.53e-10	183.755	215.416	242.359	263.57	229.137	213.362	447.561	583.408	596.224	451.561	633.556	428.035	1002.21	347.661	357.205	468.655	406.415	291.768	3271.38	2804.3	1790.91	1569.4	2246.25	1079.62
30548	ATMG00970	386.487	2.31552	0.328966	7.03878	1.94e-12	5.43e-11	400.658	327.58	115.754	250.591	239.452	355.603	181.282	191.567	184.174	261.674	314.823	239.409	237.97	190.635	135.269	776.119	387.332	376.416	1097.03	936.672	531.88	465.007	535.654	543.132
233	AT1G02920	409.591	2.31531	0.448901	5.15774	2.5e-07	2.99e-06	0	0	3.6173	5.99023	3.68387	2.7354	94.9573	165.444	174.809	1473.55	3070.01	1481.92	190.206	95.3175	69.0987	178.18	313.579	253.345	727.042	853.856	180.935	171.956	142.065	177.882
20540	AT3G59830	21.0677	2.31368	0.643722	3.59423	0.000325355	0.00182601	10.8091	7.42813	14.4692	32.9463	6.63097	2.7354	54.4511	49.3429	65.5535	38.5949	15.6434	38.6924	2.55882	5.50968	2.34233	2.90061	4.6418	4.20241	30.1652	5.71141	21.8487	29.0629	33.7695	25.615
14780	AT5G66790	21.469	2.31212	0.693941	3.33187	0.000862649	0.00423093	5.04426	1.48563	0	3.99349	16.9458	0	48.4747	55.148	18.7296	100.347	58.6626	131.554	2.55882	3.30581	1.17116	0.828745	1.54727	0.600345	19.0841	8.56712	8.19328	12.1096	9.31572	7.58962
30593	ATMG01370	591.856	2.31075	0.343258	6.73179	1.68e-11	4.07e-10	137.636	244.385	242.359	111.818	79.5717	112.152	278.232	191.567	309.038	412.194	279.625	350.65	301.941	277.688	259.998	833.303	444.581	229.932	1409.76	1393.59	729.202	920.326	1782.8	2872.2
10792	AT5G26280	3708.48	2.31022	0.361578	6.38927	1.67e-10	3.51e-09	120.342	116.622	61.4941	149.756	140.724	98.4746	6220.04	9531.89	8974.58	17832.4	20592.5	19071	176.559	249.589	125.315	251.938	622.001	299.572	571.907	1333.62	693.697	813.762	447.155	508.504
16943	AT3G18080	3981	2.30562	0.217312	10.6097	2.69e-26	3.26e-24	6883.97	6284.94	3642.62	4990.86	4649.79	5596.64	2189.33	2124.65	1679.42	1403.31	1626.91	1574.3	1572.82	1595.6	1909	1576.69	1642.68	1498.46	8470.87	7213.52	11315.6	4533.82	6317.23	5251.07
7009	AT1G72520	126.157	2.30312	0.553066	4.16428	3.12e-05	0.000230281	291.126	159.705	383.434	253.587	120.831	744.03	47.1467	17.4152	59.3103	44.7701	54.7518	43.529	22.1765	11.0194	16.3963	3.72935	4.6418	2.40138	65.2553	85.6712	121.534	133.205	85.006	257.098
19406	AT3G49930	16.8828	2.3025	0.921958	2.49741	0.0125105	0.0395007	0	0	0	0.998372	0.736775	2.7354	77.0283	89.9783	78.0399	34.7354	56.7072	50.7838	0	0	0.585582	0	0	0.600345	3.07808	2.85571	1.36555	0	1.16447	3.79481
23400	AT2G28080	1254.29	2.29842	0.197739	11.6235	3.13e-31	5.88e-29	1521.92	1487.11	2000.37	1352.79	945.282	1001.16	1201.91	1198.74	1248.64	600.537	592.493	663.092	440.117	485.954	667.563	478.186	530.713	338.594	2254.38	2815.73	2249.05	1961.75	2335.92	1730.91
446	AT1G04650	804.991	2.29796	0.285109	8.05995	7.63e-16	3.22e-14	446.777	429.346	209.803	288.53	201.14	295.424	416.351	307.668	440.145	259.358	211.185	261.658	466.559	572.456	587.339	481.086	450.255	312.78	2306.71	2927.1	2399.95	1552.44	2399.96	1095.75
21605	AT2G07623	5.52345	2.29596	0.772647	2.97155	0.00296297	0.0120568	5.76486	2.97125	0	1.99674	3.68387	5.47081	0.664037	2.90253	0	2.31569	1.95542	2.41828	5.97058	2.75484	1.75675	12.0168	6.18907	1.80103	44.3243	8.56712	0.682773	9.68764	5.82233	2.84611
23115	AT2G25470	72.9486	2.29582	0.533082	4.30669	1.66e-05	0.000131324	5.76486	10.3994	10.8519	5.99023	2.9471	19.1478	324.05	206.079	184.174	67.927	52.7964	35.3068	58.8529	30.8542	39.8196	7.87307	2.57878	2.40138	293.649	228.457	77.1534	26.641	5.82233	51.2299
4133	AT1G43790	155.515	2.2956	0.356486	6.43954	1.2e-10	2.59e-09	6.48547	6.68531	25.3211	12.9788	7.36775	16.4124	168.665	293.155	206.025	416.053	432.148	432.872	39.2353	39.6697	26.9368	146.688	232.09	128.474	197.613	191.332	92.1744	232.503	110.624	270.855
19975	AT3G54990	237.162	2.29454	0.338866	6.77124	1.28e-11	3.15e-10	196.005	317.181	217.038	431.297	545.95	544.345	191.907	238.007	237.241	290.234	412.594	296.964	55.4411	42.9755	42.1619	24.8623	63.4379	31.8183	169.294	302.705	195.273	280.942	374.958	189.266
14884	AT5G67620	168.439	2.28994	0.44318	5.16706	2.38e-07	2.85e-06	170.784	129.249	151.927	241.606	145.145	153.183	159.369	449.891	402.686	93.3997	156.434	117.528	52.8823	35.262	57.387	38.951	12.3781	25.8148	235.781	251.302	273.792	319.692	271.32	96.7676
1023	AT1G09310	7596.14	2.28625	0.341907	6.68674	2.28e-11	5.46e-10	225.55	234.729	227.89	418.318	417.751	120.358	16456.2	19975.2	21835.6	5501.32	12841.3	8560.22	5420.44	3429.23	3539.84	2962.76	3703.13	1643.14	17665.7	23628.1	12654.5	8265.98	6062.21	6518.06
17374	AT3G21550	37.1966	2.27802	0.475559	4.79019	1.67e-06	1.67e-05	2.16182	0	0	5.99023	13.2619	2.7354	67.7318	81.2707	46.8239	53.261	68.4397	73.9993	8.52941	6.61162	5.85582	21.133	47.4495	105.06	33.2432	45.6913	71.0084	53.282	27.9472	51.2299
29591	AT4G32950	11.9557	2.27719	0.602476	3.77972	0.000157007	0.000962994	3.60304	1.48563	3.6173	0	0	0	7.96845	20.3177	3.12159	23.9288	41.0638	24.6664	2.55882	2.75484	3.51349	3.72935	7.73633	10.2059	18.4685	8.56712	30.042	24.2191	22.1248	23.2432
13116	AT5G52780	42.1602	2.27483	0.621429	3.66064	0.00025159	0.00145724	31.7068	55.7109	36.173	137.775	137.04	19.1478	13.2807	14.5126	0	94.1716	84.0831	67.2281	4.2647	12.1213	5.85582	8.28745	10.3151	10.2059	42.4775	11.4228	114.706	19.3753	43.0852	38.8968
25227	AT2G43000	28.3815	2.27475	0.531528	4.27964	1.87e-05	0.000146565	0	0	0	0	2.21032	2.7354	13.2807	29.0253	0	57.1205	113.414	43.0453	28.147	14.8761	11.1261	10.3593	15.4727	5.4031	87.4174	99.9498	62.8151	36.3287	23.2893	25.1406
29343	AT4G30910	324.361	2.27457	0.350203	6.49501	8.3e-11	1.84e-09	120.342	170.104	119.371	37.9382	58.942	109.416	195.891	243.812	334.011	424.544	543.607	735.64	86.147	146.558	113.603	185.639	308.422	288.766	532.508	611.121	711.45	605.478	752.245	349.122
28814	AT4G26470	153.673	2.27337	0.316375	7.18568	6.69e-13	1.98e-11	91.5172	81.7094	90.4325	63.8958	64.8362	68.3851	270.263	307.668	377.713	234.657	342.199	284.389	28.147	20.3858	35.7205	42.6803	38.1659	39.0224	197.613	97.094	83.2983	288.207	342.353	197.804
8438	AT5G04530	149.938	2.27287	0.417701	5.44138	5.29e-08	7.16e-07	65.5753	86.1663	220.655	38.9365	22.84	19.1478	108.902	72.5631	68.6751	446.157	586.626	570.23	11.9412	17.631	18.153	16.9893	22.1775	31.2179	78.7988	54.2584	213.025	201.019	349.34	277.495
21675	AT2G07658	422.367	2.2727	0.367009	6.1925	5.92e-10	1.13e-08	122.503	218.387	68.7287	121.801	108.306	306.365	181.282	177.054	162.323	183.712	240.517	189.593	351.412	238.569	199.683	677.499	357.934	340.996	1225.08	1473.54	897.847	775.011	823.277	695.399
24570	AT2G37870	24.0725	2.27249	0.649447	3.49912	0.000466803	0.00249482	0	1.48563	0	0.998372	0	0	40.5063	52.2455	37.4591	57.1205	146.657	70.6137	5.11764	2.75484	0	6.62996	13.4096	24.0138	11.0811	14.2785	33.4559	19.3753	26.7827	13.7562
8041	AT5G01200	55.9833	2.26971	0.411069	5.52149	3.36e-08	4.74e-07	3.60304	7.42813	25.3211	3.99349	5.15742	8.20621	53.123	107.393	40.5807	135.082	121.236	145.097	16.2059	14.8761	21.0809	26.1055	33.5241	48.0276	81.2613	111.373	95.5882	101.72	87.3349	50.2812
18175	AT3G28100	71.5617	2.26858	0.380415	5.96343	2.47e-09	4.24e-08	0.720608	6.68531	10.8519	0.998372	6.63097	5.47081	86.9889	46.4404	103.013	178.309	129.058	177.502	17.9118	10.4684	17.5675	66.2996	46.418	40.2231	70.1802	91.3826	50.5252	220.394	143.229	190.215
19440	AT3G50260	16.0387	2.26747	0.62147	3.64856	0.000263716	0.00152037	2.16182	0	3.6173	0	0	2.7354	40.5063	60.953	34.3375	34.7354	46.9301	58.5223	5.11764	1.10194	1.75675	2.07186	2.57878	6.60379	15.3904	11.4228	20.4832	16.9534	6.98679	9.96137
17734	AT3G24503	2009.77	2.26548	0.215233	10.5257	6.57e-26	7.54e-24	2326.84	1931.31	1566.29	1737.17	2034.97	2130.88	2084.41	2827.06	2419.24	3595.5	3134.54	3477.48	649.088	603.31	571.528	652.636	622.001	540.911	2682.85	2952.8	3181.04	2044.09	2955.41	1513.18
21602	AT2G07676	436.004	2.26483	0.504051	4.49325	7.01e-06	6.1e-05	329.318	378.834	122.988	221.639	370.598	481.431	102.926	150.931	190.417	389.037	199.453	226.834	365.912	202.205	111.846	1352.1	210.944	225.73	1289.1	1185.12	454.727	682.979	685.87	533.171
17231	AT3G20395	336.102	2.26471	0.43606	5.19358	2.06e-07	2.5e-06	330.038	386.263	665.583	1493.57	1583.33	374.75	113.55	89.9783	115.499	47.8577	103.637	97.6984	50.3235	90.9098	57.387	204.7	165.558	230.532	205	468.336	415.126	259.144	210.768	306.905
18985	AT3G46490	13.746	2.26408	0.783235	2.89068	0.00384412	0.0149793	0	1.48563	7.2346	0	0	2.7354	61.7555	55.148	21.8512	61.7519	23.4651	36.7578	1.70588	2.20387	1.17116	1.24312	7.73633	3.00172	4.92492	14.2785	15.021	2.42191	1.16447	2.84611
22721	AT2G22080	773.752	2.26006	0.401886	5.62365	1.87e-08	2.75e-07	629.811	421.175	488.336	912.512	960.754	568.964	434.944	1108.76	1101.92	761.864	1824.41	976.017	237.117	166.392	209.053	365.062	264.583	156.69	843.393	1253.66	544.853	1688.07	1994.73	656.976
27087	AT4G12430	12.6557	2.2593	0.859027	2.63007	0.00853675	0.0289039	4.32365	1.48563	0	4.99186	1.47355	2.7354	33.8659	14.5126	40.5807	67.1552	43.0193	55.1367	0	0.550968	0.585582	2.90061	0.515756	2.40138	4.30931	0	5.46218	2.42191	5.82233	9.48702
30060	AT4G36900	36.7831	2.25767	0.736354	3.06601	0.00216933	0.00927045	14.4122	16.3419	39.7903	41.9316	19.8929	46.5019	9.29652	92.8808	96.7694	25.4726	62.5735	20.3135	8.52941	3.30581	12.2972	3.72935	1.54727	36.621	11.0811	88.5269	114.023	60.5478	27.9472	28.4611
17685	AT3G24080	314.557	2.25702	0.55858	4.04064	5.33e-05	0.000373665	180.873	376.606	325.557	94.8454	86.2027	136.77	100.27	394.743	849.074	153.608	438.014	187.175	145.853	111.847	126.486	324.868	109.856	109.263	297.958	1282.21	223.267	508.601	466.951	518.466
9992	AT5G18720	16.1693	2.25529	0.560984	4.02024	5.81e-05	0.000402994	10.0885	7.42813	3.6173	15.974	5.15742	2.7354	5.97634	5.80505	0	1.5438	1.95542	6.28752	10.2353	13.2232	9.95489	7.4587	9.79936	2.40138	45.5556	62.8256	49.1597	31.4848	54.7299	24.6663
2261	AT1G19670	77.8041	2.25446	0.481674	4.68046	2.86e-06	2.71e-05	89.3554	126.278	191.717	92.8486	163.564	213.362	13.2807	20.3177	15.608	165.186	164.255	134.94	2.55882	5.50968	9.36931	5.38684	13.4096	13.8079	30.1652	19.99	66.9118	77.5011	140.9	91.0754
2706	AT1G23540	37.072	2.25378	0.514034	4.3845	1.16e-05	9.58e-05	2.16182	1.48563	0	0	1.47355	2.7354	80.3485	89.9783	112.377	40.1387	15.6434	43.0453	10.2353	5.50968	15.8107	6.62996	9.2836	3.00172	32.6276	71.3927	47.1113	92.0326	135.078	71.627
13940	AT5G59780	221.274	2.25322	0.66439	3.39141	0.00069534	0.00351903	0	0	0	0	0	2.7354	318.738	403.451	543.157	1029.71	1546.74	1343.59	0.852941	1.10194	2.34233	1.65749	12.8939	3.00172	6.77177	11.4228	6.82773	21.7972	16.3025	37.4737
21794	AT2G05825	9.66666	2.25312	0.664797	3.38918	0.000701019	0.00354198	12.2503	15.5991	7.2346	3.99349	3.68387	5.47081	13.9448	11.6101	15.608	12.3504	5.86626	14.5097	4.2647	1.10194	0.585582	8.70182	3.61029	5.4031	13.5435	5.71141	7.5105	21.7972	16.3025	21.3458
6828	AT1G70890	84.1007	2.25209	0.868347	2.59353	0.0094995	0.0315754	5.04426	0	3.6173	0	0	0	150.736	179.957	87.4046	612.115	484.944	433.355	0	0.550968	0	2.07186	4.6418	0.600345	1.84685	5.71141	1.36555	12.1096	20.9604	11.3844
15507	AT3G05936	31.5986	2.25178	0.604102	3.72749	0.000193397	0.00115809	7.20608	11.1422	21.7038	45.9251	13.9987	24.6186	104.254	168.346	103.013	16.2099	58.6626	37.2415	1.70588	4.40775	2.92791	8.70182	16.5042	8.40483	14.7748	22.8457	11.6071	14.5315	24.4538	15.1792
19243	AT3G48510	151.556	2.25061	0.652395	3.44977	0.000561061	0.00292491	293.287	207.245	423.224	232.621	176.089	845.24	9.96056	43.5379	43.7023	13.8942	131.013	48.3655	13.647	8.8155	12.2972	143.373	108.824	308.577	48.6336	108.517	51.208	198.597	93.1572	73.5244
16555	AT3G14900	47.0172	2.24942	0.671714	3.34878	0.000811697	0.00402405	25.9419	43.8259	36.173	40.9333	8.10452	32.8249	5.97634	46.4404	81.1614	27.0164	66.4843	30.9539	24.7353	9.91743	33.9637	54.2828	10.3151	10.2059	77.5676	211.322	45.7458	82.345	62.8811	59.2939
21531	AT2G06255	194.153	2.24917	0.254727	8.82974	1.05e-18	6.13e-17	200.329	198.331	217.038	228.627	273.343	183.272	112.886	81.2707	112.377	98.0311	74.306	73.9993	69.9411	58.4027	77.2968	36.8791	41.2605	60.6348	347.823	274.148	617.91	356.021	562.437	303.11
6757	AT1G70290	474.746	2.24811	0.498945	4.50573	6.61e-06	5.79e-05	304.817	320.152	658.349	1754.14	2070.34	243.451	490.724	481.819	630.562	788.108	885.806	977.468	12.7941	26.4465	23.4233	374.178	221.775	328.389	142.207	85.6712	89.4433	125.939	167.683	190.215
17401	AT3G21790	39.8976	2.24612	0.618292	3.63278	0.000280383	0.00160192	23.0595	6.68531	50.6422	16.9723	14.7355	5.47081	15.9369	43.5379	15.608	73.3303	258.116	191.528	1.70588	9.36646	5.27024	7.87307	7.73633	12.6072	29.5495	39.9799	24.5798	33.9067	33.7695	35.5763
28576	AT4G24510	718.724	2.24565	0.420015	5.3466	8.96e-08	1.17e-06	118.9	135.192	25.3211	130.787	139.25	41.0311	841.999	972.346	714.845	793.511	434.104	680.02	719.029	591.189	422.205	246.552	175.357	81.0465	2986.35	2427.35	1964.34	801.652	1252.96	554.042
19214	AT3G48310	7.23276	2.24496	0.895821	2.50604	0.0122092	0.0386924	0	0.742813	14.4692	0	0	2.7354	11.2886	11.6101	21.8512	16.2099	13.6879	14.026	1.70588	2.75484	1.17116	7.04433	1.54727	4.80276	15.3904	22.8457	0.682773	2.42191	2.32893	4.26916
15717	AT3G07570	232.267	2.24422	0.242662	9.24834	2.28e-20	1.63e-18	127.548	117.364	119.371	152.751	138.514	117.622	492.052	589.213	611.832	278.655	371.53	349.199	69.0882	55.6478	98.3778	58.8409	86.1312	54.6314	307.192	374.098	367.332	215.55	249.196	172.664
23167	AT2G25940	398.875	2.24349	0.490975	4.56946	4.89e-06	4.39e-05	137.636	50.5113	564.299	191.688	236.505	144.976	208.508	136.419	159.201	311.847	217.052	314.86	56.2941	82.0943	84.3238	69.2002	111.919	121.27	427.853	319.839	462.237	1453.15	1676.83	2034.49
17311	AT3G21080	4.86506	2.24342	0.856933	2.61797	0.0088455	0.029769	0	0	0	0	0	2.7354	3.98422	5.80505	6.24319	10.8066	9.77711	4.3529	5.11764	1.10194	2.34233	4.5581	0.515756	2.40138	20.9309	19.99	7.5105	2.42191	0	6.16657
28690	AT4G25470	56.1821	2.24256	0.882828	2.5402	0.011079	0.0357596	172.225	158.219	115.754	130.787	111.99	402.104	27.2255	29.0253	49.9455	0	11.7325	2.41828	0	0	0.585582	4.5581	14.9569	3.00172	2.46246	2.85571	2.73109	48.4382	15.1381	42.2173
11973	AT5G43064	14.321	2.24229	0.649792	3.45079	0.000558957	0.00291517	0	0	0	0	0	0	2.65615	8.70758	3.12159	1.5438	1.95542	1.93462	21.3235	10.4684	11.1261	12.4312	4.6418	7.20414	68.9489	94.2383	59.4013	7.26573	3.4934	23.2432
1260	AT1G11185	23.9386	2.24132	0.606863	3.69328	0.000221379	0.00130509	0	3.71406	3.6173	0	9.57807	2.7354	46.4826	72.5631	87.4046	22.3851	48.8855	46.9146	6.82352	2.20387	4.68465	11.6024	23.209	28.8165	22.7778	19.99	43.6975	24.2191	25.6182	16.6023
12283	AT5G45510	2731.51	2.24036	0.262448	8.53642	1.38e-17	7.03e-16	936.79	787.381	484.718	721.823	617.417	869.859	3622.99	5453.85	5337.93	5070.6	4675.41	5178.02	931.411	1280.45	921.12	2227.25	1645.26	2327.54	4818.42	5968.43	4236.61	2925.67	2757.45	1759.84
6222	AT1G65870	35.229	2.23971	0.580296	3.8596	0.000113575	0.000727024	109.532	82.4522	47.0249	69.8861	71.4672	106.681	7.30441	8.70758	9.36478	20.0694	27.3759	10.6404	10.2353	6.06065	9.36931	8.70182	3.61029	0.600345	37.5526	59.9699	14.3382	33.9067	10.4802	80.1653
11626	AT5G40170	89.7059	2.23318	0.296151	7.54069	4.67e-14	1.58e-12	2.88243	12.6278	25.3211	23.9609	25.7871	8.20621	107.574	92.8808	93.6478	313.391	240.517	258.756	22.1765	24.7936	27.5223	38.951	50.0283	57.0328	132.973	125.651	105.83	123.517	111.789	127.126
10167	AT5G20150	631.804	2.23208	0.448814	4.97329	6.58e-07	7.22e-06	312.744	911.431	821.127	615.996	1547.23	1126.99	211.828	162.541	221.633	619.834	784.124	508.806	107.471	117.356	215.494	291.718	566.815	444.255	1000.38	277.004	1213.29	888.841	1293.72	902.69
10290	AT5G21950	49.5835	2.2319	0.487392	4.57926	4.67e-06	4.22e-05	4.32365	10.3994	3.6173	6.98861	22.1032	10.9416	28.5536	58.0505	37.4591	68.6989	107.548	92.3782	5.97058	3.30581	12.2972	16.5749	22.1775	18.0103	41.8619	19.99	49.1597	213.128	172.341	164.126
4081	AT1G43020	35.8007	2.23153	0.931451	2.39576	0.016586	0.0495238	0	0	0	0	0	2.7354	115.543	119.004	131.107	204.553	97.7711	158.639	0.852941	0	0	0	2.57878	0	1.84685	8.56712	0	7.26573	1.16447	7.58962
13238	AT5G53820	125.657	2.23151	0.322315	6.92339	4.41e-12	1.17e-10	0	0	0	2.99512	0	0	15.2729	20.3177	15.608	167.502	170.122	170.73	22.1765	41.3226	16.9819	67.5427	75.3003	46.8269	108.348	148.497	111.975	743.526	522.845	547.876
8282	AT5G03230	612.689	2.23124	0.301257	7.40643	1.3e-13	4.2e-12	869.774	451.63	781.337	836.636	1164.84	577.17	247.022	423.769	287.187	710.918	881.895	591.511	200.441	193.941	135.855	681.642	433.235	397.428	860.015	882.414	571.481	1002.67	747.587	774.141
4828	AT1G52200	163.541	2.2311	0.777262	2.87045	0.00409882	0.0158138	0	0.742813	43.4076	1.99674	4.42065	0	183.938	206.079	184.174	740.25	756.748	773.365	58.8529	29.2013	28.1079	17.4036	36.6187	25.2145	275.796	202.755	170.693	58.1259	66.3745	60.717
24366	AT2G36080	528.838	2.23011	0.356021	6.26398	3.75e-10	7.42e-09	121.062	337.237	141.075	515.16	526.794	183.272	1093.67	1282.92	1067.59	505.593	727.417	435.774	186.794	186.778	166.891	360.09	349.682	262.351	965.901	805.309	652.048	612.743	725.462	480.518
15899	AT3G09680	30.7224	2.226	0.579254	3.84287	0.000121602	0.00076988	0.720608	2.22844	0	0	0	2.7354	13.2807	66.7581	43.7023	39.3668	7.82168	36.7578	21.3235	20.9368	11.1261	7.04433	11.3466	16.8097	76.952	108.517	131.092	31.4848	61.7167	25.615
19880	AT3G54140	412.109	2.22513	0.57795	3.85004	0.000118099	0.000750556	56.2074	20.0559	130.223	634.965	335.969	51.9727	325.378	272.837	268.457	703.199	727.417	625.85	295.117	173.555	182.702	150.417	76.3318	106.861	1013.92	1165.13	1216.7	310.005	839.58	207.766
20136	AT3G56360	546.228	2.22188	0.546808	4.06337	4.84e-05	0.000343245	497.22	139.649	535.36	263.57	506.164	213.362	244.366	914.296	1030.13	642.219	1347.29	693.078	156.941	120.111	162.792	905.818	172.262	381.219	626.081	956.662	498.424	1048.69	605.522	448.262
16815	AT3G17020	1239.72	2.21665	0.205622	10.7802	4.27e-27	5.66e-25	1577.41	1154.33	1913.55	1524.51	1848.57	1786.22	1292.22	1610.9	1523.34	1285.98	1838.1	1696.66	245.647	276.586	330.268	555.673	484.295	811.066	1487.33	1256.51	1757.46	1252.13	1269.27	975.266
6090	AT1G64720	2289.93	2.21585	0.49577	4.46952	7.84e-06	6.72e-05	3095.73	1498.25	2333.16	9516.49	8943.71	1873.75	382.486	1085.54	1173.72	900.805	2080.57	1258.47	323.264	351.518	421.033	3285.56	1125.38	3869.82	2135.57	1590.63	2468.91	1816.43	2335.92	1091.48
11827	AT5G41900	29.2139	2.21427	0.483583	4.57887	4.67e-06	4.22e-05	2.88243	6.68531	0	0	0.736775	5.47081	53.123	40.6354	40.5807	87.9964	76.2614	85.607	7.67647	11.0194	5.27024	4.97247	6.18907	7.80448	24.009	59.9699	54.6218	58.1259	22.1248	39.3711
29959	AT4G36040	138.182	2.21412	0.358462	6.17671	6.54e-10	1.23e-08	96.5615	167.133	126.606	295.518	335.969	216.097	69.7239	104.491	93.6478	168.274	287.447	245.697	11.0882	18.182	11.1261	63.399	72.2058	174.1	59.7147	48.547	248.529	104.142	178.163	120.011
19236	AT3G48460	101.75	2.21256	0.334877	6.60707	3.92e-11	9.14e-10	41.7953	82.4522	68.7287	52.9137	47.1536	16.4124	101.598	191.567	68.6751	223.851	205.319	257.305	37.5294	38.0168	38.0628	48.8959	50.5441	45.0259	157.598	191.332	202.784	84.7669	107.131	82.5371
28374	AT4G22880	505.986	2.21083	0.7	3.15833	0.00158676	0.00709001	2.88243	1.48563	0	0	0	2.7354	84.9968	168.346	68.6751	2429.94	3562.78	3586.79	10.2353	11.0194	6.4414	7.87307	29.9138	6.60379	6.77177	91.3826	42.3319	418.991	1009.59	593.888
29748	AT4G34230	715.401	2.20719	0.206343	10.6967	1.05e-26	1.35e-24	95.1203	76.5097	104.902	104.829	100.938	90.2683	630.836	745.949	683.629	1539.17	1650.38	1429.69	371.029	294.768	230.134	480.672	278.508	360.807	1372.82	1427.85	1294.54	1353.85	1339.14	1113.3
26824	AT4G10200	19.1246	2.20626	0.531385	4.1519	3.3e-05	0.000241525	35.3098	34.1694	21.7038	34.943	36.102	57.4435	9.96056	14.5126	3.12159	7.71898	15.6434	10.1568	6.82352	5.50968	5.85582	3.31498	6.70482	4.20241	33.8589	31.4128	18.4349	9.68764	39.5918	12.8075
25109	AT2G42065	29.6381	2.20445	0.421427	5.23093	1.69e-07	2.08e-06	5.04426	5.19969	0	8.98535	0.736775	8.20621	14.6088	11.6101	28.0943	11.5785	9.77711	14.5097	34.1176	21.4878	21.6665	16.9893	15.4727	19.8114	115.736	151.352	107.195	43.5944	25.6182	19.9227
7213	AT1G74250	323.507	2.20402	0.588588	3.74459	0.000180691	0.00109044	275.993	179.018	130.223	202.67	147.355	224.303	79.0204	528.26	705.48	156.695	619.869	255.854	170.588	118.458	122.387	418.102	86.1312	110.463	490.646	1165.13	215.756	634.541	461.128	266.111
18997	AT3G46600	972.664	2.20188	0.341171	6.4539	1.09e-10	2.37e-09	979.306	736.127	813.893	2780.47	1775.63	697.528	855.28	833.025	714.845	950.979	864.296	851.234	226.882	245.181	276.395	775.705	647.789	488.681	1439.31	910.971	895.798	985.718	1922.53	1676.36
11436	AT5G38430	113.65	2.20161	0.520788	4.22747	2.36e-05	0.000180036	8.6473	17.8275	7.2346	17.9707	8.8413	8.20621	48.4747	63.8556	28.0943	538.785	363.708	689.209	11.9412	12.1213	29.8647	6.21558	18.0514	35.4203	78.1832	34.2685	596.744	19.3753	31.4406	53.1273
21592	AT2G07672	7.74058	2.20153	0.760904	2.89331	0.003812	0.0148842	4.32365	2.22844	0	1.99674	1.47355	8.20621	6.64037	8.70758	0	3.08759	0	1.93462	5.97058	5.50968	1.75675	20.3042	4.12605	19.211	34.4745	8.56712	38.2353	2.42191	2.32893	4.26916
8007	AT1G80920	1261.24	2.20148	0.493337	4.46242	8.1e-06	6.93e-05	722.77	798.524	1114.13	3658.04	4201.83	303.63	695.911	769.169	702.359	1398.68	1327.73	1380.35	120.265	127.825	109.504	1562.6	1234.72	1805.84	730.12	371.242	882.826	1690.49	2809.86	1751.3
15283	AT3G04220	23.2233	2.20132	0.659725	3.33672	0.000847732	0.00417429	0	0	0	0	9.57807	0	10.6246	2.90253	3.12159	43.9982	58.6626	34.8232	16.2059	8.8155	19.9098	21.5474	5.67331	8.40483	92.958	74.2484	50.5252	19.3753	20.9604	55.0247
17692	AT3G24140	21.5104	2.20006	0.555953	3.95727	7.58e-05	0.000508266	19.4564	23.0272	0	3.99349	16.209	13.677	9.96056	17.4152	15.608	77.1898	43.0193	83.1887	10.2353	6.06065	6.4414	8.70182	11.3466	6.00345	35.0901	51.4027	17.0693	19.3753	15.1381	6.64092
11733	AT5G41080	584.078	2.19784	0.410175	5.3583	8.4e-08	1.1e-06	243.566	280.04	727.077	316.484	196.719	765.913	1776.3	1515.12	1339.16	1027.4	739.149	1067.91	97.2352	96.9705	103.648	190.611	251.173	212.522	551.592	362.675	533.246	404.459	551.957	666.938
6665	AT1G69550	192.982	2.19465	0.246556	8.90122	5.52e-19	3.28e-17	168.622	122.564	101.284	159.74	120.831	158.653	153.393	162.541	199.782	391.352	256.16	357.421	86.9999	86.502	81.3959	99.8637	84.5839	132.076	482.643	376.953	342.752	159.846	152.545	193.061
23695	AT2G30630	5.4972	2.19444	0.78062	2.81115	0.00493641	0.0184421	4.32365	2.22844	0	1.99674	3.68387	0	3.98422	8.70758	0	13.1223	5.86626	5.80387	0.852941	2.20387	3.51349	14.0887	2.57878	4.80276	16.006	14.2785	5.46218	4.84382	9.31572	4.26916
16200	AT3G12220	14.056	2.19292	0.78701	2.7864	0.00532977	0.01961	0.720608	2.97125	21.7038	2.99512	0	2.7354	38.5142	29.0253	56.1887	41.6825	46.9301	29.9866	2.55882	3.85678	1.17116	0.414372	2.57878	3.60207	22.1622	14.2785	6.14496	2.42191	2.32893	2.37176
21643	AT2G07706	278.035	2.19151	0.30652	7.14966	8.7e-13	2.54e-11	86.473	121.078	65.1114	117.808	71.4672	150.447	167.337	107.393	118.621	148.976	203.364	137.842	208.118	112.398	112.432	364.648	241.889	365.01	657.477	691.081	799.527	457.741	648.607	517.991
13429	AT5G08275	49.5776	2.19084	0.413033	5.30426	1.13e-07	1.45e-06	29.5449	41.5975	50.6422	77.873	37.5755	24.6186	10.6246	5.80505	6.24319	30.104	23.4651	19.8299	33.2647	17.631	28.6935	22.7905	39.1974	46.8269	84.3393	137.074	303.151	41.1725	38.4274	39.3711
22627	AT2G21210	55.1033	2.19019	0.525896	4.16469	3.12e-05	0.000229934	0	0	0	0	0	0	59.7634	49.3429	21.8512	367.424	240.517	276.167	8.52941	13.7742	2.34233	7.4587	11.3466	3.00172	38.7838	37.1242	30.042	67.8135	30.2761	56.9221
21676	AT2G07659	11.1364	2.19014	0.639451	3.42504	0.000614712	0.00316133	5.04426	2.97125	0	5.99023	3.68387	0	5.97634	0	6.24319	10.8066	1.95542	5.32021	4.2647	6.61162	2.34233	7.4587	9.79936	32.4186	26.4715	8.56712	83.9811	7.26573	13.9736	16.1279
7661	AT1G77990	122.626	2.188	0.239172	9.14826	5.79e-20	3.94e-18	2.16182	3.71406	3.6173	0.998372	5.8942	2.7354	273.583	188.664	199.782	286.374	308.957	320.664	40.9411	35.813	42.7475	55.1115	75.8161	71.441	194.535	177.054	185.031	176.799	139.736	150.844
23362	AT2G27690	1479	2.18702	0.330149	6.62435	3.49e-11	8.2e-10	2153.18	1872.63	2977.04	1888.92	2511.67	6936.99	828.719	693.704	870.925	275.568	232.695	245.697	580	428.653	563.33	421.831	424.983	419.641	2582.51	2221.74	2668.96	1249.71	1152.82	1294.03
19449	AT3G50350	84.4549	2.18619	0.496305	4.40494	1.06e-05	8.81e-05	6.48547	7.42813	7.2346	1.99674	19.8929	19.1478	124.839	226.397	181.052	387.493	285.491	166.861	20.4706	15.4271	8.78373	10.7737	11.3466	9.60552	66.4865	74.2484	71.6912	84.7669	163.025	55.9734
1786	AT1G15520	65.1418	2.18576	0.436774	5.00432	5.61e-07	6.22e-06	11.5297	21.5416	57.8768	15.974	17.6826	30.0894	44.4905	34.8303	34.3375	59.4362	37.153	30.4703	63.9705	56.7498	64.9996	6.21558	6.18907	12.0069	431.547	222.745	252.626	19.3753	11.6447	19.9227
14530	AT5G64900	120.113	2.18294	0.366639	5.95393	2.62e-09	4.48e-08	120.342	186.446	130.223	101.834	64.8362	177.801	43.1624	60.953	65.5535	40.9106	66.4843	58.0387	45.2059	59.5046	30.4503	34.8073	44.8707	48.6279	171.141	217.034	365.966	278.52	301.597	168.395
8976	AT5G09520	37.1395	2.18084	0.822941	2.65005	0.008048	0.0275682	7.20608	3.71406	3.6173	29.9512	25.7871	5.47081	47.8107	69.6606	24.9728	138.942	371.53	106.888	0.852941	0	1.75675	0	3.61029	0.600345	9.23423	5.71141	0.682773	4.84382	10.4802	18.0253
4526	AT1G49500	32.9378	2.18076	0.879084	2.48072	0.0131117	0.0409437	0.720608	0.742813	10.8519	2.99512	13.9987	0	71.052	119.004	90.5262	108.838	146.657	124.299	1.70588	0	0	4.14372	8.76785	37.8217	3.07808	11.4228	3.41387	7.26573	15.1381	8.06397
17590	AT3G23290	162.566	2.18027	0.353816	6.16214	7.18e-10	1.34e-08	167.902	195.36	115.754	69.8861	117.147	161.389	190.579	206.079	209.147	126.591	154.478	115.11	41.7941	38.5678	45.0898	21.133	55.1859	9.60552	204.384	165.631	90.8088	397.193	632.305	370.468
11392	AT5G38030	109.516	2.17676	0.716512	3.038	0.00238155	0.0100201	0	1.48563	0	0	0	0	205.852	191.567	137.35	667.692	563.161	548.949	1.70588	1.10194	1.17116	7.04433	36.6187	23.4134	11.6967	0	8.19328	99.2983	29.1116	92.9728
19695	AT3G52480	14.416	2.17558	0.78323	2.77771	0.00547434	0.0200556	0.720608	3.71406	0	0	0	8.20621	44.4905	17.4152	31.2159	47.0858	29.3313	40.6271	0	3.85678	1.75675	0.828745	2.57878	11.4066	12.9279	2.85571	41.6492	12.1096	25.6182	7.58962
1492	AT1G13090	302.119	2.17414	0.273206	7.95786	1.75e-15	6.98e-14	174.387	228.786	311.088	286.533	274.817	221.568	154.057	197.372	149.837	510.225	610.091	465.76	62.2647	123.417	93.6931	101.521	116.045	58.8338	397.072	374.098	415.809	590.946	776.699	555.94
21474	AT2G05520	455.311	2.17215	0.40758	5.32937	9.86e-08	1.28e-06	0.720608	1.48563	0	1.99674	1.47355	13.677	94.9573	223.494	227.876	203.781	434.104	212.325	182.529	96.9705	113.017	347.244	194.956	1165.87	666.712	568.286	1947.95	1605.73	1684.98	937.318
17995	AT3G26690	504.768	2.17004	0.23842	9.10176	8.89e-20	5.84e-18	414.35	331.294	607.707	417.32	487.008	366.544	795.517	870.758	1101.92	514.856	498.632	656.32	205.559	177.412	151.666	179.423	150.601	148.885	839.7	862.424	585.136	719.307	585.726	446.364
6959	AT1G72070	26.6364	2.16961	0.593973	3.65271	0.000259487	0.00149843	1.44122	5.19969	0	5.99023	2.9471	0	21.2492	11.6101	15.608	48.6296	82.1277	95.2801	3.41176	5.50968	7.02698	23.6192	97.9936	51.0293	22.7778	39.9799	18.4349	19.3753	37.2629	22.7689
17974	AT3G26520	1944.15	2.16961	0.711455	3.04954	0.00229194	0.00970616	0.720608	15.5991	47.0249	5.99023	7.36775	0	9491.09	6243.33	5537.71	7917.36	5330.48	8528.78	18.7647	32.5071	32.7926	18.6468	135.644	83.4479	142.207	105.661	251.943	615.165	887.323	1210.07
1517	AT1G13310	4.78107	2.1689	0.897914	2.41548	0.0157144	0.0474747	0.720608	5.9425	21.7038	11.9805	2.21032	2.7354	2.65615	2.90253	3.12159	9.26278	5.86626	7.25483	1.70588	1.65291	0	2.90061	3.61029	3.60207	9.84985	2.85571	7.5105	0	2.32893	2.37176
5543	AT1G60010	492.89	2.1685	0.30146	7.19333	6.32e-13	1.88e-11	428.041	450.887	701.756	505.176	335.969	229.774	721.809	539.87	752.304	516.4	443.881	552.335	168.029	136.089	179.774	119.754	237.248	150.086	640.856	719.638	934.034	632.119	928.079	805.448
30550	ATMG00990	5.90799	2.16736	0.73663	2.94227	0.00325817	0.0130438	5.76486	1.48563	10.8519	2.99512	6.63097	5.47081	3.98422	0	3.12159	3.85949	3.91084	1.93462	5.11764	2.20387	2.92791	9.53056	5.15756	1.80103	19.6997	8.56712	19.1176	7.26573	2.32893	8.06397
28772	AT4G26150	388.386	2.1673	0.280144	7.73637	1.02e-14	3.74e-13	493.616	791.838	412.372	446.272	320.497	254.393	233.077	211.884	237.241	727.9	1069.62	936.841	202.147	139.395	172.161	45.581	63.4379	26.4152	595.916	959.518	456.092	181.643	194.466	148.946
2973	AT1G26700	21.8312	2.16141	0.872927	2.47605	0.0132845	0.0413749	0	0	0	0	0	0	97.6135	89.9783	93.6478	89.5402	56.7072	80.2868	1.70588	0	0	0	0.515756	0	1.23123	8.56712	2.73109	0	0	1.42305
3010	AT1G26960	220.184	2.16057	0.277528	7.78504	6.97e-15	2.6e-13	21.6182	25.2556	28.9384	17.9707	1.47355	13.677	750.362	708.216	655.535	519.488	371.53	422.715	61.4117	57.8517	57.9726	36.0504	60.8592	22.8131	250.556	245.591	214.391	232.503	241.044	266.585
5497	AT1G59620	121.898	2.15962	0.35059	6.15997	7.28e-10	1.36e-08	281.037	169.361	293.001	324.471	220.296	175.066	27.8896	31.9278	31.2159	67.1552	76.2614	50.3002	31.5588	40.2207	32.207	102.35	57.7646	49.2283	227.778	117.084	67.5945	118.674	149.052	184.048
5390	AT1G57630	12.8695	2.15921	0.856388	2.5213	0.0116923	0.0373961	7.20608	0	10.8519	0	2.9471	0	7.96845	2.90253	3.12159	43.2263	60.6181	22.2482	7.67647	4.95872	5.85582	7.04433	2.06302	7.20414	80.03	5.71141	14.3382	0	8.15126	4.74351
22552	AT2G20630	782.732	2.15841	0.430453	5.01428	5.32e-07	5.95e-06	13.6916	20.7988	108.519	90.8519	54.5213	16.4124	2024.65	2031.77	1757.46	1962.17	1456.79	1833.05	255.882	224.795	273.467	244.48	234.669	240.138	1276.17	1082.31	1198.95	772.589	796.494	814.935
4806	AT1G52000	51.1116	2.15784	0.888367	2.42899	0.0151408	0.0461074	0	0	0	3.99349	0	0	7.30441	14.5126	0	226.166	363.708	290.677	0.852941	0.550968	0	0	2.06302	0.600345	6.15616	2.85571	0	157.424	43.0852	106.729
23592	AT2G29720	30.615	2.15782	0.456311	4.72884	2.26e-06	2.19e-05	5.76486	5.19969	0	16.9723	5.15742	19.1478	11.9527	17.4152	9.36478	40.1387	33.2422	44.98	6.82352	18.182	23.4233	24.448	30.4296	25.2145	87.4174	54.2584	98.3193	36.3287	72.1969	48.3838
822	AT1G07590	1465.11	2.15676	0.656845	3.28351	0.00102524	0.00489274	72.0608	85.4235	75.9633	106.826	134.83	142.241	1664.08	1875.03	3446.24	626.01	3998.84	1227.03	739.5	304.686	832.697	323.21	695.239	1783.62	660.556	6625.24	3553.83	2407.38	1943.49	1838.59
21742	AT2G10940	1822.55	2.1561	0.46144	4.67255	2.97e-06	2.8e-05	5065.15	4336.54	1421.6	1494.56	1826.46	1797.16	1221.83	3497.54	3945.7	1907.36	4605.02	2957.07	523.706	281.545	425.132	234.949	281.087	78.0448	1151.82	2904.25	688.235	1511.27	628.811	956.292
217	AT1G02800	83.6093	2.15295	0.442852	4.86155	1.16e-06	1.21e-05	192.402	332.78	256.828	73.8796	97.2543	101.21	17.929	23.2202	9.36478	29.3321	72.3506	66.7445	11.0882	13.2232	21.6665	17.818	22.1775	10.8062	49.2492	91.3826	62.1323	142.893	213.097	77.7936
27140	AT4G12900	16.635	2.15249	0.561716	3.83199	0.000127113	0.000800244	33.148	30.4553	47.0249	10.9821	17.6826	27.354	3.98422	0	3.12159	29.3321	43.0193	21.7645	0.852941	5.50968	2.92791	9.53056	12.3781	13.2076	17.8529	8.56712	25.2626	16.9534	9.31572	9.01267
21599	AT2G07674	176.399	2.1521	0.512459	4.19955	2.67e-05	0.000200894	25.9419	25.2556	75.9633	51.9154	19.8929	38.2957	86.9889	26.1227	18.7296	81.0493	29.3313	31.4376	49.4706	62.8104	46.261	86.6038	88.1942	617.154	269.024	125.651	2023.06	94.4545	179.328	80.6397
7054	AT1G72900	123.516	2.15177	0.353593	6.08546	1.16e-09	2.09e-08	21.6182	15.5991	61.4941	71.8828	61.8891	87.5329	163.353	133.516	171.688	123.504	129.058	139.776	95.5293	62.8104	63.8284	31.0779	31.4611	45.0259	413.694	296.994	345.483	89.6107	213.097	94.8702
9821	AT5G17330	2040.55	2.15161	0.496051	4.33749	1.44e-05	0.000116333	3.60304	16.3419	39.7903	4.99186	5.8942	49.2373	4974.97	4603.41	3730.31	5506.72	2786.48	4125.1	676.382	1107.45	641.212	1373.64	1538.5	2399.58	4341.94	3898.04	4347.9	937.279	712.653	1151.72
11522	AT5G39210	24.1167	2.15025	0.712813	3.01657	0.00255656	0.0106372	58.3692	41.5975	86.8152	29.9512	44.9433	19.1478	1.32807	0	6.24319	64.0676	97.7711	79.8031	1.70588	1.10194	0.585582	3.72935	3.61029	3.60207	6.77177	0	10.9244	0	5.82233	10.9101
8603	AT5G05960	271.253	2.14878	0.346988	6.19267	5.92e-10	1.13e-08	28.1037	22.2844	32.5557	50.917	36.102	13.677	419.672	493.429	412.05	1605.55	1177.16	1521.58	35.8235	15.4271	14.6395	27.3486	43.8392	32.4186	118.814	68.537	91.4916	104.142	73.3613	71.1527
8519	AT5G01045	10.4637	2.14866	0.600223	3.57976	0.000343909	0.00191625	10.8091	6.68531	0	0.998372	1.47355	2.7354	14.6088	20.3177	9.36478	22.3851	35.1976	17.8953	4.2647	2.20387	2.92791	5.80121	5.15756	3.00172	11.6967	17.1342	15.7038	19.3753	10.4802	10.9101
2957	AT1G26560	2969.94	2.14766	0.216591	9.91573	3.56e-23	3.26e-21	4596.04	3385.74	4167.13	4382.85	3281.6	2798.32	2964.93	2780.62	3205.88	1322.26	834.965	1117.73	1845.76	1191.74	1295.31	748.356	702.975	540.911	5603.95	7356.3	4913.23	4148.73	4486.69	3606.49
30445	AT4G40060	907.262	2.14668	0.320095	6.70636	2e-11	4.8e-10	108.091	214.673	122.988	371.395	460.484	158.653	1891.18	2475.85	1595.13	3048.23	2457.96	2772.31	121.118	160.883	126.486	554.844	578.678	566.125	565.135	691.081	592.647	804.074	489.076	847.191
26451	AT4G04900	30.3888	2.14647	0.638877	3.35975	0.000780119	0.00388616	4.32365	4.45688	10.8519	7.98698	8.10452	5.47081	129.487	81.2707	106.134	141.257	39.1084	86.0907	3.41176	3.85678	3.51349	1.24312	11.8624	1.20069	12.9279	19.99	15.7038	9.68764	10.4802	10.9101
6336	AT1G66880	427.804	2.14425	0.346034	6.19664	5.77e-10	1.1e-08	300.494	493.97	553.447	438.285	484.061	519.727	285.536	339.595	309.038	867.614	719.595	883.155	128.794	159.781	78.468	350.559	279.54	180.704	858.784	434.068	159.769	455.319	303.926	683.066
2558	AT1G22210	8.39022	2.14401	0.78591	2.72807	0.00637066	0.0227735	0.720608	2.97125	0	0	0.736775	2.7354	0	0	0	0.771898	5.86626	4.83655	1.70588	3.30581	4.09907	10.3593	10.3151	13.8079	11.0811	37.1242	5.46218	12.1096	34.934	38.4224
12833	AT5G50160	133.964	2.14215	0.293198	7.30615	2.75e-13	8.57e-12	43.2365	40.1119	75.9633	33.9447	33.8916	21.8832	47.1467	49.3429	56.1887	247.007	181.854	269.396	49.4706	62.8104	87.8373	162.02	120.687	156.69	256.096	405.51	238.288	198.597	151.381	225.791
11323	AT5G37460	12.0101	2.13875	0.554201	3.85916	0.000113777	0.000728133	4.32365	8.17094	21.7038	5.99023	2.9471	0	12.6167	8.70758	21.8512	8.49088	1.95542	9.67311	5.97058	5.50968	10.5405	7.4587	7.22058	4.80276	28.3183	42.8356	32.0903	7.26573	17.467	12.3331
6348	AT1G66980	75.7114	2.13874	0.450138	4.75131	2.02e-06	1.98e-05	59.0899	66.1103	97.6671	79.8698	45.68	32.8249	15.2729	20.3177	18.7296	321.882	191.631	258.756	13.647	6.61162	32.207	40.6085	55.7016	41.4238	95.4204	82.8155	49.8424	48.4382	52.4009	90.1267
15800	AT3G08810	7.3155	2.13858	0.688429	3.10647	0.00189337	0.00823173	2.16182	0.742813	0	2.99512	0	0	2.65615	2.90253	3.12159	3.08759	11.7325	2.90193	5.11764	5.50968	4.68465	2.07186	6.18907	3.60207	27.0871	25.7014	23.2143	9.68764	23.2893	7.11527
16320	AT3G13175	311.118	2.13857	0.310201	6.89415	5.42e-12	1.42e-10	294.729	432.317	520.891	157.743	252.714	388.427	308.113	354.108	334.011	142.029	152.523	99.633	166.323	158.128	156.936	106.494	150.601	82.2472	623.003	759.618	625.42	443.21	499.556	258.047
21609	AT2G07681	124.602	2.13756	0.447994	4.7714	1.83e-06	1.82e-05	178.711	86.1663	75.9633	100.836	204.087	134.035	45.8186	63.8556	53.0671	67.1552	46.9301	34.3395	75.0588	45.7304	41.5763	152.489	60.8592	262.951	323.814	171.342	494.328	87.1888	136.242	47.9095
18173	AT3G28070	31.1631	2.13692	0.650002	3.28756	0.00101061	0.00483502	5.04426	6.68531	3.6173	8.98535	2.9471	0	6.64037	5.80505	3.12159	129.679	91.9048	139.293	0	3.85678	9.95489	23.2048	26.8193	11.4066	20.3153	11.4228	44.3802	67.8135	37.2629	87.755
24617	AT2G38210	18.5	2.13613	0.887197	2.40773	0.0160518	0.0482412	0.720608	2.97125	7.2346	26.9561	0	8.20621	3.98422	14.5126	12.4864	6.17519	0	2.41828	0.852941	2.75484	3.51349	1.65749	4.6418	96.6555	6.77177	0	233.508	0	4.65786	3.32046
25741	AT2G47180	332.251	2.13568	0.727926	2.93392	0.00334709	0.0133329	251.492	1541.34	958.585	411.329	324.918	2494.69	23.9053	23.2202	46.8239	482.436	748.926	366.611	16.2059	4.40775	1.75675	3.72935	5.67331	4.20241	39.3994	34.2685	37.5525	65.3916	45.4142	41.7429
15313	AT3G04510	10.628	2.13527	0.782199	2.72983	0.00633672	0.0226783	0	0.742813	0	5.99023	0	2.7354	2.65615	2.90253	3.12159	45.542	25.4205	12.575	2.55882	5.50968	0	12.8455	16.5042	6.60379	13.5435	25.7014	4.09664	29.0629	15.1381	21.8202
2578	AT1G22400	168.093	2.13508	0.798814	2.67282	0.00752174	0.0261468	7.20608	1.48563	65.1114	1.99674	14.7355	2.7354	114.214	197.372	193.539	205.325	303.09	179.436	34.1176	84.2982	57.387	481.501	307.906	715.011	667.327	205.611	78.5189	26.641	51.2365	38.4224
7446	AT1G76180	4186.74	2.13475	0.255722	8.34796	6.95e-17	3.29e-15	722.049	467.972	1222.65	689.875	478.904	705.734	8991.73	10274.9	9227.43	14059.4	12497.1	12360.8	742.911	918.464	819.229	2419.11	1807.72	1547.09	4075.38	3035.62	3321.01	3349.5	3432.84	3314.29
18317	AT3G29240	1456.6	2.13403	0.33072	6.45268	1.1e-10	2.39e-09	2759.93	3341.91	3458.14	5111.67	4204.77	1430.62	608.258	864.953	830.344	1022.77	1087.21	769.012	167.176	211.021	197.927	421.831	371.344	362.008	976.982	628.256	1075.37	1552.44	2037.81	1466.69
30010	AT4G36500	195.194	2.13147	0.41843	5.09398	3.51e-07	4.06e-06	291.846	255.528	781.337	368.399	349.968	530.668	205.852	214.787	218.512	214.588	183.81	205.554	35.8235	21.4878	24.0089	21.5474	22.1775	16.8097	104.039	134.218	118.12	121.096	54.7299	189.74
10740	AT5G25810	166.663	2.12944	0.531973	4.00291	6.26e-05	0.000429536	6.48547	4.45688	3.6173	7.98698	8.10452	10.9416	608.258	647.263	727.331	532.61	334.377	590.543	4.2647	2.75484	4.68465	17.4036	33.0084	17.41	23.3934	8.56712	16.3866	135.627	54.7299	199.702
11840	AT5G42010	55.6423	2.12943	0.511043	4.16684	3.09e-05	0.000227916	5.04426	5.9425	10.8519	2.99512	17.6826	10.9416	98.9416	127.711	124.864	202.237	131.013	252.952	5.97058	9.91743	10.5405	2.07186	12.3781	7.80448	46.1712	31.4128	53.2563	36.3287	73.3613	55.0247
12949	AT5G51330	56.3424	2.12882	0.561847	3.78897	0.00015127	0.000933122	10.8091	28.2269	3.6173	11.9805	9.57807	38.2957	18.593	14.5126	28.0943	16.9818	9.77711	20.3135	34.1176	45.7304	43.3331	30.2492	29.3981	7.80448	147.132	205.611	163.866	104.142	275.978	54.076
27573	AT4G16146	317.537	2.1278	0.458615	4.63961	3.49e-06	3.25e-05	268.066	254.042	698.139	533.131	923.916	902.683	96.2854	171.249	99.891	156.695	213.141	204.586	150.118	122.315	72.6121	41.0229	70.1428	54.031	459.249	596.843	524.37	365.708	534.49	108.152
21680	AT2G05365	348.258	2.12734	0.341269	6.23361	4.56e-10	8.86e-09	43.9571	82.4522	61.4941	62.8975	47.8904	112.152	175.97	95.7833	124.864	136.626	103.637	95.2801	255.882	300.829	146.981	263.541	300.17	415.439	1119.8	925.249	1715.81	527.976	838.415	405.096
4132	AT1G43780	8.15375	2.12722	0.760941	2.79551	0.00518182	0.0191796	0	1.48563	0	0.998372	0	0	5.97634	2.90253	0	0.771898	5.86626	2.90193	2.55882	8.26453	8.19815	4.97247	2.57878	7.20414	27.7027	28.5571	76.4706	0	1.16447	7.11527
1043	AT1G09480	40.8903	2.12691	0.301054	7.06487	1.61e-12	4.56e-11	47.5601	51.2541	61.4941	24.9593	25.7871	30.0894	15.9369	20.3177	12.4864	44.7701	41.0638	53.6858	17.0588	15.9781	19.9098	24.0336	26.8193	27.6159	65.2553	82.8155	124.265	41.1725	60.5522	46.4864
17493	AT3G22550	1737.85	2.12673	0.254144	8.36823	5.85e-17	2.81e-15	925.261	1151.36	1663.96	877.569	747.09	889.006	2169.41	1390.31	1691.9	946.347	887.761	911.691	732.676	911.302	820.4	783.164	1375	1716.39	2737.64	4620.53	5372.06	2913.56	3077.68	2396.42
4313	AT1G47620	55.393	2.12662	0.740082	2.87349	0.00405965	0.015696	0.720608	0	0	0	0	0	414.359	336.693	327.767	65.6114	39.1084	65.2935	1.70588	1.65291	2.92791	0.414372	4.12605	0	1.23123	19.99	14.3382	9.68764	8.15126	15.6536
11610	AT5G40000	27.6338	2.12641	0.519183	4.09567	4.21e-05	0.000302701	2.88243	1.48563	7.2346	24.9593	13.2619	10.9416	5.97634	8.70758	15.608	34.7354	37.153	29.503	22.1765	11.0194	14.054	54.2828	33.5241	7.80448	89.2643	71.3927	17.0693	50.8601	16.3025	83.0115
72	AT1G01610	385.164	2.1252	0.422227	5.03331	4.82e-07	5.43e-06	15.8534	32.6838	86.8152	44.9268	75.151	30.0894	555.799	484.722	343.375	693.937	746.971	844.462	156.088	184.023	193.828	56.769	170.199	163.294	649.474	899.548	1327.31	433.522	676.554	378.532
12129	AT5G44310	2749.79	2.12505	0.684457	3.10473	0.00190454	0.00827159	8751.78	3950.28	2655.1	3940.58	4805.25	4554.45	471.467	2237.85	2903.08	1288.3	8605.81	1538.99	753.147	391.188	568.6	960.515	241.374	325.387	1962.58	4760.46	1125.89	3741.85	3647.11	1813.92
2169	AT1G18860	59.0649	2.12423	0.559675	3.79547	0.000147361	0.000911734	0	0	3.6173	0	0	0	122.183	159.639	131.107	378.23	201.408	230.22	4.2647	4.40775	4.68465	3.72935	6.18907	6.00345	26.4715	31.4128	4.77941	53.282	17.467	28.4611
19869	AT3G54050	1711.99	2.12222	0.284503	7.45939	8.69e-14	2.84e-12	5241.7	4771.83	4007.97	4418.8	3795.13	2781.91	426.976	664.678	565.009	1272.09	1079.39	1415.18	249.059	304.135	401.709	483.987	509.567	324.787	1483.63	910.971	1941.12	1065.64	1447.43	1525.04
30553	ATMG01020	66.238	2.12181	0.488214	4.34607	1.39e-05	0.000112264	4.32365	2.97125	0	2.99512	11.0516	0	11.2886	0	6.24319	15.438	7.82168	9.18945	6.82352	7.16259	8.78373	6.62996	12.8939	396.228	34.4745	19.99	972.269	16.9534	18.6314	17.551
5904	AT1G63180	75.6196	2.12055	0.564898	3.75387	0.000174127	0.00105727	57.6486	14.8563	141.075	88.8551	101.675	21.8832	64.4116	81.2707	56.1887	149.748	109.504	163.476	28.147	14.8761	12.2972	61.3271	41.2605	57.6331	90.4955	88.5269	85.3466	58.1259	156.038	70.204
8818	AT5G07770	149.099	2.11942	0.341619	6.20407	5.5e-10	1.05e-08	49.0013	29.7125	32.5557	11.9805	21.3665	57.4435	336.667	357.011	371.47	345.039	332.422	409.656	34.9706	33.6091	45.0898	28.1773	28.3666	15.609	200.691	139.93	96.9538	152.58	280.636	167.446
5737	AT1G61810	46.5953	2.11847	0.805257	2.63079	0.00851855	0.0288608	15.1328	3.71406	90.4325	42.93	27.9974	5.47081	58.4353	58.0505	53.0671	252.411	260.071	189.109	1.70588	0.550968	2.34233	1.65749	4.6418	1.20069	16.6216	5.71141	1.36555	2.42191	12.8091	10.4357
20669	AT3G60940	9.90709	2.11579	0.754291	2.805	0.00503167	0.0187274	0.720608	0.742813	3.6173	2.99512	0.736775	2.7354	13.2807	8.70758	0	7.71898	5.86626	12.0914	2.55882	4.40775	1.75675	2.48623	3.09453	7.80448	9.84985	19.99	30.042	16.9534	68.7035	10.9101
22865	AT2G23240	100.428	2.11412	0.799214	2.64525	0.00816317	0.0278856	143.401	280.04	177.248	615.996	518.69	506.05	7.30441	14.5126	12.4864	8.49088	58.6626	1.93462	0	1.10194	1.75675	0.414372	1.54727	3.00172	5.54054	8.56712	7.5105	4.84382	19.7959	11.3844
20504	AT3G59480	18.2981	2.11349	0.664901	3.17866	0.00147958	0.00667399	2.88243	11.1422	18.0865	23.9609	11.7884	5.47081	25.2334	14.5126	6.24319	38.5949	13.6879	32.4049	4.2647	9.91743	1.75675	5.80121	6.18907	22.2128	13.5435	28.5571	105.83	9.68764	19.7959	7.58962
12023	AT5G43450	181.332	2.11221	0.58318	3.62188	0.000292473	0.00166294	34.5892	7.42813	79.5806	0	2.9471	21.8832	75.7003	124.809	103.013	274.024	436.059	314.86	168.029	82.6453	68.5131	53.8684	53.6386	58.2334	586.682	485.47	426.05	230.081	490.24	173.613
10321	AT5G22250	29.3454	2.11209	0.536476	3.93697	8.25e-05	0.000548036	38.9128	28.9697	25.3211	21.9642	44.9433	49.2373	35.194	23.2202	46.8239	33.1916	35.1976	36.7578	8.52941	2.75484	5.85582	3.72935	11.8624	6.60379	13.5435	37.1242	36.187	62.9697	61.7167	33.6789
6451	AT1G67810	643.113	2.1116	0.393593	5.36493	8.1e-08	1.06e-06	990.836	1633.44	1562.67	1461.62	1067.59	1137.93	262.959	574.7	399.564	164.414	355.887	164.927	136.47	154.822	228.377	89.09	172.778	77.4445	496.186	870.991	896.481	811.34	1164.47	559.734
5564	AT1G60270	45.1901	2.11105	0.623336	3.3867	0.000707378	0.003568	2.88243	4.45688	10.8519	6.98861	0.736775	2.7354	77.6924	58.0505	53.0671	131.223	242.472	186.207	1.70588	1.10194	6.4414	1.24312	10.3151	8.40483	17.2372	11.4228	21.166	84.7669	69.8679	73.5244
23342	AT2G27500	163.559	2.1108	0.347957	6.06626	1.31e-09	2.35e-08	110.974	109.936	188.1	257.58	136.303	300.894	237.725	304.765	240.363	231.569	406.728	305.187	31.5588	29.2013	15.2251	33.5642	53.1228	67.2386	112.658	119.94	137.92	176.799	167.683	150.369
6561	AT1G68723	4.29986	2.11061	0.817604	2.58145	0.00983851	0.0324453	2.16182	2.22844	0	2.99512	1.47355	0	5.3123	8.70758	6.24319	4.63139	11.7325	5.32021	1.70588	1.10194	1.75675	1.65749	1.54727	3.00172	5.54054	17.1342	5.46218	9.68764	0	3.79481
29166	AT4G29400	202.693	2.11054	0.272581	7.74279	9.73e-15	3.56e-13	118.9	129.992	57.8768	109.821	124.515	125.829	76.3643	84.1732	106.134	209.956	312.867	291.161	132.206	113.5	109.504	140.887	168.136	90.6521	482.027	494.037	443.802	266.41	442.497	233.381
6138	AT1G65150	158.31	2.11053	0.322111	6.55217	5.67e-11	1.3e-09	31.7068	40.8547	72.346	54.9105	49.3639	54.7081	55.1151	29.0253	34.3375	42.4544	29.3313	25.6337	69.0882	52.342	89.594	34.3929	52.0913	136.278	282.568	299.849	1090.39	346.333	532.161	294.572
21660	AT2G07722	273.775	2.10815	0.489212	4.30927	1.64e-05	0.000130012	56.2074	287.468	83.1979	149.756	46.4168	224.303	100.934	113.198	81.1614	49.4015	76.2614	76.9012	252.47	133.334	121.801	175.694	225.901	80.4462	709.805	888.125	403.519	658.76	968.835	606.695
24640	AT2G38390	135.592	2.10804	0.627183	3.36112	0.000776263	0.00387084	0	0	7.2346	0	0	0	29.8817	46.4404	21.8512	1365.49	739.149	939.259	0	1.65291	2.92791	2.90061	6.70482	6.00345	11.6967	2.85571	7.5105	29.0629	17.467	16.1279
21679	AT2G07806	254.025	2.10538	0.414181	5.08322	3.71e-07	4.27e-06	50.4426	124.793	61.4941	81.8665	62.6259	199.685	108.238	63.8556	56.1887	108.066	95.8156	105.921	239.676	138.844	104.819	348.901	221.259	280.961	763.363	668.235	783.141	377.818	675.39	375.212
1301	AT1G11540	66.7677	2.10527	0.464146	4.53578	5.74e-06	5.09e-05	0	1.48563	0	4.99186	0	0	169.994	179.957	218.512	159.011	101.682	142.678	21.3235	19.8349	15.2251	3.31498	14.9569	10.8062	92.3423	82.8155	83.2983	77.5011	146.723	55.9734
5558	AT1G60190	376.837	2.10429	0.530534	3.96635	7.3e-05	0.000491956	2203.62	772.525	1370.96	1022.33	503.954	1345.82	83.0047	124.809	93.6478	113.469	297.224	102.051	27.2941	7.71356	7.61256	75.0014	58.2804	102.659	63.4084	62.8256	90.8088	251.879	68.7035	194.484
27183	AT4G13260	15.8885	2.10332	0.769624	2.73291	0.00627767	0.0224963	9.3679	10.3994	21.7038	7.98698	13.2619	21.8832	6.64037	8.70758	9.36478	77.9617	35.1976	77.3849	1.70588	0	2.92791	12.0168	13.9254	7.20414	0.615616	19.99	8.19328	2.42191	5.82233	6.64092
17456	AT3G22235	30.9347	2.1025	0.668704	3.14414	0.00166578	0.0073835	15.8534	16.3419	18.0865	2.99512	18.4194	32.8249	23.9053	14.5126	15.608	45.542	11.7325	41.1107	4.2647	4.40775	7.02698	0.414372	6.18907	41.4238	20.3153	5.71141	305.882	26.641	44.2497	18.974
2366	AT1G20620	1349.32	2.1018	0.333451	6.30317	2.92e-10	5.86e-09	231.315	318.667	463.014	986.392	957.807	374.75	768.955	728.534	358.983	2842.13	2751.28	2435.21	224.323	232.509	307.43	883.027	948.99	1256.52	1239.23	811.021	2120.01	3395.52	4093.1	3654.88
27391	AT4G14746	99.1026	2.10158	0.362724	5.79389	6.88e-09	1.1e-07	15.1328	11.1422	21.7038	9.98372	11.0516	2.7354	130.815	92.8808	90.5262	113.469	123.192	124.783	35.8235	35.262	53.2879	10.7737	39.7132	99.6572	172.988	188.477	611.082	133.205	150.216	100.562
12795	AT5G49850	30.0277	2.09969	0.695885	3.01729	0.00255045	0.0106148	1.44122	0	0	0.998372	0	0	22.5773	46.4404	34.3375	212.272	113.414	204.586	0.852941	3.30581	1.17116	1.24312	0	1.20069	14.7748	2.85571	6.14496	16.9534	10.4802	25.615
20214	AT3G56980	61.5835	2.09714	0.707256	2.96517	0.00302515	0.0122695	1.44122	2.22844	0	7.98698	2.9471	2.7354	96.2854	84.1732	59.3103	416.053	371.53	297.932	0	1.10194	1.75675	21.5474	13.4096	8.40483	8.003	2.85571	2.73109	36.3287	6.98679	32.2559
9532	AT5G14780	13750.9	2.0966	0.249919	8.38914	4.9e-17	2.37e-15	19870.8	17895.8	8967.29	12239	14874.7	17000.5	12095.4	11041.2	11578	5566.16	5682.45	5658.29	9553.79	7971.96	7038.69	4643.46	4247.25	2968.1	30138.7	37481.2	31378.9	18668.1	20684.4	12777.1
20258	AT3G57330	1124.27	2.09632	0.228364	9.17971	4.32e-20	2.99e-18	170.063	196.845	282.149	226.631	189.351	224.303	1755.05	1753.13	1666.93	2192.19	1712.95	1882.87	700.264	505.789	546.933	649.736	368.765	546.914	3028.21	2067.53	2584.3	1075.33	1450.92	1205.33
24216	AT2G34910	113.397	2.09597	0.866032	2.4202	0.015512	0.0469548	0	3.71406	10.8519	0	0	16.4124	555.799	490.527	433.902	315.706	248.338	299.383	3.41176	15.9781	6.4414	6.21558	20.6302	5.4031	16.006	77.1041	49.8424	62.9697	19.7959	63.0887
17883	AT3G25780	529.7	2.09574	0.432646	4.844	1.27e-06	1.31e-05	305.538	525.911	1808.65	676.896	473.009	1219.99	630.171	603.725	458.874	646.851	743.06	527.668	148.412	151.516	142.296	178.594	232.09	160.892	629.775	696.793	544.853	445.632	321.392	440.198
7082	AT1G73120	110.545	2.0941	0.484188	4.32497	1.53e-05	0.000122223	16.574	27.4841	25.3211	51.9154	47.1536	35.5603	73.7082	101.588	62.4319	69.4708	101.682	56.5877	33.2647	60.6065	32.207	26.5198	33.5241	18.6107	169.91	111.373	406.933	174.378	692.857	223.419
1509	AT1G13245	264.309	2.09366	0.341508	6.13064	8.75e-10	1.61e-08	164.299	144.848	459.397	224.634	247.556	224.303	193.899	133.516	162.323	247.779	332.422	325.5	96.3823	121.213	110.675	171.136	175.357	123.671	525.736	368.386	496.376	293.051	512.365	488.582
30078	AT4G37022	9.67034	2.09299	0.704183	2.97222	0.00295657	0.0120386	2.88243	5.9425	10.8519	1.99674	13.9987	0	1.32807	0	9.36478	3.08759	5.86626	1.93462	2.55882	5.50968	4.09907	7.87307	5.67331	9.00517	24.009	11.4228	32.0903	19.3753	33.7695	19.4484
3448	AT1G30750	82.3885	2.09244	0.790818	2.64591	0.00814708	0.0278421	0	1.48563	0	0	0	0	332.019	403.451	327.767	267.077	293.313	289.71	0	0.550968	1.17116	0.414372	5.67331	0	4.30931	2.85571	2.04832	24.2191	4.65786	16.6023
13837	AT5G58860	82.1318	2.09221	0.740317	2.8261	0.00471192	0.0177433	0	0	0	11.9805	11.7884	8.20621	65.7397	124.809	43.7023	656.114	361.753	514.609	0.852941	1.65291	2.34233	0	12.8939	7.80448	10.4655	0	19.1176	41.1725	37.2629	38.8968
22495	AT2G20180	135.99	2.09068	0.38472	5.43429	5.5e-08	7.44e-07	176.549	283.754	115.754	292.523	200.403	101.21	112.886	124.809	109.256	196.062	287.447	249.566	34.9706	41.3226	31.6214	18.6468	34.0399	21.6124	140.36	151.352	196.639	89.6107	164.19	89.178
13949	AT5G59845	25.813	2.09055	0.73227	2.85489	0.00430522	0.0164945	21.6182	17.0847	148.309	8.98535	33.1549	2.7354	23.9053	23.2202	12.4864	17.7537	48.8855	33.3722	4.2647	5.50968	2.34233	12.4312	23.7248	19.8114	15.3904	34.2685	14.3382	33.9067	19.7959	42.2173
17656	AT3G23810	5052.96	2.08952	0.273576	7.6378	2.21e-14	7.79e-13	78.5463	66.1103	108.519	39.9349	85.4659	82.0621	11438	12155.8	7073.53	16889.9	14276.5	13783.7	1590.73	1557.59	1178.78	3100.75	2192.99	2163.64	5515.3	6805.15	5762.6	5604.3	3577.24	6143.8
13702	AT5G57785	817.18	2.08676	0.358613	5.81899	5.92e-09	9.54e-08	25.9419	33.4266	61.4941	55.9089	58.942	51.9727	1184.64	1576.07	1282.98	1071.39	1791.17	1095.96	353.117	200.002	212.566	268.099	503.893	259.949	860.015	1082.31	1498	1874.56	2951.92	1257.98
21335	AT2G03980	81.774	2.08571	0.41159	5.06745	4.03e-07	4.61e-06	1.44122	2.97125	18.0865	5.99023	5.8942	0	157.377	92.8808	115.499	182.168	156.434	141.227	33.2647	47.9343	36.8917	13.6743	30.9453	41.4238	134.82	199.9	353.676	67.8135	83.8415	38.4224
8535	AT5G05400	125.931	2.08557	0.27862	7.48534	7.14e-14	2.36e-12	28.8243	25.2556	28.9384	23.9609	19.1561	46.5019	339.987	458.599	427.658	354.301	359.798	380.153	13.647	18.182	16.3963	32.7354	33.0084	21.0121	79.4144	57.1141	43.6975	77.5011	58.2233	78.2679
30394	AT4G39730	1919.16	2.08517	0.281938	7.39586	1.41e-13	4.51e-12	543.338	773.268	499.187	713.836	835.503	1091.43	2604.35	2127.55	1738.73	1588.57	2057.1	2337.02	791.529	919.566	979.678	638.962	1357.47	1544.69	3590.27	3669.58	7650.47	2523.63	3466.61	2017.42
23720	AT2G30870	2621.99	2.08484	0.194632	10.7117	8.97e-27	1.15e-24	476.322	488.028	766.868	515.16	545.213	495.108	4607.09	5787.64	4854.08	5309.89	4935.48	4997.13	745.47	1055.66	751.887	2810.69	2432.82	3405.16	4170.8	3529.65	3563.39	2518.79	1964.45	2200.99
14307	AT5G63020	309.283	2.0807	0.363435	5.72509	1.03e-08	1.59e-07	350.215	258.499	137.457	588.041	688.885	279.011	181.282	214.787	230.998	274.796	250.294	281.971	137.323	149.863	151.666	192.269	73.2373	82.2472	818.153	491.182	387.815	314.848	491.404	396.558
10793	AT5G26290	227.473	2.07976	0.304226	6.83624	8.13e-12	2.06e-10	12.2503	18.5703	14.4692	34.943	19.8929	16.4124	542.519	632.751	533.793	921.647	827.143	766.594	23.8823	29.7523	39.8196	107.322	159.368	164.494	92.958	194.188	162.5	60.5478	36.0984	47.4351
19220	AT3G48343	8.31661	2.07688	0.863552	2.40505	0.0161704	0.0485267	0	0	7.2346	0	0	0	8.63249	0	21.8512	7.71898	3.91084	1.93462	5.97058	1.65291	2.34233	7.04433	1.03151	3.60207	9.84985	25.7014	19.8004	26.641	33.7695	10.9101
6919	AT1G71740	18.3079	2.07585	0.798869	2.59849	0.0093636	0.0312116	0	0.742813	3.6173	0	0	0	83.0047	89.9783	49.9455	44.7701	68.4397	64.8098	0	0.550968	1.75675	0	0	3.60207	5.54054	5.71141	6.82773	0	5.82233	4.26916
4308	AT1G47600	710.972	2.07472	0.51842	4.002	6.28e-05	0.000430662	0	1.48563	7.2346	0	0	0	3127.62	3880.68	3227.73	1751.44	1533.05	1669.58	11.9412	56.7498	28.6935	27.3486	46.418	34.2197	94.1892	245.591	83.9811	377.818	158.367	699.194
3325	AT1G29670	556.291	2.07458	0.388965	5.33359	9.63e-08	1.25e-06	37.4716	43.8259	166.396	30.9495	58.942	76.5913	462.834	420.866	296.551	571.205	410.638	522.348	426.47	361.986	464.366	129.284	132.549	101.458	1887.48	1367.88	2497.58	758.058	1127.2	998.035
27938	AT4G18970	264.309	2.07372	0.330827	6.26828	3.65e-10	7.23e-09	324.274	222.844	376.199	154.748	134.83	155.918	155.385	139.321	103.013	739.479	428.237	762.725	72.5	112.949	85.495	57.5977	77.3633	59.4341	375.526	282.715	701.208	164.69	322.557	334.418
8808	AT5G07660	354.918	2.07371	0.29512	7.02666	2.12e-12	5.9e-11	281.758	254.785	155.544	57.9056	61.1523	82.0621	76.3643	84.1732	137.35	129.679	148.612	130.587	263.559	268.322	223.692	408.571	243.952	187.308	1186.29	959.518	719.643	758.058	1172.62	526.53
21305	AT2G03760	638.604	2.07248	0.530855	3.90403	9.46e-05	0.000619996	395.614	158.219	1982.28	221.639	159.88	519.727	1201.91	1195.84	1432.81	655.342	703.952	624.399	295.117	203.858	202.611	324.868	460.054	381.819	1269.4	990.93	815.231	438.366	305.09	387.545
12483	AT5G47220	125.401	2.07026	0.410285	5.04591	4.51e-07	5.11e-06	323.553	244.385	260.446	441.281	413.331	716.676	20.5852	11.6101	28.0943	28.5602	39.1084	17.4116	17.9118	11.5703	12.8828	36.4648	9.79936	21.6124	65.2553	59.9699	50.5252	67.8135	50.072	60.717
8697	AT5G06740	28.3347	2.06817	0.665393	3.10819	0.00188234	0.00819026	0	1.48563	0	0	0.736775	0	87.6529	116.101	112.377	94.9435	86.0385	106.888	1.70588	0.550968	2.92791	3.72935	10.3151	3.60207	8.003	11.4228	4.77941	12.1096	2.32893	12.3331
7994	AT1G80820	76.61	2.06693	0.41874	4.93606	7.97e-07	8.6e-06	15.1328	11.885	43.4076	104.829	95.7807	73.8559	55.7791	37.7328	49.9455	244.692	172.077	177.502	35.8235	13.7742	18.153	16.5749	30.9453	35.4203	81.2613	117.084	128.361	58.1259	81.5126	138.985
23479	AT2G28710	15.3173	2.06682	0.517232	3.99593	6.44e-05	0.000440145	0	0	0	0	2.21032	0	26.5615	17.4152	34.3375	37.0511	44.9747	32.4049	6.82352	6.06065	7.61256	4.14372	3.09453	6.00345	38.7838	31.4128	19.1176	19.3753	19.7959	10.4357
5277	AT1G55940	13.8293	2.06592	0.852115	2.42446	0.0153313	0.0465272	0	0	0	0	1.47355	0	9.96056	5.80505	3.12159	74.1022	80.1723	108.339	1.70588	0	0.585582	0.828745	4.12605	3.00172	2.46246	11.4228	2.04832	7.26573	9.31572	6.16657
24597	AT2G38060	62.5721	2.06429	0.495919	4.16254	3.15e-05	0.000231903	28.1037	42.3403	101.284	43.9284	11.0516	24.6186	44.4905	55.148	109.256	51.7172	56.7072	55.1367	24.7353	27.5484	14.6395	15.3318	21.146	27.6159	82.4925	128.507	107.195	142.893	203.781	82.0628
29697	AT4G33870	52.441	2.06065	0.470554	4.3792	1.19e-05	9.77e-05	5.04426	0.742813	7.2346	3.99349	0	0	26.5615	37.7328	24.9728	25.4726	21.5096	18.8626	33.2647	46.8323	38.6484	22.7905	24.7563	37.8217	147.748	205.611	252.626	92.0326	152.545	31.7815
16231	AT3G12510	140.803	2.05936	0.400657	5.13995	2.75e-07	3.26e-06	54.7662	91.366	220.655	57.9056	80.3085	82.0621	79.0204	72.5631	65.5535	53.261	84.0831	57.555	71.647	57.8517	82.567	36.8791	92.836	161.493	270.255	316.984	746.954	169.534	239.88	133.293
20001	AT3G55240	370.405	2.058	0.314544	6.54281	6.04e-11	1.38e-09	170.063	206.502	144.692	511.167	381.649	213.362	363.892	461.502	540.036	73.3303	15.6434	56.104	123.676	150.414	159.278	93.2338	110.887	88.851	650.09	536.873	647.269	1053.53	1160.97	976.689
27503	AT4G15610	195.105	2.05719	0.510433	4.03029	5.57e-05	0.000388634	1.44122	0.742813	10.8519	0.998372	24.3136	8.20621	284.208	415.061	315.281	527.978	1173.25	783.522	63.9705	29.7523	52.1168	14.9174	36.6187	50.429	178.529	279.859	267.647	72.6573	36.0984	54.076
3760	AT1G33500	81.4311	2.05447	0.41069	5.00248	5.66e-07	6.28e-06	27.3831	34.1694	10.8519	8.98535	5.8942	30.0894	24.5694	60.953	46.8239	57.1205	52.7964	44.4963	59.7058	81.5433	43.3331	66.2996	68.5955	43.2248	270.255	271.292	189.128	135.627	228.235	92.9728
22523	ENSRNA049494594	10909.5	2.05413	0.844833	2.43141	0.0150403	0.0458802	568.56	3785.37	22532.2	4610.48	797.19	2212.94	3128.94	1433.85	1379.74	302.584	1325.78	764.659	574.882	428.102	1778.41	273.9	2803.65	80068	549.129	1464.98	126002	1552.44	1723.41	1767.91
2089	AT1G18140	23.5144	2.05233	0.574276	3.57376	0.000351887	0.00195411	0	2.22844	3.6173	3.99349	2.9471	0	78.3564	78.3682	68.6751	98.0311	80.1723	74.4829	0.852941	2.75484	3.51349	4.14372	5.67331	4.20241	6.77177	19.99	13.6555	4.84382	2.32893	4.74351
14549	AT5G09295	21.307	2.05087	0.520258	3.94203	8.08e-05	0.000538479	20.177	11.1422	3.6173	17.9707	41.9962	13.677	11.9527	14.5126	24.9728	16.9818	17.5988	22.7318	11.0882	6.61162	9.36931	11.1881	17.0199	19.8114	32.012	48.547	53.9391	33.9067	37.2629	13.2818
28580	AT4G24540	66.1265	2.05036	0.495232	4.1402	3.47e-05	0.000252828	1.44122	4.45688	14.4692	1.99674	4.42065	2.7354	13.9448	23.2202	28.0943	35.5073	105.593	56.5877	7.67647	13.2232	18.153	19.8899	15.4727	7.80448	64.024	57.1141	29.3592	317.27	511.2	233.381
14804	AT5G66980	5.10464	2.04995	0.824863	2.4852	0.0129479	0.0405458	0	0	0	0	0	0	5.3123	2.90253	0	0.771898	1.95542	1.45097	2.55882	4.40775	2.34233	2.90061	2.06302	0	6.77177	19.99	21.166	16.9534	18.6314	12.3331
23923	AT2G32487	12.6189	2.04882	0.737762	2.77707	0.00548511	0.0200891	3.60304	6.68531	3.6173	3.99349	3.68387	2.7354	27.8896	17.4152	21.8512	33.9635	25.4205	21.7645	0.852941	2.75484	1.17116	2.07186	8.25209	3.60207	17.2372	0	2.04832	29.0629	20.9604	42.2173
14311	AT5G09125	290.57	2.04741	0.51388	3.98422	6.77e-05	0.000459622	59.8105	190.903	835.596	128.79	78.8349	117.622	682.63	493.429	583.738	336.548	393.04	326.467	82.7352	100.276	138.197	148.345	270.256	70.8407	473.408	534.017	194.59	254.301	221.248	258.047
1480	AT1G12950	80.064	2.04741	0.369347	5.54333	2.97e-08	4.22e-07	0	0.742813	14.4692	18.9691	11.0516	27.354	282.88	371.523	430.78	91.8559	84.0831	110.757	13.647	15.4271	12.8828	14.9174	21.146	37.2214	54.7898	79.9598	79.2017	60.5478	36.0984	51.2299
4298	AT1G47510	41.3828	2.04662	0.417511	4.90195	9.49e-07	1e-05	0.720608	0	0	0	0	0	63.7476	55.148	21.8512	33.1916	41.0638	36.2742	10.2353	15.9781	8.19815	138.815	136.675	142.882	68.3333	34.2685	38.9181	46.0163	47.7431	53.1273
15851	AT3G09240	32.1121	2.04443	0.663263	3.08238	0.00205353	0.0088289	0	0	0	0	0	0	119.527	150.931	131.107	107.294	82.1277	115.594	2.55882	1.65291	1.17116	0.414372	6.70482	1.80103	8.61862	8.56712	5.46218	12.1096	6.98679	8.06397
17351	AT3G21370	5441.26	2.04431	0.765173	2.67169	0.00754693	0.0262032	88.6348	2.97125	0	0.998372	10.3148	19.1478	1138.16	728.534	742.939	21637.1	32792.4	18106.1	201.294	150.414	174.503	1445.74	3031.1	2528.05	719.039	962.373	1184.61	11780.2	24375.8	8769.8
12398	AT5G46520	104.38	2.04391	0.31888	6.40963	1.46e-10	3.1e-09	69.899	40.1119	28.9384	88.8551	50.8375	27.354	122.847	148.029	193.539	182.168	148.612	193.462	45.2059	44.6284	67.9275	50.5534	45.3865	29.4169	212.387	245.591	135.189	104.142	117.611	112.421
5512	AT1G59780	94.386	2.04113	0.391385	5.21514	1.84e-07	2.25e-06	0	2.22844	0	0	0	2.7354	249.678	214.787	224.755	196.062	138.835	174.6	15.3529	41.8736	30.4503	151.66	156.79	171.098	113.889	168.487	98.3193	41.1725	17.467	55.0247
6413	AT1G67480	418.015	2.03953	0.362062	5.63309	1.77e-08	2.61e-07	135.474	111.422	144.692	334.455	415.541	103.945	712.512	821.415	780.399	887.683	780.213	929.102	68.2352	123.417	117.702	368.791	167.621	452.66	482.027	391.232	677.994	329.38	420.372	276.072
16036	AT3G10815	42.9856	2.03872	0.52262	3.90096	9.58e-05	0.000626759	5.76486	8.17094	14.4692	22.9626	15.4723	60.1789	49.1388	60.953	40.5807	46.3139	82.1277	79.8031	20.4706	6.06065	4.68465	28.1773	24.7563	19.8114	67.1021	28.5571	21.8487	101.72	125.762	96.7676
6554	AT1G68670	486.348	2.03811	0.382447	5.32914	9.87e-08	1.28e-06	74.9432	43.8259	112.136	189.691	148.829	30.0894	655.405	780.779	686.751	1005.78	999.22	993.912	122.823	128.376	135.269	427.218	455.928	304.975	606.997	402.655	582.405	692.666	1289.06	802.602
5345	AT1G56430	454.888	2.03759	0.333229	6.11468	9.68e-10	1.77e-08	0	0.742813	3.6173	0	1.47355	8.20621	513.965	995.566	624.319	1498.25	1417.68	1444.68	127.941	165.842	86.0805	406.085	401.258	327.188	653.784	596.843	208.246	632.119	367.971	435.454
7262	AT1G74590	21.1032	2.03654	0.542103	3.75674	0.000172141	0.00104623	1.44122	2.22844	0	1.99674	2.9471	2.7354	9.96056	17.4152	18.7296	72.5584	109.504	73.032	7.67647	10.4684	2.34233	5.38684	10.3151	13.8079	40.015	22.8457	31.4076	24.2191	9.31572	16.1279
25296	AT2G43510	459.94	2.03477	0.507749	4.00742	6.14e-05	0.000422768	0	0.742813	7.2346	8.98535	5.8942	8.20621	191.243	208.982	202.904	502.506	2164.65	509.289	560.382	166.392	157.522	246.966	245.5	467.669	1233.69	1533.51	1594.28	474.694	288.787	258.521
8534	AT5G05390	14.705	2.03458	0.689242	2.9519	0.00315824	0.0127073	0.720608	0.742813	0	1.99674	5.8942	0	24.5694	29.0253	6.24319	64.8395	70.3952	47.3982	2.55882	0.550968	1.75675	8.70182	5.67331	7.80448	7.38739	8.56712	7.5105	14.5315	12.8091	23.2432
20838	AT3G62280	290.669	2.03264	0.768209	2.64595	0.00814622	0.0278421	3.60304	3.71406	3.6173	0	0	2.7354	324.714	481.819	224.755	4283.26	281.581	379.67	52.0294	61.1575	12.8828	37.2935	12.8939	4.20241	327.508	177.054	46.4286	108.986	100.144	46.0121
2353	AT1G20510	463.761	2.03203	0.425361	4.77719	1.78e-06	1.77e-05	454.704	403.347	846.448	290.526	256.398	1261.02	407.055	490.527	486.969	498.646	545.563	551.851	127.088	148.761	160.449	153.732	202.176	162.693	507.883	799.598	473.162	675.713	515.858	710.104
8015	AT1G80990	4.74315	2.03191	0.826286	2.45908	0.0139293	0.0430368	7.92669	4.45688	0	1.99674	2.9471	5.47081	5.3123	2.90253	6.24319	0	3.91084	1.45097	0.852941	5.50968	0.585582	1.24312	3.09453	3.00172	11.6967	14.2785	12.2899	12.1096	4.65786	1.8974
17626	AT3G23600	1460.94	2.03024	0.194437	10.4416	1.6e-25	1.77e-23	513.794	366.207	589.62	357.417	533.425	325.513	2523.34	2353.95	2038.4	3711.29	2886.2	3398.65	556.97	545.459	517.654	1228.61	991.798	1224.1	2311.02	2047.54	2682.62	1058.37	1093.43	1207.22
16750	AT3G16460	5783.34	2.0295	0.355791	5.70418	1.17e-08	1.79e-07	11.5297	13.3706	47.0249	101.834	80.3085	19.1478	13216.3	14495.2	11353.2	25817.7	24147.5	25829.1	517.735	854.001	686.302	1656.66	2671.1	2606.1	1893.02	3732.41	3922.53	1843.07	1640.73	1644.1
10811	AT5G26690	9.27813	2.02913	0.754376	2.68981	0.0071493	0.025019	0.720608	0.742813	0	1.99674	0	0	1.32807	5.80505	9.36478	13.1223	9.77711	8.7058	12.7941	8.26453	2.34233	1.24312	1.54727	1.20069	71.4114	19.99	8.87605	4.84382	29.1116	9.48702
25209	AT2G42865	12.8222	2.0281	0.803223	2.52495	0.0115716	0.0370653	12.2503	19.3131	14.4692	20.9658	6.63097	24.6186	3.32019	29.0253	53.0671	5.40329	15.6434	4.3529	5.11764	1.65291	3.51349	9.11619	1.54727	1.20069	8.003	39.9799	3.41387	9.68764	11.6447	3.79481
13997	AT5G60260	6.67258	2.02764	0.704453	2.87832	0.00399797	0.0155043	2.88243	4.45688	0	1.99674	0.736775	0	3.32019	2.90253	3.12159	16.2099	19.5542	17.8953	4.2647	0	4.09907	6.21558	4.6418	2.40138	14.1592	11.4228	8.19328	4.84382	11.6447	15.1792
14086	AT5G61030	650.327	2.02698	0.462366	4.38392	1.17e-05	9.6e-05	448.218	217.644	245.976	256.582	177.563	172.33	221.788	679.191	783.52	321.882	486.9	319.696	648.235	354.273	376.529	1307.76	249.626	585.936	1835.15	2404.51	1265.18	842.825	640.456	766.077
1472	AT1G12880	104.228	2.02332	0.32165	6.29043	3.17e-10	6.32e-09	5.76486	2.22844	0	0	2.21032	2.7354	69.0599	110.296	90.5262	64.0676	160.345	105.437	77.6176	52.342	56.2159	78.3164	82.0051	73.2421	269.64	279.859	182.3	295.473	223.577	218.202
30687	ATCG00830	35.3834	2.0231	0.612953	3.30059	0.000964827	0.00466517	68.4578	112.165	36.173	58.904	74.4143	41.0311	16.6009	11.6101	18.7296	40.9106	50.841	12.0914	15.3529	11.5703	8.78373	55.5259	5.67331	9.00517	81.2613	45.6913	11.6071	19.3753	24.4538	18.974
10701	AT5G25450	241.177	2.02077	0.645153	3.13223	0.00173484	0.00765672	318.509	877.262	2072.71	287.531	125.252	1542.77	12.6167	8.70758	12.4864	16.2099	41.0638	22.7318	11.0882	9.36646	18.7386	9.53056	13.9254	31.2179	62.1772	51.4027	108.561	31.4848	66.3745	36.525
4839	AT1G52315	52.7885	2.02029	0.420688	4.80234	1.57e-06	1.58e-05	3.60304	5.9425	7.2346	18.9691	5.8942	2.7354	31.2098	34.8303	31.2159	45.542	39.1084	32.8886	22.1765	23.6916	64.9996	79.1451	54.6701	27.0155	193.303	125.651	77.8361	118.674	115.282	105.306
30457	ATMG00040	644.958	2.01952	0.315191	6.40729	1.48e-10	3.14e-09	60.5311	112.165	104.902	169.723	112.727	164.124	300.145	177.054	174.809	268.621	246.383	258.756	305.353	287.055	218.422	340.614	496.157	1892.89	1153.05	930.961	5515.44	569.149	1131.86	488.107
23967	AT2G32860	26.1322	2.01576	0.695772	2.89715	0.00376567	0.0147373	0	0	0	1.99674	0	0	1.99211	8.70758	0	24.7007	41.0638	48.3655	0	4.95872	1.17116	12.8455	5.15756	3.60207	9.84985	8.56712	9.55882	155.002	165.354	124.28
14767	AT5G66700	26.2083	2.01543	0.735771	2.73921	0.00615866	0.0221499	0	0	0	0	0	2.7354	3.98422	0	9.36478	3.85949	15.6434	7.73849	2.55882	1.65291	0.585582	119.339	102.635	162.093	10.4655	8.56712	4.77941	50.8601	90.8283	31.3072
10547	AT5G24165	735.823	2.01449	0.347249	5.80127	6.58e-09	1.05e-07	479.925	766.583	1255.2	560.087	390.491	404.84	662.709	978.151	945.843	523.347	1202.58	885.573	184.235	193.941	306.259	232.463	337.304	440.653	713.499	1008.06	2012.81	1203.69	1129.53	841.973
25019	AT2G41380	191.887	2.0134	0.438695	4.58951	4.44e-06	4.04e-05	1.44122	5.19969	0	1.99674	7.36775	2.7354	426.312	708.216	639.927	569.661	600.314	466.244	74.2058	55.6478	15.2251	36.4648	34.0399	25.8148	222.853	245.591	83.2983	179.221	115.282	88.2293
20447	AT3G58990	261.093	2.01178	0.541441	3.7156	0.000202721	0.00120721	27.3831	42.3403	112.136	65.8926	36.8387	41.0311	375.845	502.137	362.105	864.526	782.168	886.057	18.7647	9.36646	32.207	15.3318	69.1113	23.4134	91.1111	77.1041	68.9601	736.261	200.288	825.845
537	AT1G05320	876.089	2.01013	0.258647	7.77171	7.74e-15	2.88e-13	631.973	655.904	271.298	613.999	573.948	514.256	1388.5	1297.43	1429.69	1553.83	1316	1492.56	273.794	394.493	270.539	411.472	354.324	212.522	1084.71	1330.76	1008.46	1194	1627.92	1123.74
23806	AT2G31560	569.797	2.00845	0.290878	6.90477	5.03e-12	1.32e-10	1581.01	1784.24	636.645	1136.15	1036.64	1225.46	346.628	452.794	455.753	318.794	424.326	460.924	121.118	106.888	103.062	96.5487	143.896	80.4462	449.399	425.5	365.966	687.823	547.299	687.809
22832	AT2G23010	43.9813	2.00739	0.635966	3.15644	0.00159707	0.00712228	7.20608	2.97125	3.6173	2.99512	1.47355	8.20621	84.3327	34.8303	43.7023	195.29	179.899	251.984	4.2647	4.40775	4.68465	1.24312	5.15756	3.60207	6.15616	31.4128	36.8697	16.9534	76.8547	47.4351
27088	AT4G12440	26.9511	2.00481	0.715559	2.80174	0.00508283	0.0188781	6.48547	2.22844	0	4.99186	0	2.7354	93.6293	101.588	112.377	74.8741	68.4397	54.1694	0.852941	1.10194	1.75675	9.53056	7.73633	11.4066	9.84985	5.71141	2.73109	38.7506	9.31572	26.5637
9082	AT5G10410	31.0319	2.00245	0.625973	3.19894	0.00137933	0.00629863	0	0.742813	3.6173	0	0.736775	0	94.2933	69.6606	65.5535	153.608	125.147	161.057	0	1.65291	3.51349	1.65749	6.18907	3.60207	9.23423	5.71141	9.55882	12.1096	10.4802	6.64092
17851	AT3G25560	287.44	2.0002	0.246721	8.10714	5.18e-16	2.25e-14	102.326	96.5656	65.1114	199.674	203.35	191.478	312.098	211.884	321.524	727.9	481.034	582.805	49.4706	53.4439	73.7833	172.379	270.772	250.344	259.174	205.611	292.227	549.774	561.272	664.566
30703	ENSRNA049494840	27.5731	1.9999	0.668089	2.99346	0.00275831	0.0113564	67.0165	48.2828	119.371	59.9023	44.9433	38.2957	29.2176	5.80505	9.36478	35.5073	7.82168	22.7318	4.2647	6.61162	11.1261	16.1605	4.6418	11.4066	63.4084	8.56712	21.166	2.42191	12.8091	10.9101
20545	AT3G59880	102.88	1.99936	0.406638	4.91682	8.8e-07	9.38e-06	15.1328	12.6278	3.6173	12.9788	4.42065	13.677	133.472	148.029	215.39	60.2081	160.345	80.2868	97.2352	52.342	50.9456	24.448	30.9453	34.2197	198.844	362.675	322.952	152.58	181.657	100.088
25659	AT2G46530	222.992	1.9992	0.328478	6.08626	1.16e-09	2.09e-08	357.422	296.382	245.976	211.655	208.507	385.692	88.981	92.8808	81.1614	247.779	146.657	226.351	57.147	36.3639	68.5131	20.3042	28.3666	22.2128	282.568	148.497	202.784	472.273	772.041	651.284
10759	AT5G25980	121.222	1.9991	0.563233	3.54933	0.000386219	0.002121	5.76486	0.742813	36.173	1.99674	3.68387	0	50.4668	60.953	37.4591	735.619	551.429	775.3	4.2647	7.71356	2.92791	2.90061	3.61029	3.00172	25.8559	19.99	15.021	203.44	166.519	194.484
14339	AT5G63240	154.353	1.99838	0.395552	5.05213	4.37e-07	4.96e-06	77.8257	50.5113	119.371	36.9398	61.8891	19.1478	17.265	8.70758	28.0943	32.4197	17.5988	31.4376	39.2353	30.3033	26.9368	14.0887	11.8624	18.0103	195.15	68.537	142.017	910.638	816.29	930.203
13652	AT5G57345	322.868	1.9973	0.280614	7.11763	1.1e-12	3.17e-11	505.146	550.424	520.891	842.626	744.879	355.603	141.44	113.198	93.6478	297.953	187.72	253.919	100.647	115.703	98.9633	172.379	136.675	183.105	501.727	311.272	587.185	280.942	343.517	309.277
24539	AT2G37580	25.4291	1.99713	0.503551	3.9661	7.31e-05	0.000492083	28.1037	54.2253	32.5557	19.9674	39.7858	46.5019	28.5536	37.7328	31.2159	21.6132	33.2422	30.4703	7.67647	2.75484	11.1261	6.21558	4.12605	4.20241	24.6246	48.547	15.021	33.9067	26.7827	21.3458
26009	AT4G01070	513.746	1.9969	0.294107	6.7897	1.12e-11	2.8e-10	30.2655	22.2844	14.4692	19.9674	47.8904	54.7081	1081.72	1178.43	1179.96	1204.93	1378.57	1095.96	264.412	149.863	158.693	130.942	190.83	190.309	652.553	970.94	745.588	682.979	455.306	428.339
25769	AT2G47400	4144.07	1.99482	0.595194	3.35155	0.000803618	0.00398799	9813.96	3847.77	6869.25	9353.75	10947	6239.46	791.533	4612.11	4404.57	1288.3	2233.09	1419.05	1691.38	1278.25	979.093	2453.91	504.409	1471.44	6600.02	5634.31	4553.41	5776.26	5086.39	1609
15880	AT3G09480	225.602	1.99459	0.430322	4.63512	3.57e-06	3.31e-05	127.548	351.35	112.136	83.8633	99.4646	164.124	223.117	261.227	212.268	59.4362	175.988	105.437	110.882	115.703	133.513	69.6145	173.294	106.261	373.679	562.574	615.861	406.881	483.253	286.982
21673	AT2G07830	138.466	1.99449	0.483831	4.1223	3.75e-05	0.0002714	20.177	61.6534	0	21.9642	44.9433	46.5019	74.3722	46.4404	46.8239	119.644	50.841	78.3522	117.706	77.1356	59.7293	280.53	163.495	267.754	408.153	271.292	526.418	113.83	235.222	190.215
14592	AT5G65390	93.7724	1.9938	0.515979	3.86411	0.000111497	0.000715756	15.8534	47.54	21.7038	79.8698	41.2594	35.5603	146.088	264.13	396.442	111.153	156.434	96.2474	36.6764	12.1213	33.3782	14.9174	20.6302	42.6245	68.9489	202.755	110.609	111.408	69.8679	114.319
12189	AT5G44680	353.552	1.99236	0.305571	6.52011	7.03e-11	1.58e-09	289.684	239.928	130.223	282.539	448.696	213.362	198.547	293.155	237.241	1020.45	762.614	892.344	127.088	159.23	139.954	288.817	207.85	110.463	610.691	448.346	428.099	285.785	393.589	276.547
7752	AT1G78760	431.189	1.98975	0.348737	5.7056	1.16e-08	1.78e-07	1302.86	779.953	1215.41	965.426	1003.49	889.006	108.238	58.0505	149.837	75.646	27.3759	75.9339	120.265	66.1162	106.576	53.8684	47.4495	22.2128	420.465	299.849	318.172	605.478	639.292	997.561
27258	AT4G13840	938.119	1.98905	0.369737	5.37963	7.46e-08	9.87e-07	1485.17	1327.41	1323.93	1152.12	1057.27	1058.6	489.396	1268.4	1691.9	612.887	434.104	482.204	472.529	282.647	320.313	314.094	119.14	270.755	1270.63	1602.05	1898.11	1317.52	1467.23	796.436
2356	AT1G20530	72.7726	1.98857	0.365404	5.44212	5.27e-08	7.14e-07	80.7081	68.3388	47.0249	116.81	90.6233	46.5019	57.7713	72.5631	68.6751	48.6296	99.7265	77.8685	18.7647	31.4052	17.5675	70.8577	109.34	75.0431	88.6486	111.373	65.5462	99.2983	109.46	73.9988
17116	AT3G19450	3177.95	1.98738	0.317109	6.26719	3.68e-10	7.27e-09	7497.21	4038.67	2955.33	4296.99	4150.25	2915.94	3016.72	5291.3	4751.07	3725.95	3662.5	3382.69	1033.76	935.544	984.363	1707.63	779.307	1067.41	3821.74	3943.73	3966.91	3422.16	2702.72	2220.91
3196	AT1G28600	165.535	1.98625	0.339088	5.85763	4.7e-09	7.73e-08	15.8534	5.9425	3.6173	19.9674	24.3136	2.7354	234.405	174.152	252.849	365.108	295.269	363.709	116.853	71.6259	66.1707	27.3486	38.1659	78.0448	358.904	319.839	729.202	111.408	196.795	100.562
14009	AT5G60360	640.322	1.98384	0.462038	4.29367	1.76e-05	0.000138519	27.3831	12.6278	108.519	23.9609	66.3097	41.0311	803.485	1564.46	1404.72	2185.24	2268.29	1939.46	93.8235	149.863	89.0084	360.09	202.176	838.081	428.468	525.45	910.136	472.273	529.832	323.033
14127	AT5G61430	19.2945	1.98375	0.687828	2.88407	0.00392566	0.0152574	1.44122	1.48563	10.8519	0.998372	4.42065	0	31.2098	46.4404	28.0943	98.803	91.9048	58.5223	0.852941	2.75484	0.585582	0	1.54727	2.40138	7.38739	5.71141	10.2416	19.3753	20.9604	17.0766
8084	AT5G01540	41.3528	1.98337	0.440265	4.50495	6.64e-06	5.8e-05	9.3679	5.19969	3.6173	7.98698	3.68387	13.677	21.9132	20.3177	21.8512	105.75	127.102	66.7445	22.1765	29.2013	18.153	12.0168	10.3151	10.2059	97.8829	122.795	47.7941	89.6107	32.605	92.4985
17386	AT3G21670	265.066	1.98164	0.300979	6.58398	4.58e-11	1.06e-09	662.239	585.336	437.693	319.479	377.229	363.809	541.855	618.238	655.535	327.285	160.345	206.037	49.4706	52.893	27.5223	37.2935	30.9453	31.2179	134.82	231.312	142.017	130.783	136.242	101.986
26476	AT4G05070	241.63	1.98119	0.324971	6.09652	1.08e-09	1.97e-08	248.61	465.744	484.718	328.465	322.707	191.478	171.986	220.592	168.566	178.309	359.798	298.415	40.0882	41.8736	34.5493	123.483	140.286	412.437	156.366	145.641	473.162	232.503	356.326	203.022
15813	AT3G08940	1613.42	1.98059	0.408121	4.85295	1.22e-06	1.26e-05	2138.76	3222.32	3208.55	4870.06	4461.17	3244.19	349.284	327.985	246.606	1514.46	700.041	1461.12	156.941	302.482	319.728	177.351	420.857	775.645	1166.59	508.316	4848.37	835.559	1909.72	1555.87
30705	ENSRNA049494857	16.8206	1.97813	0.677984	2.91767	0.00352663	0.0139494	39.6334	20.0559	18.0865	27.9544	40.5226	13.677	9.29652	5.80505	15.608	23.1569	3.91084	11.1241	6.82352	8.8155	8.78373	22.3761	3.61029	13.2076	70.1802	14.2785	16.3866	2.42191	4.65786	3.32046
18696	AT3G43960	391.669	1.97808	0.312176	6.33644	2.35e-10	4.82e-09	355.26	233.243	155.544	150.754	113.463	150.447	648.765	1024.59	1126.9	311.847	320.689	347.748	194.47	215.429	172.747	275.143	139.77	156.69	725.195	851.001	609.716	491.648	386.603	242.393
2398	AT1G20850	220.347	1.97799	0.320847	6.16491	7.05e-10	1.32e-08	0	0	3.6173	0	0	0	252.334	310.57	259.092	802.774	393.04	621.981	61.4117	73.2788	34.5493	257.74	239.311	368.011	266.562	214.178	251.26	329.38	222.413	326.828
24367	AT2G36090	51.3706	1.97741	0.68992	2.86615	0.00415503	0.0159883	4.32365	2.97125	10.8519	0.998372	0	0	49.1388	191.567	193.539	172.905	226.829	170.73	5.97058	4.40775	1.75675	9.11619	5.15756	10.2059	6.15616	39.9799	14.3382	75.0792	19.7959	17.0766
8700	AT5G06760	4428.32	1.97717	0.456834	4.32799	1.5e-05	0.000120718	5671.91	7079	7133.32	5347.28	5764.53	6217.57	1729.15	3172.46	2016.55	2490.92	16198.7	3892.46	858.911	489.811	723.194	908.718	1493.63	856.092	2477.85	3172.69	2316.65	9125.76	11842.6	5299.93
19863	AT3G53990	4673.64	1.97521	0.213887	9.23485	2.59e-20	1.84e-18	4554.96	4482.87	5252.32	4527.62	5664.33	6351.61	5339.52	6957.35	7082.9	4270.14	6493.95	4041.42	2023.18	1649.05	1458.68	1170.19	1629.79	1378.39	6016.41	7347.73	7210.77	5643.05	6532.65	5088.37
2883	AT1G25440	695.09	1.97247	0.36776	5.36348	8.16e-08	1.07e-06	1586.78	1628.25	1949.73	2536.86	2097.6	828.828	140.112	185.762	146.715	412.966	230.74	491.878	162.912	195.043	189.729	189.783	139.254	128.474	932.658	439.779	809.086	276.098	462.293	520.838
12612	AT5G48410	16.6927	1.9713	0.746248	2.64161	0.00825127	0.0281341	0	0.742813	7.2346	0	1.47355	0	9.96056	17.4152	12.4864	70.2427	68.4397	70.13	8.52941	7.16259	1.17116	6.21558	0	6.60379	40.015	17.1342	19.1176	7.26573	19.7959	9.48702
10289	AT5G21940	1935.29	1.97023	0.539547	3.65164	0.000260576	0.00150402	2167.59	908.46	3100.03	5324.32	11095.8	1146.13	1174.02	1332.26	1005.15	2544.95	1757.92	2245.13	65.6764	137.742	66.1707	2716.21	1381.19	1852.06	480.18	171.342	578.992	1215.8	1802.59	2177.27
4575	AT1G49920	167.865	1.96838	0.291822	6.74512	1.53e-11	3.74e-10	94.3996	84.6806	50.6422	45.9251	53.0478	65.6497	67.0678	66.7581	103.013	47.8577	25.4205	38.2088	170.588	107.439	132.927	148.345	94.3833	102.059	541.126	556.863	466.334	322.114	426.194	217.727
580	AT1G05700	48.8775	1.96776	0.687171	2.86357	0.00418897	0.0160964	4.32365	7.42813	7.2346	1.99674	0	19.1478	74.3722	98.6859	149.837	257.042	144.701	242.795	1.70588	3.30581	9.36931	2.07186	4.12605	1.20069	32.6276	5.71141	18.4349	31.4848	15.1381	40.3198
14245	AT5G62480	110.52	1.96719	0.525291	3.74495	0.000180429	0.00108966	81.4287	26.7413	159.161	39.9349	89.8865	144.976	57.1072	89.9783	71.7967	199.15	439.97	194.913	69.0882	23.1407	25.18	37.2935	31.9768	33.019	211.772	131.363	121.534	135.627	139.736	97.7163
6225	AT1G65900	416.255	1.96714	0.223456	8.80326	1.33e-18	7.66e-17	862.568	699.729	1378.19	440.282	503.954	380.221	297.489	322.18	243.484	304.128	273.759	298.899	148.412	164.74	142.296	208.015	255.815	178.903	590.375	551.151	593.33	428.678	341.188	382.327
16416	AT3G13810	816.34	1.96685	0.191204	10.2866	8.1e-25	8.5e-23	1131.35	1361.58	1001.99	822.659	948.966	1323.94	400.415	435.379	465.118	623.694	797.812	774.816	330.088	292.013	317.971	225.419	218.68	97.8562	1133.35	1253.66	689.601	1612.99	1907.39	1425.43
13996	AT5G60250	161.747	1.96451	0.399486	4.91759	8.76e-07	9.35e-06	17.2946	23.0272	50.6422	16.9723	11.7884	49.2373	30.5457	49.3429	31.2159	105.75	125.147	98.1821	86.147	74.9317	127.657	125.14	150.085	157.29	320.736	379.809	701.208	329.38	579.904	240.496
12960	AT5G51440	556.256	1.96404	0.540216	3.63566	0.000277272	0.00158854	590.899	3979.99	1891.85	847.618	450.906	2992.53	64.4116	92.8808	121.742	85.6807	80.1723	145.097	98.0882	65.5652	93.6931	83.7032	116.561	119.469	279.489	482.615	321.586	116.252	116.447	112.896
18148	AT3G27860	21.8025	1.96311	0.535796	3.6639	0.000248401	0.00144113	37.4716	39.3691	43.4076	82.8649	30.9445	32.8249	9.96056	20.3177	6.24319	12.3504	9.77711	25.6337	5.11764	8.8155	4.68465	8.70182	5.67331	4.80276	21.5465	31.4128	23.8971	14.5315	26.7827	16.1279
15922	AT3G09870	101.119	1.96305	0.604317	3.24838	0.00116062	0.00543518	416.511	535.568	415.99	316.484	209.981	366.544	7.30441	8.70758	6.24319	3.08759	7.82168	1.45097	4.2647	4.40775	1.75675	0.414372	0.515756	0	19.6997	14.2785	3.41387	14.5315	10.4802	57.3965
6072	AT1G64585	38.114	1.96304	0.487826	4.02406	5.72e-05	0.000397501	22.3388	8.17094	0	4.99186	2.9471	0	9.96056	17.4152	15.608	13.1223	7.82168	11.6077	47.7647	19.2839	19.3242	9.94493	15.4727	4.80276	131.742	82.8155	100.368	133.205	139.736	96.2933
6752	AT1G70230	101.864	1.96253	0.483558	4.05853	4.94e-05	0.000349831	1.44122	9.65656	14.4692	0	0	2.7354	324.714	423.769	368.348	347.354	365.664	355.487	5.97058	9.91743	7.61256	5.38684	19.083	10.8062	38.7838	28.5571	24.5798	33.9067	12.8091	33.6789
6256	AT1G66170	21.1916	1.96197	0.404585	4.84935	1.24e-06	1.28e-05	10.8091	17.8275	18.0865	3.99349	6.63097	2.7354	9.96056	8.70758	9.36478	7.71898	13.6879	4.83655	15.3529	16.5291	18.7386	11.1881	10.3151	5.4031	65.8709	65.6813	54.6218	43.5944	57.0588	29.8841
6242	AT1G66040	42.139	1.95965	0.493774	3.96873	7.23e-05	0.000487882	9.3679	21.5416	28.9384	7.98698	3.68387	5.47081	14.6088	14.5126	15.608	3.08759	5.86626	5.32021	14.5	35.262	26.9368	23.6192	10.3151	16.8097	104.039	79.9598	183.666	87.1888	211.933	81.1141
20793	AT3G61890	129.213	1.95753	0.505379	3.87338	0.000107336	0.000692456	5.76486	3.71406	47.0249	0	1.47355	0	71.052	87.0758	78.0399	274.796	717.64	298.899	60.5588	33.6091	27.5223	76.6589	58.7961	34.2197	142.207	182.765	129.727	251.879	274.814	242.868
18902	AT3G45780	2638.77	1.95603	0.256291	7.63205	2.31e-14	8.13e-13	3489.18	2931.88	1859.29	3013.09	3215.29	2119.94	3763.76	3761.67	3980.03	3057.49	2094.26	2750.55	671.264	961.44	1075.13	1278.75	1363.14	690.396	3077.46	3543.93	2772.74	3177.55	4901.24	3781.05
23833	AT2G31790	219.417	1.9554	0.519025	3.76745	0.000164924	0.00100731	1.44122	6.68531	3.6173	3.99349	2.21032	8.20621	336.003	473.112	337.132	1033.57	688.308	899.599	16.2059	10.4684	15.8107	7.04433	43.3235	15.609	79.4144	31.4128	45.7458	452.897	207.275	546.927
3921	AT1G35290	37.7785	1.95487	0.457457	4.27333	1.93e-05	0.000150255	110.253	83.195	39.7903	71.8828	37.5755	62.9143	78.3564	58.0505	46.8239	21.6132	25.4205	34.3395	6.82352	18.182	14.6395	6.21558	6.70482	4.80276	36.3213	77.1041	49.8424	2.42191	5.82233	7.58962
10251	AT5G20935	22.9441	1.95452	0.478651	4.08339	4.44e-05	0.000317046	24.5007	18.5703	39.7903	19.9674	33.8916	38.2957	7.30441	11.6101	9.36478	33.9635	43.0193	48.3655	4.2647	7.71356	6.4414	6.21558	10.8309	13.2076	22.1622	19.99	62.1323	19.3753	32.605	17.0766
25480	AT2G45040	11.7764	1.95313	0.782685	2.49542	0.0125809	0.0396421	4.32365	1.48563	3.6173	4.99186	10.3148	2.7354	21.2492	29.0253	12.4864	59.4362	44.9747	35.3068	2.55882	0.550968	0	3.31498	6.18907	1.80103	6.15616	2.85571	2.04832	14.5315	6.98679	5.69221
17071	AT3G19040	56.8099	1.95132	0.504141	3.87059	0.000108573	0.00069916	33.8686	25.9984	14.4692	0	7.36775	8.20621	29.8817	60.953	68.6751	27.0164	43.0193	26.1174	81.8823	34.711	35.1349	56.769	18.0514	22.8131	222.853	197.044	150.21	50.8601	102.473	45.0634
7312	AT1G75030	21.164	1.95118	0.462687	4.21706	2.48e-05	0.000187969	28.8243	38.6263	25.3211	49.9186	39.7858	51.9727	13.2807	11.6101	12.4864	25.4726	19.5542	33.8559	11.9412	7.16259	6.4414	2.48623	2.06302	0	36.3213	25.7014	22.5315	4.84382	24.4538	13.2818
14583	AT5G65310	1285.93	1.95104	0.301323	6.47493	9.49e-11	2.1e-09	178.711	132.221	170.013	162.735	134.83	123.093	990.08	1947.59	1794.92	1921.25	2188.12	1740.68	614.117	696.424	576.798	2651.98	1003.66	1787.83	2507.4	2730.06	1962.97	2029.56	1454.42	1362.81
27446	AT4G15160	811.884	1.95081	0.349378	5.58367	2.35e-08	3.42e-07	1.44122	2.22844	21.7038	0.998372	0	13.677	2336.08	3305.98	2890.6	950.979	1472.43	1083.39	233.706	233.611	205.539	263.541	190.314	184.906	664.865	1247.94	574.895	1281.19	1410.17	915.023
29794	AT4G34600	99.9704	1.95049	0.574671	3.3941	0.000688556	0.00348758	3.60304	0.742813	3.6173	0	4.42065	0	160.033	206.079	118.621	596.677	524.053	697.915	3.41176	1.10194	3.51349	2.90061	9.2836	6.00345	15.3904	8.56712	5.46218	12.1096	5.82233	9.96137
15328	AT3G04620	190.756	1.94687	0.303132	6.42251	1.34e-10	2.86e-09	73.502	126.278	94.0498	77.873	58.942	84.7975	110.23	217.689	143.593	82.5931	132.969	134.456	136.47	138.844	131.756	150.417	201.66	107.462	430.315	622.544	397.374	331.802	384.274	208.24
20830	AT3G62210	6.39797	1.94674	0.719768	2.70468	0.00683708	0.0241378	1.44122	0.742813	0	0	0	2.7354	4.64826	8.70758	18.7296	16.9818	5.86626	15.477	1.70588	2.20387	7.02698	2.48623	1.54727	1.80103	22.1622	11.4228	12.2899	2.42191	6.98679	6.16657
7398	AT1G75770	59.0539	1.94587	0.371861	5.23277	1.67e-07	2.07e-06	32.4274	49.0256	57.8768	38.9365	57.4684	60.1789	41.1703	52.2455	62.4319	40.1387	58.6626	82.2214	23.0294	34.16	26.9368	23.6192	27.8508	50.429	132.357	105.661	140.651	60.5478	109.46	49.8069
7670	AT1G78060	2053.6	1.94352	0.202154	9.61407	6.97e-22	5.84e-20	928.864	722.757	586.003	515.16	394.911	451.342	2271.67	2295.9	2060.25	2177.53	2575.29	2428.92	1186.44	1365.85	1280.67	1343.81	1266.7	1462.44	3978.72	5525.79	6825	2879.65	2914.66	1848.07
10565	AT5G24290	128.382	1.94245	0.380813	5.10079	3.38e-07	3.93e-06	4.32365	10.3994	7.2346	19.9674	12.5252	8.20621	302.801	243.812	287.187	490.155	500.588	559.589	22.1765	13.2232	12.8828	32.7354	72.2058	52.23	46.7868	94.2383	51.8908	70.2354	103.637	62.14
20900	AT3G62790	275.173	1.94013	0.500334	3.87767	0.000105461	0.000682313	245.007	179.761	332.792	136.777	151.776	213.362	120.855	496.332	496.333	127.363	353.931	149.45	116.853	79.8904	114.188	207.601	73.2373	587.137	290.571	611.121	871.218	329.38	168.848	150.369
21689	AT2G07765	295.385	1.9395	0.426002	4.55279	5.29e-06	4.73e-05	80.7081	120.336	108.519	141.769	46.4168	175.066	130.151	217.689	227.876	101.891	187.72	104.47	247.353	156.475	179.188	389.51	121.203	462.265	862.477	611.121	1539.65	278.52	374.958	223.894
25423	AT2G44590	151.142	1.93945	0.263071	7.37236	1.68e-13	5.34e-12	93.679	92.8516	72.346	59.9023	38.3123	46.5019	134.136	98.6859	109.256	49.4015	19.5542	27.0847	90.4117	98.6234	97.7922	58.8409	72.2058	79.2455	365.06	354.108	523.004	273.676	463.457	309.277
20777	AT3G61760	134.154	1.93785	0.33768	5.73871	9.54e-09	1.48e-07	63.4135	28.2269	32.5557	12.9788	30.2078	38.2957	174.642	130.614	143.593	145.889	95.8156	115.11	79.3235	74.9317	79.6391	67.1283	85.0997	96.6555	281.952	271.292	574.895	171.956	284.13	141.357
18177	AT3G28130	191.729	1.9377	0.316717	6.11807	9.47e-10	1.73e-08	51.1632	69.0816	144.692	82.8649	52.311	27.354	173.314	211.884	230.998	457.736	645.289	533.956	49.4706	56.7498	68.5131	149.588	184.641	43.8252	215.465	231.312	87.3949	268.832	251.525	313.546
24178	AT2G34580	19.463	1.93646	0.530832	3.64796	0.000264326	0.00152318	5.04426	7.42813	14.4692	7.98698	6.63097	0	14.6088	11.6101	15.608	6.94708	23.4651	13.5424	20.4706	11.5703	9.36931	24.8623	13.9254	9.00517	62.1772	71.3927	15.7038	26.641	54.7299	19.9227
29422	AT4G31500	1079.11	1.93626	0.242159	7.99581	1.29e-15	5.24e-14	2.16182	2.22844	10.8519	22.9626	11.0516	8.20621	1825.44	2025.96	1395.35	2950.97	2162.7	2322.03	303.647	422.042	453.24	1117.56	1479.7	1719.99	1625.23	1287.92	2477.1	874.31	599.7	798.333
30497	ATMG00450	9.80703	1.93494	0.711979	2.7177	0.00657378	0.0233983	0	4.45688	0	12.9788	3.68387	0	9.29652	5.80505	6.24319	10.0347	7.82168	4.83655	6.82352	2.75484	4.68465	11.1881	14.4412	23.4134	24.6246	17.1342	26.6281	2.42191	23.2893	12.8075
30634	ATCG00330	43534.8	1.93395	0.356361	5.42695	5.73e-08	7.72e-07	78139.8	158001	49217	109699	66057.8	80385.3	17132.2	27080.6	35985.7	20720.8	29425.2	27461.5	15556.8	7653.5	10628.3	19970.7	15169.4	17709.6	37267.5	49789.3	48106.8	40106.8	36368.6	47203.2
9725	AT5G16490	14.9407	1.93219	0.589428	3.27807	0.00104518	0.00496878	0.720608	1.48563	0	0	0	2.7354	17.929	8.70758	15.608	21.6132	25.4205	31.9213	1.70588	8.8155	3.51349	9.11619	26.8193	19.8114	22.1622	19.99	19.8004	31.4848	40.7563	28.4611
6579	AT1G68850	77.2566	1.93108	0.774124	2.49454	0.0126122	0.0397154	2.16182	5.19969	61.4941	115.811	198.192	60.1789	61.7555	110.296	37.4591	403.703	353.931	284.389	3.41176	1.10194	1.75675	4.97247	12.8939	7.80448	16.6216	0	9.55882	26.641	32.605	42.2173
19962	AT3G54870	288.482	1.93041	0.337271	5.72361	1.04e-08	1.61e-07	124.665	81.7094	47.0249	30.9495	19.8929	60.1789	516.621	676.288	727.331	320.338	297.224	389.826	155.235	166.943	129.999	212.987	156.274	71.441	627.928	522.594	311.345	460.163	567.095	249.509
1690	AT1G14700	57.8163	1.9303	0.589327	3.27544	0.00105499	0.0050058	10.0885	3.71406	14.4692	14.9756	5.8942	5.47081	20.5852	29.0253	9.36478	289.462	250.294	251.984	6.82352	0	2.92791	14.9174	21.146	9.60552	13.5435	11.4228	8.19328	72.6573	160.696	160.331
27750	AT4G17500	68.4924	1.92962	0.556853	3.46523	0.000529785	0.00278531	41.0747	28.2269	130.223	117.808	106.832	158.653	29.8817	95.7833	84.283	90.3121	80.1723	100.117	11.0882	9.91743	7.61256	77.4876	19.5987	147.685	49.8649	37.1242	53.9391	65.3916	41.9208	58.8195
24813	AT2G39850	14.5033	1.92885	0.794027	2.4292	0.0151323	0.0460926	0	1.48563	0	0	0	0	2.65615	5.80505	6.24319	46.3139	9.77711	19.3462	1.70588	2.20387	0.585582	0.828745	0	0	6.15616	14.2785	1.36555	55.7039	89.6638	83.9602
8819	AT5G07780	23.3042	1.92315	0.769136	2.50041	0.012405	0.0392175	0	0	0	0	0	0	81.6766	130.614	115.499	47.8577	74.306	69.1627	0	0.550968	1.75675	2.90061	1.54727	1.20069	4.30931	5.71141	2.04832	7.26573	8.15126	4.74351
24511	AT2G37330	33.5025	1.92262	0.490413	3.92041	8.84e-05	0.000583821	9.3679	4.45688	0	3.99349	7.36775	27.354	88.981	63.8556	46.8239	54.8048	64.5289	45.9473	10.2353	22.5897	9.95489	7.04433	9.2836	14.4083	54.1742	48.547	124.947	31.4848	34.934	18.974
15157	AT3G03150	940.503	1.92089	0.474586	4.04751	5.18e-05	0.000364204	1115.5	2554.53	560.682	1159.11	1359.35	1832.72	408.383	612.433	611.832	416.825	1263.2	583.772	254.176	134.436	167.476	195.584	549.796	489.281	498.649	916.682	1048.06	2010.19	2516.41	1313
17872	AT3G25717	94.9657	1.92067	0.422465	4.54634	5.46e-06	4.86e-05	2.16182	2.22844	3.6173	0.998372	2.9471	24.6186	261.631	261.227	280.943	324.969	234.651	332.271	26.4412	15.9781	16.3963	18.6468	11.8624	7.80448	65.8709	68.537	83.9811	55.7039	67.539	108.152
6338	AT1G66890	83.2402	1.92039	0.447183	4.29442	1.75e-05	0.000138219	67.7372	125.535	198.952	64.8942	80.3085	82.0621	44.4905	69.6606	84.283	59.4362	138.835	84.6397	17.9118	14.8761	28.1079	26.9342	78.9106	69.0396	61.5616	85.6712	144.065	123.517	133.914	112.421
27724	AT4G17250	121.772	1.9179	0.422514	4.53926	5.65e-06	5.01e-05	5.04426	17.8275	32.5557	12.9788	2.9471	24.6186	97.6135	43.5379	74.9183	318.022	412.594	355.003	36.6764	48.4852	42.7475	142.958	220.228	176.501	222.237	142.785	116.071	101.72	126.927	147.523
21146	AT2G02350	32.3306	1.91731	0.506144	3.78807	0.000151824	0.000936072	17.2946	12.6278	10.8519	10.9821	23.5768	10.9416	12.6167	26.1227	34.3375	13.8942	44.9747	27.0847	17.0588	14.3252	23.4233	41.8516	15.4727	45.6262	84.3393	68.537	86.0294	50.8601	59.3877	23.7176
20273	AT3G57440	37.8594	1.91695	0.451885	4.24211	2.21e-05	0.000169776	12.9709	9.65656	10.8519	5.99023	8.8413	13.677	17.265	0	12.4864	9.26278	7.82168	3.38559	28.147	38.5678	29.8647	16.5749	19.083	18.0103	118.814	119.94	178.887	60.5478	125.762	42.2173
7437	AT1G76100	841.544	1.91676	0.31698	6.04696	1.48e-09	2.61e-08	1651.63	3049.99	2069.1	2116.55	2152.86	1925.72	293.505	200.274	193.539	489.384	262.026	518.962	122.823	203.858	252.386	145.03	181.546	166.295	746.742	571.141	1245.38	418.991	579.904	639.425
9571	AT5G15190	242.395	1.91481	0.313501	6.10784	1.01e-09	1.84e-08	250.051	251.813	542.595	190.689	279.974	303.63	162.689	249.617	206.025	71.0146	144.701	95.2801	69.0882	61.1575	69.0987	45.1666	40.7447	24.6141	246.862	254.158	178.204	716.885	791.837	571.593
477	AT1G04920	1368.22	1.91374	0.352614	5.42731	5.72e-08	7.71e-07	1875.02	932.23	600.472	1121.17	958.544	2150.03	1146.79	1425.14	1329.8	771.898	715.684	654.869	629.47	623.145	543.42	536.198	291.402	408.835	2488.93	2113.22	2361.71	2991.06	3991.79	2176.32
22285	AT2G18193	560.58	1.91285	0.647086	2.9561	0.0031156	0.0125664	87.9142	60.1678	318.322	48.9202	26.5239	224.303	678.646	1309.04	2041.52	302.584	258.116	202.652	696	261.71	350.178	292.547	136.675	144.083	2612.06	1479.26	984.559	278.52	385.438	274.175
6231	AT1G65960	784.19	1.91187	0.267791	7.13939	9.37e-13	2.73e-11	17.2946	29.7125	43.4076	62.8975	40.5226	19.1478	1399.79	1468.68	1245.52	2863.74	1871.34	2357.34	185.088	267.22	189.729	420.174	286.76	334.392	870.48	773.897	770.851	1080.17	873.349	1349.05
21666	AT2G07728	116.965	1.90837	0.414339	4.60581	4.11e-06	3.77e-05	25.2213	74.2813	10.8519	44.9268	18.4194	41.0311	88.317	95.7833	31.2159	44.7701	86.0385	60.4569	81.8823	71.6259	76.7112	105.665	132.033	125.472	304.73	282.715	351.628	222.816	239.88	190.689
30612	ENSRNA049494790	682.117	1.90681	0.323217	5.89947	3.65e-09	6.1e-08	1144.33	1333.35	524.509	1670.28	864.974	856.182	307.449	313.473	461.996	439.982	461.479	395.63	265.265	201.654	202.026	354.703	197.019	700.002	685.18	919.538	2427.26	557.039	513.529	573.965
21677	AT2G07775	93.9951	1.90535	0.405236	4.70182	2.58e-06	2.47e-05	10.0885	33.4266	0	37.9382	11.7884	32.8249	39.8422	29.0253	18.7296	47.0858	48.8855	43.0453	71.647	48.4852	48.6033	69.6145	79.4264	143.482	228.393	194.188	415.809	184.065	249.196	170.292
8546	AT5G05490	33.5635	1.90124	0.439131	4.32955	1.49e-05	0.000119906	31.7068	49.0256	18.0865	25.9577	25.0503	62.9143	25.8975	31.9278	18.7296	16.9818	23.4651	17.8953	25.5882	22.0387	13.4684	14.503	18.5672	9.60552	67.1021	88.5269	63.4979	31.4848	72.1969	31.3072
11614	AT5G40040	11.2977	1.89955	0.709759	2.67633	0.00744339	0.0259055	3.60304	0.742813	0	0.998372	6.63097	2.7354	10.6246	20.3177	31.2159	4.63139	1.95542	8.22214	2.55882	7.16259	12.8828	6.62996	17.0199	3.60207	30.1652	22.8457	40.9664	19.3753	5.82233	10.4357
30034	AT4G36710	83.8705	1.89861	0.304301	6.23925	4.4e-10	8.58e-09	24.5007	29.7125	14.4692	21.9642	19.8929	8.20621	100.27	145.126	124.864	159.011	138.835	195.397	34.1176	53.9949	35.7205	39.3654	22.6932	28.2162	166.832	174.198	101.05	150.158	119.94	104.357
27212	AT4G13495	2558.86	1.89808	0.218984	8.66764	4.41e-18	2.37e-16	1454.19	1434.37	1917.17	1352.79	1061.69	910.89	1153.43	1425.14	1576.41	958.698	1405.95	1786.62	1554.91	1723.98	1227.97	2762.62	2822.73	1101.03	5687.06	5425.84	2669.64	6313.92	7127.69	6557.9
196	AT1G02610	84.0263	1.89563	0.611727	3.09882	0.00194293	0.00841768	41.7953	46.0544	65.1114	464.243	598.998	62.9143	60.4274	63.8556	78.0399	77.1898	93.8602	79.8031	7.67647	2.75484	6.4414	4.5581	9.79936	14.4083	32.6276	8.56712	33.4559	29.0629	88.4994	46.4864
771	AT1G07180	91.9428	1.89524	0.287497	6.59222	4.33e-11	1.01e-09	200.329	231.758	238.742	171.72	121.568	177.801	43.8265	29.0253	40.5807	104.978	66.4843	85.607	26.4412	25.8955	36.8917	7.4587	6.70482	18.0103	92.958	139.93	241.019	33.9067	38.4274	26.5637
26773	AT4G09760	1348.16	1.89431	0.153731	12.3222	6.88e-35	1.72e-32	1810.17	1297.69	1450.54	1886.92	1996.66	1649.45	1024.61	925.906	1145.63	1134.69	1145.88	1052.43	801.764	646.286	637.699	496.832	521.945	371.013	2461.23	2575.85	2221.06	1571.82	1938.84	1590.97
14093	AT5G61120	9.75203	1.89179	0.776994	2.43475	0.0149019	0.0455422	3.60304	3.71406	21.7038	4.99186	2.9471	2.7354	0	2.90253	0	0	3.91084	2.90193	3.41176	3.30581	3.51349	2.48623	1.03151	1.20069	13.5435	11.4228	21.8487	16.9534	82.6771	23.2432
19407	AT3G49940	199.896	1.88869	0.389407	4.85017	1.23e-06	1.27e-05	1.44122	1.48563	0	0	0	2.7354	567.088	635.653	524.428	760.32	690.264	729.836	13.647	14.8761	11.7116	61.7415	102.635	216.724	38.1682	79.9598	95.5882	111.408	39.5918	98.1907
30508	ATMG00540	5.01408	1.88641	0.736397	2.56167	0.010417	0.0340179	0.720608	1.48563	0	0	3.68387	0	1.99211	2.90253	0	4.63139	1.95542	4.83655	3.41176	1.65291	2.34233	6.21558	5.67331	6.00345	10.4655	8.56712	12.9727	9.68764	22.1248	9.01267
4460	AT1G48930	469.568	1.8862	0.756868	2.49211	0.0126987	0.039922	20.8976	14.8563	264.063	22.9626	47.1536	5.47081	1846.69	2142.06	1929.15	925.506	653.111	859.939	15.3529	19.8349	8.19815	13.2599	55.7016	46.8269	81.8769	31.4128	92.1744	852.512	489.076	831.538
23734	AT2G30960	74.1204	1.88497	0.576031	3.27234	0.00106662	0.00505421	160.696	77.2525	43.4076	55.9089	52.311	76.5913	27.2255	66.7581	149.837	41.6825	123.192	68.6791	23.8823	26.4465	31.0358	94.8913	25.272	55.8321	110.195	137.074	64.8634	130.783	96.6506	38.4224
10722	AT5G25610	2347.21	1.88492	0.332645	5.66645	1.46e-08	2.19e-07	23.7801	34.1694	61.4941	46.9235	16.209	24.6186	3918.48	3561.4	2394.26	3895	4342.99	4152.67	1543.82	1590.09	1230.89	515.893	956.727	695.8	4892.3	5668.58	6574.42	3625.6	4492.51	2074.34
23406	AT2G28120	57.6721	1.88449	0.672867	2.80069	0.00509932	0.0189251	52.6044	17.8275	130.223	126.793	159.88	19.1478	60.4274	75.4657	49.9455	213.816	152.523	190.56	5.11764	4.40775	1.17116	5.80121	7.73633	6.00345	20.3153	14.2785	6.82773	12.1096	30.2761	20.8715
12026	AT5G43470	225.598	1.88434	0.302276	6.23385	4.55e-10	8.86e-09	463.351	362.493	444.928	535.128	480.377	320.042	73.0441	69.6606	90.5262	504.05	367.619	526.701	33.2647	43.5265	32.7926	70.8577	70.1428	69.0396	196.381	91.3826	90.126	138.049	139.736	201.125
30499	ATMG00490	25.1147	1.8837	0.751564	2.50637	0.0121977	0.0386709	1.44122	0.742813	0	0.998372	0.736775	0	0.664037	0	0	6.17519	3.91084	3.38559	0	2.20387	2.34233	1.24312	6.18907	248.543	3.07808	0	314.758	0	3.4934	2.84611
9212	AT5G11550	1396.76	1.88239	0.25978	7.24609	4.29e-13	1.31e-11	2878.11	3221.58	1928.02	2108.56	1846.36	1991.37	1087.69	1451.26	992.667	594.362	637.467	660.673	618.382	383.474	619.546	287.16	493.062	205.318	1668.32	2018.99	1743.12	1932.68	2320.78	1833.37
30133	AT4G37470	235.773	1.8822	0.324543	5.79953	6.65e-09	1.06e-07	19.4564	39.3691	43.4076	44.9268	42.7329	21.8832	369.869	496.332	312.159	637.588	551.429	503.485	66.5294	71.6259	113.017	168.65	177.42	220.327	196.997	456.913	374.842	300.317	220.084	209.189
12320	AT5G45840	104.406	1.88154	0.385974	4.87478	1.09e-06	1.14e-05	13.6916	17.0847	7.2346	41.9316	18.4194	30.0894	373.189	339.595	340.254	232.341	175.988	204.103	24.7353	11.0194	9.95489	12.8455	16.5042	12.0069	46.1712	59.9699	66.9118	135.627	210.768	105.306
8875	AT5G08260	535.499	1.8812	0.265266	7.09177	1.32e-12	3.79e-11	54.0456	46.0544	54.2595	14.9756	13.2619	24.6186	421	452.794	299.673	442.298	874.073	468.662	313.029	392.841	312.701	459.539	461.086	1100.43	1074.86	1513.52	2634.14	532.82	529.832	361.456
8695	AT5G06720	40.553	1.8804	0.657005	2.86208	0.00420873	0.0161648	0.720608	0.742813	0	0	4.42065	0	23.2413	20.3177	28.0943	111.925	76.2614	127.685	4.2647	12.1213	12.8828	13.2599	34.5556	19.8114	41.8619	57.1141	18.4349	179.221	17.467	168.869
29158	AT4G29310	282.985	1.88027	0.301454	6.23736	4.45e-10	8.67e-09	158.534	149.305	285.767	103.831	148.829	84.7975	387.134	333.79	358.983	408.334	297.224	438.192	50.3235	106.888	71.441	204.286	275.929	271.956	238.859	319.839	382.353	559.461	473.937	681.643
815	AT1G07540	11.914	1.87895	0.748096	2.51165	0.0120169	0.0382198	10.0885	5.9425	18.0865	1.99674	9.57807	8.20621	1.32807	0	0	0.771898	0	0.483655	2.55882	4.95872	2.34233	0	1.54727	1.20069	12.9279	11.4228	23.8971	50.8601	97.8151	19.9227
15647	AT3G07030	175.919	1.87786	0.344155	5.45644	4.86e-08	6.65e-07	99.4439	109.936	148.309	84.8617	67.0465	120.358	130.151	223.494	371.47	149.748	215.096	118.979	104.059	79.8904	85.495	119.754	101.604	126.072	251.787	468.336	302.468	288.207	213.097	242.393
15230	AT3G03780	2827.76	1.87705	0.3835	4.89452	9.85e-07	1.04e-05	196.005	113.65	86.8152	85.86	103.885	306.365	6283.79	5137.47	4844.71	7585.44	5606.19	7235	736.088	600.005	1230.31	937.31	1448.24	1417.41	2355.96	3875.19	4523.37	4107.56	3708.82	5340.72
15504	AT3G05920	58.978	1.87639	0.759844	2.46944	0.0135326	0.0420472	0	0	0	0	0	0	205.852	293.155	277.822	183.712	183.81	212.808	0.852941	0.550968	1.17116	0.414372	3.61029	1.80103	1.84685	8.56712	5.46218	19.3753	2.32893	12.3331
14370	AT5G63530	1206.87	1.87624	0.415491	4.51573	6.31e-06	5.54e-05	1454.91	1789.44	1439.69	1068.26	830.345	1548.24	577.713	1532.53	2194.48	572.749	987.488	519.446	576.588	390.086	553.375	784.821	308.938	450.259	1280.48	2801.45	1330.04	2487.3	1786.29	1700.07
21953	AT2G15050	72.0584	1.87535	0.501686	3.73809	0.000185427	0.0011163	18.7358	12.6278	7.2346	33.9447	7.36775	10.9416	114.878	69.6606	59.3103	199.922	86.0385	147.031	52.8823	33.6091	24.5944	9.11619	19.083	25.2145	147.132	119.94	264.233	55.7039	151.381	58.8195
21441	AT2G05070	3967	1.87081	0.377428	4.95672	7.17e-07	7.8e-06	9049.4	10333.3	5769.59	10535.8	12989.3	6280.49	1114.92	969.444	970.816	4534.13	1775.52	3878.92	613.264	868.326	1114.95	1062.04	1323.43	1190.48	3670.3	1813.37	6304.04	2070.73	3208.1	3767.3
30576	ATMG01260	36.2061	1.86959	0.374241	4.99568	5.86e-07	6.49e-06	6.48547	9.65656	0	26.9561	13.9987	19.1478	16.6009	8.70758	12.4864	47.0858	17.5988	37.2415	29	19.8349	31.0358	72.1008	56.7331	36.0207	110.195	91.3826	60.7668	36.3287	64.0456	45.5377
26950	AT4G11300	79.2289	1.86954	0.436771	4.28038	1.87e-05	0.000146174	25.2213	24.5128	32.5557	18.9691	33.8916	27.354	32.5378	98.6859	134.229	60.98	76.2614	73.9993	26.4412	30.3033	43.9186	43.5091	20.1145	57.0328	112.042	145.641	201.418	217.972	253.853	110.049
25124	AT2G42220	995.464	1.86673	0.304525	6.12999	8.79e-10	1.62e-08	2164.71	2319.8	2600.84	2344.18	2337.79	1540.03	313.426	269.935	249.728	1210.34	533.83	1205.27	207.265	293.115	228.377	317.824	338.851	300.773	1077.33	551.151	1266.54	600.634	749.916	869.486
19082	AT3G47250	38.247	1.86425	0.755801	2.46659	0.0136407	0.0423089	0	0	7.2346	16.9723	6.63097	2.7354	13.2807	23.2202	3.12159	291.778	156.434	292.128	0.852941	2.75484	1.75675	0.414372	5.15756	3.00172	11.0811	2.85571	8.87605	7.26573	31.4406	28.9354
30549	ATMG00980	118.057	1.85966	0.410888	4.52595	6.01e-06	5.3e-05	20.8976	50.5113	7.2346	35.9414	14.7355	51.9727	37.8501	23.2202	34.3375	38.5949	17.5988	27.5684	52.0294	56.7498	49.7745	63.399	77.3633	342.797	149.595	197.044	1154.57	79.923	146.723	102.934
11308	AT5G37300	13.7139	1.85713	0.640271	2.90053	0.00372527	0.0146091	0.720608	0	0	0	0	0	7.30441	20.3177	6.24319	74.8741	25.4205	59.9733	2.55882	3.30581	2.34233	8.28745	5.67331	4.80276	11.0811	14.2785	6.82773	29.0629	23.2893	22.7689
5271	AT1G55910	54.0224	1.85668	0.442836	4.19271	2.76e-05	0.000206296	6.48547	15.5991	39.7903	18.9691	15.4723	21.8832	49.8028	31.9278	37.4591	111.925	54.7518	73.5156	17.0588	23.1407	28.6935	14.9174	33.5241	64.8372	68.3333	74.2484	359.821	46.0163	44.2497	44.1147
17228	AT3G20370	2021.63	1.8562	0.460123	4.03415	5.48e-05	0.000382961	0	6.68531	21.7038	0	0	8.20621	5990.95	7648.15	5787.44	4640.65	7145.11	4379.02	452.059	586.23	464.366	599.597	1207.38	1330.96	901.261	2872.84	2842.38	743.526	479.76	410.788
272	AT1G03200	31.5192	1.85558	0.672037	2.76113	0.00576022	0.0209173	5.04426	11.1422	50.6422	8.98535	8.8413	8.20621	5.97634	26.1227	24.9728	13.1223	50.841	18.3789	7.67647	15.4271	10.5405	31.4923	38.1659	43.8252	36.9369	65.6813	40.2836	113.83	98.9796	21.3458
10888	AT5G27330	544.203	1.85531	0.452673	4.09856	4.16e-05	0.000299304	322.832	343.922	321.94	155.746	104.622	155.918	190.579	684.996	1151.87	318.794	549.473	367.578	402.588	294.768	412.835	709.405	339.367	326.588	828.003	2327.4	615.179	876.732	549.628	710.104
30560	ATMG01100	23.4913	1.85376	0.616134	3.0087	0.00262368	0.0108781	2.16182	8.17094	0	3.99349	0.736775	16.4124	4.64826	2.90253	0	16.2099	17.5988	8.22214	8.52941	9.91743	16.3963	13.2599	12.8939	60.0345	35.0901	54.2584	139.968	41.1725	69.8679	21.3458
29877	AT4G35350	219.467	1.85359	0.302641	6.12471	9.08e-10	1.67e-08	0.720608	1.48563	0	4.99186	2.9471	0	342.643	441.184	362.105	777.302	617.913	750.633	58	67.2182	39.8196	239.507	213.523	226.33	247.477	177.054	159.769	193.753	109.46	233.381
8399	AT5G04200	131.472	1.85334	0.457731	4.04898	5.14e-05	0.000362343	2.88243	0.742813	14.4692	13.9772	22.1032	2.7354	341.979	502.137	365.227	366.652	287.447	314.86	8.52941	25.3445	12.8828	62.5702	110.372	138.079	64.024	68.537	61.4496	147.737	64.0456	156.536
14652	AT5G65790	111.317	1.85184	0.502282	3.68686	0.000227038	0.00133249	36.0304	34.9122	32.5557	23.9609	19.1561	32.8249	255.654	313.473	268.457	443.07	455.613	451.734	12.7941	14.3252	14.6395	2.90061	15.4727	6.00345	55.4054	71.3927	18.4349	31.4848	5.82233	55.4991
6401	AT1G67370	142.862	1.85126	0.420757	4.39983	1.08e-05	9e-05	16.574	37.1406	86.8152	21.9642	31.6813	49.2373	89.645	116.101	68.6751	88.7683	82.1277	91.8945	78.4705	114.601	90.7652	87.0182	103.667	66.6383	370.601	311.272	337.29	317.27	586.891	183.574
30585	ATMG01330	215.58	1.84832	0.400005	4.62074	3.82e-06	3.52e-05	32.4274	119.593	50.6422	64.8942	44.9433	93.0038	130.815	81.2707	65.5535	76.4179	105.593	108.339	121.971	68.8711	146.981	315.752	240.858	446.056	366.907	405.51	874.632	278.52	457.635	476.723
21070	AT2G01670	484.301	1.84759	0.318466	5.80154	6.57e-09	1.05e-07	4.32365	3.71406	3.6173	3.99349	5.8942	2.7354	676.654	682.094	702.359	1944.41	1147.83	1701.98	70.7941	123.968	87.8373	500.976	500.283	474.873	381.066	331.262	307.248	663.603	369.136	932.574
14781	AT5G66800	121.534	1.84735	0.402299	4.59198	4.39e-06	4e-05	236.359	201.302	586.003	68.8877	87.6762	76.5913	81.6766	95.7833	56.1887	144.345	111.459	121.398	39.2353	45.7304	22.2521	28.1773	40.2289	25.8148	150.21	82.8155	166.597	106.564	194.466	147.049
30524	ATMG00680	20.4413	1.84477	0.727381	2.53618	0.0112068	0.036081	3.60304	5.9425	0	0	8.10452	8.20621	6.64037	5.80505	6.24319	18.5256	29.3313	3.38559	32.4117	10.4684	5.27024	19.8899	6.18907	28.2162	62.7928	91.3826	52.5735	31.4848	36.0984	18.0253
2469	AT1G21500	664.734	1.84472	0.401654	4.5928	4.37e-06	3.98e-05	1560.12	1385.35	810.275	1919.87	2953.73	1168.02	92.3012	119.004	152.958	496.331	220.963	438.675	131.353	193.39	159.864	229.562	161.432	113.465	778.138	285.571	634.979	496.492	797.659	654.13
14846	AT5G67340	177.537	1.84372	0.350918	5.254	1.49e-07	1.87e-06	113.856	73.5385	75.9633	112.816	78.0981	221.568	144.76	168.346	140.472	378.23	412.594	349.683	99.7941	60.6065	78.468	67.1283	109.34	67.839	363.213	277.004	149.527	210.706	334.202	173.138
9079	AT5G10380	111.678	1.84355	0.29536	6.24172	4.33e-10	8.46e-09	92.2378	126.278	122.988	66.891	54.5213	90.2683	14.6088	14.5126	15.608	101.891	70.3952	82.2214	95.5293	72.1769	89.594	40.1941	52.6071	44.4255	402.613	234.168	258.771	147.737	251.525	138.511
27017	AT4G11780	125.499	1.84244	0.58865	3.12994	0.00174843	0.00770847	312.744	254.785	329.174	168.725	104.622	440.4	174.642	252.52	352.74	132.767	117.325	136.391	1.70588	10.4684	7.61256	11.6024	9.79936	5.4031	18.4685	45.6913	10.9244	46.0163	8.15126	59.2939
19191	AT3G48180	13.5495	1.842	0.764296	2.41006	0.0159497	0.0480099	5.76486	1.48563	0	3.99349	5.15742	5.47081	5.3123	26.1227	21.8512	13.8942	72.3506	17.4116	3.41176	3.85678	7.61256	17.818	2.57878	17.41	19.6997	34.2685	12.2899	14.5315	8.15126	4.74351
21623	AT2G07792	141.32	1.84175	0.437906	4.20582	2.6e-05	0.000196298	38.1922	31.9409	50.6422	29.9512	50.8375	82.0621	46.4826	55.148	53.0671	98.803	78.2168	69.1627	142.441	92.5627	46.8465	372.521	122.75	286.364	410	265.581	471.796	145.315	245.702	105.306
27585	AT4G16220	24.9149	1.8398	0.548277	3.35559	0.00079195	0.00393955	10.0885	13.3706	25.3211	15.974	6.63097	0	92.9652	37.7328	49.9455	39.3668	15.6434	37.7251	5.97058	12.6723	12.2972	15.3318	14.9569	12.6072	46.1712	42.8356	23.8971	14.5315	13.9736	37.9481
13148	AT5G53030	9.94938	1.83723	0.723478	2.53944	0.011103	0.0358098	5.76486	2.22844	0	0	0.736775	0	7.30441	11.6101	3.12159	20.8413	9.77711	6.77118	4.2647	3.30581	5.27024	9.53056	1.54727	4.20241	20.3153	8.56712	23.8971	24.2191	48.9076	16.6023
546	AT1G05400	16.952	1.83707	0.518599	3.54237	0.00039655	0.00217243	2.88243	3.71406	3.6173	7.98698	5.8942	10.9416	5.97634	8.70758	3.12159	7.71898	27.3759	13.5424	5.11764	8.8155	12.8828	10.7737	15.4727	19.211	36.9369	19.99	73.0567	29.0629	48.9076	25.1406
28507	AT4G24000	95.4515	1.83608	0.623064	2.94686	0.00321018	0.0128912	9.3679	2.22844	14.4692	16.9723	17.6826	8.20621	2.65615	11.6101	3.12159	145.889	457.569	151.384	33.2647	11.0194	4.68465	30.2492	32.4926	28.2162	89.8799	57.1141	30.7248	380.24	596.206	155.587
6403	AT1G67400	240.4	1.83576	0.245217	7.48626	7.09e-14	2.35e-12	184.476	216.901	235.125	254.585	278.501	322.778	142.104	159.639	156.08	157.467	111.459	156.221	123.676	109.092	119.459	74.587	108.824	74.4427	403.228	385.52	488.183	452.897	690.528	363.827
30442	AT4G40042	336.11	1.83541	0.432091	4.24774	2.16e-05	0.000166125	194.564	265.927	159.161	134.78	134.83	158.653	214.484	249.617	449.51	43.9982	164.255	96.7311	152.676	66.1162	169.233	116.024	256.331	745.028	272.718	596.843	1997.79	576.415	388.931	462.018
19324	AT3G49220	1459.1	1.83473	0.325354	5.63917	1.71e-08	2.53e-07	1479.41	1954.34	1417.98	914.509	814.136	2620.52	1962.89	2197.21	2013.43	2161.32	2039.5	2327.35	621.794	528.379	513.555	316.166	494.61	241.939	1569.2	2330.26	1554.67	1743.78	1589.5	1611.85
9186	AT5G11320	323.818	1.83327	0.288167	6.36182	1.99e-10	4.15e-09	302.655	310.496	560.682	286.533	263.029	454.077	330.691	342.498	274.7	327.285	299.179	260.69	208.118	138.844	144.639	80.8026	103.667	112.865	504.805	662.524	766.754	411.725	392.425	231.958
10640	AT5G24930	1808.82	1.82844	0.38029	4.80802	1.52e-06	1.54e-05	3949.65	3107.93	5194.44	3899.64	3386.95	5175.39	641.46	1573.17	1926.02	837.51	858.43	612.791	493.853	391.188	375.944	656.78	199.597	601.545	1471.32	1682.01	1769.06	1792.21	1722.24	1092.43
21624	AT2G05215	1590.86	1.82697	0.384303	4.75399	1.99e-06	1.96e-05	213.3	765.84	430.459	519.154	406.7	1241.87	746.378	568.895	515.063	1053.64	739.149	778.202	978.323	597.25	790.536	2400.87	1831.96	4534.4	2615.14	3018.48	6053.47	2119.17	2769.1	2493.19
24495	AT2G37180	380.747	1.82686	0.467907	3.90432	9.45e-05	0.000619434	19.4564	66.8531	54.2595	38.9365	35.3652	41.0311	917.7	1015.88	811.614	1585.48	1707.08	1770.66	11.0882	13.7742	9.36931	36.0504	123.781	140.481	41.2462	51.4027	52.5735	263.988	93.1572	236.701
1234	AT1G10960	9233.68	1.82685	0.329303	5.54761	2.9e-08	4.13e-07	14650.7	28653.3	9922.26	12652.4	14968.3	14741.1	5577.91	7578.49	7098.51	3872.61	5441.94	4925.06	4329.53	3168.07	4395.38	3784.05	5997.21	3295.29	9033.54	17408.4	15085.2	9627.09	6742.26	8659.75
14309	AT5G63030	484.552	1.82558	0.430715	4.23847	2.25e-05	0.000172229	214.741	189.417	372.582	160.738	345.547	451.342	273.583	481.819	474.482	436.894	1173.25	455.12	178.265	192.288	217.251	232.463	149.053	552.918	580.526	919.538	1367.59	835.559	988.631	385.648
4830	AT1G52230	946.157	1.82548	0.356761	5.11681	3.11e-07	3.64e-06	1354.02	1722.58	2126.97	1278.92	1038.85	916.36	410.375	316.375	299.673	875.333	502.543	1057.27	227.735	249.589	449.727	217.131	505.956	827.875	1188.14	733.917	3955.3	583.68	926.915	942.536
5465	AT1G58370	99.1278	1.82461	0.368096	4.95689	7.16e-07	7.8e-06	6.48547	8.91375	10.8519	4.99186	11.0516	5.47081	131.479	240.91	171.688	386.721	234.651	429.002	14.5	26.9975	13.4684	68.3714	68.0797	57.6331	70.7958	77.1041	43.0147	79.923	93.1572	123.806
3262	AT1G29160	88.1601	1.82444	0.415695	4.38891	1.14e-05	9.42e-05	23.7801	65.3675	36.173	16.9723	12.5252	30.0894	114.878	177.054	177.931	109.61	232.695	163.476	18.7647	28.0994	23.4233	73.3439	84.0682	55.2317	57.8679	134.218	53.2563	179.221	105.966	141.831
29145	AT4G29210	481.94	1.82388	0.256503	7.11057	1.16e-12	3.33e-11	184.476	94.3372	83.1979	231.622	139.987	106.681	1185.97	1282.92	1045.73	1199.53	1173.25	1082.42	126.235	140.497	128.828	228.319	226.417	204.117	445.706	485.47	469.748	360.865	473.937	466.287
25389	AT2G44300	168.141	1.8215	0.415587	4.38296	1.17e-05	9.64e-05	23.7801	60.1678	18.0865	26.9561	38.3123	46.5019	324.05	423.769	390.199	219.219	314.823	250.534	101.5	64.4633	74.3689	51.3822	139.254	189.709	243.168	411.222	318.855	133.205	57.0588	114.793
19004	AT3G07495	22.1235	1.82149	0.403542	4.51375	6.37e-06	5.58e-05	7.20608	4.45688	7.2346	13.9772	5.15742	5.47081	8.63249	11.6101	12.4864	9.26278	5.86626	6.28752	13.647	14.8761	16.3963	16.9893	15.9884	19.211	49.2492	65.6813	59.4013	38.7506	75.6903	47.4351
6109	AT1G64900	350.255	1.82146	0.348202	5.23105	1.69e-07	2.08e-06	182.314	207.245	86.8152	588.041	624.785	344.661	430.96	467.307	418.294	451.561	639.423	499.132	220.059	148.761	191.485	42.6803	59.3119	43.8252	427.853	902.403	660.924	314.848	312.077	141.357
15639	AT3G06980	782.076	1.82003	0.354545	5.13341	2.85e-07	3.36e-06	999.483	769.554	444.928	717.83	671.939	407.575	310.105	664.678	589.981	737.163	1104.81	967.795	531.382	417.083	459.682	861.894	335.241	403.432	1747.73	1679.16	1227.63	927.592	1129.53	663.617
6688	AT1G69710	91.1593	1.81959	0.354196	5.13724	2.79e-07	3.3e-06	31.7068	77.2525	25.3211	61.8991	41.2594	54.7081	51.1309	63.8556	56.1887	51.7172	60.6181	58.0387	48.6176	59.5046	53.8735	127.627	67.0482	81.0465	243.784	157.064	148.162	193.753	239.88	133.767
5359	AT1G56580	27368.4	1.81905	0.315626	5.76329	8.25e-09	1.3e-07	10951.1	9873.47	5954.08	3646.06	5565.6	5306.68	22632.4	40118.7	31834	8960.2	18772	12267.9	33638.3	27410.7	17421.1	17636.5	12733	6481.92	82637.2	102774	51677	51107.2	42768.5	34675.1
4893	AT1G52710	61.1185	1.81894	0.454308	4.00376	6.23e-05	0.00042842	38.1922	43.8259	72.346	71.8828	48.6271	41.0311	98.9416	60.953	152.958	112.697	138.835	126.718	10.2353	15.9781	10.5405	7.87307	27.8508	36.621	28.9339	71.3927	71.0084	60.5478	62.8811	55.9734
16482	AT3G14310	1923.09	1.81832	0.242057	7.51196	5.82e-14	1.94e-12	275.993	289.697	162.779	310.494	248.293	147.712	4407.88	4882.05	3749.03	4646.83	4141.58	4544.43	361.647	602.209	423.376	1038	1077.93	973.759	1684.94	1587.77	1609.98	3010.43	2426.75	3550.52
27580	AT4G16190	768.036	1.81713	0.247304	7.34777	2.02e-13	6.37e-12	19.4564	20.7988	47.0249	20.9658	22.84	21.8832	1060.47	1338.06	849.074	2566.56	2753.23	2768.44	179.97	273.28	315.629	176.937	197.019	195.712	866.787	868.135	1239.92	794.387	1131.86	704.411
19988	AT3G55110	180.921	1.81708	0.314076	5.78547	7.23e-09	1.15e-07	51.1632	55.7109	126.606	29.9512	43.4697	19.1478	145.424	104.491	112.377	264.761	220.963	285.84	79.3235	111.847	99.5489	56.769	68.5955	92.4531	311.502	302.705	826.155	261.566	409.892	261.842
6327	AT1G66810	132.059	1.81525	0.329701	5.50575	3.68e-08	5.14e-07	35.3098	27.4841	65.1114	58.904	52.311	51.9727	136.792	98.6859	115.499	121.188	93.8602	103.019	98.0882	97.5214	75.5401	49.7247	57.2489	46.8269	320.736	342.685	271.061	288.207	425.03	136.613
25409	AT2G44490	610.804	1.81436	0.345748	5.24762	1.54e-07	1.92e-06	23.0595	8.17094	68.7287	11.9805	16.209	8.20621	1379.87	1454.17	1420.33	2399.06	2049.28	2277.53	140.735	132.232	122.387	142.544	172.778	171.699	524.505	528.306	315.441	411.725	299.268	581.08
24393	AT2G36320	436.309	1.81223	0.415812	4.35829	1.31e-05	0.00010668	43.2365	67.5959	112.136	263.57	281.448	41.0311	696.575	934.613	827.222	1066.76	1593.67	1461.61	47.7647	63.3614	72.6121	266.027	431.172	622.558	226.547	225.601	338.655	261.566	268.992	257.098
18888	AT3G45650	218.448	1.81169	0.362981	4.99115	6e-07	6.63e-06	96.5615	131.478	90.4325	132.784	57.4684	109.416	436.937	452.794	387.078	932.453	565.117	875.9	39.2353	37.4659	36.3061	29.8348	48.481	22.2128	160.676	125.651	63.4979	130.783	73.3613	206.817
25722	AT2G47010	401.443	1.8116	0.20166	8.98343	2.62e-19	1.65e-17	37.4716	37.8834	61.4941	21.9642	27.2607	24.6186	337.995	339.595	274.7	348.898	365.664	372.415	319.853	366.394	243.016	379.565	312.548	180.704	1008.99	1019.49	881.46	864.622	797.659	1010.37
15338	AT3G04720	567.291	1.80997	0.210348	8.60464	7.66e-18	4.03e-16	11.5297	5.19969	14.4692	5.99023	8.8413	5.47081	393.11	476.014	530.671	3126.19	3682.06	3069.28	38.3823	43.5265	38.6484	161.191	180.514	219.126	139.129	142.785	192.542	426.256	328.379	375.686
2662	AT1G23140	77.4923	1.80919	0.318093	5.68763	1.29e-08	1.95e-07	0.720608	4.45688	0	0.998372	4.42065	5.47081	100.934	124.809	65.5535	148.204	140.79	135.907	25.5882	29.7523	21.6665	44.7522	55.7016	67.839	94.8048	71.3927	161.134	157.424	245.702	151.792
536	AT1G05310	17.024	1.8068	0.624615	2.89266	0.00381998	0.0149074	0	0	0	0	0	0	25.2334	34.8303	15.608	83.365	48.8855	66.7445	5.11764	4.95872	1.75675	8.70182	14.9569	10.8062	17.8529	17.1342	8.19328	19.3753	4.65786	20.3971
6999	AT1G72430	1841.34	1.80633	0.352243	5.12809	2.93e-07	3.45e-06	2404.67	3189.64	3432.82	2064.63	3053.2	3974.54	1323.43	2237.85	1866.71	885.367	1499.81	1345.05	422.206	582.925	542.249	735.925	1546.75	1006.18	1106.26	2790.03	1349.84	2993.48	1998.22	1840.48
221	AT1G02820	9.16961	1.80571	0.65808	2.7439	0.00607132	0.0218653	0	0.742813	7.2346	0	0	0	1.99211	5.80505	6.24319	26.2445	9.77711	16.9279	7.67647	8.8155	3.51349	1.65749	4.6418	7.80448	16.6216	39.9799	36.8697	4.84382	6.98679	5.69221
6263	AT1G66230	25.212	1.80295	0.504152	3.57619	0.000348633	0.00193934	0	0.742813	0	0.998372	0	0	45.1545	52.2455	65.5535	52.4891	99.7265	56.5877	2.55882	7.16259	5.85582	19.4755	25.7878	24.0138	14.7748	31.4128	19.8004	36.3287	22.1248	22.2945
6394	AT1G67330	419.268	1.80266	0.502314	3.5887	0.000332327	0.00185925	2.88243	1.48563	3.6173	0	0.736775	0	1355.96	2017.26	1329.8	2095.7	1009	1178.18	26.4412	98.0724	26.3512	26.5198	63.9537	27.0155	121.276	242.735	161.817	150.158	57.0588	66.4092
11644	AT5G40340	779.031	1.80138	0.502164	3.58723	0.000334209	0.00186767	1268.27	851.263	817.51	732.805	712.461	711.205	219.132	940.418	1429.69	412.194	1052.02	506.387	381.264	253.996	401.709	1068.67	238.279	291.768	1021.31	1921.89	402.153	1106.81	1056.17	899.37
18770	AT3G44630	1114.43	1.80085	0.284898	6.32104	2.6e-10	5.28e-09	3159.87	2763.26	1631.4	1828.02	1501.55	2735.4	713.84	481.819	602.468	964.873	727.417	798.515	357.382	360.333	360.718	366.719	324.41	297.771	1604.29	1070.89	865.073	784.699	1002.6	1442.98
10	AT1G01070	50.974	1.80055	0.699055	2.57569	0.0100039	0.032912	10.0885	2.22844	32.5557	7.98698	32.4181	0	53.787	89.9783	53.0671	306.444	238.561	237.475	1.70588	3.30581	5.85582	2.48623	10.3151	3.00172	16.6216	11.4228	11.6071	31.4848	24.4538	36.525
17605	AT3G23430	566.584	1.79981	0.528735	3.404	0.000664073	0.00338152	10.0885	7.42813	43.4076	34.943	66.3097	13.677	907.739	1094.25	889.654	3775.35	2180.29	3603.72	14.5	13.7742	7.61256	31.9067	124.813	46.2265	58.4835	37.1242	21.166	220.394	128.091	267.06
15854	AT3G09260	37624.8	1.7994	0.593187	3.03345	0.00241775	0.0101397	16.574	112.165	383.434	100.836	115.674	13.677	109647	91894	71565.7	210647	154779	170035	3874.06	3664.49	2485.21	4411.41	8244.87	4308.67	9302.57	14158.6	14235.1	9380.06	10115.7	9504.57
23033	AT2G24762	286.125	1.79933	0.297177	6.05475	1.41e-09	2.5e-08	162.137	205.759	256.828	167.727	190.825	169.595	205.188	269.935	177.931	321.882	424.326	298.899	174.853	154.822	97.7922	201.799	283.15	505.49	501.727	625.4	573.529	414.147	250.36	232.906
17	AT1G01140	1072.9	1.79931	0.193075	9.31923	1.17e-20	8.64e-19	2774.34	2404.48	2575.52	1810.05	1648.17	1479.85	539.862	632.751	643.048	407.562	230.74	392.245	377	359.231	404.637	322.382	239.311	240.738	1211.53	1285.07	1572.43	1457.99	1487.02	1253.71
9051	AT5G10150	308.765	1.79841	0.288073	6.24292	4.29e-10	8.4e-09	273.831	349.122	282.149	393.359	359.546	128.564	214.484	182.859	174.809	144.345	123.192	153.802	178.265	214.878	210.224	230.391	195.471	114.066	672.868	639.678	609.716	443.21	622.989	498.543
8111	AT5G01750	1144.19	1.79823	0.298992	6.0143	1.81e-09	3.17e-08	1891.6	1760.47	1081.57	1250.96	1125.79	1280.17	737.082	1576.07	1435.93	1080.66	2334.77	1654.59	400.029	327.826	373.601	408.157	428.077	320.584	1189.98	1490.68	899.212	1695.34	1630.25	1087.21
8434	AT5G04490	109.801	1.79814	0.386005	4.65833	3.19e-06	2.98e-05	119.621	180.503	245.976	173.717	135.567	125.829	90.9731	55.148	84.283	89.5402	48.8855	75.4503	30.7059	44.0775	77.2968	30.2492	55.1859	37.2214	210.541	125.651	220.536	79.923	143.229	155.113
26170	AT4G02380	1622.49	1.79783	0.393724	4.56623	4.97e-06	4.46e-05	190.961	228.786	828.362	246.598	137.777	229.774	2358.66	2449.73	2185.12	2223.84	2555.74	2536.77	1061.91	1052.35	1068.1	1024.74	980.451	1093.83	4008.89	3920.89	3527.89	1780.1	904.79	2343.77
14788	AT5G66830	46.6876	1.79768	0.362048	4.96531	6.86e-07	7.49e-06	49.722	29.7125	10.8519	39.9349	14.7355	19.1478	45.1545	60.953	53.0671	49.4015	44.9747	47.8819	23.8823	39.1188	25.7656	23.2048	23.209	14.4083	100.345	122.795	63.4979	77.5011	71.0324	70.204
6787	AT1G70510	138.685	1.79631	0.308344	5.82569	5.69e-09	9.18e-08	185.196	236.957	260.446	219.642	261.555	117.622	106.246	179.957	156.08	64.8395	91.9048	48.8492	40.9411	43.5265	50.9456	53.0397	68.0797	42.6245	154.52	177.054	105.83	278.52	188.643	195.433
448	AT1G04660	8017.01	1.79435	0.493804	3.63373	0.000279349	0.00159786	16158.9	24693.3	9350.72	5896.39	5998.08	8061.24	5342.18	10591.3	20296.6	2074.86	3854.14	1860.62	4673.26	2012.14	2681.96	2795.77	1445.15	3858.42	4896.61	18039.5	16547	7805.82	3705.33	9768.79
9059	AT5G10230	93.0055	1.79396	0.622037	2.884	0.00392659	0.0152586	0	0.742813	10.8519	0	1.47355	0	113.55	162.541	56.1887	751.057	500.588	539.759	2.55882	1.65291	3.51349	3.31498	6.70482	4.80276	10.4655	11.4228	7.5105	16.9534	4.65786	21.8202
12966	AT5G51480	30.2386	1.79383	0.493045	3.63827	0.000274477	0.00157326	18.0152	13.3706	39.7903	16.9723	22.1032	30.0894	3.32019	2.90253	9.36478	16.9818	9.77711	14.9933	5.11764	14.3252	4.09907	9.94493	13.4096	8.40483	25.2402	25.7014	39.6008	99.2983	144.394	138.511
16644	AT3G15570	299.435	1.79226	0.364089	4.92258	8.54e-07	9.15e-06	502.984	465.744	180.865	751.774	592.367	404.84	325.378	348.303	277.822	258.586	410.638	394.663	110.882	122.866	169.233	52.6253	56.2174	29.4169	321.967	602.554	359.821	125.939	216.591	104.357
16757	AT3G16520	1157.27	1.7902	0.377339	4.74428	2.09e-06	2.05e-05	1777.02	2031.59	1157.54	3248.7	3085.61	949.185	297.489	298.96	190.417	715.55	502.543	884.606	417.941	561.437	495.402	697.389	479.653	320.584	2014.91	1247.94	1493.91	1218.22	2169.4	1518.4
14735	AT5G66490	70.1312	1.78839	0.560067	3.19317	0.00140719	0.00639285	5.04426	3.71406	0	1.99674	7.36775	5.47081	94.9573	188.664	143.593	220.763	408.683	435.774	3.41176	3.85678	4.09907	3.31498	8.25209	7.20414	22.7778	8.56712	6.14496	31.4848	29.1116	38.8968
30631	ATCG00300	12065.1	1.78733	0.366556	4.876	1.08e-06	1.13e-05	9089.03	37129.5	18455.5	24490.1	19696.2	33092.9	5239.92	4922.68	6630.27	10975.6	6595.64	7995.31	3102.15	3236.39	4161.73	5988.51	3570.58	5888.18	11372.9	11120.1	21736.1	8835.13	11817	14422.2
27257	AT4G13830	270.646	1.7849	0.305269	5.84698	5.01e-09	8.21e-08	174.387	199.817	217.038	293.521	552.581	232.509	161.361	275.74	190.417	412.966	428.237	292.612	98.9411	77.6866	89.0084	165.749	136.159	44.4255	240.706	374.098	124.947	552.196	663.745	496.646
6431	AT1G67650	322.63	1.78278	0.21829	8.16702	3.16e-16	1.41e-14	470.557	361.75	264.063	405.339	347.021	284.482	191.907	208.982	209.147	164.414	131.013	176.534	210.676	173.555	187.386	94.8913	113.982	101.458	626.697	676.803	695.746	511.023	691.693	443.993
30662	ATCG00600	3260.11	1.78261	0.333113	5.35135	8.73e-08	1.14e-06	9029.22	4800.06	11217.2	5565.93	9006.34	6666.18	1140.82	954.931	1139.38	2209.94	1568.25	2203.05	683.205	647.388	1136.03	1791.75	1165.61	951.546	2664.38	2347.39	3650.1	1741.35	3046.24	2916.31
28382	AT4G22960	63.6913	1.78242	0.429653	4.14851	3.35e-05	0.000244625	9.3679	6.68531	18.0865	1.99674	23.5768	5.47081	31.2098	29.0253	21.8512	54.8048	37.153	43.529	44.3529	39.1188	50.36	73.3439	78.9106	61.2352	152.057	159.92	159.769	147.737	200.288	78.7423
21661	AT2G07652	14.3352	1.77952	0.70585	2.5211	0.0116988	0.0374098	1.44122	6.68531	0	5.99023	0.736775	2.7354	3.98422	5.80505	3.12159	3.85949	13.6879	6.28752	20.4706	11.0194	2.92791	4.14372	10.3151	11.4066	22.1622	65.6813	64.1807	26.641	38.4274	12.3331
1290	AT1G11450	42.7477	1.77877	0.557336	3.19155	0.00141512	0.00642064	16.574	7.42813	14.4692	4.99186	10.3148	8.20621	59.7634	75.4657	37.4591	265.533	134.924	240.377	5.97058	2.75484	6.4414	3.72935	5.15756	5.4031	14.7748	28.5571	15.021	19.3753	8.15126	35.102
27338	AT4G14370	291.683	1.77809	0.358555	4.95906	7.08e-07	7.72e-06	649.268	543.739	636.645	620.988	276.291	787.796	206.516	264.13	196.66	371.283	387.173	317.278	81.8823	37.4659	50.9456	45.1666	40.2289	29.4169	245.631	159.92	121.534	263.988	220.084	446.364
10918	AT5G27610	429.033	1.77716	0.258899	6.86428	6.68e-12	1.72e-10	179.431	202.788	83.1979	102.832	101.675	93.0038	248.35	235.105	268.457	295.637	324.6	395.147	296.823	373.006	289.277	395.726	339.883	281.562	1049.62	1147.99	947.689	818.606	1232	594.362
26323	AT4G03450	74.232	1.77493	0.48753	3.64066	0.000271939	0.00156016	4.32365	4.45688	0	0	7.36775	2.7354	24.5694	17.4152	18.7296	34.7354	27.3759	4.83655	79.3235	68.8711	84.9094	55.1115	42.292	53.4307	348.438	259.869	221.218	92.0326	188.643	140.882
24675	AT2G38720	291.758	1.77351	0.297094	5.96952	2.38e-09	4.11e-08	166.46	129.992	43.4076	61.8991	84.7291	73.8559	141.44	153.834	162.323	153.608	160.345	163.476	267.823	262.261	284.007	270.585	172.778	114.066	885.255	956.662	626.103	523.133	760.396	383.75
19480	AT3G50630	208.373	1.77333	0.339695	5.22037	1.79e-07	2.19e-06	135.474	154.505	101.284	122.8	127.462	125.829	236.397	362.816	402.686	148.204	404.772	251.984	56.2941	90.3588	79.0536	273.486	261.488	286.965	256.712	319.839	198.687	290.629	159.532	153.69
12112	AT5G44190	716.658	1.77285	0.182845	9.6959	3.14e-22	2.72e-20	1056.41	1348.2	1005.61	822.659	830.345	984.746	672.67	719.826	808.493	692.393	649.2	695.98	290.853	272.729	300.403	161.605	158.337	171.699	860.631	1045.19	1296.59	741.105	997.947	616.182
5704	AT1G61560	57.7214	1.77227	0.463605	3.82279	0.000131948	0.000826067	4.32365	0.742813	0	0.998372	5.8942	5.47081	106.246	136.419	99.891	294.865	205.319	262.141	18.7647	4.40775	9.95489	3.72935	5.15756	9.60552	44.9399	42.8356	30.7248	26.641	34.934	31.3072
20744	AT3G61490	1044.83	1.7693	0.254827	6.94314	3.83e-12	1.02e-10	3356.59	2440.14	2904.69	1717.2	1651.85	930.038	612.242	827.22	652.413	1135.46	1124.37	1208.65	295.97	269.975	263.512	392.825	490.484	206.519	796.607	890.981	839.811	811.34	537.983	719.116
2726	AT1G23770	8.91046	1.76888	0.629871	2.80832	0.00498002	0.0185798	0.720608	0	0	0	0	0	1.32807	0	0	1.5438	3.91084	4.3529	6.82352	2.20387	5.85582	4.14372	5.15756	6.00345	16.6216	14.2785	33.4559	38.7506	43.0852	25.615
8285	AT5G03260	78.7839	1.76715	0.389624	4.53551	5.75e-06	5.1e-05	0	0.742813	0	0	0	0	157.377	214.787	174.809	278.655	158.389	290.677	14.5	16.5291	16.9819	47.2384	57.7646	82.2472	64.024	65.6813	48.4769	53.282	54.7299	93.9215
1761	AT1G15290	7056.55	1.76694	0.280167	6.30672	2.85e-10	5.73e-09	17839.4	16885.6	10001.8	11134.8	11418.5	5273.86	3465.61	3851.65	4735.46	4538.76	4094.65	4905.23	3102.15	2899.75	3249.98	4677.85	2836.14	3628.48	10551.7	10754.6	10419.1	6231.58	5009.53	7850.99
4197	AT1G45010	80.9337	1.76569	0.373225	4.73089	2.24e-06	2.17e-05	2.88243	2.97125	0	1.99674	3.68387	0	65.0757	46.4404	53.0671	426.86	256.16	423.682	34.1176	31.4052	22.8377	13.6743	11.8624	10.8062	75.7207	108.517	161.817	38.7506	93.1572	56.9221
22812	AT2G07850	12.9929	1.76474	0.586937	3.0067	0.00264102	0.0109426	6.48547	7.42813	7.2346	3.99349	8.10452	5.47081	13.9448	26.1227	3.12159	19.2975	17.5988	8.22214	8.52941	3.85678	7.61256	5.80121	8.25209	5.4031	13.5435	34.2685	29.3592	29.0629	26.7827	12.3331
578	AT1G05680	428.074	1.76229	0.678646	2.59678	0.00941025	0.0313418	61.2517	5.9425	50.6422	36.9398	158.407	49.2373	901.099	1413.53	1573.28	196.834	516.231	235.54	533.088	235.815	108.918	105.251	102.635	107.462	1335.27	1176.55	690.966	205.862	381.945	91.0754
1577	AT1G13790	400.75	1.75971	0.261734	6.72329	1.78e-11	4.3e-10	508.029	545.967	343.644	502.181	413.331	527.933	120.855	177.054	168.566	111.925	183.81	147.031	247.353	226.999	274.052	441.306	255.815	215.524	803.994	996.642	452.679	627.275	825.606	500.44
16740	AT3G16370	667.112	1.75927	0.4034	4.3611	1.29e-05	0.000105457	182.314	196.103	390.668	303.505	246.083	117.622	934.965	766.267	536.914	2142.02	745.015	1251.7	324.97	436.918	282.25	118.51	303.264	276.159	1196.14	1039.48	2113.18	624.853	765.054	716.745
23261	AT2G26820	20.1585	1.75917	0.666661	2.63877	0.00832067	0.0283143	0.720608	0	0	0	0	0	37.8501	43.5379	81.1614	66.3833	101.682	89.4763	3.41176	1.10194	2.92791	0.828745	2.06302	1.20069	9.84985	11.4228	4.77941	16.9534	4.65786	3.79481
16077	AT3G11210	136.035	1.75842	0.332401	5.29005	1.22e-07	1.56e-06	18.0152	39.3691	43.4076	44.9268	27.2607	5.47081	284.872	223.494	177.931	155.152	146.657	162.508	58.8529	79.3395	79.6391	36.0504	61.3749	88.851	233.318	231.312	580.357	157.424	189.808	139.459
3606	AT1G32100	185.355	1.75691	0.349163	5.03178	4.86e-07	5.47e-06	0	1.48563	3.6173	0	1.47355	2.7354	395.766	661.776	483.847	635.272	551.429	585.707	36.6764	32.5071	22.2521	114.781	113.466	110.463	101.577	139.93	62.1323	167.112	69.8679	154.638
6219	AT1G65845	62.5133	1.75607	0.476843	3.68271	0.000230768	0.0013499	0	0	0	0	0	2.7354	123.511	84.1732	106.134	123.504	230.74	219.58	23.8823	12.6723	34.5493	14.0887	41.7762	60.0345	64.6396	117.084	121.534	33.9067	30.2761	55.4991
27594	AT4G16270	15.5828	1.75574	0.733361	2.3941	0.0166613	0.0496871	0	1.48563	0	0	0	0	52.459	40.6354	46.8239	80.2774	35.1976	76.4176	1.70588	3.30581	0.585582	0.414372	3.09453	0	6.77177	11.4228	2.73109	2.42191	3.4934	4.74351
1201	AT1G10710	36.3177	1.75524	0.514801	3.40955	0.000650693	0.00332089	15.1328	6.68531	3.6173	3.99349	1.47355	13.677	17.265	8.70758	21.8512	14.6661	13.6879	8.7058	18.7647	36.3639	42.1619	23.6192	41.2605	19.211	111.426	111.373	109.926	46.0163	135.078	46.9608
7628	AT1G77690	237.182	1.7542	0.606847	2.89068	0.00384408	0.0149793	3.60304	6.68531	3.6173	4.99186	8.8413	0	741.066	766.267	705.48	1103.04	547.518	928.618	3.41176	6.06065	2.34233	138.815	242.921	275.558	7.38739	37.1242	9.55882	72.6573	15.1381	61.6657
24726	AT2G39200	152.599	1.75325	0.574953	3.04938	0.00229312	0.00970734	7.20608	9.65656	75.9633	70.8844	31.6813	5.47081	284.208	153.834	221.633	427.632	367.619	506.871	99.7941	51.2401	67.3419	28.1773	51.5756	43.8252	270.871	288.426	223.267	94.4545	107.131	173.613
24220	AT2G34925	63.663	1.75086	0.417116	4.19755	2.7e-05	0.000202233	61.9723	101.765	202.569	78.8714	78.8349	87.5329	38.5142	26.1227	37.4591	72.5584	74.306	70.6137	12.7941	33.6091	30.4503	15.3318	24.2405	15.609	102.192	74.2484	79.8844	77.5011	89.6638	41.2686
3168	AT1G28370	113.462	1.75044	0.611669	2.86175	0.00421309	0.016179	166.46	205.016	387.051	145.762	100.938	763.178	83.6687	60.953	127.985	30.104	44.9747	29.9866	15.3529	13.2232	7.02698	17.818	25.272	22.8131	31.3964	62.8256	36.187	125.939	38.4274	180.728
26108	AT4G01895	158.904	1.74983	0.361935	4.83464	1.33e-06	1.36e-05	10.0885	11.885	7.2346	22.9626	39.7858	16.4124	251.006	333.79	274.7	106.522	250.294	151.868	182.529	112.398	89.594	47.2384	78.9106	31.8183	370.601	565.43	207.563	259.144	238.715	153.215
20124	AT3G56240	1296.87	1.74921	0.422079	4.14427	3.41e-05	0.000248609	20.177	25.2556	94.0498	49.9186	118.621	90.2683	2124.92	1848.91	1666.93	3702.02	1550.65	3021.88	371.882	695.873	261.17	1488.84	1387.38	2023.16	1727.42	1199.4	2604.1	1363.54	2014.53	1673.99
14725	AT5G66390	181.586	1.74888	0.589241	2.96802	0.00299727	0.0121704	0	0.742813	3.6173	0	0	0	808.798	719.826	599.346	785.792	606.181	739.993	2.55882	0.550968	2.92791	5.38684	5.67331	3.00172	8.003	5.71141	4.77941	24.2191	5.82233	25.1406
21650	AT2G07644	4.58944	1.74819	0.724692	2.41233	0.0158511	0.0477769	0	0.742813	0	6.98861	5.15742	2.7354	1.32807	0	3.12159	7.71898	3.91084	2.90193	1.70588	2.20387	2.92791	2.90061	4.12605	9.00517	11.0811	5.71141	13.6555	4.84382	9.31572	8.06397
27649	AT4G06410	23.2739	1.74813	0.471609	3.70674	0.000209947	0.00124546	5.76486	7.42813	10.8519	4.99186	11.0516	10.9416	16.6009	20.3177	31.2159	43.9982	56.7072	37.2415	7.67647	12.6723	8.78373	8.70182	12.8939	5.4031	40.6306	34.2685	14.3382	67.8135	61.7167	26.5637
1312	AT1G11600	115.721	1.74772	0.597881	2.92319	0.00346467	0.0137526	0	0	3.6173	0	0	0	61.0914	66.7581	81.1614	470.858	449.747	627.301	7.67647	6.06065	1.75675	14.0887	82.5209	52.23	13.5435	17.1342	35.5042	157.424	383.109	245.714
14834	AT5G67245	92.8252	1.74647	0.280291	6.23093	4.64e-10	8.99e-09	101.606	87.6519	155.544	49.9186	53.7846	93.0038	102.262	78.3682	78.0399	97.2592	86.0385	126.234	63.9705	57.3007	49.7745	65.4708	60.3434	32.4186	210.541	162.775	123.582	77.5011	89.6638	124.754
30704	ATCG00940	86.8802	1.74597	0.716119	2.4381	0.0147645	0.0451932	190.241	76.5097	21.7038	152.751	277.027	109.416	84.9968	75.4657	34.3375	132.767	17.5988	63.8425	54.5882	43.5265	34.5493	125.14	23.209	7.80448	435.24	39.9799	5.46218	16.9534	32.605	29.4098
3547	AT1G31540	740.355	1.74592	0.279416	6.24847	4.14e-10	8.14e-09	241.404	220.615	209.803	272.556	175.352	549.816	1011.33	905.588	914.627	1255.11	1157.61	1107.09	426.47	482.648	369.502	376.664	317.705	232.934	1772.36	1242.23	853.466	1036.58	1255.29	1381.78
14322	AT5G63090	11.1336	1.74565	0.637375	2.73881	0.00616613	0.0221703	2.16182	2.22844	3.6173	3.99349	3.68387	2.7354	9.96056	8.70758	9.36478	36.2792	39.1084	29.503	1.70588	1.65291	3.51349	0	0	0	4.92492	17.1342	7.5105	24.2191	29.1116	26.0893
19699	AT3G52500	791.623	1.74301	0.208425	8.36276	6.13e-17	2.93e-15	344.451	510.312	321.94	557.092	585.736	538.875	1559.82	1814.08	1660.69	929.366	1010.95	896.214	452.059	397.248	490.132	302.492	276.961	283.963	1173.98	1950.45	1280.2	685.401	511.2	465.338
1396	AT1G12220	70.3417	1.74277	0.323387	5.38912	7.08e-08	9.41e-07	16.574	28.2269	50.6422	38.9365	33.8916	21.8832	49.8028	69.6606	49.9455	185.256	134.924	145.097	44.3529	30.3033	36.8917	53.0397	33.0084	68.4393	147.132	119.94	138.603	46.0163	76.8547	68.7809
2598	AT1G22570	80.7244	1.7425	0.421363	4.13539	3.54e-05	0.000257502	63.4135	26.7413	112.136	113.814	77.3614	164.124	106.246	66.7581	103.013	115.785	68.4397	87.058	51.1764	39.6697	40.9907	53.8684	34.0399	33.019	146.517	139.93	159.086	26.641	71.0324	36.525
12094	AT5G44030	205.387	1.74112	0.316608	5.49928	3.81e-08	5.31e-07	0.720608	11.1422	0	6.98861	2.9471	16.4124	297.489	348.303	280.943	786.564	494.722	649.066	54.5882	72.1769	42.1619	197.656	201.145	162.693	227.778	171.342	134.506	263.988	203.781	302.162
5464	AT1G58360	2614.53	1.74075	0.287558	6.05358	1.42e-09	2.51e-08	1509.67	1874.12	2727.44	1650.31	1658.48	3041.77	1847.35	3018.63	2843.77	2068.69	2637.86	2118.41	1192.41	996.151	1164.14	710.234	620.97	1288.94	2873.08	4714.77	6698	5238.59	6378.94	3875.92
15822	AT3G09010	52.6412	1.73974	0.378667	4.59438	4.34e-06	3.96e-05	52.6044	52.7397	36.173	57.9056	42.7329	79.3267	56.4432	34.8303	68.6751	97.2592	86.0385	89.9599	40.0882	14.8761	18.153	21.5474	23.7248	25.8148	101.577	71.3927	63.4979	26.641	45.4142	55.9734
22921	AT2G23810	1585.99	1.73924	0.342004	5.08545	3.67e-07	4.23e-06	4185.29	2289.35	7220.13	2919.24	2149.17	3427.46	919.028	841.732	899.019	1665.76	1163.48	1449.52	437.559	285.953	309.187	265.198	302.749	247.942	1598.75	748.195	1015.28	1005.09	1103.91	1614.69
19364	AT3G49601	721.238	1.73921	0.63615	2.73396	0.00625776	0.0224346	1045.6	797.038	821.127	655.931	498.06	713.941	173.314	1219.06	1698.15	358.161	879.94	357.421	375.294	236.916	302.746	936.896	134.096	171.098	807.072	1970.44	238.288	1210.96	990.96	717.219
13609	AT5G56970	533.362	1.73787	0.259254	6.70333	2.04e-11	4.9e-10	25.2213	38.6263	50.6422	21.9642	36.102	46.5019	549.159	429.574	521.306	322.653	420.416	346.297	394.059	246.283	317.385	133.428	240.342	177.702	912.958	1230.81	1091.07	1784.95	1973.77	1489.46
25237	AT2G43100	1012.05	1.73687	0.552078	3.14605	0.00165492	0.00734589	19.4564	31.9409	25.3211	22.9626	8.8413	2.7354	757.003	1236.48	780.399	11146.2	1798.99	2250.93	81.8823	81.5433	36.8917	115.61	215.586	25.2145	334.279	197.044	50.5252	1925.42	798.823	2345.19
28647	AT4G25110	28.1707	1.73605	0.580327	2.9915	0.0027761	0.011424	7.20608	4.45688	0	6.98861	8.10452	13.677	92.9652	87.0758	90.5262	81.0493	64.5289	118.979	1.70588	8.8155	7.02698	0.414372	3.61029	3.00172	33.2432	17.1342	8.87605	7.26573	2.32893	7.11527
12366	AT5G46260	38.7677	1.73499	0.442188	3.92364	8.72e-05	0.000576808	0.720608	0.742813	0	0	0	0	21.9132	17.4152	31.2159	125.048	80.1723	120.914	8.52941	15.9781	14.6395	16.5749	10.3151	11.4066	60.9459	22.8457	44.3802	72.6573	129.256	124.754
27177	AT4G06015	13.552	1.73447	0.679596	2.55221	0.0107043	0.034751	1.44122	7.42813	7.2346	4.99186	0.736775	0	27.2255	31.9278	28.0943	6.94708	27.3759	5.80387	10.2353	5.50968	11.1261	3.31498	11.8624	3.00172	19.6997	48.547	25.2626	16.9534	5.82233	14.7049
19881	AT3G54150	118.811	1.734	0.500982	3.46121	0.000537756	0.00281908	5.76486	5.9425	57.8768	31.9479	11.7884	10.9416	27.8896	23.2202	15.608	93.3997	127.102	67.2281	167.176	111.296	115.945	104.007	67.0482	106.861	605.15	379.809	428.781	99.2983	89.6638	97.7163
17051	AT3G18870	72.5118	1.73277	0.379195	4.56959	4.89e-06	4.39e-05	87.1936	88.3947	25.3211	43.9284	81.0452	93.0038	44.4905	52.2455	31.2159	86.4526	97.7711	117.528	37.5294	42.4246	33.3782	26.9342	51.5756	24.6141	97.2673	171.342	86.7122	123.517	115.282	81.1141
30462	ATMG00080	12500.2	1.73218	0.305343	5.6729	1.4e-08	2.12e-07	8919.69	13277.8	8815.36	11314.6	6755.49	17104.5	9128.52	9282.28	8749.83	6544.93	10619.9	6717.97	9534.17	5941.64	6973.11	20930.8	11045.9	14076.3	26895.6	23622.4	23542.7	13962.3	14427.7	11821.8
29750	AT4G34250	303.504	1.73166	0.300493	5.76272	8.28e-09	1.3e-07	273.11	292.668	188.1	314.487	229.137	196.949	228.429	354.108	196.66	813.581	876.029	813.025	79.3235	111.296	142.882	101.936	154.211	57.6331	360.751	331.262	281.302	222.816	395.918	268.483
2002	AT1G17380	110.363	1.73152	0.669755	2.5853	0.00972946	0.03218	206.094	206.502	387.051	254.585	177.563	891.742	12.6167	11.6101	6.24319	35.5073	52.7964	42.5617	1.70588	4.40775	4.68465	3.72935	7.22058	1.20069	7.38739	17.1342	13.6555	140.471	25.6182	136.613
21568	AT2G07180	538.477	1.7314	0.347306	4.98523	6.19e-07	6.82e-06	683.857	309.753	372.582	641.953	557.739	314.572	292.176	435.379	440.145	370.511	518.187	472.531	278.912	321.215	339.052	713.549	330.599	408.835	1409.14	808.165	732.615	687.823	921.092	563.055
7672	AT1G78070	737.299	1.73014	0.251439	6.88093	5.95e-12	1.54e-10	1545.7	1220.44	2347.63	1812.05	1611.33	3017.15	367.213	357.011	315.281	632.185	715.684	608.922	109.176	97.5214	91.3508	134.257	138.738	128.474	326.892	316.984	358.456	477.116	511.2	454.428
8977	AT5G09530	310.454	1.73013	0.513871	3.36685	0.000760323	0.00380284	55.4868	26.7413	130.223	574.064	729.407	284.482	148.08	438.281	293.43	947.119	2246.78	738.542	23.8823	13.7742	18.153	19.0611	30.9453	2.40138	80.03	65.6813	9.55882	167.112	221.248	186.42
24519	AT2G37390	1430.03	1.72986	0.216388	7.99425	1.3e-15	5.29e-14	2787.31	2499.56	1873.76	1741.16	1886.88	2932.35	1451.59	1692.17	1526.46	605.168	510.365	668.412	833.323	688.711	648.825	339.371	362.06	175.901	2349.8	2276	1600.42	1523.38	1962.12	1385.58
23251	AT2G26740	522.287	1.72807	0.26244	6.58464	4.56e-11	1.06e-09	500.823	451.63	296.619	489.202	744.143	579.906	525.918	438.281	421.415	423.772	363.708	385.957	219.206	228.101	258.827	101.521	222.291	304.975	775.06	702.504	1839.39	704.776	914.105	642.746
23483	AT2G28740	711.663	1.72774	0.48186	3.58558	0.000336336	0.00187828	619.723	590.536	893.473	213.652	320.497	396.634	292.176	1012.98	977.059	169.818	643.334	330.82	418.794	381.27	511.213	725.98	308.422	960.552	946.817	2207.46	2074.95	1043.84	663.745	376.16
16055	AT3G10985	342.709	1.72681	0.277875	6.21436	5.15e-10	9.93e-09	339.406	500.656	647.497	515.16	408.173	536.139	348.62	252.52	262.214	407.562	412.594	397.081	49.4706	81.5433	117.702	201.385	179.999	456.262	224.084	331.262	670.483	261.566	316.735	306.905
23807	AT2G31570	1162.15	1.72473	0.208481	8.27286	1.31e-16	6.01e-15	975.703	876.519	1548.2	719.827	833.292	722.147	1975.51	1979.52	1804.28	2386.71	1873.29	2450.68	435	362.537	392.925	258.568	361.029	378.217	1130.89	1330.76	2201.26	927.592	1023.57	943.484
14090	AT5G61070	44.5423	1.72473	0.509505	3.38511	0.000711495	0.00358463	20.177	22.2844	0	24.9593	10.3148	16.4124	29.8817	23.2202	9.36478	13.8942	21.5096	11.1241	38.3823	28.6504	31.0358	39.7797	18.0514	18.0103	118.814	97.094	107.878	92.0326	215.426	60.717
2958	AT1G26570	526.392	1.72404	0.207667	8.30196	1.02e-16	4.77e-15	583.692	438.259	361.73	394.357	445.749	462.283	492.052	655.971	577.495	296.409	273.759	420.78	297.676	370.251	355.448	324.868	291.402	187.908	1005.3	1182.26	886.239	867.044	796.494	665.989
16969	AT3G18280	2073.67	1.7237	0.605177	2.84825	0.00439601	0.0167826	25.9419	28.2269	18.0865	1.99674	5.15742	27.354	926.332	2258.16	2135.17	1478.96	3998.84	1710.69	1129.29	1436.93	1061.07	2278.22	2686.57	7425.66	2121.41	8033.1	4732.98	3247.78	1199.4	1800.64
16130	AT3G11580	175.933	1.72178	0.336775	5.11255	3.18e-07	3.71e-06	48.2807	83.9378	97.6671	114.813	132.619	84.7975	237.061	243.812	262.214	80.2774	219.007	106.888	94.6764	88.7059	78.468	140.058	246.015	270.155	294.264	305.561	366.649	205.862	265.498	155.113
18781	AT3G44713	101.963	1.72167	0.328888	5.23482	1.65e-07	2.05e-06	108.812	75.7669	47.0249	196.679	150.302	142.241	75.7003	69.6606	62.4319	112.697	70.3952	73.9993	65.6764	52.893	52.1168	83.2888	36.6187	40.8234	187.763	191.332	146.113	135.627	170.012	99.1394
29539	AT4G32460	1072.64	1.72007	0.279883	6.14568	7.96e-10	1.48e-08	142.68	191.646	249.594	168.725	100.201	186.008	2674.08	1912.76	1879.2	964.101	1122.41	895.246	493	473.282	565.672	357.603	677.703	1307.55	1278.02	1887.62	5415.07	976.03	1079.46	745.68
19436	AT3G50220	18.4465	1.71928	0.605474	2.83956	0.00451763	0.017157	0.720608	0	0	0.998372	0	0	35.194	46.4404	15.608	50.9453	46.9301	39.6597	5.11764	3.85678	4.68465	9.53056	22.6932	19.8114	14.1592	28.5571	9.55882	36.3287	13.9736	37.9481
21584	AT2G07773	78.5767	1.71912	0.350099	4.91037	9.09e-07	9.66e-06	34.5892	25.9984	14.4692	22.9626	16.9458	27.354	33.8659	58.0505	18.7296	42.4544	43.0193	42.5617	73.3529	63.3614	50.9456	101.107	42.8077	118.868	243.168	171.342	331.828	94.4545	133.914	79.691
14067	AT5G60880	44.0012	1.71911	0.420865	4.08471	4.41e-05	0.000315394	136.195	135.935	57.8768	38.9365	29.471	60.1789	31.2098	46.4404	28.0943	48.6296	48.8855	58.5223	9.38235	18.7329	22.8377	7.04433	14.9569	7.20414	68.3333	42.8356	49.1597	26.641	26.7827	41.7429
7304	AT1G74940	471.069	1.71881	0.327059	5.25533	1.48e-07	1.85e-06	334.362	290.44	379.817	777.732	1225.99	410.311	253.662	238.007	262.214	446.157	273.759	417.878	64.8235	107.99	139.954	1066.59	859.249	961.752	360.751	342.685	359.139	506.179	501.885	724.334
1249	AT1G11100	161.635	1.71833	0.296516	5.79506	6.83e-09	1.09e-07	42.5159	74.2813	28.9384	55.9089	30.9445	46.5019	124.175	113.198	140.472	159.011	150.567	193.946	116.853	101.929	118.873	124.312	101.604	111.664	361.982	339.829	510.714	217.972	402.905	210.138
7665	AT1G78020	303.14	1.71806	0.31231	5.50113	3.77e-08	5.26e-07	32.4274	20.7988	39.7903	9.98372	14.7355	0	239.717	455.697	330.889	874.561	805.634	875.9	64.8235	128.376	73.7833	172.793	153.179	120.669	218.544	334.118	350.263	610.321	669.568	678.797
30661	ATCG00590	7339.12	1.7175	0.361121	4.75601	1.97e-06	1.94e-05	15588.9	17502.2	50978.6	9910.84	15647.6	15129.5	2247.1	1480.29	1901.05	3749.88	2637.86	3851.35	1264.06	1409.93	1669.49	2168.82	2036.2	1071.02	4708.23	4103.65	4394.33	2928.09	4874.45	4885.34
13066	AT5G52290	135.597	1.71641	0.342853	5.00624	5.55e-07	6.17e-06	154.21	153.019	86.8152	75.8763	47.8904	112.152	67.7318	46.4404	78.0399	56.3486	58.6626	61.4242	87.8529	109.092	98.3778	77.4876	74.7846	81.0465	339.204	316.984	369.38	186.487	380.78	134.241
25481	AT2G45050	172.109	1.71562	0.430538	3.98484	6.75e-05	0.000458555	15.8534	41.5975	10.8519	54.9105	62.6259	32.8249	727.121	760.462	571.252	301.04	338.288	360.807	16.2059	38.0168	34.5493	33.1498	80.9736	55.2317	54.7898	119.94	189.811	72.6573	67.539	90.1267
24546	AT2G37640	119.46	1.7145	0.479013	3.57923	0.000344611	0.00191974	4.32365	4.45688	3.6173	23.9609	5.15742	0	159.369	119.004	71.7967	327.285	228.784	309.539	22.1765	58.4027	31.6214	95.3056	126.36	97.8562	128.048	85.6712	234.191	155.002	234.058	341.058
24477	AT2G37025	115.907	1.71371	0.413958	4.13983	3.48e-05	0.000253093	79.9875	95.08	278.532	226.631	199.666	125.829	40.5063	17.4152	34.3375	53.261	25.4205	45.9473	30.7059	46.8323	46.261	33.1498	39.1974	34.82	151.441	111.373	172.742	232.503	383.109	277.021
30616	ATCG00170	8727.63	1.71309	0.3962	4.32379	1.53e-05	0.000122799	3991.45	14755.2	4405.87	5392.21	3070.88	6983.49	3763.76	3430.79	4663.66	10771.1	7997.67	9224.28	4717.61	3924.55	4522.45	11088.6	5154.98	12260.8	12364	15229.5	27984.1	9200.84	10855.1	13710.2
563	AT1G05570	2046.3	1.71153	0.241426	7.08926	1.35e-12	3.85e-11	1899.52	1597.05	1085.19	1117.18	856.869	1107.84	2705.29	3091.19	3814.59	5657.24	3764.19	5958.15	594.5	599.454	629.5	1149.88	740.109	829.676	2362.12	1647.74	1798.42	1906.04	2309.14	1890.29
19263	AT3G48700	272.441	1.71106	0.366936	4.66311	3.11e-06	2.92e-05	58.3692	47.54	14.4692	18.9691	17.6826	30.0894	328.699	577.603	418.294	631.413	1222.14	746.28	125.382	148.211	111.846	103.593	131.518	123.071	301.652	619.688	358.456	186.487	135.078	82.0628
2127	AT1G18485	110.703	1.71028	0.358911	4.7652	1.89e-06	1.87e-05	242.845	128.507	166.396	108.823	109.779	57.4435	49.8028	66.7581	112.377	107.294	105.593	106.404	42.647	47.3833	67.3419	113.124	50.5441	61.8355	177.913	157.064	174.79	130.783	161.861	109.575
21607	AT2G07669	40.3286	1.71023	0.606584	2.81945	0.00481059	0.0180401	1.44122	11.1422	21.7038	9.98372	1.47355	27.354	17.929	8.70758	12.4864	24.7007	7.82168	19.3462	29	23.1407	22.8377	26.9342	38.6817	98.4565	101.577	54.2584	256.04	41.1725	78.0192	33.6789
9216	AT5G11590	23.9733	1.70885	0.584429	2.92396	0.00345611	0.0137209	18.0152	24.5128	57.8768	21.9642	19.8929	65.6497	27.2255	17.4152	28.0943	39.3668	37.153	20.7972	8.52941	2.20387	5.85582	1.65749	1.03151	3.60207	17.2372	22.8457	23.8971	31.4848	47.7431	31.3072
12587	AT5G48180	7556.51	1.70863	0.695725	2.4559	0.0140531	0.0433438	8084.5	2792.98	4872.5	9228.95	7572.57	7503.21	2348.7	17377.4	24273.5	3456.56	8478.71	3564.06	4962.41	2349.33	3137.55	5749.42	544.122	2074.19	13140.9	16711.6	5710.71	13342.3	9944.54	4135.39
3613	AT1G32170	527.824	1.70862	0.335769	5.08868	3.61e-07	4.16e-06	12.9709	11.1422	18.0865	26.9561	22.1032	87.5329	1268.31	1181.33	1002.03	1446.54	1212.36	1331.02	284.882	162.536	142.296	120.997	111.919	75.0431	743.664	568.286	455.41	775.011	1004.93	602.426
13589	AT5G56795	10.6229	1.70862	0.682468	2.50359	0.0122941	0.0389215	0	0	0	0	0	0	11.2886	17.4152	28.0943	17.7537	29.3313	28.5357	3.41176	4.40775	4.68465	0.414372	4.12605	5.4031	10.4655	19.99	28.6765	24.2191	5.82233	10.9101
7576	AT1G77200	20.7091	1.70813	0.611433	2.79365	0.00521176	0.019276	25.9419	58.6822	14.4692	22.9626	42.7329	41.0311	41.1703	14.5126	18.7296	16.9818	7.82168	26.601	8.52941	3.85678	11.7116	2.48623	6.70482	1.20069	22.1622	25.7014	32.0903	16.9534	22.1248	11.8588
29127	AT4G29060	2992.02	1.70745	0.305392	5.591	2.26e-08	3.28e-07	7533.24	5819.19	3071.09	4537.6	4057.42	3203.16	990.08	1610.9	1526.46	3208.01	4090.74	3756.07	1370.68	1166.95	1448.14	2409.16	1044.92	1186.28	4760.56	4012.27	3338.08	2516.36	2883.22	2267.87
30718	ATCG01110	4632.62	1.70744	0.352997	4.83698	1.32e-06	1.35e-05	7663.67	9429.26	2495.94	4041.41	3350.85	4119.52	2059.84	2133.36	2643.99	4923.17	3924.53	4938.12	2376.29	2325.09	2569.53	6016.69	2282.22	3825.4	6636.34	8789.87	9620.27	4800.23	5238.93	4978.32
10798	AT5G26340	264.357	1.70648	0.541398	3.15198	0.00162166	0.00722283	2.16182	2.97125	54.2595	7.98698	8.10452	8.20621	457.522	467.307	355.862	376.686	731.328	340.493	200.441	69.973	148.152	188.954	208.365	395.627	448.168	559.719	690.284	230.081	200.288	191.638
12041	AT5G43580	450.126	1.706	0.562453	3.03315	0.00242019	0.0101482	0	0	0	0	0	0	418.344	1062.32	683.629	802.774	4110.3	1211.07	94.6764	98.0724	52.7024	181.909	242.921	423.843	197.613	496.893	204.149	283.364	137.407	101.037
30719	ATCG01120	2369.19	1.70551	0.290081	5.87943	4.12e-09	6.84e-08	4244.38	4277.12	2615.31	3291.63	2175.7	2240.3	1043.87	870.758	1036.37	2493.23	1650.38	2354.43	1172.79	1304.14	1310.53	3052.68	1406.47	1312.35	4278.53	3609.61	3512.18	1806.75	2647.99	3153.01
13899	AT5G59390	28.1954	1.70502	0.583102	2.92405	0.00345514	0.0137209	5.04426	2.97125	25.3211	5.99023	9.57807	2.7354	1.99211	0	6.24319	10.8066	17.5988	6.77118	6.82352	11.0194	13.4684	55.1115	21.6617	20.4117	43.0931	34.2685	22.5315	121.096	170.012	62.14
21669	AT2G07732	93.2941	1.70486	0.385732	4.41981	9.88e-06	8.29e-05	61.9723	127.021	97.6671	65.8926	58.2052	150.447	46.4826	8.70758	34.3375	51.7172	39.1084	51.7511	55.4411	47.3833	46.261	108.151	69.1113	139.28	184.685	125.651	304.517	104.142	142.065	119.062
10673	AT5G25220	919.659	1.70325	0.25634	6.6445	3.04e-11	7.18e-10	725.652	781.439	510.039	1036.31	737.512	801.474	594.313	740.144	664.9	690.849	1186.94	977.951	524.558	579.619	672.248	588.823	509.567	277.359	1600.6	2238.87	1181.2	1535.49	1915.55	1000.41
22849	AT2G23110	145.818	1.70313	0.66764	2.55097	0.0107423	0.0348644	44.6777	79.481	122.988	40.9333	38.3123	82.0621	24.5694	20.3177	21.8512	48.6296	457.569	72.5483	25.5882	7.71356	16.9819	33.1498	118.108	176.501	32.012	85.6712	111.975	489.226	1124.87	223.894
164	AT1G02335	78.2557	1.70243	0.40243	4.23037	2.33e-05	0.000177998	18.7358	14.1134	36.173	11.9805	4.42065	10.9416	96.2854	130.614	78.0399	326.513	144.701	164.927	18.7647	24.2426	20.4954	81.217	95.9305	123.071	84.955	62.8256	77.8361	99.2983	50.072	101.986
30628	ATCG00280	105314	1.70144	0.346467	4.91082	9.07e-07	9.64e-06	82602.6	192036	86601.8	335844	262494	325557	46251.5	63362.1	72361.7	84832.4	61797.2	60785.3	37987.4	29135.8	37767.7	59636.9	18580.1	45737.9	115680	102477	172746	74837	84829	73604.6
21655	AT2G07718	22.3062	1.70092	0.574156	2.96248	0.00305173	0.012355	2.16182	13.3706	0	0	9.57807	13.677	9.96056	5.80505	6.24319	10.0347	11.7325	12.575	18.7647	13.7742	9.36931	19.8899	26.3035	28.8165	45.5556	54.2584	54.6218	36.3287	80.3481	52.1786
8674	AT5G06530	263.395	1.70066	0.295217	5.76072	8.38e-09	1.31e-07	38.9128	25.2556	115.754	39.9349	30.2078	30.0894	219.132	156.736	152.958	516.4	432.148	442.545	129.647	121.213	138.783	144.616	113.982	222.728	461.096	382.665	733.298	527.976	549.628	595.785
19006	AT3G46617	87.7017	1.69976	0.302813	5.61324	1.99e-08	2.92e-07	25.9419	23.0272	10.8519	28.9528	16.209	8.20621	53.787	46.4404	43.7023	53.261	29.3313	35.7905	76.7647	64.4633	94.8643	95.72	69.1113	27.0155	255.48	245.591	128.361	220.394	271.32	180.253
30483	ATMG00280	213.261	1.6996	0.348244	4.88047	1.06e-06	1.11e-05	147.004	202.788	108.519	187.694	164.301	210.626	139.448	52.2455	84.283	156.695	123.192	148.966	212.382	109.643	111.261	346.001	153.695	170.498	468.483	482.615	374.16	254.301	383.109	326.354
8712	AT5G06860	833.307	1.69941	0.48558	3.49976	0.000465672	0.00249052	12.9709	34.9122	119.371	141.769	181.983	79.3267	1632.2	1962.11	1782.43	1150.9	2051.24	1178.18	734.382	438.02	325.584	293.376	709.164	394.427	1451.62	2341.68	938.813	888.841	614.838	541.235
23317	AT2G27310	88.4051	1.69847	0.517461	3.28232	0.00102958	0.00490968	18.0152	7.42813	7.2346	28.9528	16.9458	30.0894	146.088	327.985	280.943	241.604	373.485	324.049	10.2353	3.85678	7.02698	38.5366	15.4727	34.82	17.8529	42.8356	16.3866	60.5478	29.1116	42.2173
23839	AT2G31840	228.384	1.69818	0.458293	3.70545	0.000211019	0.00125121	366.069	259.984	112.136	273.554	170.932	158.653	69.0599	191.567	246.606	128.907	291.358	216.194	143.294	98.0724	156.936	290.061	115.529	151.887	401.997	531.162	327.731	307.583	312.077	159.856
16605	AT3G15340	1011.14	1.69728	0.244374	6.9454	3.77e-12	1.01e-10	1101.09	1632.7	1457.77	1161.11	809.716	1695.95	251.67	267.032	343.375	227.71	242.472	251.984	527.117	447.386	486.033	860.651	549.796	466.468	1743.42	1490.68	1039.18	2707.7	2441.88	2064.38
12165	AT5G06585	71.4492	1.69714	0.41153	4.12398	3.72e-05	0.000269816	27.3831	37.1406	72.346	22.9626	25.7871	35.5603	77.6924	101.588	124.864	19.2975	86.0385	49.8165	45.2059	24.2426	32.207	55.9403	72.7215	75.6434	114.505	97.094	162.5	140.471	111.789	101.986
23591	AT2G29710	15.4885	1.69669	0.596967	2.84218	0.00448061	0.0170399	10.0885	18.5703	25.3211	36.9398	23.5768	27.354	22.5773	17.4152	15.608	32.4197	35.1976	34.8232	1.70588	2.20387	4.09907	0.828745	2.57878	3.60207	13.5435	5.71141	8.19328	14.5315	5.82233	9.01267
1567	AT1G13710	700.777	1.69625	0.234337	7.2385	4.54e-13	1.38e-11	1075.87	885.433	745.164	843.625	626.259	599.054	693.919	783.682	895.898	193.746	201.408	176.051	115.147	131.13	176.26	297.519	308.422	324.186	488.183	391.232	590.599	1981.12	2723.68	1571.05
1630	AT1G14280	47.1465	1.69451	0.662823	2.55651	0.0105729	0.0344264	1.44122	11.885	0	6.98861	4.42065	16.4124	126.167	72.5631	56.1887	270.164	177.943	257.305	3.41176	2.20387	1.17116	0.828745	5.15756	3.60207	6.77177	8.56712	10.9244	24.2191	33.7695	29.4098
13048	AT5G52120	24.8901	1.69433	0.512799	3.30408	0.000952889	0.00461775	21.6182	33.4266	3.6173	7.98698	11.7884	16.4124	25.2334	43.5379	24.9728	84.9088	78.2168	59.006	6.82352	4.95872	11.1261	2.90061	7.22058	5.4031	17.2372	37.1242	32.0903	29.0629	15.1381	17.551
14876	AT5G67550	85.4262	1.69314	0.415888	4.07114	4.68e-05	0.000333226	1.44122	0	3.6173	1.99674	0	0	13.2807	2.90253	15.608	40.1387	15.6434	38.6924	32.4117	25.8955	25.7656	57.1834	22.6932	42.6245	107.117	79.9598	96.9538	452.897	629.976	343.43
1973	AT1G17147	11.6437	1.69291	0.678852	2.49378	0.0126389	0.0397795	2.88243	4.45688	0	4.99186	11.0516	0	23.9053	23.2202	24.9728	36.2792	35.1976	39.6597	3.41176	0	2.34233	1.24312	2.06302	5.4031	4.30931	11.4228	12.2899	9.68764	11.6447	9.01267
28013	AT4G19645	145.655	1.69119	0.348474	4.85313	1.22e-06	1.26e-05	240.683	181.989	459.397	166.728	134.83	93.0038	69.7239	69.6606	81.1614	56.3486	56.7072	51.7511	24.7353	35.262	55.0447	13.2599	15.9884	10.8062	136.667	99.9498	133.141	418.991	373.793	516.094
27119	AT4G12720	1553.39	1.69106	0.343142	4.92816	8.3e-07	8.91e-06	5386.54	3737.83	7270.77	2561.82	1584.8	4423.15	479.435	461.502	446.388	632.957	533.83	607.471	319	320.113	337.295	602.497	399.711	469.47	1394.37	768.185	970.903	867.044	937.395	1768.86
24600	AT2G38080	105.122	1.6904	0.346807	4.87419	1.09e-06	1.14e-05	2.88243	0.742813	10.8519	0	1.47355	0	179.954	165.444	174.809	392.896	283.536	389.826	21.3235	31.9562	14.054	67.5427	63.4379	64.2369	92.3423	57.1141	62.8151	181.643	98.9796	165.074
9341	AT5G13140	998.936	1.6904	0.202218	8.35929	6.31e-17	3.01e-15	1864.21	2004.85	1566.29	1924.86	1816.15	1463.44	921.684	957.833	858.438	654.57	723.506	784.973	384.676	386.229	407.565	198.899	365.155	181.904	1038.54	1407.86	1071.27	988.139	1020.07	983.33
13876	AT5G59220	2437.74	1.68979	0.432067	3.91095	9.19e-05	0.000604592	7003.59	9617.94	9086.66	6956.66	7109.14	14566	57.7713	127.711	59.3103	93.3997	269.848	77.8685	86.147	34.711	53.2879	24.448	46.9338	51.6296	198.228	168.487	279.254	854.934	1002.6	679.271
11406	AT5G38170	2160.4	1.68755	0.512028	3.29581	0.000981368	0.00472985	63.4135	161.19	510.039	64.8942	51.5742	57.4435	229.093	78.3682	234.12	55.5767	11.7325	48.8492	601.323	650.143	1056.39	296.691	569.91	4261.25	2392.28	1830.51	25337.7	3775.76	4158.31	5353.05
20940	AT3G63140	177.862	1.68749	0.357684	4.71783	2.38e-06	2.3e-05	126.827	192.388	94.0498	95.8438	115.674	98.4746	70.388	43.5379	46.8239	610.572	334.377	558.138	43.5	63.3614	53.2879	39.3654	67.564	73.2421	164.985	139.93	389.181	171.956	400.576	274.649
20630	AT3G60550	103.769	1.68564	0.438219	3.84656	0.000119785	0.000759909	113.856	143.363	198.952	130.787	100.938	284.482	274.247	217.689	255.971	113.469	103.637	107.855	16.2059	15.9781	5.27024	42.266	33.5241	49.2283	38.7838	57.1141	32.7731	67.8135	30.2761	55.9734
30619	ATCG00190	7286.9	1.68508	0.351803	4.78983	1.67e-06	1.67e-05	7734.29	12890.8	4228.62	6135	3932.17	6439.14	3206.64	3271.15	4036.22	7813.15	6147.84	7145.53	4195.61	3656.23	4186.91	10373	3450.92	7178.92	11520	13039.2	18963.3	7263.31	8804.52	9273.09
6140	AT1G65180	46.6905	1.68472	0.459678	3.66499	0.000247345	0.00143602	30.2655	37.1406	7.2346	41.9316	25.0503	16.4124	162.689	113.198	118.621	98.0311	76.2614	98.6657	15.3529	13.7742	9.36931	8.70182	23.7248	15.0086	24.6246	65.6813	45.063	24.2191	26.7827	22.7689
17860	AT3G25600	176.196	1.68469	0.436887	3.85612	0.000115201	0.000735532	165.74	244.385	289.384	87.8568	121.568	341.926	223.781	391.841	252.849	111.925	228.784	134.456	63.9705	33.6091	81.9815	36.8791	53.1228	71.441	140.36	242.735	333.193	179.221	170.012	227.689
10537	AT5G24090	66.8022	1.6841	0.388208	4.33815	1.44e-05	0.000116096	3.60304	1.48563	0	1.99674	0.736775	0	245.694	229.3	209.147	218.447	199.453	221.031	17.9118	15.4271	9.95489	4.97247	10.3151	8.40483	52.9429	42.8356	42.3319	26.641	9.31572	31.3072
11935	AT5G42800	428.595	1.68151	0.633328	2.65504	0.00792991	0.02726	0	0	0	0.998372	2.21032	0	100.27	121.906	53.0671	2402.92	2542.05	3311.59	2.55882	7.71356	4.09907	4.5581	15.9884	6.00345	3.07808	39.9799	11.6071	285.785	878.007	491.902
24508	AT2G37300	298.147	1.68082	0.280668	5.98866	2.12e-09	3.67e-08	521	742.813	926.029	818.665	429.54	552.552	200.539	229.3	234.12	163.642	209.23	177.985	81.8823	79.8904	70.2698	58.8409	79.4264	59.4341	249.324	217.034	295.641	259.144	310.912	188.317
13463	AT5G55740	232.629	1.68062	0.306386	5.48531	4.13e-08	5.72e-07	334.362	288.954	217.038	298.513	324.181	194.214	116.207	188.664	165.444	212.272	230.74	236.508	100.647	111.847	160.449	175.279	76.3318	98.4565	377.372	402.655	400.788	351.177	300.432	220.573
28269	AT4G22070	74.7453	1.67975	0.387341	4.33662	1.45e-05	0.00011664	0	0	0	0	0	0	177.962	220.592	99.891	328.057	312.867	286.324	16.2059	24.2426	15.8107	5.80121	12.8939	5.4031	73.2583	59.9699	27.3109	58.1259	30.2761	38.8968
10751	AT5G25910	25.9243	1.6797	0.392645	4.27791	1.89e-05	0.000147616	15.1328	6.68531	14.4692	25.9577	18.4194	27.354	18.593	14.5126	6.24319	47.0858	78.2168	54.6531	13.647	14.8761	11.7116	19.4755	18.0514	10.8062	49.2492	34.2685	32.0903	26.641	38.4274	25.615
1398	AT1G12240	602.393	1.67922	0.462325	3.63213	0.000281094	0.00160487	15.1328	9.65656	97.6671	7.98698	14.7355	2.7354	2325.46	2591.96	1760.58	1819.36	1531.09	1416.14	29.8529	48.4852	29.2791	181.909	198.05	246.742	110.195	114.228	188.445	578.837	478.595	660.297
28915	AT4G27330	16.722	1.67882	0.510377	3.28937	0.00100413	0.00481239	0	0	0	0	0	0	3.98422	0	3.12159	1.5438	5.86626	1.93462	11.9412	9.91743	14.054	2.48623	3.09453	2.40138	30.7808	48.547	51.208	72.6573	90.8283	46.9608
13840	AT5G58900	334.701	1.67851	0.277	6.05962	1.36e-09	2.43e-08	0.720608	2.22844	21.7038	2.99512	8.8413	8.20621	1134.84	1340.97	1145.63	825.931	719.595	895.246	58.8529	111.847	74.3689	122.654	108.824	100.258	259.79	288.426	217.122	242.191	138.571	203.022
24554	AT2G37710	1144.58	1.67847	0.273849	6.12919	8.83e-10	1.62e-08	850.317	511.798	1005.61	951.449	646.152	429.459	1486.78	1187.13	1435.93	1792.35	1443.1	1479.02	930.558	617.085	858.463	524.181	503.893	390.824	3108.86	2187.47	1887.18	1077.75	1249.47	915.023
30463	ATMG00090	19199.9	1.67794	0.403921	4.15413	3.27e-05	0.000239531	8005.23	18928.4	6286.87	9576.39	8876.66	25141.1	11289.3	9865.68	10001.6	11573.8	13478.7	8685.48	15772.6	8417.15	9814.35	34906.3	15532	40864.9	33892.1	41042.2	56162.2	20491.8	19686.5	22507
10491	AT5G23680	100.293	1.67762	0.478196	3.50823	0.0004511	0.00242831	147.725	138.163	72.346	104.829	100.201	117.622	41.8344	104.491	181.052	60.2081	113.414	47.8819	53.7353	40.2207	56.2159	108.151	37.1344	63.6365	109.58	268.436	99.6849	106.564	138.571	95.3446
12156	AT5G44530	145.68	1.67706	0.579365	2.89466	0.00379574	0.0148409	2.16182	0	0	0	1.47355	0	548.495	499.234	421.415	738.707	353.931	718.228	3.41176	2.75484	2.34233	16.5749	22.6932	18.6107	14.7748	5.71141	4.77941	36.3287	24.4538	60.2426
10500	AT5G23750	134.79	1.6767	0.340926	4.91806	8.74e-07	9.33e-06	10.0885	4.45688	3.6173	26.9561	39.0491	16.4124	561.112	487.624	565.009	372.055	316.778	402.885	17.0588	12.6723	6.4414	34.3929	38.6817	36.0207	33.2432	59.9699	27.3109	58.1259	54.7299	50.2812
30527	ATMG00710	91.7937	1.67586	0.312244	5.36717	8e-08	1.05e-06	30.9861	58.6822	21.7038	54.9105	35.3652	71.1205	84.3327	58.0505	59.3103	72.5584	80.1723	68.1954	75.9117	60.0556	48.6033	112.709	99.5408	132.676	219.775	199.9	192.542	99.2983	164.19	102.46
30665	ATCG00630	25544.9	1.67543	0.340915	4.91452	8.9e-07	9.48e-06	45440.1	71864.2	176434	61216.2	47407.8	58149.2	9967.87	7096.68	7956.94	7232.69	7962.48	9459.82	3083.38	3645.76	3917.54	4137.09	5564.49	7070.26	10161.4	9972.13	26990	7980.19	11254.6	9113.23
1679	AT1G14642	16.82	1.67434	0.483676	3.4617	0.000536785	0.00281561	3.60304	5.19969	0	0.998372	4.42065	0	3.32019	0	3.12159	15.438	7.82168	17.4116	6.82352	10.4684	19.3242	20.7186	22.1775	10.2059	41.2462	45.6913	23.2143	41.1725	62.8811	38.4224
1289	AT1G11440	78.6973	1.67333	0.399389	4.18973	2.79e-05	0.000208836	37.4716	48.2828	14.4692	121.801	137.777	106.681	102.926	121.906	99.891	219.219	291.358	196.364	8.52941	11.0194	5.85582	8.70182	18.5672	18.0103	24.009	45.6913	23.2143	67.8135	75.6903	83.4858
15396	AT3G05130	268.479	1.6726	0.472239	3.54186	0.000397319	0.0021752	193.123	219.873	195.334	86.8584	60.4155	161.389	83.0047	296.058	377.713	161.327	289.402	152.835	243.088	127.274	189.729	408.985	141.317	174.1	438.318	968.085	277.206	455.319	352.833	389.917
1104	AT1G09932	83.8757	1.66793	0.586712	2.84284	0.0044713	0.0170124	69.1784	42.3403	112.136	47.9219	28.7342	114.887	268.271	214.787	284.065	226.166	162.3	234.573	4.2647	6.61162	4.68465	7.4587	10.3151	3.60207	27.0871	5.71141	9.55882	38.7506	15.1381	74.4731
12221	AT5G44980	33.4226	1.66424	0.340262	4.89106	1e-06	1.06e-05	20.8976	20.0559	18.0865	20.9658	19.8929	32.8249	30.5457	34.8303	24.9728	47.8577	43.0193	48.3655	12.7941	18.182	17.5675	39.7797	39.1974	43.8252	54.1742	62.8256	43.6975	19.3753	54.7299	33.6789
8485	AT5G04950	163.824	1.66359	0.474301	3.50745	0.000452422	0.00243384	0.720608	0.742813	10.8519	0	0	0	173.978	388.938	240.363	1159.39	864.296	858.972	11.9412	7.71356	4.09907	0.414372	0	0	31.3964	19.99	10.9244	53.282	34.934	58.8195
30618	ENSRNA049494834	369.525	1.66323	0.292276	5.69061	1.27e-08	1.93e-07	378.319	522.94	607.707	394.357	236.505	352.867	219.132	171.249	259.092	320.338	289.402	313.892	232	179.616	220.179	474.042	230.027	229.932	520.811	753.907	637.027	339.067	450.648	535.542
28445	AT4G23500	823.017	1.66322	0.285067	5.83449	5.4e-09	8.75e-08	1398.7	1052.57	1229.88	1159.11	912.127	798.738	819.422	644.361	655.535	768.811	334.377	633.105	349.706	381.821	410.493	214.23	303.78	255.147	1178.9	1016.63	1915.86	867.044	1488.19	963.882
4232	AT1G45249	252.301	1.66218	0.374731	4.43566	9.18e-06	7.76e-05	373.996	249.585	166.396	274.552	202.613	144.976	158.705	330.888	374.591	294.093	477.123	347.748	116.853	89.2569	99.5489	285.503	140.286	192.711	367.523	339.829	228.046	358.443	265.498	176.459
19702	AT3G52525	50.9533	1.66157	0.450642	3.68712	0.000226808	0.00133145	46.1189	106.222	25.3211	42.93	52.311	90.2683	54.4511	63.8556	43.7023	13.1223	7.82168	14.026	22.1765	22.5897	39.234	14.0887	17.5357	10.2059	68.3333	99.9498	109.244	79.923	121.104	58.3452
21466	AT2G05380	91.96	1.66132	0.507164	3.2757	0.00105399	0.005002	0	0	3.6173	0	1.47355	0	243.038	388.938	190.417	118.1	205.319	166.377	52.0294	71.0749	19.9098	11.1881	14.4412	39.6228	136.051	242.735	154.307	62.9697	23.2893	62.14
10749	AT5G25890	559.499	1.6607	0.228717	7.26096	3.84e-13	1.18e-11	56.928	37.1406	25.3211	29.9512	29.471	82.0621	1687.98	2150.77	1754.34	1031.26	1284.71	1181.57	133.059	123.968	114.188	438.82	456.959	446.056	407.538	428.356	307.931	455.319	394.754	369.52
28127	AT4G20860	641.058	1.66069	0.38828	4.27705	1.89e-05	0.000148141	26.6625	12.6278	61.4941	57.9056	27.2607	43.7665	1303.51	1787.96	1114.41	2979.53	2401.26	2670.75	146.706	121.213	122.387	106.494	182.577	117.668	392.147	519.739	263.55	406.881	143.229	375.686
25749	AT2G47240	2372.83	1.66004	0.207985	7.98154	1.45e-15	5.83e-14	2682.82	2162.33	1671.19	1716.2	1600.28	1113.31	2767.71	2882.21	2868.75	2238.51	2987.88	2410.06	1676.88	1326.73	1597.47	1089.38	808.189	506.691	5089.29	4346.39	3230.2	3155.75	3939.39	3080.44
22239	AT2G17820	1458.73	1.65943	0.199057	8.33646	7.65e-17	3.6e-15	67.7372	59.425	79.5806	46.9235	24.3136	46.5019	1140.15	1311.94	1326.68	5177.12	3042.64	4912.97	507.5	541.602	484.862	926.951	778.791	734.222	1739.73	1627.75	1207.83	3003.17	3067.2	3153.96
23030	AT2G24735	9.78565	1.65941	0.586847	2.82767	0.00468879	0.0176797	2.88243	7.42813	0	5.99023	2.9471	5.47081	4.64826	14.5126	6.24319	7.71898	13.6879	5.32021	5.11764	6.06065	2.92791	2.07186	3.09453	3.60207	17.8529	14.2785	16.3866	36.3287	25.6182	24.6663
23338	AT2G27470	74.9021	1.6574	0.628312	2.63786	0.00834316	0.0283674	50.4426	75.0241	253.211	26.9561	20.6297	30.0894	22.5773	89.9783	143.593	27.0164	80.1723	35.3068	44.3529	26.9975	27.5223	52.2109	21.146	54.031	52.3273	222.745	66.9118	179.221	103.637	91.5498
21603	AT2G07768	33.4082	1.65649	0.535306	3.09448	0.00197159	0.00852692	37.4716	28.9697	21.7038	22.9626	32.4181	60.1789	15.2729	11.6101	3.12159	17.7537	17.5988	12.575	30.7059	18.182	11.1261	46.8241	17.5357	82.8476	89.2643	45.6913	108.561	26.641	33.7695	9.01267
30621	ATCG00210	4156.61	1.65597	0.609812	2.71554	0.00661676	0.0235006	3448.11	4416.02	26626.9	7748.37	5816.84	7410.21	2146.17	1044.91	936.478	1987.64	1239.74	2283.34	482.764	884.855	1056.39	462.025	1271.34	3791.18	2135.57	1405.01	18027.3	1080.17	2436.06	1621.33
9648	AT5G15820	91.9527	1.65575	0.587719	2.81725	0.00484374	0.0181451	120.342	54.2253	188.1	146.761	145.881	87.5329	28.5536	119.004	127.985	37.823	99.7265	58.0387	42.647	24.7936	59.7293	136.743	18.0514	73.2421	164.369	148.497	103.099	94.4545	82.6771	44.589
[truncated: 6,708 more rows]

## Sheet: RNAseq_resdata_ET_10_vs_E5_10
	Row.names	baseMean	log2FoldChange	lfcSE	stat	pvalue	padj	p_0E_a	p_0E_b	p_0E_c	p_0L_a	p_0L_b	p_0L_c	p_E0_5_a	p_E0_5_b	p_E0_5_c	p_E0_10_a	p_E0_10_b	p_E0_10_c	p_E5_5_a	p_E5_5_b	p_E5_5_c	p_E5_10_a	p_E5_10_b	p_E5_10_c	p_ET_5_a	p_ET_5_b	p_ET_5_c	p_ET_10_a	p_ET_10_b	p_ET_10_c
[truncated: 7,509 more rows]
