# Supplementary material for: Transcriptomic profiling reveals histone acetylation-regulated genes involved in somatic embryogenesis in Arabidopsis thaliana
Source: BMC Genomics. 2024 Aug 15;25:788. doi: 10.1186/s12864-024-10623-5 (PMC11325840; doi:10.1186/s12864-024-10623-5)
Supplement: Supplementary file 12 — Additional file 12: Dataset S6 [file 12864_2024_10623_MOESM12_ESM.xlsx]

## Sheet: GO analysis DEGs ETvsEA UP
GO TERM	p-value	Matches	GO ID
photosynthesis	6.17728e-38	AT1G03130,AT1G03600,AT1G03630,AT1G06460,AT1G06680,AT1G08380,AT1G08520,AT1G12000,AT1G12900,AT1G14150,AT1G15820,AT1G15980,AT1G19150,AT1G20020,AT1G20950,AT1G27730,AT1G29910,AT1G29920,AT1G29930,AT1G30380,AT1G31330,AT1G32060,AT1G43670,AT1G44575,AT1G50450,AT1G52230,AT1G54500,AT1G54740,AT1G54780,AT1G55370,AT1G55480,AT1G55670,AT1G56190,AT1G58300,AT1G60600,AT1G60950,AT1G61520,AT1G64150,AT1G64770,AT1G64860…	GO:0015979
response to abiotic stimulus	7.46673e-29	AT1G01010,AT1G01120,AT1G01140,AT1G01240,AT1G01250,AT1G01420,AT1G01430,AT1G01480,AT1G01490,AT1G01500,AT1G01520,AT1G01770,AT1G01880,AT1G02205,AT1G02220,AT1G02310,AT1G02340,AT1G02360,AT1G02475,AT1G02610,AT1G02650,AT1G02660,AT1G02820,AT1G02930,AT1G03070,AT1G03106,AT1G03130,AT1G03400,AT1G03457,AT1G03600,AT1G03680,AT1G03760,AT1G04220,AT1G04420,AT1G04780,AT1G04990,AT1G05140,AT1G05180,AT1G05200,AT1G05260…	GO:0009628
oxoacid metabolic process	2.23301e-28	AT1G01010,AT1G01090,AT1G01120,AT1G01225,AT1G01250,AT1G01420,AT1G01430,AT1G01480,AT1G01490,AT1G01540,AT1G01600,AT1G01630,AT1G01680,AT1G01770,AT1G02220,AT1G02230,AT1G02610,AT1G04220,AT1G04680,AT1G05160,AT1G05340,AT1G05560,AT1G05680,AT1G05850,AT1G06080,AT1G06100,AT1G06290,AT1G06350,AT1G06360,AT1G06550,AT1G06640,AT1G06650,AT1G07040,AT1G07240,AT1G07250,AT1G07640,AT1G07720,AT1G07750,AT1G07780,AT1G07985…	GO:0043436
organic acid metabolic process	2.8676e-28	AT1G01010,AT1G01090,AT1G01120,AT1G01225,AT1G01250,AT1G01420,AT1G01430,AT1G01480,AT1G01490,AT1G01540,AT1G01600,AT1G01630,AT1G01680,AT1G01770,AT1G02220,AT1G02230,AT1G02610,AT1G04220,AT1G04680,AT1G04780,AT1G05160,AT1G05340,AT1G05560,AT1G05680,AT1G05850,AT1G06080,AT1G06100,AT1G06290,AT1G06350,AT1G06360,AT1G06550,AT1G06640,AT1G06650,AT1G07040,AT1G07240,AT1G07250,AT1G07640,AT1G07720,AT1G07750,AT1G07780…	GO:0006082
response to chemical	2.39711e-26	AT1G01010,AT1G01130,AT1G01140,AT1G01240,AT1G01250,AT1G01340,AT1G01480,AT1G01490,AT1G01520,AT1G01540,AT1G01560,AT1G01680,AT1G01770,AT1G02205,AT1G02220,AT1G02230,AT1G02310,AT1G02340,AT1G02360,AT1G02610,AT1G02670,AT1G02820,AT1G02920,AT1G02930,AT1G02940,AT1G03070,AT1G03080,AT1G03130,AT1G03200,AT1G03370,AT1G03400,AT1G03445,AT1G03840,AT1G03850,AT1G03880,AT1G03940,AT1G03970,AT1G03980,AT1G04780,AT1G04990…	GO:0042221
small molecule metabolic process	4.58203e-25	AT1G01010,AT1G01090,AT1G01120,AT1G01220,AT1G01225,AT1G01250,AT1G01320,AT1G01420,AT1G01430,AT1G01480,AT1G01490,AT1G01540,AT1G01600,AT1G01630,AT1G01680,AT1G01770,AT1G02220,AT1G02230,AT1G02260,AT1G02500,AT1G02610,AT1G03080,AT1G04220,AT1G04280,AT1G04680,AT1G04780,AT1G04990,AT1G05160,AT1G05340,AT1G05560,AT1G05620,AT1G05680,AT1G05850,AT1G06080,AT1G06100,AT1G06290,AT1G06350,AT1G06360,AT1G06550,AT1G06640…	GO:0044281
response to stimulus	6.31105e-25	AT1G01010,AT1G01120,AT1G01130,AT1G01140,AT1G01240,AT1G01250,AT1G01340,AT1G01420,AT1G01430,AT1G01480,AT1G01490,AT1G01500,AT1G01520,AT1G01540,AT1G01560,AT1G01680,AT1G01770,AT1G01880,AT1G02205,AT1G02220,AT1G02230,AT1G02300,AT1G02310,AT1G02340,AT1G02360,AT1G02450,AT1G02475,AT1G02610,AT1G02650,AT1G02660,AT1G02670,AT1G02800,AT1G02820,AT1G02900,AT1G02920,AT1G02930,AT1G02940,AT1G03070,AT1G03080,AT1G03106…
,AT5G60900,AT5G60920,AT5G60960,AT5G60970,AT5G61010,AT5G61030,AT5G61150,AT5G61270,AT5G61290,AT5G61410,AT5G61420,AT5G61430,AT5G61510,AT5G61540,AT5G61560,AT5G61590,AT5G61600,AT5G62070,AT5G62140,AT5G62150,AT5G62170,AT5G62310,AT5G62470,AT5G62480,AT5G62570,AT5G62630,AT5G62770,AT5G62960,AT5G63020,AT5G63030,AT5G63087,AT5G63110,AT5G63130,AT5G63180,AT5G63190,AT5G63310,AT5G63420,AT5G63450,AT5G63490,AT5G6352…	GO:0050896
generation of precursor metabolites and energy	1.06945e-23	AT1G01090,AT1G03600,AT1G06680,AT1G08380,AT1G09430,AT1G09780,AT1G10670,AT1G12230,AT1G13440,AT1G13700,AT1G14150,AT1G14700,AT1G15820,AT1G15980,AT1G19150,AT1G22170,AT1G24180,AT1G24280,AT1G29910,AT1G29920,AT1G29930,AT1G30120,AT1G32440,AT1G33055,AT1G34430,AT1G47420,AT1G50450,AT1G51650,AT1G52710,AT1G54220,AT1G54340,AT1G54500,AT1G54780,AT1G55370,AT1G55480,AT1G55670,AT1G56190,AT1G60600,AT1G60810,AT1G60950…	GO:0006091
carboxylic acid metabolic process	1.44597e-23	AT1G01090,AT1G01120,AT1G01225,AT1G01430,AT1G01480,AT1G01490,AT1G01540,AT1G01600,AT1G01630,AT1G01770,AT1G02220,AT1G02610,AT1G04220,AT1G05160,AT1G05560,AT1G05680,AT1G05850,AT1G06080,AT1G06100,AT1G06290,AT1G06350,AT1G06360,AT1G06550,AT1G07040,AT1G07240,AT1G07250,AT1G07720,AT1G07750,AT1G07780,AT1G07985,AT1G08050,AT1G08200,AT1G08550,AT1G08980,AT1G09130,AT1G09780,AT1G09795,AT1G10060,AT1G10070,AT1G10170…	GO:0019752
response to stress	4.76893e-21	AT1G01010,AT1G01120,AT1G01140,AT1G01240,AT1G01250,AT1G01480,AT1G01500,AT1G01520,AT1G01540,AT1G01770,AT1G01880,AT1G02205,AT1G02220,AT1G02230,AT1G02300,AT1G02310,AT1G02360,AT1G02450,AT1G02610,AT1G02660,AT1G02820,AT1G02920,AT1G02930,AT1G03070,AT1G03080,AT1G03130,AT1G03380,AT1G03400,AT1G03440,AT1G03680,AT1G03760,AT1G03850,AT1G03970,AT1G03980,AT1G04220,AT1G04330,AT1G04780,AT1G04980,AT1G04990,AT1G05010…	GO:0006950
photosynthesis, light reaction	6.29122e-19	AT1G03600,AT1G06680,AT1G08380,AT1G14150,AT1G15820,AT1G15980,AT1G19150,AT1G29910,AT1G29920,AT1G29930,AT1G50450,AT1G54500,AT1G54780,AT1G55370,AT1G55480,AT1G55670,AT1G60600,AT1G60950,AT1G61520,AT1G64150,AT1G64770,AT1G67740,AT1G68830,AT1G68890,AT1G71500,AT1G74070,AT1G75690,AT1G77510,AT1G79040,AT2G05070,AT2G05100,AT2G15960,AT2G20890,AT2G30570,AT2G34420,AT2G34430,AT2G34860,AT2G34910,AT2G40100,AT2G44920…	GO:0019684
monocarboxylic acid metabolic process	2.52259e-18	AT1G01090,AT1G01120,AT1G01225,AT1G01430,AT1G01540,AT1G01600,AT1G01630,AT1G01770,AT1G02220,AT1G04220,AT1G05560,AT1G05680,AT1G05850,AT1G06080,AT1G06100,AT1G06290,AT1G06350,AT1G06360,AT1G07240,AT1G07250,AT1G07720,AT1G08050,AT1G08200,AT1G08550,AT1G08980,AT1G09780,AT1G10170,AT1G10670,AT1G11600,AT1G11840,AT1G12050,AT1G12080,AT1G12230,AT1G12330,AT1G13440,AT1G13930,AT1G16060,AT1G16445,AT1G17420,AT1G18870…	GO:0032787
response to oxygen-containing compound	6.76748e-18	AT1G01010,AT1G01140,AT1G01240,AT1G01250,AT1G01340,AT1G01480,AT1G01490,AT1G01520,AT1G01560,AT1G01680,AT1G01770,AT1G02205,AT1G02220,AT1G02230,AT1G02310,AT1G02340,AT1G02610,AT1G02670,AT1G02820,AT1G02930,AT1G03070,AT1G03080,AT1G03130,AT1G03400,AT1G03445,AT1G03840,AT1G03880,AT1G03940,AT1G04780,AT1G04990,AT1G05010,AT1G05180,AT1G05200,AT1G05260,AT1G05340,AT1G05510,AT1G05560,AT1G05570,AT1G05675,AT1G05680…	GO:1901700
response to organic substance	5.01952e-15	AT1G01010,AT1G01130,AT1G01140,AT1G01240,AT1G01250,AT1G01340,AT1G01480,AT1G01490,AT1G01520,AT1G01540,AT1G01560,AT1G01680,AT1G01770,AT1G02205,AT1G02220,AT1G02230,AT1G02310,AT1G02340,AT1G02610,AT1G02670,AT1G02820,AT1G02930,AT1G03070,AT1G03080,AT1G03130,AT1G03200,AT1G03370,AT1G03400,AT1G03445,AT1G03840,AT1G03850,AT1G03880,AT1G03940,AT1G03970,AT1G04780,AT1G04990,AT1G05010,AT1G05180,AT1G05200,AT1G05260…	GO:0010033
secondary metabolic process	2.22665e-14	AT1G01420,AT1G02230,AT1G02920,AT1G02930,AT1G02940,AT1G03070,AT1G03980,AT1G04220,AT1G04330,AT1G04360,AT1G04680,AT1G05850,AT1G07640,AT1G09440,AT1G10360,AT1G10370,AT1G11440,AT1G12610,AT1G13110,AT1G13930,AT1G14380,AT1G15150,AT1G15950,AT1G16400,AT1G16410,AT1G16490,AT1G16500,AT1G17147,AT1G17230,AT1G17260,AT1G17830,AT1G17840,AT1G18140,AT1G18270,AT1G18400,AT1G18570,AT1G18590,AT1G18980,AT1G20780,AT1G21100…	GO:0019748
response to cold	5.38691e-13	AT1G01120,AT1G01140,AT1G01500,AT1G03130,AT1G03680,AT1G03760,AT1G05140,AT1G05200,AT1G05260,AT1G05340,AT1G05690,AT1G06460,AT1G07135,AT1G07720,AT1G08930,AT1G09340,AT1G09780,AT1G12610,AT1G12860,AT1G15520,AT1G15950,AT1G16515,AT1G16880,AT1G17100,AT1G17610,AT1G18300,AT1G19210,AT1G20620,AT1G20840,AT1G21910,AT1G22890,AT1G23710,AT1G23740,AT1G25450,AT1G27100,AT1G27730,AT1G27770,AT1G28520,AT1G29395,AT1G29670…	GO:0009409
response to radiation	1.9289e-11	AT1G01120,AT1G01250,AT1G01420,AT1G01430,AT1G01500,AT1G01520,AT1G01770,AT1G01880,AT1G02310,AT1G02340,AT1G02475,AT1G02610,AT1G02650,AT1G03130,AT1G03400,AT1G03457,AT1G03600,AT1G04420,AT1G04990,AT1G05200,AT1G05530,AT1G05805,AT1G05880,AT1G06350,AT1G06460,AT1G06645,AT1G07010,AT1G07040,AT1G07090,AT1G07180,AT1G07570,AT1G07700,AT1G07720,AT1G07985,AT1G08540,AT1G08650,AT1G09130,AT1G09780,AT1G10060,AT1G10120…	GO:0009314
response to salt	6.25933e-11	AT1G01010,AT1G01240,AT1G01250,AT1G01340,AT1G01480,AT1G01490,AT1G01520,AT1G01770,AT1G02205,AT1G02220,AT1G02310,AT1G02820,AT1G02930,AT1G03070,AT1G03130,AT1G04780,AT1G04990,AT1G05180,AT1G05200,AT1G05260,AT1G05340,AT1G05680,AT1G05850,AT1G06640,AT1G06645,AT1G07000,AT1G07040,AT1G07135,AT1G07240,AT1G07590,AT1G07820,AT1G07900,AT1G07980,AT1G07985,AT1G08050,AT1G08090,AT1G08860,AT1G08930,AT1G08940,AT1G09340…	GO:1902074
response to light stimulus	9.35004e-11	AT1G01120,AT1G01250,AT1G01420,AT1G01500,AT1G01520,AT1G01770,AT1G01880,AT1G02310,AT1G02340,AT1G02475,AT1G02610,AT1G02650,AT1G03130,AT1G03400,AT1G03457,AT1G03600,AT1G04420,AT1G04990,AT1G05200,AT1G05530,AT1G05805,AT1G05880,AT1G06350,AT1G06460,AT1G06645,AT1G07010,AT1G07040,AT1G07090,AT1G07180,AT1G07570,AT1G07700,AT1G07720,AT1G07985,AT1G08540,AT1G08650,AT1G09130,AT1G09780,AT1G10060,AT1G10120,AT1G10170…	GO:0009416
response to inorganic substance	1.13641e-10	AT1G01010,AT1G01240,AT1G01250,AT1G01340,AT1G01480,AT1G01490,AT1G01520,AT1G01680,AT1G01770,AT1G02205,AT1G02220,AT1G02230,AT1G02310,AT1G02610,AT1G02820,AT1G02920,AT1G02930,AT1G03070,AT1G03130,AT1G03980,AT1G04780,AT1G04990,AT1G05180,AT1G05260,AT1G05340,AT1G05675,AT1G05680,AT1G05690,AT1G05700,AT1G05850,AT1G06640,AT1G06645,AT1G07000,AT1G07040,AT1G07135,AT1G07240,AT1G07570,AT1G07590,AT1G07820,AT1G07900…	GO:0010035
small molecule biosynthetic process	2.33951e-10	AT1G01120,AT1G01225,AT1G01480,AT1G04220,AT1G05160,AT1G06080,AT1G06100,AT1G06350,AT1G06360,AT1G07720,AT1G07750,AT1G07780,AT1G08050,AT1G08200,AT1G08980,AT1G09795,AT1G10060,AT1G10070,AT1G10170,AT1G10670,AT1G10960,AT1G11440,AT1G11600,AT1G11790,AT1G12080,AT1G12230,AT1G12610,AT1G13440,AT1G13930,AT1G14520,AT1G14810,AT1G16060,AT1G16445,AT1G16500,AT1G16705,AT1G17100,AT1G17420,AT1G17745,AT1G17830,AT1G18870…	GO:0044283
photosynthetic electron transport chain	2.38488e-10	AT1G08380,AT1G14150,AT1G15980,AT1G55370,AT1G55670,AT1G60600,AT1G60950,AT1G64770,AT1G67740,AT1G74070,AT1G77510,AT2G46820,AT3G01440,AT3G15850,AT3G16250,AT3G21200,AT3G50820,AT3G54050,AT4G01050,AT4G03280,AT4G04020,AT4G04640,AT4G05180,AT4G09650,AT4G11960,AT4G12800,AT4G21280,AT4G22890,AT4G23890,AT4G27800,AT4G31390,AT5G21930,AT5G42270,AT5G49740,AT5G57050,AT5G64040,AT5G66190,AT5G66570,ATCG00020,ATCG00270…	GO:0009767
cellular response to decreased oxygen levels	2.82877e-10	AT1G02360,AT1G05880,AT1G07135,AT1G13260,AT1G14200,AT1G14540,AT1G15010,AT1G17290,AT1G18300,AT1G19020,AT1G19250,AT1G22220,AT1G23710,AT1G25560,AT1G27730,AT1G30720,AT1G32928,AT1G33055,AT1G35140,AT1G50740,AT1G53840,AT1G57630,AT1G63090,AT1G66880,AT1G68620,AT1G68670,AT1G68840,AT1G69890,AT1G72430,AT1G72900,AT1G72910,AT1G72920,AT1G72940,AT1G73010,AT1G73500,AT1G74940,AT1G76560,AT1G77120,AT1G78070,AT2G13790…	GO:0036294
cellular response to oxygen levels	2.82877e-10	AT1G02360,AT1G05880,AT1G07135,AT1G13260,AT1G14200,AT1G14540,AT1G15010,AT1G17290,AT1G18300,AT1G19020,AT1G19250,AT1G22220,AT1G23710,AT1G25560,AT1G27730,AT1G30720,AT1G32928,AT1G33055,AT1G35140,AT1G50740,AT1G53840,AT1G57630,AT1G63090,AT1G66880,AT1G68620,AT1G68670,AT1G68840,AT1G69890,AT1G72430,AT1G72900,AT1G72910,AT1G72920,AT1G72940,AT1G73010,AT1G73500,AT1G74940,AT1G76560,AT1G77120,AT1G78070,AT2G13790…	GO:0071453
response to hypoxia	3.05767e-10	AT1G02360,AT1G05880,AT1G07135,AT1G13260,AT1G14200,AT1G14540,AT1G15010,AT1G17147,AT1G17290,AT1G18300,AT1G19020,AT1G19250,AT1G22220,AT1G23310,AT1G23710,AT1G25560,AT1G26420,AT1G27730,AT1G30720,AT1G32928,AT1G33055,AT1G35140,AT1G50740,AT1G53625,AT1G53840,AT1G54740,AT1G57630,AT1G63090,AT1G64280,AT1G64900,AT1G66880,AT1G68620,AT1G68670,AT1G68840,AT1G69890,AT1G72330,AT1G72430,AT1G72900,AT1G72910,AT1G72920…	GO:0001666
response to water	3.18126e-10	AT1G01010,AT1G01240,AT1G01250,AT1G01480,AT1G01490,AT1G01520,AT1G01770,AT1G02205,AT1G02220,AT1G02310,AT1G02820,AT1G02930,AT1G03070,AT1G03130,AT1G04780,AT1G04990,AT1G05180,AT1G05260,AT1G05340,AT1G05680,AT1G05850,AT1G06640,AT1G06645,AT1G07000,AT1G07040,AT1G07135,AT1G07240,AT1G07590,AT1G07820,AT1G07900,AT1G07980,AT1G07985,AT1G08050,AT1G08930,AT1G08940,AT1G09340,AT1G09480,AT1G09500,AT1G10370,AT1G11410…	GO:0009415
cellular response to hypoxia	3.67507e-10	AT1G02360,AT1G05880,AT1G07135,AT1G13260,AT1G14200,AT1G14540,AT1G15010,AT1G17290,AT1G18300,AT1G19020,AT1G19250,AT1G22220,AT1G23710,AT1G25560,AT1G27730,AT1G30720,AT1G32928,AT1G33055,AT1G35140,AT1G50740,AT1G53840,AT1G57630,AT1G63090,AT1G66880,AT1G68620,AT1G68670,AT1G68840,AT1G69890,AT1G72430,AT1G72900,AT1G72910,AT1G72920,AT1G72940,AT1G73010,AT1G73500,AT1G74940,AT1G77120,AT1G78070,AT2G13790,AT2G22500…	GO:0071456
response to decreased oxygen levels	5.10869e-10	AT1G02360,AT1G05880,AT1G07135,AT1G13260,AT1G14200,AT1G14540,AT1G15010,AT1G17147,AT1G17290,AT1G18300,AT1G19020,AT1G19250,AT1G22220,AT1G23310,AT1G23710,AT1G25560,AT1G26420,AT1G27730,AT1G30720,AT1G32928,AT1G33055,AT1G35140,AT1G50740,AT1G53625,AT1G53840,AT1G54740,AT1G57630,AT1G63090,AT1G64280,AT1G64900,AT1G66880,AT1G68620,AT1G68670,AT1G68840,AT1G69890,AT1G72330,AT1G72430,AT1G72900,AT1G72910,AT1G72920…	GO:0036293
organic acid biosynthetic process	5.11421e-10	AT1G01120,AT1G01225,AT1G01480,AT1G04220,AT1G05160,AT1G06080,AT1G06100,AT1G06350,AT1G06360,AT1G07720,AT1G07750,AT1G07780,AT1G08050,AT1G08200,AT1G08980,AT1G09795,AT1G10060,AT1G10070,AT1G10170,AT1G10670,AT1G11440,AT1G11600,AT1G11790,AT1G12080,AT1G12230,AT1G12610,AT1G13930,AT1G14520,AT1G14810,AT1G16060,AT1G16445,AT1G16500,AT1G16705,AT1G17420,AT1G17745,AT1G18870,AT1G19250,AT1G20510,AT1G20780,AT1G21440…	GO:0016053
carboxylic acid biosynthetic process	5.11421e-10	AT1G01120,AT1G01225,AT1G01480,AT1G04220,AT1G05160,AT1G06080,AT1G06100,AT1G06350,AT1G06360,AT1G07720,AT1G07750,AT1G07780,AT1G08050,AT1G08200,AT1G08980,AT1G09795,AT1G10060,AT1G10070,AT1G10170,AT1G10670,AT1G11440,AT1G11600,AT1G11790,AT1G12080,AT1G12230,AT1G12610,AT1G13930,AT1G14520,AT1G14810,AT1G16060,AT1G16445,AT1G16500,AT1G16705,AT1G17420,AT1G17745,AT1G18870,AT1G19250,AT1G20510,AT1G20780,AT1G21440…	GO:0046394
response to bacterium	6.36068e-10	AT1G01010,AT1G01340,AT1G02205,AT1G02230,AT1G02450,AT1G02610,AT1G03400,AT1G04330,AT1G05340,AT1G05675,AT1G05700,AT1G07000,AT1G07135,AT1G07390,AT1G08050,AT1G08320,AT1G08450,AT1G08940,AT1G10170,AT1G12210,AT1G12220,AT1G12240,AT1G13100,AT1G13110,AT1G14730,AT1G16110,AT1G16130,AT1G17147,AT1G17230,AT1G17340,AT1G17830,AT1G18300,AT1G18570,AT1G18860,AT1G19020,AT1G19180,AT1G19210,AT1G19250,AT1G19350,AT1G19670…	GO:0009617
response to water deprivation	6.39665e-10	AT1G01010,AT1G01240,AT1G01250,AT1G01480,AT1G01520,AT1G01770,AT1G02205,AT1G02220,AT1G02310,AT1G02820,AT1G02930,AT1G03070,AT1G03130,AT1G04780,AT1G04990,AT1G05180,AT1G05260,AT1G05340,AT1G05680,AT1G05850,AT1G06640,AT1G06645,AT1G07000,AT1G07040,AT1G07135,AT1G07240,AT1G07590,AT1G07820,AT1G07900,AT1G07980,AT1G07985,AT1G08930,AT1G08940,AT1G09340,AT1G09480,AT1G09500,AT1G10370,AT1G11410,AT1G12110,AT1G12610…	GO:0009414
response to oxygen levels	7.47973e-10	AT1G02360,AT1G05880,AT1G07135,AT1G13260,AT1G14200,AT1G14540,AT1G15010,AT1G17147,AT1G17290,AT1G18300,AT1G19020,AT1G19250,AT1G22220,AT1G23310,AT1G23710,AT1G25560,AT1G26420,AT1G27730,AT1G30720,AT1G32928,AT1G33055,AT1G35140,AT1G50740,AT1G53625,AT1G53840,AT1G54740,AT1G57630,AT1G63090,AT1G64280,AT1G64900,AT1G66880,AT1G68620,AT1G68670,AT1G68840,AT1G69890,AT1G72330,AT1G72430,AT1G72900,AT1G72910,AT1G72920…	GO:0070482
secondary metabolite biosynthetic process	1.59934e-09	AT1G03980,AT1G04220,AT1G04330,AT1G04360,AT1G04680,AT1G05850,AT1G07640,AT1G11440,AT1G13110,AT1G15950,AT1G16400,AT1G16410,AT1G16490,AT1G16500,AT1G17230,AT1G17260,AT1G17830,AT1G17840,AT1G18140,AT1G18570,AT1G18590,AT1G21310,AT1G21590,AT1G22220,AT1G28680,AT1G30700,AT1G32100,AT1G32640,AT1G35180,AT1G35250,AT1G35260,AT1G45201,AT1G52000,AT1G52100,AT1G54000,AT1G55120,AT1G55210,AT1G56250,AT1G60270,AT1G61590…	GO:0044550
response to acid chemical	1.65043e-09	AT1G01010,AT1G01240,AT1G01250,AT1G01480,AT1G01490,AT1G01520,AT1G01770,AT1G02205,AT1G02220,AT1G02310,AT1G02820,AT1G02930,AT1G03070,AT1G03130,AT1G04780,AT1G04990,AT1G05180,AT1G05200,AT1G05260,AT1G05340,AT1G05680,AT1G05850,AT1G06640,AT1G06645,AT1G07000,AT1G07040,AT1G07135,AT1G07240,AT1G07590,AT1G07820,AT1G07900,AT1G07980,AT1G07985,AT1G08050,AT1G08930,AT1G08940,AT1G09340,AT1G09480,AT1G09500,AT1G10370…	GO:0001101
lipid metabolic process	7.1614e-08	AT1G01120,AT1G01225,AT1G01250,AT1G01430,AT1G01490,AT1G01520,AT1G01540,AT1G01600,AT1G01610,AT1G01630,AT1G02190,AT1G02205,AT1G02220,AT1G02660,AT1G03055,AT1G04220,AT1G04680,AT1G04920,AT1G05160,AT1G05790,AT1G06080,AT1G06100,AT1G06290,AT1G06350,AT1G06360,AT1G06520,AT1G06650,AT1G07240,AT1G07250,AT1G07720,AT1G08200,AT1G08550,AT1G09130,AT1G09430,AT1G10670,AT1G10830,AT1G10960,AT1G11545,AT1G11600,AT1G11910…	GO:0006629
response to temperature stimulus	1.35768e-07	AT1G01120,AT1G01140,AT1G01500,AT1G03070,AT1G03106,AT1G03130,AT1G03680,AT1G03760,AT1G05140,AT1G05200,AT1G05260,AT1G05340,AT1G05690,AT1G05850,AT1G06460,AT1G07135,AT1G07720,AT1G07900,AT1G07980,AT1G08550,AT1G08930,AT1G09340,AT1G09780,AT1G09932,AT1G10060,AT1G10960,AT1G11410,AT1G12610,AT1G12860,AT1G12880,AT1G13110,AT1G13440,AT1G13930,AT1G15150,AT1G15520,AT1G15800,AT1G15825,AT1G15950,AT1G16515,AT1G16880…	GO:0009266
monocarboxylic acid biosynthetic process	1.69739e-07	AT1G01120,AT1G01225,AT1G04220,AT1G06080,AT1G06100,AT1G06350,AT1G06360,AT1G07720,AT1G08050,AT1G08980,AT1G10170,AT1G10670,AT1G11600,AT1G12080,AT1G12230,AT1G13930,AT1G16060,AT1G16445,AT1G17420,AT1G18870,AT1G19250,AT1G20510,AT1G20780,AT1G21970,AT1G24360,AT1G25450,AT1G30120,AT1G32440,AT1G36160,AT1G49430,AT1G49770,AT1G52670,AT1G52720,AT1G54580,AT1G55020,AT1G64400,AT1G64670,AT1G65690,AT1G67560,AT1G67730…	GO:0072330
photosynthesis, light harvesting	3.43078e-07	AT1G03600,AT1G08380,AT1G15820,AT1G19150,AT1G29910,AT1G29920,AT1G29930,AT1G54780,AT1G55480,AT1G61520,AT1G75690,AT2G05070,AT2G05100,AT2G34420,AT2G34430,AT2G40100,AT2G47940,AT3G08940,AT3G27690,AT3G27925,AT3G47470,AT3G54890,AT3G61470,AT4G02530,AT4G10340,AT4G18370,AT5G01500,AT5G01530,AT5G54270,AT5G57030,ATCG00080,ATCG00270,ATCG00340,ATCG00580,ATCG00710	GO:0009765
fatty acid metabolic process	3.96648e-07	AT1G01120,AT1G01225,AT1G01540,AT1G01600,AT1G01630,AT1G04220,AT1G06080,AT1G06100,AT1G06290,AT1G06350,AT1G06360,AT1G07720,AT1G08550,AT1G10670,AT1G11600,AT1G16060,AT1G17420,AT1G19660,AT1G20510,AT1G21970,AT1G23480,AT1G24360,AT1G25450,AT1G26930,AT1G30120,AT1G30520,AT1G32440,AT1G33990,AT1G36160,AT1G49430,AT1G52670,AT1G54580,AT1G55020,AT1G55320,AT1G64400,AT1G65890,AT1G67560,AT1G67730,AT1G68530,AT1G72520…	GO:0006631
response to oxidative stress	9.25066e-07	AT1G01010,AT1G02310,AT1G02930,AT1G03680,AT1G03850,AT1G05260,AT1G05340,AT1G05680,AT1G05690,AT1G07135,AT1G07570,AT1G09940,AT1G10650,AT1G14540,AT1G14870,AT1G15520,AT1G17147,AT1G18150,AT1G18300,AT1G19020,AT1G19210,AT1G19570,AT1G20310,AT1G20620,AT1G21310,AT1G21520,AT1G22400,AT1G23710,AT1G25390,AT1G27100,AT1G27330,AT1G27730,AT1G28600,AT1G30870,AT1G31130,AT1G31170,AT1G31750,AT1G32220,AT1G32540,AT1G32640…	GO:0006979
photosynthesis, light harvesting in photosystem I	1.97809e-06	AT1G08380,AT1G15820,AT1G19150,AT1G29910,AT1G29920,AT1G29930,AT1G61520,AT2G05070,AT2G05100,AT2G34420,AT2G34430,AT2G40100,AT3G08940,AT3G27690,AT3G47470,AT3G54890,AT3G61470,AT4G10340,AT5G01530,AT5G54270,ATCG00340	GO:0009768
tetrapyrrole metabolic process	2.56344e-06	AT1G01500,AT1G02475,AT1G03130,AT1G03630,AT1G04360,AT1G04620,AT1G07040,AT1G07590,AT1G08520,AT1G08550,AT1G09130,AT1G09940,AT1G10657,AT1G10670,AT1G15180,AT1G15825,AT1G16530,AT1G18360,AT1G18860,AT1G19670,AT1G20650,AT1G20780,AT1G22400,AT1G22850,AT1G23090,AT1G26761,AT1G26930,AT1G29070,AT1G30380,AT1G31330,AT1G44446,AT1G47530,AT1G50450,AT1G52220,AT1G56200,AT1G57770,AT1G58290,AT1G58300,AT1G62370,AT1G66130…	GO:0033013
chlorophyll metabolic process	3.71326e-06	AT1G01500,AT1G02475,AT1G03130,AT1G03630,AT1G04360,AT1G04620,AT1G07040,AT1G07590,AT1G08520,AT1G08550,AT1G09130,AT1G09940,AT1G10670,AT1G15180,AT1G15825,AT1G16530,AT1G18360,AT1G18860,AT1G19670,AT1G20650,AT1G20780,AT1G22400,AT1G22850,AT1G23090,AT1G26761,AT1G26930,AT1G30380,AT1G31330,AT1G44446,AT1G50450,AT1G52220,AT1G56200,AT1G58290,AT1G62370,AT1G66130,AT1G67700,AT1G69935,AT1G72610,AT1G74430,AT1G74470…	GO:0015994
response to lipid	3.76533e-06	AT1G01010,AT1G01130,AT1G01240,AT1G01250,AT1G01540,AT1G01560,AT1G01680,AT1G01770,AT1G02220,AT1G02310,AT1G02340,AT1G02610,AT1G02670,AT1G03070,AT1G03080,AT1G03200,AT1G03400,AT1G03445,AT1G03840,AT1G03880,AT1G03940,AT1G03970,AT1G04780,AT1G04990,AT1G05010,AT1G05200,AT1G05340,AT1G05510,AT1G05675,AT1G05680,AT1G05700,AT1G06640,AT1G06645,AT1G06650,AT1G07040,AT1G07135,AT1G07200,AT1G07473,AT1G07590,AT1G07640…	GO:0033993
response to toxic substance	4.64428e-06	AT1G02920,AT1G02930,AT1G02940,AT1G03980,AT1G10170,AT1G10360,AT1G10370,AT1G12110,AT1G12950,AT1G13680,AT1G15150,AT1G15160,AT1G15180,AT1G19570,AT1G22430,AT1G22440,AT1G27140,AT1G33090,AT1G33100,AT1G33110,AT1G45145,AT1G47530,AT1G48130,AT1G49860,AT1G52827,AT1G56650,AT1G59700,AT1G64710,AT1G66760,AT1G69930,AT1G71140,AT1G74590,AT1G77120,AT1G77760,AT1G78370,AT1G80460,AT2G04070,AT2G04080,AT2G04100,AT2G21045…	GO:0009636
porphyrin-containing compound metabolic process	5.51194e-06	AT1G01500,AT1G02475,AT1G03130,AT1G03630,AT1G04360,AT1G04620,AT1G07040,AT1G07590,AT1G08520,AT1G08550,AT1G09130,AT1G09940,AT1G10657,AT1G10670,AT1G15180,AT1G15825,AT1G16530,AT1G18360,AT1G18860,AT1G19670,AT1G20650,AT1G20780,AT1G22400,AT1G22850,AT1G23090,AT1G26761,AT1G26930,AT1G30380,AT1G31330,AT1G44446,AT1G50450,AT1G52220,AT1G56200,AT1G58290,AT1G58300,AT1G62370,AT1G66130,AT1G67700,AT1G69720,AT1G69935…	GO:0006778
pigment biosynthetic process	8.72911e-06	AT1G01500,AT1G03130,AT1G03630,AT1G03940,AT1G06000,AT1G08520,AT1G09130,AT1G09940,AT1G10657,AT1G10670,AT1G17830,AT1G18360,AT1G20650,AT1G20780,AT1G28100,AT1G30380,AT1G31330,AT1G31800,AT1G44446,AT1G44760,AT1G50450,AT1G53500,AT1G55210,AT1G56650,AT1G58290,AT1G66130,AT1G69690,AT1G69935,AT1G71030,AT1G72610,AT1G74470,AT1G78570,AT2G02990,AT2G06520,AT2G15050,AT2G16720,AT2G20180,AT2G20570,AT2G23910,AT2G24270…	GO:0046148
defense response to bacterium	2.38132e-05	AT1G02205,AT1G02230,AT1G02450,AT1G02610,AT1G03400,AT1G04330,AT1G05340,AT1G05675,AT1G07000,AT1G07135,AT1G07390,AT1G08050,AT1G08450,AT1G08940,AT1G10170,AT1G12220,AT1G13110,AT1G14730,AT1G16110,AT1G16130,AT1G17147,AT1G17230,AT1G17340,AT1G17830,AT1G18300,AT1G18570,AT1G18860,AT1G19180,AT1G19210,AT1G19250,AT1G19350,AT1G19670,AT1G20160,AT1G20310,AT1G20850,AT1G21310,AT1G21590,AT1G21670,AT1G22180,AT1G22890…	GO:0042742
pigment metabolic process	2.97201e-05	AT1G01500,AT1G01520,AT1G03130,AT1G03630,AT1G03940,AT1G06000,AT1G07040,AT1G07590,AT1G08450,AT1G08520,AT1G09130,AT1G09940,AT1G10657,AT1G10670,AT1G10960,AT1G12500,AT1G15825,AT1G16530,AT1G17100,AT1G17830,AT1G18360,AT1G18860,AT1G19670,AT1G20650,AT1G20780,AT1G21440,AT1G22400,AT1G22850,AT1G26761,AT1G26930,AT1G28100,AT1G28570,AT1G28610,AT1G30380,AT1G31330,AT1G31800,AT1G33260,AT1G44446,AT1G44760,AT1G50450…	GO:0042440
response to light intensity	3.97917e-05	AT1G02340,AT1G03130,AT1G03600,AT1G06460,AT1G10170,AT1G10522,AT1G10960,AT1G11700,AT1G12230,AT1G14700,AT1G15825,AT1G16515,AT1G17100,AT1G17420,AT1G20650,AT1G21400,AT1G22430,AT1G27290,AT1G27730,AT1G29640,AT1G29670,AT1G50450,AT1G54740,AT1G55480,AT1G60950,AT1G61520,AT1G61740,AT1G62290,AT1G66890,AT1G67480,AT1G67740,AT1G67900,AT1G68830,AT1G69160,AT1G69935,AT1G72610,AT1G72820,AT1G73750,AT1G74070,AT1G74640…	GO:0009642
glycosyl compound metabolic process	3.97917e-05	AT1G01420,AT1G02230,AT1G04680,AT1G05620,AT1G07640,AT1G11440,AT1G12610,AT1G13110,AT1G16400,AT1G16410,AT1G17147,AT1G17230,AT1G17830,AT1G18140,AT1G18570,AT1G18590,AT1G21100,AT1G21440,AT1G22220,AT1G25390,AT1G28610,AT1G32640,AT1G35260,AT1G45201,AT1G47600,AT1G52000,AT1G52100,AT1G53625,AT1G55120,AT1G55210,AT1G60260,AT1G60270,AT1G62540,AT1G62560,AT1G64710,AT1G64850,AT1G65860,AT1G66190,AT1G68360,AT1G69160…	GO:1901657
alpha-amino acid metabolic process	4.00293e-05	AT1G01480,AT1G01490,AT1G06550,AT1G07750,AT1G07780,AT1G07985,AT1G08200,AT1G10060,AT1G10070,AT1G11790,AT1G12050,AT1G14810,AT1G15040,AT1G16500,AT1G17290,AT1G17745,AT1G23310,AT1G25220,AT1G25230,AT1G32640,AT1G48420,AT1G49820,AT1G52000,AT1G52100,AT1G54000,AT1G54010,AT1G54020,AT1G60270,AT1G64200,AT1G64660,AT1G65890,AT1G65960,AT1G66200,AT1G66230,AT1G69360,AT1G69370,AT1G72330,AT1G72810,AT1G73210,AT1G74260…	GO:1901605
S-glycoside metabolic process	6.10429e-05	AT1G01420,AT1G02230,AT1G04680,AT1G07640,AT1G11440,AT1G12610,AT1G13110,AT1G16400,AT1G16410,AT1G17147,AT1G17230,AT1G17830,AT1G18140,AT1G18570,AT1G18590,AT1G21100,AT1G21440,AT1G22220,AT1G25390,AT1G28610,AT1G32640,AT1G35260,AT1G45201,AT1G47600,AT1G52000,AT1G52100,AT1G53625,AT1G55120,AT1G55210,AT1G60260,AT1G60270,AT1G62540,AT1G62560,AT1G64710,AT1G64850,AT1G65860,AT1G66190,AT1G68360,AT1G69160,AT1G74090…	GO:0016143
glycosinolate metabolic process	6.10429e-05	AT1G01420,AT1G02230,AT1G04680,AT1G07640,AT1G11440,AT1G12610,AT1G13110,AT1G16400,AT1G16410,AT1G17147,AT1G17230,AT1G17830,AT1G18140,AT1G18570,AT1G18590,AT1G21100,AT1G21440,AT1G22220,AT1G25390,AT1G28610,AT1G32640,AT1G35260,AT1G45201,AT1G47600,AT1G52000,AT1G52100,AT1G53625,AT1G55120,AT1G55210,AT1G60260,AT1G60270,AT1G62540,AT1G62560,AT1G64710,AT1G64850,AT1G65860,AT1G66190,AT1G68360,AT1G69160,AT1G74090…	GO:0019757
glucosinolate metabolic process	6.10429e-05	AT1G01420,AT1G02230,AT1G04680,AT1G07640,AT1G11440,AT1G12610,AT1G13110,AT1G16400,AT1G16410,AT1G17147,AT1G17230,AT1G17830,AT1G18140,AT1G18570,AT1G18590,AT1G21100,AT1G21440,AT1G22220,AT1G25390,AT1G28610,AT1G32640,AT1G35260,AT1G45201,AT1G47600,AT1G52000,AT1G52100,AT1G53625,AT1G55120,AT1G55210,AT1G60260,AT1G60270,AT1G62540,AT1G62560,AT1G64710,AT1G64850,AT1G65860,AT1G66190,AT1G68360,AT1G69160,AT1G74090…	GO:0019760
detoxification	6.71881e-05	AT1G02920,AT1G02930,AT1G02940,AT1G03980,AT1G10360,AT1G10370,AT1G12950,AT1G15150,AT1G15160,AT1G15180,AT1G19570,AT1G22430,AT1G22440,AT1G27140,AT1G32540,AT1G33090,AT1G33100,AT1G33110,AT1G47530,AT1G48130,AT1G49860,AT1G52827,AT1G56650,AT1G59700,AT1G64710,AT1G66760,AT1G69930,AT1G71140,AT1G74590,AT1G77120,AT1G78370,AT2G04070,AT2G04080,AT2G04100,AT2G21045,AT2G28190,AT2G29450,AT2G30860,AT2G30870,AT2G36800…	GO:0098754
small molecule catabolic process	8.71942e-05	AT1G05620,AT1G06290,AT1G06550,AT1G09780,AT1G10060,AT1G11840,AT1G12050,AT1G14520,AT1G17290,AT1G21400,AT1G22430,AT1G22440,AT1G23310,AT1G48420,AT1G64190,AT1G64660,AT1G64710,AT1G65960,AT1G67550,AT1G68890,AT1G72330,AT1G76150,AT1G77120,AT1G79440,AT1G80360,AT1G80460,AT2G01350,AT2G02000,AT2G14170,AT2G19570,AT2G20340,AT2G20610,AT2G20860,AT2G22780,AT2G26800,AT2G29090,AT2G32150,AT2G33150,AT2G34470,AT2G35690…	GO:0044282
cellular lipid metabolic process	0.000128599	AT1G01120,AT1G01225,AT1G01430,AT1G01490,AT1G01520,AT1G01540,AT1G01600,AT1G01610,AT1G01630,AT1G02220,AT1G03055,AT1G04220,AT1G05160,AT1G06080,AT1G06100,AT1G06290,AT1G06350,AT1G06360,AT1G06520,AT1G06650,AT1G07240,AT1G07250,AT1G07720,AT1G08550,AT1G09130,AT1G10670,AT1G10830,AT1G10960,AT1G11600,AT1G12080,AT1G12230,AT1G12330,AT1G12610,AT1G13930,AT1G16060,AT1G16445,AT1G17100,AT1G17340,AT1G17420,AT1G17830…	GO:0044255
organic acid catabolic process	0.000165382	AT1G06290,AT1G06550,AT1G10060,AT1G12050,AT1G17290,AT1G21400,AT1G23310,AT1G48420,AT1G64190,AT1G64660,AT1G65960,AT1G68890,AT1G72330,AT1G76150,AT1G79440,AT1G80360,AT2G01350,AT2G02000,AT2G14170,AT2G20340,AT2G20610,AT2G20860,AT2G22780,AT2G26800,AT2G29090,AT2G33150,AT2G35690,AT2G37040,AT2G42790,AT3G02360,AT3G04520,AT3G06860,AT3G10050,AT3G10340,AT3G12800,AT3G13450,AT3G21780,AT3G30775,AT3G47190,AT3G47340…	GO:0016054
carboxylic acid catabolic process	0.000165382	AT1G06290,AT1G06550,AT1G10060,AT1G12050,AT1G17290,AT1G21400,AT1G23310,AT1G48420,AT1G64190,AT1G64660,AT1G65960,AT1G68890,AT1G72330,AT1G76150,AT1G79440,AT1G80360,AT2G01350,AT2G02000,AT2G14170,AT2G20340,AT2G20610,AT2G20860,AT2G22780,AT2G26800,AT2G29090,AT2G33150,AT2G35690,AT2G37040,AT2G42790,AT3G02360,AT3G04520,AT3G06860,AT3G10050,AT3G10340,AT3G12800,AT3G13450,AT3G21780,AT3G30775,AT3G47190,AT3G47340…	GO:0046395
glycosyl compound biosynthetic process	0.000196646	AT1G04680,AT1G07640,AT1G11440,AT1G13110,AT1G16400,AT1G16410,AT1G17230,AT1G18140,AT1G18570,AT1G18590,AT1G32640,AT1G35260,AT1G45201,AT1G52000,AT1G52100,AT1G55210,AT1G60270,AT1G62540,AT1G62560,AT1G65860,AT1G71100,AT1G74090,AT1G74100,AT1G75200,AT1G76790,AT2G03980,AT2G04080,AT2G14750,AT2G16660,AT2G16760,AT2G20610,AT2G22200,AT2G25450,AT2G32150,AT2G42610,AT2G42760,AT2G43100,AT2G46650,AT3G09820,AT3G11210…	GO:1901659
plastid organization	0.000198833	AT1G06460,AT1G08540,AT1G09340,AT1G11070,AT1G14700,AT1G15510,AT1G24490,AT1G30610,AT1G32080,AT1G32500,AT1G34640,AT1G35680,AT1G42550,AT1G44575,AT1G45230,AT1G48280,AT1G49970,AT1G50900,AT1G56190,AT1G56200,AT1G62750,AT1G63680,AT1G64500,AT1G66840,AT1G68590,AT1G69200,AT1G70200,AT1G71720,AT1G74730,AT1G75100,AT1G77400,AT1G79850,AT2G02450,AT2G04270,AT2G07050,AT2G17700,AT2G18710,AT2G20570,AT2G20890,AT2G21280…	GO:0009657
sulfur compound biosynthetic process	0.000232703	AT1G01090,AT1G02500,AT1G04680,AT1G07640,AT1G09430,AT1G10670,AT1G11440,AT1G13110,AT1G14810,AT1G16400,AT1G16410,AT1G16500,AT1G17230,AT1G17830,AT1G18140,AT1G18570,AT1G18590,AT1G22220,AT1G24180,AT1G30120,AT1G32640,AT1G34430,AT1G35260,AT1G36160,AT1G45201,AT1G49500,AT1G49820,AT1G52000,AT1G52100,AT1G54000,AT1G54220,AT1G55120,AT1G55210,AT1G56250,AT1G60270,AT1G60810,AT1G61740,AT1G62540,AT1G62560,AT1G64140…	GO:0044272
cellular catabolic process	0.000268987	AT1G01490,AT1G02205,AT1G02220,AT1G02610,AT1G02920,AT1G02930,AT1G02940,AT1G03380,AT1G03457,AT1G05260,AT1G05340,AT1G05620,AT1G06290,AT1G06550,AT1G07040,AT1G07080,AT1G07590,AT1G09380,AT1G09700,AT1G10060,AT1G10360,AT1G10370,AT1G10690,AT1G11180,AT1G11440,AT1G11840,AT1G12050,AT1G13940,AT1G14380,AT1G14540,AT1G15800,AT1G17290,AT1G18140,AT1G18860,AT1G19570,AT1G19660,AT1G19670,AT1G19740,AT1G20620,AT1G20650…	GO:0044248
response to external stimulus	0.000316429	AT1G01010,AT1G01140,AT1G01340,AT1G01430,AT1G02205,AT1G02220,AT1G02230,AT1G02310,AT1G02340,AT1G02360,AT1G02450,AT1G02610,AT1G02660,AT1G02800,AT1G02920,AT1G03080,AT1G03380,AT1G03400,AT1G03850,AT1G03970,AT1G04330,AT1G05010,AT1G05200,AT1G05340,AT1G05460,AT1G05675,AT1G05680,AT1G05700,AT1G05760,AT1G06148,AT1G07000,AT1G07110,AT1G07135,AT1G07390,AT1G07640,AT1G07650,AT1G07900,AT1G08050,AT1G08320,AT1G08450…	GO:0009605
response to endogenous stimulus	0.000341685	AT1G01010,AT1G01240,AT1G01250,AT1G01490,AT1G01540,AT1G01560,AT1G02220,AT1G02310,AT1G02340,AT1G02610,AT1G02670,AT1G03070,AT1G03080,AT1G03370,AT1G03445,AT1G03840,AT1G03850,AT1G03880,AT1G03940,AT1G03970,AT1G04780,AT1G04990,AT1G05180,AT1G05200,AT1G05340,AT1G05510,AT1G05675,AT1G05680,AT1G05690,AT1G05850,AT1G06640,AT1G06645,AT1G07040,AT1G07135,AT1G07590,AT1G07640,AT1G07750,AT1G07900,AT1G08200,AT1G08910…	GO:0009719
response to hormone	0.000344976	AT1G01010,AT1G01240,AT1G01250,AT1G01490,AT1G01540,AT1G01560,AT1G02220,AT1G02310,AT1G02340,AT1G02610,AT1G02670,AT1G03070,AT1G03080,AT1G03370,AT1G03445,AT1G03840,AT1G03850,AT1G03880,AT1G03940,AT1G03970,AT1G04780,AT1G04990,AT1G05180,AT1G05200,AT1G05340,AT1G05510,AT1G05675,AT1G05680,AT1G05690,AT1G05850,AT1G06640,AT1G06645,AT1G07040,AT1G07135,AT1G07590,AT1G07640,AT1G07750,AT1G07900,AT1G08200,AT1G08910…	GO:0009725
response to abscisic acid	0.000410377	AT1G01010,AT1G01240,AT1G01250,AT1G01560,AT1G02220,AT1G02310,AT1G02340,AT1G02610,AT1G03070,AT1G03880,AT1G04780,AT1G04990,AT1G05200,AT1G05340,AT1G05510,AT1G05675,AT1G05680,AT1G06645,AT1G07040,AT1G07135,AT1G07590,AT1G08910,AT1G08930,AT1G09310,AT1G09380,AT1G09480,AT1G09500,AT1G09700,AT1G09780,AT1G10340,AT1G11410,AT1G11700,AT1G12240,AT1G12845,AT1G13540,AT1G13600,AT1G13740,AT1G13930,AT1G15520,AT1G16060…	GO:0009737
fatty acid biosynthetic process	0.000434734	AT1G01120,AT1G01225,AT1G04220,AT1G06080,AT1G06100,AT1G06350,AT1G06360,AT1G07720,AT1G10670,AT1G11600,AT1G16060,AT1G17420,AT1G20510,AT1G21970,AT1G24360,AT1G25450,AT1G30120,AT1G32440,AT1G36160,AT1G49430,AT1G52670,AT1G54580,AT1G55020,AT1G64400,AT1G67560,AT1G67730,AT1G68530,AT1G72520,AT1G73680,AT1G79700,AT2G15090,AT2G20860,AT2G22230,AT2G26250,AT2G26640,AT2G28630,AT2G29980,AT2G31690,AT2G32720,AT2G33150…	GO:0006633
amino acid metabolic process	0.000465028	AT1G01480,AT1G01490,AT1G05560,AT1G06550,AT1G07750,AT1G07780,AT1G07985,AT1G08200,AT1G09795,AT1G10060,AT1G10070,AT1G11440,AT1G11790,AT1G12050,AT1G14810,AT1G15040,AT1G16500,AT1G17290,AT1G17745,AT1G17960,AT1G21400,AT1G22410,AT1G23310,AT1G25220,AT1G25230,AT1G32640,AT1G34040,AT1G34060,AT1G44180,AT1G44760,AT1G48420,AT1G49032,AT1G49820,AT1G52000,AT1G52100,AT1G52720,AT1G54000,AT1G54010,AT1G54020,AT1G60260…	GO:0006520
chlorophyll biosynthetic process	0.000566853	AT1G01500,AT1G03130,AT1G03630,AT1G08520,AT1G09940,AT1G10670,AT1G18360,AT1G20650,AT1G20780,AT1G30380,AT1G31330,AT1G44446,AT1G50450,AT1G58290,AT1G66130,AT1G69935,AT1G72610,AT1G74470,AT2G06520,AT2G15050,AT2G20180,AT2G20570,AT2G26540,AT2G35260,AT2G38210,AT2G40400,AT2G40490,AT2G44760,AT3G03710,AT3G14110,AT3G14930,AT3G16140,AT3G16520,AT3G21200,AT3G22690,AT3G22840,AT3G23080,AT3G27160,AT3G48730,AT3G50685…	GO:0015995
defense response	0.000828327	AT1G01010,AT1G01540,AT1G02205,AT1G02220,AT1G02230,AT1G02300,AT1G02310,AT1G02450,AT1G02610,AT1G02660,AT1G02920,AT1G02930,AT1G03080,AT1G03400,AT1G03440,AT1G03850,AT1G03970,AT1G04330,AT1G05010,AT1G05340,AT1G05460,AT1G05675,AT1G05700,AT1G05760,AT1G06148,AT1G07000,AT1G07135,AT1G07390,AT1G07570,AT1G07900,AT1G08050,AT1G08450,AT1G08860,AT1G08940,AT1G09380,AT1G09750,AT1G10170,AT1G10650,AT1G11310,AT1G12210…	GO:0006952
hydrogen peroxide metabolic process	0.000835406	AT1G05260,AT1G10170,AT1G14540,AT1G19570,AT1G19740,AT1G20620,AT1G30870,AT1G44970,AT1G54410,AT1G60740,AT1G64060,AT1G65970,AT1G68850,AT1G71695,AT1G77100,AT1G77490,AT2G18150,AT2G22420,AT2G24800,AT2G34060,AT2G38380,AT2G38390,AT3G01190,AT3G06050,AT3G14415,AT3G14420,AT3G17070,AT3G21770,AT3G27820,AT3G28200,AT3G32980,AT3G48090,AT3G49110,AT3G49120,AT3G52430,AT3G52880,AT4G08920,AT4G09010,AT4G13540,AT4G16270…	GO:0042743
cellular metabolic process	0.000926083	AT1G01010,AT1G01030,AT1G01090,AT1G01120,AT1G01140,AT1G01220,AT1G01225,AT1G01250,AT1G01420,AT1G01430,AT1G01480,AT1G01490,AT1G01500,AT1G01520,AT1G01540,AT1G01560,AT1G01600,AT1G01610,AT1G01630,AT1G01680,AT1G01770,AT1G01880,AT1G02205,AT1G02220,AT1G02230,AT1G02250,AT1G02450,AT1G02475,AT1G02500,AT1G02610,AT1G02920,AT1G02930,AT1G02940,AT1G03040,AT1G03055,AT1G03130,AT1G03380,AT1G03457,AT1G03600,AT1G03630…
,AT5G59220,AT5G59230,AT5G59240,AT5G59290,AT5G59390,AT5G59420,AT5G59450,AT5G59470,AT5G59490,AT5G59590,AT5G59600,AT5G59670,AT5G59780,AT5G60020,AT5G60030,AT5G60100,AT5G60142,AT5G60450,AT5G60470,AT5G60600,AT5G60760,AT5G60900,AT5G60960,AT5G60970,AT5G61030,AT5G61070,AT5G61150,AT5G61260,AT5G61270,AT5G61290,AT5G61330,AT5G61350,AT5G61410,AT5G61420,AT5G61430,AT5G61450,AT5G61520,AT5G61540,AT5G61560,AT5G6157…	GO:0044237
electron transport chain	0.0012028	AT1G08380,AT1G14150,AT1G15980,AT1G52710,AT1G55370,AT1G55670,AT1G60600,AT1G60950,AT1G64770,AT1G67740,AT1G74070,AT1G77510,AT1G80230,AT2G07718,AT2G46820,AT3G01440,AT3G10370,AT3G10860,AT3G15840,AT3G15850,AT3G16250,AT3G21200,AT3G50820,AT3G54050,AT4G01050,AT4G03280,AT4G04020,AT4G04640,AT4G05180,AT4G09650,AT4G10040,AT4G11960,AT4G12800,AT4G21280,AT4G22890,AT4G23890,AT4G27800,AT4G31390,AT4G32470,AT4G37830…	GO:0022900
sulfur compound metabolic process	0.0012586	AT1G01090,AT1G01420,AT1G02230,AT1G02500,AT1G04680,AT1G07640,AT1G08910,AT1G09430,AT1G10670,AT1G11440,AT1G12030,AT1G12610,AT1G13110,AT1G13420,AT1G14185,AT1G14810,AT1G16400,AT1G16410,AT1G16500,AT1G17147,AT1G17230,AT1G17830,AT1G18140,AT1G18570,AT1G18590,AT1G21100,AT1G21440,AT1G22220,AT1G24180,AT1G25390,AT1G27020,AT1G28610,AT1G30120,AT1G32500,AT1G32640,AT1G34430,AT1G35260,AT1G36160,AT1G45201,AT1G47600…	GO:0006790
response to alcohol	0.00128231	AT1G01010,AT1G01240,AT1G01250,AT1G01560,AT1G02220,AT1G02310,AT1G02340,AT1G02610,AT1G03070,AT1G03880,AT1G04780,AT1G04990,AT1G05200,AT1G05340,AT1G05510,AT1G05675,AT1G05680,AT1G06645,AT1G07000,AT1G07040,AT1G07135,AT1G07590,AT1G07900,AT1G07985,AT1G08650,AT1G08910,AT1G08930,AT1G08940,AT1G09310,AT1G09380,AT1G09480,AT1G09500,AT1G09700,AT1G09780,AT1G10340,AT1G11410,AT1G11700,AT1G12240,AT1G12845,AT1G13540…	GO:0097305
reductive pentose-phosphate cycle	0.00158137	AT1G12900,AT1G32060,AT1G56190,AT1G67090,AT1G76560,AT2G45290,AT2G47400,AT3G04790,AT3G12780,AT3G26650,AT3G54050,AT3G55800,AT5G38410,AT5G38420,AT5G38430,AT5G61410,ATCG00490	GO:0019253
photosynthesis, dark reaction	0.00158137	AT1G12900,AT1G32060,AT1G56190,AT1G67090,AT1G76560,AT2G45290,AT2G47400,AT3G04790,AT3G12780,AT3G26650,AT3G53920,AT3G54050,AT3G55800,AT5G38410,AT5G38420,AT5G38430,AT5G61410,ATCG00490	GO:0019685
phenylpropanoid metabolic process	0.00169963	AT1G04220,AT1G05850,AT1G15950,AT1G16490,AT1G17260,AT1G17840,AT1G18140,AT1G18400,AT1G28680,AT1G32100,AT1G51680,AT1G55210,AT1G61590,AT1G61810,AT1G61820,AT1G64670,AT1G65870,AT1G66230,AT1G66270,AT1G71030,AT1G79180,AT1G80360,AT1G80440,AT1G80820,AT2G05440,AT2G21100,AT2G22420,AT2G22990,AT2G30210,AT2G30490,AT2G37040,AT2G38080,AT2G39430,AT2G40370,AT2G40890,AT2G44130,AT2G46570,AT2G46770,AT3G10340,AT3G11430…	GO:0009698
S-glycoside biosynthetic process	0.00175399	AT1G04680,AT1G07640,AT1G11440,AT1G13110,AT1G16400,AT1G16410,AT1G17230,AT1G18140,AT1G18570,AT1G18590,AT1G32640,AT1G35260,AT1G45201,AT1G52000,AT1G52100,AT1G55210,AT1G60270,AT1G62540,AT1G62560,AT1G65860,AT1G74090,AT1G74100,AT1G76790,AT2G03980,AT2G04080,AT2G14750,AT2G16660,AT2G16760,AT2G20610,AT2G22200,AT2G25450,AT2G42610,AT2G42760,AT2G43100,AT2G46650,AT3G11210,AT3G19710,AT3G20370,AT3G27785,AT3G49680…	GO:0016144
glycosinolate biosynthetic process	0.00175399	AT1G04680,AT1G07640,AT1G11440,AT1G13110,AT1G16400,AT1G16410,AT1G17230,AT1G18140,AT1G18570,AT1G18590,AT1G32640,AT1G35260,AT1G45201,AT1G52000,AT1G52100,AT1G55210,AT1G60270,AT1G62540,AT1G62560,AT1G65860,AT1G74090,AT1G74100,AT1G76790,AT2G03980,AT2G04080,AT2G14750,AT2G16660,AT2G16760,AT2G20610,AT2G22200,AT2G25450,AT2G42610,AT2G42760,AT2G43100,AT2G46650,AT3G11210,AT3G19710,AT3G20370,AT3G27785,AT3G49680…	GO:0019758
glucosinolate biosynthetic process	0.00175399	AT1G04680,AT1G07640,AT1G11440,AT1G13110,AT1G16400,AT1G16410,AT1G17230,AT1G18140,AT1G18570,AT1G18590,AT1G32640,AT1G35260,AT1G45201,AT1G52000,AT1G52100,AT1G55210,AT1G60270,AT1G62540,AT1G62560,AT1G65860,AT1G74090,AT1G74100,AT1G76790,AT2G03980,AT2G04080,AT2G14750,AT2G16660,AT2G16760,AT2G20610,AT2G22200,AT2G25450,AT2G42610,AT2G42760,AT2G43100,AT2G46650,AT3G11210,AT3G19710,AT3G20370,AT3G27785,AT3G49680…	GO:0019761
carbohydrate metabolic process	0.00255164	AT1G01090,AT1G01220,AT1G01320,AT1G02360,AT1G02800,AT1G03070,AT1G03130,AT1G03680,AT1G04680,AT1G04920,AT1G05170,AT1G05230,AT1G05310,AT1G05570,AT1G05850,AT1G06490,AT1G07110,AT1G07640,AT1G08990,AT1G09340,AT1G09780,AT1G09790,AT1G09890,AT1G10550,AT1G10640,AT1G10670,AT1G11440,AT1G11545,AT1G12230,AT1G12240,AT1G12500,AT1G12900,AT1G13250,AT1G13440,AT1G13700,AT1G14520,AT1G15150,AT1G16980,AT1G18270,AT1G19300…	GO:0005975
indole-containing compound metabolic process	0.00313598	AT1G05680,AT1G07750,AT1G07780,AT1G08200,AT1G08980,AT1G17147,AT1G18570,AT1G21100,AT1G25220,AT1G25422,AT1G26220,AT1G26420,AT1G27020,AT1G32640,AT1G52000,AT1G53625,AT1G54000,AT1G54010,AT1G54020,AT1G56240,AT1G56250,AT1G64710,AT1G69370,AT1G70560,AT1G73500,AT1G76790,AT1G80360,AT2G03980,AT2G04400,AT2G20610,AT2G22200,AT2G23680,AT2G23910,AT2G24180,AT2G27310,AT2G28880,AT2G29690,AT2G30720,AT2G30770,AT2G32030…	GO:0042430
tetrapyrrole biosynthetic process	0.00501661	AT1G01500,AT1G02475,AT1G03130,AT1G03630,AT1G04360,AT1G08520,AT1G09940,AT1G10670,AT1G18360,AT1G20650,AT1G20780,AT1G23090,AT1G30380,AT1G31330,AT1G44446,AT1G50450,AT1G58290,AT1G66130,AT1G69935,AT1G72610,AT1G74470,AT2G06520,AT2G15050,AT2G20180,AT2G20570,AT2G26540,AT2G26670,AT2G35260,AT2G38210,AT2G40400,AT2G40490,AT2G44760,AT2G44920,AT2G46250,AT3G03710,AT3G09150,AT3G09250,AT3G09390,AT3G13120,AT3G14110…	GO:0033014
abaxial cell fate specification	0.00638451	AT1G08465,AT1G14600,AT1G32240,AT2G02060,AT2G33860,AT2G40260,AT2G45190,AT4G00180,AT4G17695,AT5G16560,AT5G42630,AT5G60450	GO:0010158
response to salicylic acid	0.00699545	AT1G02230,AT1G03400,AT1G05560,AT1G05570,AT1G05675,AT1G05690,AT1G07135,AT1G08050,AT1G11700,AT1G13100,AT1G14790,AT1G15520,AT1G16110,AT1G16130,AT1G16260,AT1G18860,AT1G20310,AT1G21250,AT1G21270,AT1G21310,AT1G21910,AT1G22890,AT1G26420,AT1G27100,AT1G27770,AT1G28480,AT1G30755,AT1G31130,AT1G31710,AT1G33760,AT1G48280,AT1G51790,AT1G51820,AT1G53625,AT1G55450,AT1G56240,AT1G56250,AT1G56540,AT1G56550,AT1G58225…	GO:0009751
fatty acid derivative biosynthetic process	0.00713073	AT1G01120,AT1G02205,AT1G06350,AT1G06360,AT1G10670,AT1G14790,AT1G49430,AT1G51500,AT1G68530,AT1G79700,AT2G26800,AT2G47240,AT3G26840,AT3G47600,AT3G49210,AT3G55360,AT4G13840,AT4G17600,AT4G24510,AT4G33790,AT5G01270,AT5G12420,AT5G37300,AT5G47110,AT5G57800,AT5G61590,AT5G62470	GO:1901570
programmed cell death	0.00716253	AT1G08450,AT1G08860,AT1G09750,AT1G12220,AT1G13680,AT1G14780,AT1G16260,AT1G19250,AT1G20850,AT1G23710,AT1G28380,AT1G29340,AT1G32540,AT1G33560,AT1G33760,AT1G64060,AT1G64280,AT1G69840,AT1G72840,AT1G72890,AT1G72940,AT1G73805,AT1G75020,AT1G79340,AT2G13790,AT2G31880,AT2G32460,AT2G35520,AT2G38530,AT2G41560,AT3G12500,AT3G13610,AT3G19010,AT3G20210,AT3G20600,AT3G23020,AT3G23450,AT3G24100,AT3G25070,AT3G27060…	GO:0012501
systemic acquired resistance	0.00721131	AT1G02450,AT1G09750,AT1G16130,AT1G19250,AT1G21310,AT1G26420,AT1G29660,AT1G55490,AT1G56540,AT1G58225,AT1G64280,AT1G66880,AT1G73805,AT1G74710,AT2G04495,AT2G04515,AT2G18660,AT2G18690,AT2G23680,AT2G25735,AT2G27310,AT2G27660,AT2G29720,AT2G37870,AT2G38470,AT2G43570,AT2G46370,AT3G04720,AT3G05180,AT3G07195,AT3G13950,AT3G18250,AT3G18490,AT3G25882,AT3G48080,AT3G48090,AT3G48640,AT3G52430,AT3G53980,AT3G56400…	GO:0009627
response to external biotic stimulus	0.00746142	AT1G01010,AT1G01340,AT1G02205,AT1G02220,AT1G02230,AT1G02310,AT1G02360,AT1G02450,AT1G02610,AT1G02660,AT1G02800,AT1G02920,AT1G03080,AT1G03400,AT1G03850,AT1G03970,AT1G04330,AT1G05010,AT1G05340,AT1G05460,AT1G05675,AT1G05700,AT1G05760,AT1G06148,AT1G07000,AT1G07135,AT1G07390,AT1G07640,AT1G07900,AT1G08050,AT1G08320,AT1G08450,AT1G08940,AT1G09380,AT1G09750,AT1G10170,AT1G10650,AT1G11310,AT1G12210,AT1G12220…	GO:0043207
response to other organism	0.00746142	AT1G01010,AT1G01340,AT1G02205,AT1G02220,AT1G02230,AT1G02310,AT1G02360,AT1G02450,AT1G02610,AT1G02660,AT1G02800,AT1G02920,AT1G03080,AT1G03400,AT1G03850,AT1G03970,AT1G04330,AT1G05010,AT1G05340,AT1G05460,AT1G05675,AT1G05700,AT1G05760,AT1G06148,AT1G07000,AT1G07135,AT1G07390,AT1G07640,AT1G07900,AT1G08050,AT1G08320,AT1G08450,AT1G08940,AT1G09380,AT1G09750,AT1G10170,AT1G10650,AT1G11310,AT1G12210,AT1G12220…	GO:0051707
biological process involved in interspecies interaction between organisms	0.00752017	AT1G01010,AT1G01340,AT1G02205,AT1G02220,AT1G02230,AT1G02310,AT1G02360,AT1G02450,AT1G02610,AT1G02660,AT1G02800,AT1G02920,AT1G03080,AT1G03400,AT1G03850,AT1G03970,AT1G04330,AT1G05010,AT1G05340,AT1G05460,AT1G05675,AT1G05700,AT1G05760,AT1G06148,AT1G07000,AT1G07135,AT1G07390,AT1G07640,AT1G07900,AT1G08050,AT1G08320,AT1G08450,AT1G08940,AT1G09380,AT1G09750,AT1G10170,AT1G10650,AT1G11310,AT1G12210,AT1G12220…	GO:0044419
cell death	0.0101862	AT1G08450,AT1G08860,AT1G09750,AT1G12050,AT1G12220,AT1G12750,AT1G13680,AT1G14780,AT1G16260,AT1G19250,AT1G20850,AT1G23710,AT1G28380,AT1G29340,AT1G32540,AT1G33110,AT1G33560,AT1G33760,AT1G34420,AT1G55490,AT1G64060,AT1G64280,AT1G69840,AT1G72840,AT1G72890,AT1G72940,AT1G73805,AT1G75020,AT1G79340,AT2G01290,AT2G13790,AT2G31880,AT2G32460,AT2G35520,AT2G38530,AT2G38860,AT2G41560,AT3G12500,AT3G13610,AT3G19010…	GO:0008219
energy derivation by oxidation of organic compounds	0.0108666	AT1G09430,AT1G10670,AT1G33055,AT1G47420,AT1G51650,AT1G52710,AT1G54340,AT1G60810,AT1G65930,AT1G77120,AT1G80230,AT2G05710,AT2G07718,AT2G17130,AT2G18660,AT2G22780,AT2G36220,AT2G41730,AT2G42600,AT2G42790,AT2G44350,AT2G46390,AT2G47510,AT3G03250,AT3G10020,AT3G10370,AT3G10860,AT3G14940,AT3G15020,AT3G15840,AT3G20440,AT3G21720,AT3G22370,AT3G55410,AT3G58740,AT3G58750,AT4G10040,AT4G26910,AT4G26970,AT4G32470…	GO:0015980
lipid biosynthetic process	0.0110948	AT1G01120,AT1G01225,AT1G01250,AT1G01540,AT1G01610,AT1G02190,AT1G02205,AT1G03055,AT1G04220,AT1G04680,AT1G05160,AT1G06080,AT1G06100,AT1G06350,AT1G06360,AT1G06520,AT1G07720,AT1G09130,AT1G10670,AT1G10830,AT1G10960,AT1G11545,AT1G11600,AT1G12080,AT1G12230,AT1G12610,AT1G13930,AT1G14790,AT1G15180,AT1G16060,AT1G16445,AT1G17420,AT1G17830,AT1G20510,AT1G20780,AT1G21970,AT1G22850,AT1G24360,AT1G25330,AT1G25450…	GO:0008610
biological process involved in interaction with symbiont	0.0121488	AT1G08450,AT1G12220,AT1G14780,AT1G19250,AT1G28380,AT1G29340,AT1G32540,AT1G33560,AT1G64280,AT1G69840,AT1G72840,AT1G72890,AT1G72940,AT1G73805,AT2G13790,AT3G12500,AT3G20600,AT3G25070,AT3G28910,AT3G45640,AT3G46530,AT3G48080,AT3G48090,AT3G50470,AT3G50480,AT3G50930,AT3G52430,AT3G59080,AT4G02640,AT4G12010,AT4G12470,AT4G12720,AT4G17720,AT4G22305,AT4G23210,AT4G26090,AT4G36280,AT4G37000,AT4G37930,AT4G38740…	GO:0051702
wax biosynthetic process	0.0128012	AT1G01120,AT1G02205,AT1G06350,AT1G06360,AT1G10670,AT1G14790,AT1G49430,AT1G51500,AT1G68530,AT1G79700,AT2G47240,AT3G47600,AT3G49210,AT3G55360,AT4G13840,AT4G24510,AT4G33790,AT5G01270,AT5G12420,AT5G37300,AT5G57800,AT5G61590,AT5G62470	GO:0010025
carbon fixation	0.0128012	AT1G12900,AT1G32060,AT1G56190,AT1G67090,AT1G76560,AT2G42600,AT2G45290,AT2G47400,AT3G04790,AT3G12780,AT3G14940,AT3G26650,AT3G54050,AT3G55800,AT5G38410,AT5G38420,AT5G38430,AT5G61410,ATCG00490	GO:0015977
response to biotic stimulus	0.0135261	AT1G01010,AT1G01340,AT1G02205,AT1G02220,AT1G02230,AT1G02310,AT1G02360,AT1G02450,AT1G02610,AT1G02660,AT1G02800,AT1G02920,AT1G03080,AT1G03400,AT1G03850,AT1G03970,AT1G04330,AT1G05010,AT1G05340,AT1G05460,AT1G05675,AT1G05700,AT1G05760,AT1G06148,AT1G07000,AT1G07135,AT1G07390,AT1G07640,AT1G07900,AT1G08050,AT1G08320,AT1G08450,AT1G08940,AT1G09380,AT1G09750,AT1G10170,AT1G10650,AT1G11310,AT1G12210,AT1G12220…	GO:0009607
plant-type hypersensitive response	0.0158251	AT1G08450,AT1G12220,AT1G14780,AT1G19250,AT1G28380,AT1G29340,AT1G32540,AT1G33560,AT1G64280,AT1G69840,AT1G72840,AT1G72890,AT1G72940,AT1G73805,AT2G13790,AT3G12500,AT3G20600,AT3G25070,AT3G28910,AT3G45640,AT3G46530,AT3G48080,AT3G48090,AT3G50470,AT3G50480,AT3G50930,AT3G52430,AT3G59080,AT4G02640,AT4G12010,AT4G12470,AT4G12720,AT4G17720,AT4G22305,AT4G23210,AT4G26090,AT4G36280,AT4G37000,AT4G37930,AT4G38740…	GO:0009626
response to wounding	0.0159395	AT1G01140,AT1G02610,AT1G03080,AT1G03970,AT1G04220,AT1G05200,AT1G06640,AT1G07135,AT1G07590,AT1G07640,AT1G07750,AT1G07985,AT1G08050,AT1G08200,AT1G09340,AT1G09932,AT1G11440,AT1G12080,AT1G13310,AT1G16500,AT1G17147,AT1G17340,AT1G17380,AT1G17420,AT1G17830,AT1G17840,AT1G18150,AT1G18300,AT1G19020,AT1G19180,AT1G19210,AT1G20310,AT1G20510,AT1G21000,AT1G21110,AT1G21310,AT1G23710,AT1G25422,AT1G26560,AT1G26930…	GO:0009611
cellular respiration	0.0162947	AT1G09430,AT1G10670,AT1G33055,AT1G47420,AT1G51650,AT1G52710,AT1G54340,AT1G60810,AT1G65930,AT1G77120,AT1G80230,AT2G05710,AT2G07718,AT2G17130,AT2G18660,AT2G22780,AT2G36220,AT2G41730,AT2G42600,AT2G42790,AT2G44350,AT2G46390,AT2G47510,AT3G10020,AT3G10370,AT3G10860,AT3G14940,AT3G15020,AT3G15840,AT3G21720,AT3G22370,AT3G55410,AT3G58740,AT3G58750,AT4G10040,AT4G26910,AT4G26970,AT4G32470,AT4G35650,AT4G37120…	GO:0045333
hydrogen peroxide catabolic process	0.0165994	AT1G05260,AT1G14540,AT1G19570,AT1G19740,AT1G20620,AT1G30870,AT1G44970,AT1G60740,AT1G65970,AT1G68850,AT1G71695,AT1G77100,AT1G77490,AT2G18150,AT2G22420,AT2G24800,AT2G34060,AT2G38380,AT2G38390,AT3G01190,AT3G06050,AT3G17070,AT3G21770,AT3G27820,AT3G28200,AT3G32980,AT3G49110,AT3G49120,AT3G52880,AT4G09010,AT4G16270,AT4G25980,AT4G30170,AT4G31760,AT4G33420,AT4G33870,AT4G35000,AT4G36430,AT4G37520,AT5G05340…	GO:0042744
response to jasmonic acid	0.0166998	AT1G02310,AT1G02670,AT1G03940,AT1G05340,AT1G06640,AT1G07640,AT1G07750,AT1G07900,AT1G08200,AT1G10230,AT1G11440,AT1G13310,AT1G15520,AT1G17340,AT1G17380,AT1G17420,AT1G17830,AT1G18150,AT1G18300,AT1G19180,AT1G19210,AT1G19570,AT1G20140,AT1G20310,AT1G20510,AT1G21910,AT1G22890,AT1G23710,AT1G25422,AT1G26930,AT1G28480,AT1G28600,AT1G30700,AT1G31130,AT1G31710,AT1G32460,AT1G32640,AT1G33110,AT1G45201,AT1G47510…	GO:0009753
phenylpropanoid biosynthetic process	0.0198293	AT1G04220,AT1G05850,AT1G15950,AT1G16490,AT1G17260,AT1G17840,AT1G28680,AT1G32100,AT1G55210,AT1G61590,AT1G61810,AT1G61820,AT1G64670,AT1G65870,AT1G66230,AT1G71030,AT1G79180,AT1G80820,AT2G05440,AT2G21100,AT2G22420,AT2G30490,AT2G37040,AT2G38080,AT2G39430,AT2G40890,AT2G46770,AT3G10340,AT3G11430,AT3G13610,AT3G13650,AT3G16920,AT3G19450,AT3G24020,AT3G24503,AT3G44540,AT3G45870,AT3G49690,AT3G53260,AT3G55230…	GO:0009699
response to fatty acid	0.0208555	AT1G02310,AT1G02670,AT1G03940,AT1G05010,AT1G05340,AT1G06640,AT1G07640,AT1G07750,AT1G07900,AT1G08200,AT1G10230,AT1G11440,AT1G13310,AT1G15520,AT1G17340,AT1G17380,AT1G17420,AT1G17830,AT1G18150,AT1G18300,AT1G19180,AT1G19210,AT1G19570,AT1G20140,AT1G20310,AT1G20510,AT1G21910,AT1G22890,AT1G23710,AT1G25422,AT1G26930,AT1G28480,AT1G28600,AT1G30700,AT1G31130,AT1G31710,AT1G32460,AT1G32640,AT1G33110,AT1G45201…	GO:0070542
chloroplast organization	0.0208778	AT1G06460,AT1G08540,AT1G09340,AT1G11070,AT1G14700,AT1G15510,AT1G24490,AT1G30610,AT1G32080,AT1G34640,AT1G35680,AT1G42550,AT1G45230,AT1G48280,AT1G49970,AT1G50900,AT1G56200,AT1G62750,AT1G63680,AT1G64500,AT1G66840,AT1G69200,AT1G74730,AT1G75100,AT1G77400,AT2G04270,AT2G17700,AT2G20570,AT2G21280,AT2G26570,AT2G28000,AT2G30520,AT2G31040,AT2G31840,AT2G46820,AT2G47940,AT3G04340,AT3G08010,AT3G09250,AT3G10350…	GO:0009658
porphyrin-containing compound biosynthetic process	0.0215438	AT1G01500,AT1G03130,AT1G03630,AT1G08520,AT1G09940,AT1G10670,AT1G18360,AT1G20650,AT1G20780,AT1G30380,AT1G31330,AT1G44446,AT1G50450,AT1G58290,AT1G66130,AT1G69935,AT1G72610,AT1G74470,AT2G06520,AT2G15050,AT2G20180,AT2G20570,AT2G26540,AT2G35260,AT2G38210,AT2G40400,AT2G40490,AT2G44760,AT3G03710,AT3G14110,AT3G14930,AT3G16140,AT3G16520,AT3G21200,AT3G22690,AT3G22840,AT3G23080,AT3G27160,AT3G48730,AT3G50685…	GO:0006779
tricarboxylic acid cycle	0.0228265	AT1G09430,AT1G10670,AT1G47420,AT1G54340,AT1G60810,AT1G65930,AT2G05710,AT2G17130,AT2G22780,AT2G42600,AT2G42790,AT2G44350,AT2G46390,AT2G47510,AT3G14940,AT3G15020,AT3G21720,AT3G55410,AT3G58740,AT3G58750,AT4G26910,AT4G26970,AT4G35650,AT5G03290,AT5G03860,AT5G08300,AT5G09660,AT5G43330,AT5G49460,AT5G56720,AT5G58330,AT5G65165,AT5G66760	GO:0006099
programmed cell death induced by symbiont	0.0230467	AT1G08450,AT1G12220,AT1G14780,AT1G19250,AT1G28380,AT1G29340,AT1G32540,AT1G33560,AT1G64280,AT1G69840,AT1G72840,AT1G72890,AT1G72940,AT1G73805,AT2G13790,AT3G12500,AT3G20600,AT3G25070,AT3G28910,AT3G45640,AT3G46530,AT3G48080,AT3G48090,AT3G50470,AT3G50480,AT3G50930,AT3G52430,AT3G59080,AT4G02640,AT4G12010,AT4G12470,AT4G12720,AT4G17720,AT4G22305,AT4G23210,AT4G26090,AT4G36280,AT4G37000,AT4G37930,AT4G38740…	GO:0034050
developmental process	0.0244865	AT1G01030,AT1G01070,AT1G01120,AT1G01225,AT1G01453,AT1G01480,AT1G01500,AT1G01520,AT1G01540,AT1G01610,AT1G01630,AT1G01680,AT1G01770,AT1G01880,AT1G02190,AT1G02205,AT1G02220,AT1G02230,AT1G02250,AT1G02335,AT1G02470,AT1G02650,AT1G02670,AT1G02700,AT1G02800,AT1G02900,AT1G03055,AT1G03070,AT1G03080,AT1G03106,AT1G03457,AT1G03770,AT1G03840,AT1G03880,AT1G03890,AT1G03920,AT1G04160,AT1G04360,AT1G04680,AT1G04780…	GO:0032502
cellular response to stress	0.0282908	AT1G01120,AT1G01140,AT1G01880,AT1G02360,AT1G04980,AT1G05180,AT1G05200,AT1G05680,AT1G05880,AT1G07135,AT1G08450,AT1G08600,AT1G09210,AT1G09340,AT1G12220,AT1G12370,AT1G13260,AT1G13635,AT1G14200,AT1G14460,AT1G14540,AT1G14750,AT1G14780,AT1G15010,AT1G15520,AT1G15940,AT1G16980,AT1G17290,AT1G18300,AT1G18390,AT1G18570,AT1G19020,AT1G19250,AT1G19570,AT1G20220,AT1G20620,AT1G20750,AT1G21400,AT1G21529,AT1G21910…	GO:0033554
anatomical structure development	0.0289318	AT1G01030,AT1G01070,AT1G01120,AT1G01225,AT1G01453,AT1G01480,AT1G01520,AT1G01540,AT1G01610,AT1G01630,AT1G01680,AT1G01770,AT1G01880,AT1G02190,AT1G02205,AT1G02220,AT1G02230,AT1G02250,AT1G02335,AT1G02470,AT1G02650,AT1G02670,AT1G02700,AT1G02800,AT1G02900,AT1G03055,AT1G03070,AT1G03080,AT1G03106,AT1G03457,AT1G03770,AT1G03840,AT1G03880,AT1G03890,AT1G03920,AT1G04160,AT1G04360,AT1G04780,AT1G05010,AT1G05180…	GO:0048856
wax metabolic process	0.0298379	AT1G01120,AT1G02205,AT1G06350,AT1G06360,AT1G10670,AT1G14790,AT1G49430,AT1G51500,AT1G68530,AT1G79700,AT2G47240,AT3G47600,AT3G49210,AT3G55360,AT4G13840,AT4G24510,AT4G33790,AT5G01270,AT5G12420,AT5G37300,AT5G57800,AT5G61590,AT5G62470	GO:0010166
cellular aldehyde metabolic process	0.0302806	AT1G02205,AT1G11840,AT1G22430,AT1G22440,AT1G44170,AT1G53280,AT1G54100,AT1G64710,AT1G77120,AT2G02500,AT2G05710,AT2G22780,AT2G26930,AT2G38210,AT2G38230,AT2G41530,AT3G03710,AT3G16910,AT3G21720,AT3G47450,AT4G13830,AT4G26970,AT4G34240,AT4G36250,AT4G39660,AT5G03860,AT5G09660,AT5G42890,AT5G43940,AT5G49970,AT5G60600,AT5G62790	GO:0006081
biosynthetic process	0.0303665	AT1G01010,AT1G01030,AT1G01090,AT1G01120,AT1G01220,AT1G01225,AT1G01250,AT1G01420,AT1G01430,AT1G01480,AT1G01490,AT1G01500,AT1G01520,AT1G01540,AT1G01610,AT1G02190,AT1G02205,AT1G02220,AT1G02230,AT1G02250,AT1G02450,AT1G02475,AT1G02500,AT1G02610,AT1G02650,AT1G03040,AT1G03055,AT1G03070,AT1G03130,AT1G03630,AT1G03760,AT1G03770,AT1G03840,AT1G03850,AT1G03940,AT1G03970,AT1G03980,AT1G04220,AT1G04280,AT1G04330…	GO:0009058
alpha-amino acid biosynthetic process	0.0333993	AT1G01480,AT1G07780,AT1G10070,AT1G11790,AT1G14810,AT1G17745,AT1G23310,AT1G25220,AT1G49820,AT1G66200,AT1G66230,AT1G69370,AT1G72810,AT1G75330,AT1G80600,AT2G04400,AT2G13360,AT2G14750,AT2G19940,AT2G22250,AT2G26400,AT2G27820,AT2G28880,AT2G29690,AT2G31810,AT2G39800,AT2G41220,AT2G43000,AT2G43100,AT2G44160,AT3G02020,AT3G03780,AT3G04520,AT3G04940,AT3G10050,AT3G14390,AT3G17820,AT3G19480,AT3G20390,AT3G22740…	GO:1901607
reactive oxygen species metabolic process	0.0335379	AT1G04970,AT1G05260,AT1G10170,AT1G14540,AT1G19570,AT1G19740,AT1G20620,AT1G30870,AT1G32540,AT1G44970,AT1G54410,AT1G56650,AT1G60740,AT1G64060,AT1G65970,AT1G68850,AT1G71695,AT1G77100,AT1G77490,AT1G79440,AT2G01900,AT2G05070,AT2G05100,AT2G18150,AT2G20890,AT2G22420,AT2G24800,AT2G28190,AT2G34060,AT2G38380,AT2G38390,AT2G43000,AT2G46370,AT3G01190,AT3G03450,AT3G06050,AT3G10500,AT3G10920,AT3G14415,AT3G14420…	GO:0072593
glyoxylate metabolic process	0.0351321	AT2G05710,AT2G22780,AT3G16910,AT3G21720,AT4G26970,AT4G39660,AT5G03860,AT5G09660,AT5G42890	GO:0046487
plastid transcription	0.0410953	AT1G69200,AT1G74850,AT2G34640,AT3G12080,AT3G17170,AT3G54090,AT4G02990,AT4G13670,AT4G14510,AT4G14605,AT4G20130,AT5G24314,AT5G67570	GO:0042793
multicellular organism development	0.0411581	AT1G01030,AT1G01070,AT1G01225,AT1G01453,AT1G01480,AT1G01520,AT1G01630,AT1G01680,AT1G01770,AT1G01880,AT1G02190,AT1G02220,AT1G02230,AT1G02470,AT1G02670,AT1G02700,AT1G02800,AT1G02900,AT1G03055,AT1G03070,AT1G03106,AT1G03457,AT1G03840,AT1G03880,AT1G03890,AT1G03920,AT1G04160,AT1G04360,AT1G04780,AT1G05010,AT1G05180,AT1G05190,AT1G05230,AT1G05320,AT1G05380,AT1G05510,AT1G05620,AT1G05680,AT1G05690,AT1G05700…	GO:0007275
cutin biosynthetic process	0.0422842	AT1G01610,AT1G06520,AT1G16060,AT1G49430,AT1G64670,AT1G79700,AT2G38110,AT2G38530,AT2G47240,AT3G01140,AT3G10570,AT3G11430,AT3G54320,AT4G00400,AT4G00730,AT4G01950,AT4G28110,AT5G15310,AT5G23940,AT5G57800	GO:0010143
indole-containing compound biosynthetic process	0.0473389	AT1G07780,AT1G08200,AT1G08980,AT1G18570,AT1G25220,AT1G26220,AT1G26420,AT1G32640,AT1G52000,AT1G54000,AT1G54010,AT1G54020,AT1G56250,AT1G69370,AT1G70560,AT1G73500,AT1G76790,AT1G80360,AT2G03980,AT2G04400,AT2G20610,AT2G22200,AT2G23680,AT2G23910,AT2G28880,AT2G29690,AT2G30720,AT2G30770,AT2G32030,AT2G38470,AT2G43000,AT2G46650,AT3G01980,AT3G13650,AT3G13950,AT3G22240,AT3G44300,AT3G44310,AT3G45640,AT3G52430…	GO:0042435

## Sheet: GO analysis DEGs ETvsEA DOWN
GO TERM	p-value	Matches	GO ID
root development	4.04706e-05	AT1G01910,AT1G03230,AT1G04550,AT1G05850,AT1G06150,AT1G06390,AT1G06840,AT1G06980,AT1G07280,AT1G07880,AT1G08030,AT1G08340,AT1G09540,AT1G10480,AT1G10530,AT1G11000,AT1G11130,AT1G11670,AT1G11760,AT1G12040,AT1G13000,AT1G13510,AT1G13620,AT1G13870,AT1G13970,AT1G14350,AT1G14820,AT1G14860,AT1G15210,AT1G15570,AT1G16300,AT1G17430,AT1G17890,AT1G18265,AT1G19850,AT1G22230,AT1G22400,AT1G22860,AT1G22880,AT1G23000…	GO:0048364
regulation of hormone levels	6.64086e-05	AT1G04180,AT1G04580,AT1G04610,AT1G05160,AT1G05470,AT1G08410,AT1G13580,AT1G14350,AT1G17060,AT1G19630,AT1G20925,AT1G23080,AT1G25250,AT1G26210,AT1G27360,AT1G27450,AT1G29990,AT1G44350,AT1G50575,AT1G54200,AT1G55320,AT1G62360,AT1G63420,AT1G68460,AT1G69960,AT1G70940,AT1G73590,AT1G75450,AT1G75500,AT1G75520,AT1G77110,AT1G77140,AT1G77690,AT1G78100,AT2G01420,AT2G17500,AT2G19210,AT2G26260,AT2G26710,AT2G31190…	GO:0010817
root system development	0.000298278	AT1G01910,AT1G03230,AT1G04550,AT1G05850,AT1G06150,AT1G06390,AT1G06840,AT1G06980,AT1G07280,AT1G07880,AT1G08030,AT1G08340,AT1G09540,AT1G10040,AT1G10480,AT1G10530,AT1G11000,AT1G11130,AT1G11670,AT1G11760,AT1G12040,AT1G13000,AT1G13510,AT1G13620,AT1G13870,AT1G13970,AT1G14350,AT1G14820,AT1G14860,AT1G15210,AT1G15570,AT1G16300,AT1G17430,AT1G17890,AT1G18265,AT1G19850,AT1G22230,AT1G22400,AT1G22860,AT1G22880…	GO:0022622
protein modification process	0.000538599	AT1G01360,AT1G01450,AT1G02145,AT1G03010,AT1G04020,AT1G04030,AT1G04190,AT1G04700,AT1G04870,AT1G05180,AT1G05410,AT1G05830,AT1G05890,AT1G06390,AT1G06840,AT1G07150,AT1G07430,AT1G07870,AT1G07880,AT1G07990,AT1G08280,AT1G08620,AT1G08660,AT1G08750,AT1G09570,AT1G09600,AT1G09840,AT1G10560,AT1G10600,AT1G11130,AT1G11280,AT1G11330,AT1G11340,AT1G11530,AT1G11730,AT1G12730,AT1G12760,AT1G14080,AT1G14390,AT1G14590…	GO:0036211
glycoprotein metabolic process	0.00270552	AT1G02145,AT1G08030,AT1G08280,AT1G08660,AT1G11730,AT1G14080,AT1G17270,AT1G20575,AT1G32930,AT1G51590,AT1G53770,AT1G67410,AT1G71990,AT1G74420,AT1G74680,AT1G77350,AT2G03210,AT2G20370,AT2G26100,AT2G32430,AT2G35100,AT2G39770,AT2G40190,AT2G45790,AT3G03650,AT3G04240,AT3G07620,AT3G14960,AT3G21160,AT3G26445,AT3G42180,AT3G45040,AT3G45400,AT3G48820,AT3G49880,AT3G55830,AT4G13990,AT4G16745,AT4G21060,AT4G32120…	GO:0009100
glycoprotein biosynthetic process	0.00339191	AT1G02145,AT1G08030,AT1G08280,AT1G08660,AT1G11730,AT1G14080,AT1G17270,AT1G20575,AT1G32930,AT1G51590,AT1G53770,AT1G67410,AT1G71990,AT1G74420,AT1G74680,AT1G77350,AT2G03210,AT2G20370,AT2G26100,AT2G32430,AT2G35100,AT2G39770,AT2G40190,AT2G45790,AT3G03650,AT3G04240,AT3G07620,AT3G14960,AT3G21160,AT3G26445,AT3G42180,AT3G45040,AT3G45400,AT3G48820,AT3G55830,AT4G13990,AT4G16745,AT4G21060,AT4G32120,AT4G38040…	GO:0009101
plant organ morphogenesis	0.00539631	AT1G01910,AT1G03230,AT1G05180,AT1G05470,AT1G05577,AT1G05850,AT1G06390,AT1G07880,AT1G08030,AT1G08340,AT1G09530,AT1G10040,AT1G10480,AT1G11125,AT1G11130,AT1G11670,AT1G12020,AT1G12040,AT1G13000,AT1G13510,AT1G13620,AT1G13970,AT1G15570,AT1G17065,AT1G17430,AT1G17890,AT1G17980,AT1G22230,AT1G22860,AT1G25250,AT1G31772,AT1G33170,AT1G34110,AT1G47240,AT1G48870,AT1G49005,AT1G51840,AT1G52150,AT1G53190,AT1G53470…	GO:1905392
root morphogenesis	0.0054715	AT1G01910,AT1G03230,AT1G05577,AT1G05850,AT1G06390,AT1G07880,AT1G08030,AT1G08340,AT1G10480,AT1G11130,AT1G11670,AT1G12040,AT1G13000,AT1G13510,AT1G13620,AT1G13970,AT1G15570,AT1G17430,AT1G17890,AT1G22230,AT1G22860,AT1G31772,AT1G34110,AT1G47240,AT1G48870,AT1G49005,AT1G51840,AT1G53470,AT1G53920,AT1G54000,AT1G55700,AT1G56630,AT1G58340,AT1G65610,AT1G68320,AT1G70090,AT1G70940,AT1G70990,AT1G71410,AT1G71696…	GO:0010015
protein glycosylation	0.00642868	AT1G02145,AT1G08280,AT1G08660,AT1G11730,AT1G14080,AT1G17270,AT1G20575,AT1G32930,AT1G51590,AT1G53770,AT1G67410,AT1G71990,AT1G74420,AT1G74680,AT1G77350,AT2G03210,AT2G20370,AT2G26100,AT2G32430,AT2G35100,AT2G39770,AT2G40190,AT2G45790,AT3G03650,AT3G04240,AT3G07620,AT3G14960,AT3G21160,AT3G26445,AT3G42180,AT3G45040,AT3G45400,AT3G48820,AT3G55830,AT4G13990,AT4G16745,AT4G21060,AT4G32120,AT4G38040,AT4G38240…	GO:0006486
macromolecule glycosylation	0.00642868	AT1G02145,AT1G08280,AT1G08660,AT1G11730,AT1G14080,AT1G17270,AT1G20575,AT1G32930,AT1G51590,AT1G53770,AT1G67410,AT1G71990,AT1G74420,AT1G74680,AT1G77350,AT2G03210,AT2G20370,AT2G26100,AT2G32430,AT2G35100,AT2G39770,AT2G40190,AT2G45790,AT3G03650,AT3G04240,AT3G07620,AT3G14960,AT3G21160,AT3G26445,AT3G42180,AT3G45040,AT3G45400,AT3G48820,AT3G55830,AT4G13990,AT4G16745,AT4G21060,AT4G32120,AT4G38040,AT4G38240…	GO:0043413
plant organ development	0.00709633	AT1G01110,AT1G01230,AT1G01910,AT1G02065,AT1G03220,AT1G03230,AT1G04010,AT1G04020,AT1G04550,AT1G05180,AT1G05470,AT1G05577,AT1G05850,AT1G06150,AT1G06390,AT1G06840,AT1G06980,AT1G07280,AT1G07310,AT1G07880,AT1G08030,AT1G08340,AT1G08410,AT1G08620,AT1G09540,AT1G09980,AT1G10040,AT1G10480,AT1G10530,AT1G11000,AT1G11125,AT1G11130,AT1G11670,AT1G11760,AT1G12020,AT1G12040,AT1G13000,AT1G13510,AT1G13620,AT1G13870…	GO:0099402
glycosylation	0.0087735	AT1G02145,AT1G08280,AT1G08660,AT1G11730,AT1G14080,AT1G17270,AT1G20575,AT1G32930,AT1G51590,AT1G53770,AT1G67410,AT1G71990,AT1G74420,AT1G74680,AT1G77350,AT2G03210,AT2G20370,AT2G26100,AT2G32430,AT2G35100,AT2G39770,AT2G40190,AT2G45790,AT3G03650,AT3G04240,AT3G07020,AT3G07620,AT3G14960,AT3G21160,AT3G26445,AT3G42180,AT3G45040,AT3G45400,AT3G48820,AT3G55830,AT4G13990,AT4G16745,AT4G21060,AT4G32120,AT4G38040…	GO:0070085
macromolecule modification	0.0091576	AT1G01225,AT1G01360,AT1G01450,AT1G02145,AT1G03010,AT1G04020,AT1G04030,AT1G04190,AT1G04700,AT1G04870,AT1G05180,AT1G05410,AT1G05830,AT1G05890,AT1G06143,AT1G06150,AT1G06390,AT1G06560,AT1G06710,AT1G06840,AT1G07150,AT1G07430,AT1G07702,AT1G07870,AT1G07880,AT1G07990,AT1G08280,AT1G08610,AT1G08620,AT1G08660,AT1G08750,AT1G09410,AT1G09570,AT1G09600,AT1G09800,AT1G09840,AT1G10490,AT1G10560,AT1G10600,AT1G11130…	GO:0043412
system development	0.0100034	AT1G01110,AT1G01225,AT1G01230,AT1G01910,AT1G02065,AT1G02700,AT1G02720,AT1G02890,AT1G03220,AT1G03230,AT1G03880,AT1G03890,AT1G04010,AT1G04020,AT1G04080,AT1G04170,AT1G04180,AT1G04550,AT1G04870,AT1G05180,AT1G05470,AT1G05510,AT1G05577,AT1G05640,AT1G05830,AT1G05850,AT1G06040,AT1G06045,AT1G06150,AT1G06390,AT1G06740,AT1G06840,AT1G06980,AT1G07280,AT1G07310,AT1G07420,AT1G07430,AT1G07485,AT1G07490,AT1G07880…	GO:0048731
auxin transport	0.0157279	AT1G08410,AT1G13580,AT1G14350,AT1G20925,AT1G23080,AT1G25250,AT1G29990,AT1G54200,AT1G69960,AT1G70940,AT1G73590,AT1G75500,AT1G77110,AT1G77140,AT1G77690,AT1G78100,AT2G01420,AT2G17500,AT2G26260,AT2G31190,AT2G32760,AT2G38120,AT2G42620,AT2G44830,AT2G44990,AT2G47000,AT2G47260,AT3G25540,AT3G27025,AT3G27580,AT3G30350,AT3G42800,AT3G43300,AT3G51670,AT3G53480,AT3G62150,AT3G63420,AT4G07410,AT4G09160,AT4G11880…	GO:0060918
cell wall organization or biogenesis	0.0165545	AT1G01300,AT1G01570,AT1G02310,AT1G02720,AT1G02810,AT1G04750,AT1G05640,AT1G05850,AT1G06920,AT1G07410,AT1G08340,AT1G09390,AT1G09550,AT1G10070,AT1G10460,AT1G11370,AT1G11580,AT1G12040,AT1G12780,AT1G14020,AT1G14080,AT1G14330,AT1G16490,AT1G17080,AT1G17430,AT1G18580,AT1G18690,AT1G19710,AT1G20490,AT1G22230,AT1G22880,AT1G23210,AT1G26770,AT1G27600,AT1G28550,AT1G29890,AT1G30230,AT1G30620,AT1G32740,AT1G32860…	GO:0071554
root cap development	0.0204864	AT1G26870,AT1G33280,AT1G65570,AT1G77690,AT1G79580,AT2G21050,AT2G28350,AT2G38120,AT3G53180,AT3G59420,AT4G10350,AT4G30080	GO:0048829
hormone transport	0.0334395	AT1G08410,AT1G13580,AT1G14350,AT1G20925,AT1G23080,AT1G25250,AT1G29990,AT1G54200,AT1G69960,AT1G70940,AT1G73590,AT1G75500,AT1G77110,AT1G77140,AT1G77690,AT1G78100,AT2G01420,AT2G17500,AT2G26260,AT2G31190,AT2G32760,AT2G38120,AT2G42620,AT2G44830,AT2G44990,AT2G47000,AT2G47260,AT3G25540,AT3G27025,AT3G27580,AT3G30350,AT3G42800,AT3G43300,AT3G51670,AT3G53480,AT3G62150,AT3G63420,AT4G07410,AT4G09160,AT4G11880…	GO:0009914
protein phosphorylation	0.0361204	AT1G01450,AT1G04700,AT1G06390,AT1G06840,AT1G07150,AT1G07870,AT1G07880,AT1G09600,AT1G09840,AT1G11130,AT1G11280,AT1G11330,AT1G11340,AT1G14390,AT1G15570,AT1G16130,AT1G16160,AT1G16270,AT1G25320,AT1G27190,AT1G28390,AT1G29720,AT1G29730,AT1G29740,AT1G30640,AT1G34110,AT1G34300,AT1G34460,AT1G47210,AT1G48260,AT1G50700,AT1G51830,AT1G51940,AT1G53090,AT1G53165,AT1G53570,AT1G54510,AT1G55200,AT1G55610,AT1G56145…	GO:0006468
response to gravity	0.0392571	AT1G09570,AT1G14350,AT1G17400,AT1G19115,AT1G25250,AT1G42540,AT1G53380,AT1G68370,AT1G70800,AT1G70940,AT1G72490,AT1G73590,AT2G01420,AT2G02820,AT2G21650,AT2G23050,AT2G30380,AT2G38120,AT2G45260,AT2G46990,AT2G47000,AT3G14870,AT3G17600,AT3G23050,AT3G27025,AT3G30350,AT3G62100,AT4G00050,AT4G24670,AT4G37590,AT4G37650,AT5G02750,AT5G14090,AT5G17520,AT5G19770,AT5G46860,AT5G48010,AT5G51820,AT5G57090,AT5G65683…	GO:0009629
cellular response to endogenous stimulus	0.0435089	AT1G01360,AT1G02310,AT1G02810,AT1G03800,AT1G03880,AT1G04100,AT1G04240,AT1G04250,AT1G04550,AT1G05180,AT1G05470,AT1G05850,AT1G06390,AT1G06840,AT1G07870,AT1G09530,AT1G09870,AT1G09950,AT1G10090,AT1G10140,AT1G10460,AT1G10480,AT1G10560,AT1G11670,AT1G11760,AT1G13460,AT1G13880,AT1G14350,AT1G15080,AT1G17345,AT1G18460,AT1G18720,AT1G19050,AT1G19430,AT1G19640,AT1G19850,AT1G20925,AT1G21380,AT1G22190,AT1G22690…	GO:0071495
