# Supplementary material for: Transcriptomic profiling reveals histone acetylation-regulated genes involved in somatic embryogenesis in Arabidopsis thaliana
Source: BMC Genomics. 2024 Aug 15;25:788. doi: 10.1186/s12864-024-10623-5 (PMC11325840; doi:10.1186/s12864-024-10623-5)
Supplement: Supplementary file 13 — Additional file 13: Table S3 [file 12864_2024_10623_MOESM13_ESM.xlsx]

## Sheet: IPA pathway
Table 1A
Name	Gene ID	ET				EA
		5d		10d		5d		10d
		log2FC	padj	log2FC	padj	log2FC	padj	log2FC	padj
TAA1/SAV3/WEI8	AT1G70560	0.419833	0.119246	2.47508	1.39e-34	0.0334622	0.916424	1.09447	6.13e-07
TAR1	AT1G23320	ND		ND		ND		ND
TAR2	AT4G24670	-1.27308	6.77e-11	-1.64419	1.59e-19	-0.794794	8.25e-06	-0.818056	6.38e-06
TAR3	AT1G34040	-6.38487	5.29e-21	-5.66108	4.64e-29	-6.21749	6.44e-28	-7.51048	2.29e-40
TAR4	AT1G34060	-1.3831	0.000714461	1.50947	1.96e-05	-0.698612	0.0802524	-0.752488	0.0582699
YUCCA1	AT4G32540	-2.35678	3.66e-05	1.00422	0.0672878	-2.15201	2.45e-05	-0.410012	0.506046
YUCCA2	AT4G13260	0.093535	1	-3.28476	1.22e-05	-2.00978	0.0290916	-2.30185	0.00123016
YUCCA3	AT1G04610	-1.62013	1.06e-07	0.499904	0.114154	3.41447	8e-40	4.83698	4.64e-73
YUCCA4	AT5G11320	0.892008	0.0088629	0.210605	0.604456	-0.941262	0.00287469	-1.66533	7.07e-08
YUCCA5	AT5G43890	-4.67519	3.1e-11	-1.57893	0.0168986	-3.13491	1.94e-07	-4.41489	2.85e-11
YUCCA6	AT5G25620	0.126025	0.899202	-1.03905	0.000591098	-0.179273	0.637285	-0.582957	0.0733761
YUCCA7	AT2G33230	-3.297	8.47e-05	-2.02122	0.0139186	2.96754	1.54e-06	5.10751	1.83e-17
YUCCA8	AT4G28720	-3.15059	2.21e-09	-1.56302	0.00290173	1.13109	0.0289317	3.49872	2.47e-13
YUCCA9	AT1G04180	-2.2123	1.73e-07	-0.683282	0.126121	2.03542	4.46e-09	2.60457	2.85e-13
YUCCA10	AT1G48910	2.92155	0.0175807	5.54371	7.63e-08	0.12997	0.939485	-2.06148	0.0725874
YUCCA11	AT1G21430	-0.961587	0.66084	-0.867727	0.620043	-0.0360501	NA	-1.24638	NA
Table 1B
Name	Gene ID	ET vs. EA
		5d		10d
		log2FC	padj	log2FC	padj
TAA1/SAV3/WEI8	AT1G70560	0.386371	0.136274	1.38061	1.9357e-10
TAR1	AT1G23320	ND		ND
TAR2	AT4G24670	-0.478283	0.0262601	-0.826132	5.16246e-05
TAR3	AT1G34040	-0.167378	0.898729	1.8494	0.0102667
TAR4	AT1G34060	-0.684485	0.126726	2.26196	4.4982e-10
YUCCA1	AT4G32540	-0.204766	0.81391	1.41423	0.00887138
YUCCA2	AT4G13260	2.10332	0.0224963	-0.982909	0.31163
YUCCA3	AT1G04610	-5.0346	5.04061e-72	-4.33707	1.60544e-58
YUCCA4	AT5G11320	1.83327	4.15048e-09	1.87593	2.54404e-09
YUCCA5	AT5G43890	-1.54028	0.0647248	2.83596	0.000126515
YUCCA6	AT5G25620	0.305298	0.430526	-0.456091	0.226942
YUCCA7	AT2G33230	-6.26455	1.70328e-16	-7.12873	2.72819e-23
YUCCA8	AT4G28720	-4.28168	7.00305e-17	-5.06174	9.975e-25
YUCCA9	AT1G04180	-4.24773	1.43307e-27	-3.28785	2.2881e-18
YUCCA10	AT1G48910	2.79158	0.0178056	7.60519	1.51888e-13
YUCCA11	AT1G21430	-0.925537	NA	0.378656	NA

## Sheet: Trp-biosynthesis
Table 2A
Name	Gene ID	ET				EA
		5d		10d		5d		10d
		log2FC	padj	log2FC	padj	log2FC	padj	log2FC	padj
ASA (putative)	AT2G28880	0.730998	0.00273346	-0.269321	0.287241	0.0180182	0.957369	-0.133646	0.614776
ASA (putative)	AT3G55870	1.28099	0.0103316	3.27411	1.35e-18	4.82429	1.9e-32	3.89569	1.52e-24
ASA1	AT5G05730	0.464726	0.0459548	-0.235343	0.315121	0.694389	0.000464456	1.05787	5.1e-08
ASA2	AT2G29690	0.885058	5.76e-08	0.585335	0.00018093	0.290714	0.0915293	0.30121	0.0808956
ASB (putative)	AT1G24807	ND	ND	ND	ND	ND	ND	ND	ND
ASB (putative)	AT1G24909	ND	ND	ND	ND	ND	ND	ND	ND
ASB (putative)	AT1G25083	ND	ND	ND	ND	ND	ND	ND	ND
ASB (putative)	AT1G25155	-0.230562	0.966317	0	NA	-0.326669	NA	0	NA
ASB1, TRP4	AT1G25220	0.784168	0.00203142	-0.179393	0.550799	-0.0527998	0.869724	-0.334953	0.20899
ASB2	AT5G57890	1.16625	0.00216871	0.0034339	0.998121	0.181562	0.692719	0.130933	0.768741
IGPS	AT2G04400	0.688435	1.04e-05	-0.301397	0.0584856	0.00248184	0.994502	0.0267386	0.898614
IGPS (putative)	AT5G48220	0.509995	0.0376124	-0.205918	0.415151	0.0637676	0.822195	-0.444373	0.0432602
PAI1	AT1G07780	1.35591	6.35e-06	0.450448	0.162406	0.213158	0.553143	-0.32877	0.324696
PAI2	AT5G05590	-0.381029	0.321153	-0.0957274	0.810766	-0.104021	0.776272	-0.0442399	0.908267
PAI3	AT1G29410	1.00982	0.0184844	0.312082	0.497861	0.803989	0.0472642	0.384499	0.360032
PAT1/TRP1	AT5G17990	1.0475	8.89e-05	-0.345965	0.238897	0.170805	0.59052	-0.0582952	0.870933
TRP2	AT5G54810	-0.0346948	0.994369	-0.0800227	0.718237	-0.108639	0.58581	0.229248	0.215927
TSA (putative)	AT4G02610	0.221007	0.6353	-0.192657	0.579166	0.355962	0.240698	0.0655999	0.857136
TSA1	AT3G54640	0.859894	0.000649142	-0.53304	0.0323937	0.003473	0.994974	-0.470855	0.0667754
TSB (putative)	AT5G28237	-1.31516	0.476316	1.04194	0.539389	-0.913529	NA	0.451091	0.789876
TSB (putative)	AT5G38530	0.108793	0.845457	-0.540638	0.0156176	-0.578033	0.00866874	-0.982361	5.88e-06
TSB2	AT4G27070	-0.443834	0.192352	-0.178749	0.616352	-0.224915	0.489473	-0.652094	0.0241285
	AT1G70570	0.429414	0.549078	0.0746895	0.918017	-0.591722	0.260013	0.237932	0.690801
Table 2B
Name	Gene ID	ET vs. EA
		5d		10d
		log2FC	padj	log2FC	padj
ASA (putative)	AT2G28880	0.71298	0.00204173	-0.135675	0.66267
ASA (putative)	AT3G55870	-3.5433	1.20675e-19	-0.621579	0.181627
ASA1	AT5G05730	-0.229663	0.35897	-1.29321	5.55645e-11
ASA2	AT2G29690	0.594344	0.000308334	0.284125	0.129435
ASB (putative)	AT1G24807	ND		ND
ASB (putative)	AT1G24909	ND		ND
ASB (putative)	AT1G25083	ND		ND
ASB (putative)	AT1G25155	0	NA	0	NA
ASB1, TRP4	AT1G25220	0.836968	0.000805388	0.15556	0.647695
ASB2	AT5G57890	0.984687	0.00683073	-0.1275	0.811617
IGPS	AT2G04400	0.685953	7.39097e-06	-0.328135	0.0552914
IGPS (putative)	AT5G48220	0.446227	0.0595853	0.238455	0.376302
PAI1	AT1G07780	1.14275	0.00011767	0.779218	0.0140068
PAI2	AT5G05590	-0.277008	0.436314	-0.0514875	0.912073
PAI3	AT1G29410	0.205835	0.686999	-0.0724167	0.905276
PAT1/TRP1	AT5G17990	0.876693	0.00130262	-0.28767	0.392585
TRP2	AT5G54810	0.0739437	0.758097	-0.309271	0.108466
TSA (putative)	AT4G02610	-0.134955	0.725254	-0.258257	0.472694
TSA1	AT3G54640	0.856421	0.000631778	-0.0621852	0.874557
TSB (putative)	AT5G28237	-0.401632	0.837444	0.59085	0.760008
TSB (putative)	AT5G38530	0.686827	0.00341448	0.441723	0.0826926
TSB2	AT4G27070	-0.218918	0.550525	0.473345	0.148687
	AT1G70570	1.02114	0.0505321	-0.163243	0.825875

## Sheet: AuxIAA
Table 3A
Name	Gene ID	ET				EA
		5d		10d		5d		10d				FC
		log2FC	padj	log2FC	padj	log2FC	padj	log2FC	padj
IAA 1	AT4G14560	0.90586	0.0153883	2.74806	2.87e-18	2.37675	4.28e-14	2.70611	1.44e-16
IAA 2	AT3G23030	-0.503031	0.320591	0.994427	0.0114212	0.596619	0.152985	2.07202	3.47e-08
IAA 3	AT1G04240	-3.54601	1.89e-19	-1.87218	1.03e-07	-1.98541	1.11e-08	-2.36919	2.76e-11
IAA 4	AT5G43700	-0.199174	0.677581	0.113579	0.761426	1.80411	3.8e-13	1.87657	5.63e-13
IAA 5	AT1G15580	0.66159	0.495522	3.99773	3.1e-10	0.49456	0.538852	1.02647	0.167594
IAA 6	AT1G52830	-1.71794	0.271824	-0.993149	0.54046	-3.31362	0.0121839	-2.71149	0.0387443
IAA 7	AT3G23050	0.117548	0.865687	1.10385	5.27e-06	1.53166	5.68e-11	2.44208	3.86e-24
IAA 8	AT2G22670	0.284489	0.252396	0.825162	9.77e-06	0.983996	6.86e-08	0.852274	1.13e-05
IAA 9	AT5G65670	0.0812938	0.695941	0.35195	0.001739	1.02274	2.96e-23	0.935237	9.04e-18
IAA10	AT1G04100	0.163393	0.820985	0.305123	0.378488	0.899963	0.00242634	0.720576	0.0152669
IAA11	AT4G28640	0.164592	0.733318	0.189446	0.535606	0.846903	0.000424056	0.54149	0.0342394
IAA12	AT1G04550	0.00884485	1	0.557936	0.00158047	0.64646	0.000152932	0.862287	7.89e-07
IAA13	AT2G33310	1.27505	6.03e-05	1.72945	2.37e-09	1.25954	2.28e-05	1.32425	1.57e-05
IAA14	AT4G14550	-5.43839	2.65e-32	-2.03027	6.89e-07	-1.47069	0.000239522	0.581601	0.209143
IAA15	AT1G80390	1.08436	0.0140014	2.93439	1.18e-14	0.0978839	0.857191	0.483864	0.307534
IAA16	AT3G04730	-0.457671	0.099763	0.0121043	0.977418	-1.36625	5.6e-10	-0.574123	0.0221398
IAA17	AT1G04250	-0.251994	0.531145	0.718917	0.00726322	0.4073	0.154508	1.53071	3.14e-09
IAA18	AT1G51950	1.19264	4.15e-05	0.682176	0.0147724	0.61328	0.0369687	-0.209387	0.529509
IAA19	AT3G15540	1.19978	0.00557325	2.48678	7.83e-11	0.439143	0.343894	1.11593	0.00809425
IAA20	AT2G46990	1.92152	3.31e-06	2.70681	1.17e-15	5.43997	4.09e-51	5.23051	8.85e-55
IAA26	AT3G16500	1.41155	1.94e-07	0.924126	0.000330636	1.42788	1.65e-08	0.741196	0.00651703
IAA27	AT4G29080	1.07606	0.000352815	0.680268	0.0156888	2.12906	5.52e-16	0.367521	0.236464
IAA28	AT5G25890	-2.22167	1.44e-21	-1.51454	1.11e-11	-3.88237	5.45e-71	-1.30362	1.69e-08
IAA29	AT4G32280	1.67313	0.0079562	2.9345	1.88e-08	2.35273	2.83e-05	1.82094	0.000939427
IAA30	AT3G62100	2.07598	1.47e-10	3.69451	7.54e-41	4.79809	1.71e-60	4.68575	3.14e-61
IAA31	AT3G17600	-3.11296	1.01e-08	-0.816142	0.17919	0.433676	0.467573	0.861136	0.124266
IAA32	AT2G01200	-1.54504	0.0197458	-2.07024	0.00043499	0.883391	0.173946	-1.48402	0.014164
IAA33	AT5G57420	0.727273	0.0423999	1.67041	1.93e-08	4.07093	4.11e-49	5.4	3.29e-81
IAA34	AT1G15050	0.0531082	1	-4.00907	3.26e-09	1.354	0.0928015	-3.33646	1.5e-08
Table 3B
Name	Gene ID	ET vs. EA
		5d		10d
		log2FC	padj	log2FC	padj
IAA 1	AT4G14560	-1.47089	2.41176e-05	0.0419513	0.944165
IAA 2	AT3G23030	-1.09965	0.00813063	-1.07759	0.0103993
IAA 3	AT1G04240	-1.56061	0.000243096	0.49701	0.294022
IAA 4	AT5G43700	-2.00328	3.47375e-14	-1.76299	3.97457e-11
IAA 5	AT1G15580	0.167031	0.870571	2.97127	4.90053e-06
IAA 6	AT1G52830	1.59569	0.295169	1.71834	0.272175
IAA 7	AT3G23050	-1.41412	2.15638e-08	-1.33823	1.45407e-07
IAA 8	AT2G22670	-0.699508	0.000648325	-0.0271121	0.936718
IAA 9	AT5G65670	-0.941449	1.81408e-17	-0.583287	4.00343e-07
IAA10	AT1G04100	-0.73657	0.0215488	-0.415453	0.235947
IAA11	AT4G28640	-0.682311	0.0100028	-0.352044	0.237669
IAA12	AT1G04550	-0.637615	0.000591304	-0.304351	0.150367
IAA13	AT2G33310	0.0155144	0.983975	0.405207	0.295271
IAA14	AT4G14550	-3.96771	1.78039e-17	-2.61188	6.36233e-10
IAA15	AT1G80390	0.986471	0.0245028	2.45052	5.69855e-10
IAA16	AT3G04730	0.908583	0.000246127	0.586228	0.0279251
IAA17	AT1G04250	-0.659295	0.0242035	-0.811796	0.00459253
IAA18	AT1G51950	0.579355	0.061102	0.891563	0.00215791
IAA19	AT3G15540	0.760641	0.0921917	1.37084	0.00104406
IAA20	AT2G46990	-3.51845	5.25601e-27	-2.52369	5.36685e-15
IAA26	AT3G16500	-0.0163281	0.97876	0.18293	0.623961
IAA27	AT4G29080	-1.05299	0.00023904	0.312747	0.376237
IAA28	AT5G25890	1.6607	1.17697e-11	-0.210923	0.521289
IAA29	AT4G32280	-0.679601	0.275905	1.11357	0.0522461
IAA30	AT3G62100	-2.72211	1.75616e-22	-0.991236	0.000962838
IAA31	AT3G17600	-3.54663	3.20767e-11	-1.67728	0.00294528
IAA32	AT2G01200	-2.42843	7.75311e-05	-0.586217	0.455773
IAA33	AT5G57420	-3.34366	7.08106e-34	-3.72959	5.8516e-43
IAA34	AT1G15050	-1.30089	0.0984657	-0.672602	0.499345

## Sheet: ARFs
Table 4A
Name	Gene ID	ET				EA
		5d		10d		5d		10d
		log2FC	padj	log2FC	padj	log2FC	padj	log2FC	padj
ARF 1	AT1G59750	-0.124702	0.729242	0.314787	0.12204	0.535529	0.00392677	0.314526	0.127003
ARF 2	AT5G62000	0.533235	0.00228112	0.633746	6.45e-05	0.192527	0.298789	0.314114	0.0790357
ARF 3	AT2G33860	1.08398	3.77e-06	0.926238	1.79e-05	0.739385	0.0010903	0.241877	0.354042
ARF 4	AT5G60450	0.987334	1.62e-13	0.93666	1.22e-14	0.673343	1.22e-07	0.452473	0.000629676
ARF 5	AT1G19850	1.65145	6.24e-15	1.27837	1.23e-10	3.92448	7.22e-92	3.47733	6.26e-68
ARF 6	AT1G30330	0.349048	0.0412023	0.831169	4.77e-09	0.658055	4.2e-06	1.21501	4.7e-17
ARF 7	AT5G20730	-0.31755	0.103148	-0.26954	0.129514	-0.280688	0.107936	-0.289233	0.103303
ARF 8	AT5G37020	0.332548	0.0967925	0.451347	0.00876417	0.457147	0.00720684	0.827677	6.76e-07
ARF 9	AT4G23980	-0.246115	0.417182	0.607588	0.00425279	-0.132117	0.61484	-0.0306512	0.918611
ARF10	AT2G28350	0.588155	0.00408787	0.519491	0.00579964	2.07216	3.51e-34	1.76821	7.52e-24
ARF11	AT2G46530	1.30515	0.000659488	1.57714	1.39e-06	-0.694056	0.0800095	-3.04015	1.62e-18
ARF12	AT1G34310	-0.6064	0.845105	1.51014	0.324944	-0.136608	NA	0.930324	0.536367
ARF13	AT1G34170	-0.673942	0.800776	1.70822	0.253928	-2.09979	NA	0.760136	0.62373
ARF14	AT1G35540	-0.691333	0.802339	-0.338297	NA	0.359903	NA	0.187891	NA
ARF15	AT1G35520	-0.294726	0.941679	0	NA	-0.52097	NA	0	NA
ARF16	AT4G30080	0.00785599	1	0.216466	0.273183	0.721691	9.25e-06	0.425165	0.0174265
ARF17	AT1G77850	0.567409	0.0118983	0.146922	0.559311	0.889928	4.18e-06	0.49011	0.0166018
ARF18	AT3G61830	1.75179	1.67e-16	1.43325	4.95e-14	1.18275	6.29e-09	0.0665113	0.810054
ARF19	AT1G19220	0.170003	0.559695	0.674477	0.000163677	-0.0217205	0.933467	0.711653	0.000114477
ARF20	AT1G35240	-2.67786	0.0564252	-2.05046	0.144144	-2.02399	0.146476	-2.85026	0.0242955
ARF21	AT1G34410	0.19754	0.98907	0	NA	0.126494	NA	0.111462	NA
ARF22	AT1G34390	-1.11984	0.57359	0.294173	0.884613	-1.08186	NA	-0.213216	NA
ARF23	AT1G43950	-0.488354	0.901574	-0.0631308	NA	0.622532	NA	-1.19279	NA
Table 4B
Name	Gene ID	ET vs. EA
		5d		10d
		log2FC	padj	log2FC	padj
ARF 1	AT1G59750	-0.660231	0.000812241	0.000261514	1
ARF 2	AT5G62000	0.340708	0.0680779	0.319632	0.0960397
ARF 3	AT2G33860	0.344598	0.191488	0.684361	0.00424756
ARF 4	AT5G60450	0.313991	0.0298431	0.484187	0.00035994
ARF 5	AT1G19850	-2.27302	5.42387e-29	-2.19896	3.26275e-27
ARF 6	AT1G30330	-0.309007	0.0705567	-0.38384	0.0220665
ARF 7	AT5G20730	-0.036862	0.891549	0.0196932	0.945733
ARF 8	AT5G37020	-0.124599	0.58522	-0.37633	0.0509294
ARF 9	AT4G23980	-0.113999	0.705881	0.638239	0.00513021
ARF10	AT2G28350	-1.484	1.35161e-16	-1.24872	5.5956e-12
ARF11	AT2G46530	1.9992	2.08544e-08	4.61729	1.12281e-41
ARF12	AT1G34310	-0.469792	0.792432	0.57982	0.751945
ARF13	AT1G34170	1.42585	0.349179	0.948087	0.573876
ARF14	AT1G35540	-1.05124	NA	-0.526188	NA
ARF15	AT1G35520	0.226244	NA	0	NA
ARF16	AT4G30080	-0.713835	4.87272e-05	-0.2087	0.338086
ARF17	AT1G77850	-0.322519	0.163847	-0.343187	0.140896
ARF18	AT3G61830	0.569043	0.010976	1.36674	1.02624e-11
ARF19	AT1G19220	0.191724	0.413918	-0.0371762	0.904529
ARF20	AT1G35240	-0.653873	0.711144	0.7998	0.649989
ARF21	AT1G34410	0.0710455	NA	-0.0657214	NA
ARF22	AT1G34390	-0.0379837	NA	0.507389	NA
ARF23	AT1G43950	-1.11089	NA	1.12966	NA

## Sheet: Auxin transport
Table 5A
Name	Gene ID	ET				EA
		5d		10d		5d		10d
		log2FC	padj	log2FC	padj	log2FC	padj	log2FC	padj
AUX1	AT2G38120	-0.257273	0.65533	0.0365192	0.946169	0.991238	0.00294362	0.534246	0.152271
LAX1	AT5G01240	1.79843	1.19e-16	1.27277	1.06e-10	2.06995	8.67e-25	0.694365	0.00116869
LAX2	AT2G21050	0.824218	8.38e-05	1.1911	1.84e-10	4.36681	2.47e-130	3.64499	2.29e-84
LAX3	AT1G77690	-5.32331	1.27e-20	-3.95395	9.73e-14	-7.07751	6.55e-35	-1.89582	0.000658992
PIN1	AT1G73590	1.13347	4.66e-14	1.67576	1.17e-34	3.48817	1.35e-146	2.99995	8.15e-101
PIN2	AT5G57090	-1.5497	0.000242899	-1.96982	5.41e-07	-2.0675	8.9e-08	-0.629922	0.167966
PIN3	AT1G70940	0.71601	0.0127679	0.695462	0.00837064	2.33688	1.25e-22	2.38326	7.18e-22
PIN4	AT2G01420	-0.402833	0.0563141	0.451819	0.0103543	3.13926	1.1e-87	2.96814	6.16e-76
PIN5	AT5G16530	-3.2094	0.00410591	-2.42814	0.00873859	-1.07921	0.323399	-2.07209	0.0172181
PIN6	AT1G77110	2.20571	1.84e-23	2.42133	7.96e-37	3.30665	3.25e-59	2.2629	1.85e-30
PIN7	AT1G23080	-0.0861502	0.966317	0.457047	0.157395	2.85511	5.87e-27	1.928	7e-12
PIN8	AT5G15100	-0.236816	1	-0.0741636	0.973614	1.07079	NA	0.215645	0.898017
Table 5B
Name	Gene ID	ET vs. EA
		5d		10d
		log2FC	padj	log2FC	padj
AUX1	AT2G38120	-1.24851	0.000373073	-0.497727	0.22959
LAX1	AT5G01240	-0.271519	0.283041	0.578402	0.0109229
LAX2	AT2G21050	-3.54259	5.07875e-79	-2.45389	2.85842e-38
LAX3	AT1G77690	1.7542	0.0149793	-2.05813	0.000534226
PIN1	AT1G73590	-2.3547	2.01036e-62	-1.32419	4.127e-20
PIN2	AT5G57090	0.5178	0.302281	-1.3399	0.00231865
PIN3	AT1G70940	-1.62087	3.49626e-10	-1.6878	4.95465e-11
PIN4	AT2G01420	-3.54209	9.15227e-101	-2.51632	2.57488e-54
PIN5	AT5G16530	-2.13019	0.0699982	-0.356047	0.797256
PIN6	AT1G77110	-1.10094	2.55225e-08	0.158439	0.560501
PIN7	AT1G23080	-2.94126	1.16664e-25	-1.47095	5.78423e-07
PIN8	AT5G15100	-1.3076	0.386361	-0.289809	0.884681
