# Supplementary material for: Transcriptomic profiling reveals histone acetylation-regulated genes involved in somatic embryogenesis in Arabidopsis thaliana
Source: BMC Genomics. 2024 Aug 15;25:788. doi: 10.1186/s12864-024-10623-5 (PMC11325840; doi:10.1186/s12864-024-10623-5)
Supplement: Supplementary file 14 — Additional file 14: Table S4 [file 12864_2024_10623_MOESM14_ESM.xlsx]

## Sheet: SA
Table 1A
ID	Gene	ET				EA
		5d		10d		5d		10d
		log2FC	padj	log2FC	padj	log2FC	padj	log2FC	padj
ICS2	AT1G18870	-4.95465	2.24e-12	-1.73822	0.00385453	-6.91112	1.02e-18	-5.02367	8.65e-15
ICS1/SID2/EDS16	AT1G74710	3.5221	2.36e-18	0.139502	0.810385	-0.478541	0.324395	-1.83015	5.61e-06
BSMT1	AT3G11480	-0.106267	1	0.152665	NA	-0.198181	NA	0.0264103	NA
ATMES7	AT2G23560	-2.48342	0.00121227	-3.69854	3.75e-08	-2.61068	0.000163232	-3.47963	1.83e-08
ATMES2	AT2G23600	-2.34115	3.81e-06	-3.12482	1.84e-13	-3.25485	2.72e-12	-4.16274	4.67e-22
ATMES1	AT2G23620	-5.34833	1.41e-18	-4.1493	1.11e-13	-3.1875	2.07e-09	-4.47094	3.44e-16
UGT74F2	AT2G43820	-0.184604	0.789771	-1.18496	0.000188583	-1.44344	2.27e-06	-1.85612	3.92e-09
UGT74F1	AT2G43840	-0.243953	0.668145	-0.987471	0.00195489	-0.404557	0.25905	-0.949141	0.00328744
ATMES9	AT4G37150	-4.19956	1.26e-15	-3.50699	1.91e-18	-3.0029	4.81e-13	-4.27245	1.12e-26
Table 1B
ID	Gene	ET vs. EA
		5d		10d
		log2FC	padj	log2FC	padj
ICS2	AT1G18870	1.95647	0.0620064	3.28545	3.16194e-06
ICS1/SID2/EDS16	AT1G74710	4.00065	1.83328e-24	1.96965	1.97126e-06
BSMT1	AT3G11480	0.091914	NA	0.126254	NA
ATMES7	AT2G23560	0.127264	0.923825	-0.21891	0.852271
ATMES2	AT2G23600	0.913701	0.140598	1.03792	0.0541252
ATMES1	AT2G23620	-2.16083	0.00130403	0.321635	0.724302
UGT74F2	AT2G43820	1.25884	0.000164559	0.671161	0.0750031
UGT74F1	AT2G43840	0.160604	0.725669	-0.0383301	0.946376
ATMES9	AT4G37150	-1.19665	0.0598345	0.765463	0.170977

## Sheet: ABA
Table 2A
ID	Gene	ET				EA
		5d		10d		5d		10d
		log2FC	padj	log2FC	padj	log2FC	padj	log2FC	padj
ABA3	AT1G16540	0.237716	0.299254	-0.134102	0.513536	0.081327	0.709614	-0.216483	0.235354
NCED5	AT1G30100	1.05945	0.0512755	0.495235	0.37319	1.61917	0.0005278	-0.279188	0.628265
ABA2	AT1G52340	0.208543	0.685603	0.767626	0.0088142	-0.0372779	0.927098	0.939012	0.00140754
BG1	AT1G52400	1.23379	0.0229574	2.63448	8.31e-09	0.219002	0.731872	-2.16111	5.98e-06
ABA4	AT1G67080	0.24416	0.609362	0.0594882	0.891153	-0.245485	0.474719	-0.504592	0.105121
NCED9	AT1G78390	-1.66722	0.00111271	-1.11166	0.0231569	-0.622992	0.242462	-2.4657	8.1e-08
CYP707A3	AT5G45340	0.196182	0.879666	0.820044	0.0871895	0.621056	0.206181	-0.0798215	0.898071
ABA1/ZEP	AT5G67030	0.32165	0.278581	-0.201035	0.473418	-0.389068	0.112014	-0.93692	3.65e-05
NCED3	AT3G14440	-1.33921	0.0532862	0.219224	0.801398	-2.80333	2.65e-06	-2.32308	0.000148042
CYP707A4	AT3G19270	-3.60431	0.000250835	-5.87357	2.83e-10	-3.63082	6.47e-05	-3.73003	1.05e-06
NCED6	AT3G24220	1.66089	0.083698	6.0116	2.69e-14	-1.62636	0.108096	-0.780864	0.490631
AAO3	AT2G27150	0.208673	0.5107	-0.630331	0.00237354	-0.211812	0.381199	-0.784279	0.000173177
CYP707A2	AT2G29090	-0.378396	0.649692	-0.663201	0.234033	-0.642473	0.240023	-2.02054	2.83e-05
NCED2	AT4G18350	-1.25364	0.134228	-0.404686	0.659332	-0.819837	0.280532	0.0979513	0.911839
CYP707A1	AT4G19230	0.0288095	1	0.440875	0.137861	0.575665	0.0405616	-0.339512	0.2736
Table 2B
ID	Gene	ET vs. EA
		5d		10d
		log2FC	padj	log2FC	padj
ABA3	AT1G16540	0.15639	0.467711	0.0823815	0.736826
NCED5	AT1G30100	-0.559719	0.316514	0.774423	0.157298
ABA2	AT1G52340	0.245821	0.515758	-0.171385	0.683438
BG1	AT1G52400	1.01479	0.0644853	4.79559	3.97164e-25
ABA4	AT1G67080	0.489645	0.143681	0.56408	0.089131
NCED9	AT1G78390	-1.04422	0.0556518	1.35404	0.00866483
CYP707A3	AT5G45340	-0.424873	0.454747	0.899866	0.0781064
ABA1/ZEP	AT5G67030	0.710718	0.00369572	0.735884	0.00259041
NCED3	AT3G14440	1.46412	0.0339547	2.5423	5.67609e-05
CYP707A4	AT3G19270	0.0265133	0.995699	-2.14354	0.055589
NCED6	AT3G24220	3.28725	0.000161631	6.79246	2.91452e-17
AAO3	AT2G27150	0.420486	0.0780695	0.153947	0.601384
CYP707A2	AT2G29090	0.264078	0.700557	1.35734	0.0107326
NCED2	AT4G18350	-0.433805	0.642058	-0.502637	0.579928
CYP707A1	AT4G19230	-0.546856	0.0764894	0.780387	0.00820709

## Sheet: JA
Table 3A
ID	Gene	ET				EA
		5d		10d		5d		10d
		log2FC	padj	log2FC	padj	log2FC	padj	log2FC	padj
DGL	AT1G05800	1.26849	0.497924	0.847277	0.629584	0	NA	-0.585326	0.723435
ACX3	AT1G06290	0.680304	0.0073388	0.499932	0.0428555	-0.958681	2.12e-05	-0.789853	0.0010004
JMT	AT1G19640	-0.062831	1	-0.804625	0.192838	5.59394	1.36e-27	3.34738	3.71e-11
OPCL1	AT1G20510	0.421939	0.555353	0.245186	0.694623	-1.61009	0.000420281	-1.48784	0.00155265
AtST2a	AT5G07010	-2.34262	1.12e-16	-0.666755	0.0222155	-0.928848	0.000800337	-0.580081	0.055449
AOS	AT5G42650	-1.12073	3.72e-07	-0.788811	7.44e-05	-1.81561	3.53e-20	-2.05426	9.54e-26
ACX2	AT5G65110	0.430677	0.180909	-0.641725	0.0170929	-0.468074	0.0933517	-0.32395	0.280543
AOC1	AT3G25760	-0.043652	1	-2.78564	0.00309083	-2.14718	0.0598701	-5.066	1.68e-08
AOC2	AT3G25770	-4.26367	9.09e-08	-3.03628	1.81e-05	-2.22865	0.00230872	-4.63411	3.13e-11
AOC3	AT3G25780	0.22109	0.859851	-0.645548	0.230955	-1.87465	4.15e-05	-1.60807	0.000713478
LOX2	AT3G45140	-2.11385	0.000603027	-3.78701	6.98e-12	-3.31253	3.97e-09	-6.69342	5.28e-33
ACX4	AT3G51840	0.325456	0.166531	0.137647	0.57735	-0.858971	2.7e-06	-0.602294	0.00238746
OPR3	AT2G06050	-0.655476	0.0353051	-0.83045	0.0014721	-1.10597	2.51e-05	-0.898299	0.000640218
ACX5	AT2G35690	0.826552	3.45e-05	0.88064	1.31e-06	-0.0873859	0.72572	-0.141343	0.545009
DAD1	AT2G44810	0	1	0.221286	NA	0	NA	0.0851051	NA
JAR1	AT2G46370	-0.0293917	1	-0.495604	0.0553551	-0.710525	0.00367182	-1.0246	2.48e-05
ACX1	AT4G16760	0.405092	0.0217485	0.111791	0.58253	-0.847946	1.29e-08	-0.834967	8.45e-08
Table 3B
ID	Gene	ET vs. EA
		5d		10d
		log2FC	padj	log2FC	padj
DGL	AT1G05800	1.90346	0.206427	1.4326	0.387044
ACX3	AT1G06290	1.63899	1.52433e-12	1.28979	5.37125e-08
JMT	AT1G19640	-5.65677	3.08773e-27	-4.152	1.49071e-15
OPCL1	AT1G20510	2.03203	1.77212e-05	1.73303	0.000340764
AtST2a	AT5G07010	-1.41378	1.5948e-06	-0.0866739	0.84953
AOS	AT5G42650	0.694883	0.00336336	1.26545	1.39199e-09
ACX2	AT5G65110	0.898751	0.00117503	-0.317775	0.344762
AOC1	AT3G25760	2.10353	0.0684529	2.28036	0.0301632
AOC2	AT3G25770	-2.03502	0.0218653	1.59782	0.0589198
AOC3	AT3G25780	2.09574	1.3075e-05	0.962523	0.0763778
LOX2	AT3G45140	1.19869	0.0793602	2.90641	1.42793e-06
ACX4	AT3G51840	1.18443	7.12152e-10	0.739941	0.000265082
OPR3	AT2G06050	0.450492	0.162859	0.0678491	0.876344
ACX5	AT2G35690	0.913938	1.8977e-06	1.02198	7.10965e-08
DAD1	AT2G44810	0	NA	0.136181	NA
JAR1	AT2G46370	0.681133	0.0107908	0.528992	0.0596136
ACX1	AT4G16760	1.25304	7.03672e-16	0.946758	2.45459e-09
