# Supplementary material for: Transcriptomic profiling reveals histone acetylation-regulated genes involved in somatic embryogenesis in Arabidopsis thaliana
Source: BMC Genomics. 2024 Aug 15;25:788. doi: 10.1186/s12864-024-10623-5 (PMC11325840; doi:10.1186/s12864-024-10623-5)
Supplement: Supplementary file 16 — Additional file 16: Table S5 [file 12864_2024_10623_MOESM16_ESM.xlsx]

## Sheet: Expression
Table 1A
Name	Gene ID	ET				EA
		5d		10d		5d		10d
		log2FC	padj	log2FC	padj	log2FC	padj	log2FC	padj
RGE1	AT1G49770	3.67806	0.000342841	5.65803	7.23561e-12	-0.627558	0.66626	-1.08386	0.335585
ULT2	AT2G20825	1.76786	0.000901507	3.52427	3.48884e-17	-0.705376	0.237918	-2.59205	6.02595e-07
LBD18	AT2G45420	1.68786	0.000596534	3.26855	3.02507e-18	3.93496	1.02e-20	2.78715	4.77296e-13
HB32	AT1G14687	0.69238	0.00462929	2.50168	7.08946e-34	-0.529979	0.0247471	0.361751	0.159026
AIL7	AT5G65510	0.644792	0.00033982	1.95602	2.91424e-36	1.28429	1.6e-16	1.49668	3.88159e-20
CBF1	AT4G25490	0.00239839	1	4.18224	1.02364e-06	-0.822391	0.471879	2.04308	0.0289766
LBD41	AT3G02550	0.618035	0.20379	2.17744	2.36267e-09	0.579562	0.177747	2.69207	5.10075e-13
Table 1B
Name	Gene ID	ET vs. EA
		5d		10d
		log2FC	padj	log2FC	padj
RGE1	AT1G49770	4.30562	7.90166e-06	6.7419	2.65845e-15
ULT2	AT2G20825	2.47324	3.7104e-07	6.11632	1.45057e-36
HB32	AT1G14687	1.22236	1.90612e-08	2.13993	6.10414e-26
CBF1	AT4G25490	0.82479	0.471575	2.13916	0.0034104
LBD18	AT2G45420	-2.2471	2.67582e-09	0.481404	0.287999
AIL7	AT5G65510	-0.639499	0.00021499	0.459334	0.0110802
LBD41	AT3G02550	0.038473	0.960125	-0.51463	0.289749

## Sheet: Basic information
Table 2
Gene ID	Name		Function		Description
AT1G49770	RGE1/ZOU	RETARDED GROWTH OF EMBRYO 1/ZHOUPI	basic helix-loop-helix (bHLH) DNA-binding superfamily protein	TF	Encodes a member of the basic helix loop helix family of transcription factors. Loss of RGE1 function causes shriveled seeds that contain small embryos. The cuticle in the embryos does not develop normally, possible due to the adeherence of the endosperm to the developing embryo. RGE1 is expressed in the endosperm surrounding region which directly surrounds the developing embryo, however it exert…
AT5G65510	AIL7/PLT7	AINTEGUMENTA-like 7/PLETHORA7	AINTEGUMENTA-like 7	TF	Encodes one of three PLETHORA transcription factors required to maintain high levels of PIN1 expression at the periphery of the meristem and modulate local auxin production in the central region of the SAM which underlies phyllotactic transitions.
AT4G25490	CBF1/DREB1B	C-REPEAT/DRE BINDING FACTOR 1	ERF/AP2 transcription factor family	TF	Transcriptional activator that binds to the DRE/CRT regulatory element and induces COR (cold-regulated) gene expression increasing plant freezing tolerance. It encodes a member of the DREB subfamily A-1 of ERF/AP2 transcription factor family (CBF1). The protein contains one AP2 domain. There are six members in this subfamily, including CBF1, CBF2, and CBF3. This gene is involved in response to lo…
AT1G14687	HB32/ZHD14	HOMEOBOX PROTEIN 32/ZINC-FINGER HOMEODOMAIN PROTEIN 14	homeobox protein 32	TF
AT2G20825	ULT2	ULTRAPETALA 2	SAND domain proteins that function as trxG factors	TF	Developmental regulator
AT2G45420	LBD18/ASL20	LOB DOMAIN-CONTAINING PROTEIN 18/ASYMMETRIC LEAVES2-LIKE20	LOB domain-containing protein	TF
AT3G02550	LBD41/ASL38	LOB DOMAIN-CONTAINING PROTEIN 41/ASYMMETRIC LEAVES2-LIKE38	LOB domain-containing protein	TF

## Sheet: Detailed information
Table 3
Gene ID	Name		EXPRESSION DURING SE		Association with protodermis of adaxial surface of cotyledon	Association with polarity of organ	Association with hormones	Interactions
			Presented results
			ET	EA
AT1G49770	RGE1/ZOU	RETARDED GROWTH OF EMBRYO 1/ZHOUPI	+	=	Sakai et al. 2018	-	ABA - MacGregor et al. 2019	LAFL - MacGregor et al. 2019
AT5G65510	AIL7/PLT7	AINTEGUMENTA-like 7/PLETHORA7	+	+	-	leaf - Prasad et al. 2011	IAA - Pinon et al. 2013	YUC1, YUC4 - Pinon et al. 2013
AT4G25490	CBF1/DREB1B	C-REPEAT/DRE BINDING FACTOR 1	+	+	Sakai et al. 2018	-	JA - Zhou et al. 2017; GA - Achard et al. 2008; BR, ABA, ET - Devireddy et al. 2021	IAA5, IAA19 - Shanni et al. 2018; PIFs - Dong te al. 2020
AT1G14687	HB32/ZHD14	HOMEOBOX PROTEIN 32/ZINC-FINGER HOMEODOMAIN PROTEIN 14	+	-	Sakai et al. 2018	-	-	ESR2 - Ikeda et al. 2006; LBD18 - Ikeuchi et al. 2018
AT2G20825	ULT2	ULTRAPETALA 2	+	-	Sakai et al. 2018	gynoecium - Monfared et al. 2013; Pires et al. 2014	-	KAN1,2 - Pires et al. 2014; WUS - Carles et al. 2004
AT2G45420	LBD18/ASL20	LOB DOMAIN-CONTAINING PROTEIN 18/ASYMMETRIC LEAVES2-LIKE20	+	+	Sakai et al. 2018	leaf - Lee et al. 2010	IAA - Lee et al. 2015; 2019	AUX, LAX3 - Lee et al. 2015; ARF7,19 - Lee et al.2019; Pandey et al. 2018
AT3G02550	LBD41/ASL38	LOB DOMAIN-CONTAINING PROTEIN 41/ASYMMETRIC LEAVES2-LIKE38	+	+	-	leaf - Meng et al. 2009; Wang et al. 2015	-	-

## Sheet: Organ polarity-genes
Table 4A
Name	Gene ID	ET				EA
		5d		10d		5d		10d
		log2FC	padj	log2FC	padj	log2FC	padj	log2FC	padj
AS1	AT2G37630	0.295908	0.716696	1.00485	0.027675	-0.42636	0.401599	0.365961	0.48737
AS2	AT1G65620	0.994266	0.000458978	0.109343	0.774753	1.50997	1.77e-09	1.8719	1.12e-13
BOP1	AT3G57130	2.57292	6.63e-05	1.08468	0.0573851	1.63319	0.0123906	-0.381301	0.561204
BOP2	AT2G41370	1.0708	2.4e-06	1.56354	2.72e-14	-0.175524	0.513289	-0.164595	0.547709
CRC	AT1G69180	0.149972	1	0.478011	NA	0	NA	0.818635	NA
INO	AT1G23420	0.203199	1	0.36918	NA	0.941377	NA	0.413004	NA
KAN1	AT5G16560	-0.0808501	0.920923	0.0853302	0.776382	-1.3906	2.79e-12	-1.50684	5.79e-13
KAN2	AT1G32240	0.126172	0.794939	0.905081	2.23e-05	-0.416865	0.0732049	-0.167742	0.537758
KAN3	AT4G17695	2.64837	2.88e-09	1.12895	0.00542296	-0.839298	0.107801	-2.41231	1.38e-08
KAN4	AT5G42630	-0.267821	0.545755	0.057423	0.895669	-1.6556	7.58e-10	-1.40983	6.94e-07
PHB	AT2G34710	1.75496	4.23e-17	1.43346	3.62e-13	2.81853	1.92e-48	2.69597	7.12e-41
PHV	AT1G30490	1.23383	0.000103516	1.21498	4.4e-05	2.06922	3.7e-13	1.78182	2.62e-09
REV	AT5G60690	0.778736	9.01e-06	0.762323	2.29e-06	1.2462	1.91e-15	1.02702	3.88e-10
YAB1/FIL	AT2G45190	-0.0528344	1	0.826506	0.00227439	-0.379583	0.203163	-0.442053	0.143579
YAB2	AT1G08465	1.27845	6.56e-07	1.14166	2.02e-06	0.314966	0.271303	-0.0206994	0.956607
YAB3	AT4G00180	0.232529	0.514693	0.143456	0.642945	-0.295813	0.261972	-1.13065	1.23e-06
YAB5	AT2G26580	0.9268	0.000626808	1.65994	3.71e-12	0.276009	0.351136	-0.0328031	0.929084
Table 4B
Name	Gene ID	ET vs. EA
		5d		10d
		log2FC	padj	log2FC	padj
AS1	AT2G37630	0.722269	0.156821	0.63889	0.235773
AS2	AT1G65620	-0.515707	0.0798565	-1.76256	1.17317e-11
BOP1	AT3G57130	0.939735	0.120901	1.46598	0.0103103
BOP2	AT2G41370	1.24632	1.06574e-08	1.72813	4.54789e-16
CRC	AT1G69180	0.542348	NA	-0.340624	NA
INO	AT1G23420	-0.738178	NA	-0.0438235	NA
KAN1	AT5G16560	1.30975	1.12206e-09	1.59217	7.90431e-14
KAN2	AT1G32240	0.543037	0.0263694	1.07282	1.86073e-06
KAN3	AT4G17695	3.48766	5.67568e-17	3.54126	1.9718e-17
KAN4	AT5G42630	1.38778	2.19504e-06	1.46726	5.69507e-07
PHB	AT2G34710	-1.06357	7.58516e-07	-1.26251	2.56638e-09
PHV	AT1G30490	-0.835389	0.0125507	-0.566838	0.116795
REV	AT5G60690	-0.467464	0.0111127	-0.2647	0.197355
YAB1/FIL	AT2G45190	0.326749	0.330996	1.26856	4.97502e-06
YAB2	AT1G08465	0.963483	0.000232053	1.16236	5.82798e-06
YAB3	AT4G00180	0.528342	0.0455461	1.2741	8.88887e-08
YAB5	AT2G26580	0.650791	0.0209155	1.69274	1.8862e-11
